# Supplementary material for: Identification of hub genes and their correlation with immune infiltrating cells in membranous nephropathy: an integrated bioinformatics analysis
Source: Eur J Med Res. 2023 Nov 16;28:525. doi: 10.1186/s40001-023-01311-3 (PMC10652554; doi:10.1186/s40001-023-01311-3)
Supplement: Supplementary file 1 — Additional file 1. GSE108113 and GSE200828 merged data. [file 40001_2023_1311_MOESM1_ESM.xls]

id	GSM2890047_con	GSM2890048_con	GSM2890049_con	GSM2890050_con	GSM2890051_con	GSM6044635_con	GSM6044636_con	GSM6044637_con	GSM6044638_con	GSM6044639_con	GSM6044640_con	GSM2889876_treat	GSM2889877_treat	GSM2889878_treat	GSM2889879_treat	GSM2889880_treat	GSM2889881_treat	GSM2889882_treat	GSM2889883_treat	GSM2889884_treat	GSM2889885_treat	GSM2889886_treat	GSM2889887_treat	GSM2889888_treat	GSM2889889_treat	GSM2889890_treat	GSM2889891_treat	GSM2889892_treat	GSM2889893_treat	GSM2889894_treat	GSM2889895_treat	GSM2889896_treat	GSM2889897_treat	GSM2889923_treat	GSM2889924_treat	GSM2889925_treat	GSM2889926_treat	GSM2889927_treat	GSM2889928_treat	GSM2889929_treat	GSM2889930_treat	GSM2889931_treat	GSM2889932_treat	GSM2889933_treat	GSM2889934_treat	GSM2889935_treat	GSM2889936_treat	GSM2889937_treat	GSM2889938_treat
LINC02584	1.5758542	1.0766317	2.5226036	1.1819797	2.9173516	1.2783905	2.29900651	1.4489408	1.2130005	2.137906519	2.21420991	1.7049168	2.1084629	1.8614837	3.0297887	2.0579311	1.6307033	1.9689945	2.4252659	2.194753	2.073298	1.2566835	1.6720211	1.6016777	1.7155214	2.5450647	1.3201107	2.059797	2.0610534	2.3398792	1.2480254	1.226601	1.7997677	1.5632637	1.2163657	2.1246002	1.5397364	1.8976864	1.8267705	2.7442049	1.8284956	1.5746616	1.854344	1.36053	1.5131537	1.9835778	2.3201944	1.8160821	1.637651
ZBTB11-AS1	4.6036682	2.9511815	3.4856093	2.3687977	3.9210464	4.0140188	3.05731009	3.00983901	3.45274926	3.636923318	3.36471498	4.0948656	4.0966554	3.7770163	3.7759751	4.7533371	3.7538951	3.8853378	3.9173472	4.1595236	3.6638949	3.5514945	3.7080481	3.3843278	3.9016909	4.6606862	4.0621685	3.743854	3.5920059	3.8292717	3.8267221	3.8742898	3.7363516	3.9899642	3.9039564	3.858002	4.135642	3.5203216	3.7694033	4.1988103	4.5518264	3.4636446	3.6271362	3.5668392	3.8381166	3.0240228	4.1023248	4.112918	4.1888924
AKT3	7.6224424	7.5037433	7.4551806	7.3443181	7.6473153	7.8695453	7.91603637	8.42053699	8.36017182	7.588258774	8.35712763	8.5087311	8.6876747	8.5458631	8.2447807	8.5641843	8.433271	8.4428643	8.4263129	8.4960609	8.5990258	8.765668	7.8110059	8.5913015	8.434383	8.276839	8.2382426	8.7470653	8.4514841	8.3931647	8.4908948	8.4428643	8.4263129	8.6509148	8.7223781	8.6572254	8.9054324	8.5536284	8.2024102	8.2934509	8.6588858	8.7817741	8.6540457	8.8082233	8.4921454	8.3651606	8.6540457	8.8532363	9.0058314
MED6	5.9774685	5.9306208	5.8068084	6.0868151	6.2353796	6.4098924	6.26530429	6.37373149	6.72906449	6.455881312	6.50015433	6.1271552	5.885284	6.2827701	6.236559	5.7214877	5.8576409	6.0816044	5.8595169	6.3400351	6.4196202	7.0658201	6.5946631	6.035774	6.5983624	6.8193358	6.5998923	6.3527309	6.414997	6.3451483	5.9562978	5.7347822	6.4128401	6.4007657	6.0252737	5.6911103	6.3527309	7.0746702	6.4747805	5.867188	6.406943	5.9666579	7.1874116	5.6696229	5.9039987	6.3561684	5.892124	6.1233718	6.02191
NR2E3	1.7463152	1.3417187	1.5300397	1.7280626	2.8229502	1.6528973	2.68549631	1.59335471	1.66416292	1.314192366	1.80967205	1.6026457	1.1169417	1.7072074	2.1424376	1.6153826	2.0437079	1.4931458	2.4209783	1.8750167	1.1060369	1.8664667	1.4170386	1.760083	1.6477561	1.0080716	1.3896595	1.1877356	1.6852935	1.7389076	1.375115	2.2470436	2.2580606	1.9171005	1.6544783	1.4260327	1.792983	2.0732876	1.9130716	1.8081759	2.6223876	1.4892548	2.0331181	1.766764	2.2404291	2.2280686	1.9433877	2.4102378	1.7671725
SNORD116-1	5.8883292	3.7614076	4.5883545	5.9037323	3.0770325	6.0388028	6.35188482	7.59265208	1.4955146	5.460106985	1.2314515	2.7042981	0.5939422	2.4657417	2.8525117	0.5069302	0.4715537	1.3708272	0.5540808	0.8175282	0.5626925	0.3053159	2.9509844	1.8368553	1.0808412	1.3017538	0.7807299	0.7411062	1.5088491	0.9420063	0.7390537	0.9065432	0.5783558	1.6759414	3.8249042	2.8907673	0.9381726	1.3936653	2.6630875	1.5056902	0.9484783	0.9500128	4.3186569	2.5536288	1.1839629	1.0049838	1.5777289	1.7419543	0.8890602
SNORD116-10	1.6618483	1.8510884	1.7230543	2.4129643	1.5492551	1.6092606	2.99161446	1.26943721	1.84866042	2.007198588	1.61505695	1.6844919	1.2259657	1.3562746	1.2160294	1.6140174	2.5660705	1.4621779	2.0498759	1.8414789	1.6290984	1.4803888	1.5151885	1.6380528	1.5352596	1.7307884	1.3256152	1.6486763	1.3978888	1.6789678	1.1617101	1.3665978	1.9243988	1.7262035	1.7677063	1.6593007	1.5682551	1.9243988	1.5814642	1.4245807	1.268261	1.354984	1.8848172	2.090665	1.8138559	1.4168944	1.3565794	1.3114656	1.9284141
SNORD116-11	4.1233852	1.3115244	2.3972692	3.4871171	0.8199909	1.1304573	1.10753033	2.50524236	1.20430459	1.667662104	4.13144217	2.4137929	1.5770464	1.6344123	1.7122393	1.232885	0.793117	1.7786609	1.1737588	2.1895879	0.8656586	4.4533023	1.174572	1.0828289	2.0444852	1.5596708	1.487683	0.9562888	1.5028183	1.3799518	0.9769629	1.6417765	1.0834447	1.6461462	1.7236467	2.3054125	2.8000401	1.2982853	1.318497	1.2372239	1.0075752	1.3969268	1.7290103	1.6916159	1.0326062	0.6792595	0.8746419	0.9173298	2.8005052
SNORD116-12	3.4574423	1.6022517	2.1926147	2.3813959	1.2104924	2.5330845	1.75926837	1.85027148	2.79391109	1.660850254	1.8836316	1.6818779	1.540683	1.18416	1.2986973	1.9316054	1.0139033	1.7854449	1.302163	1.6277608	2.261081	1.3249756	1.2265291	1.5768065	2.5241909	1.7358861	1.4209163	1.6309006	2.1951389	1.5854904	1.4151694	2.427895	1.33926	1.8716951	1.4026827	2.3497104	1.1365048	2.2946169	2.2342017	2.3623218	1.7774007	1.8447966	1.3959899	1.7967482	1.9948442	1.9916172	1.4169483	2.6100035	1.5847001
SNORD116-13	0.7258976	1.6652918	1.2580397	0.7884818	1.1507406	1.4224289	2.26013305	0.90798362	0.86015875	0.746032765	0.73519263	1.4554434	1.0561169	0.9824415	1.1208114	1.0740983	0.8308686	1.3415804	1.378825	1.4252299	1.4584817	0.692928	1.0215839	0.7149855	1.7913379	1.4715783	1.0844413	2.4093163	1.9511492	0.8842776	0.9613494	0.795012	0.9152928	1.0971356	1.1096173	1.2760534	0.8294695	1.877252	0.5830705	1.1182103	0.955741	2.0633503	1.5122303	2.2705821	1.4228095	1.2371337	0.7638611	0.8158936	0.8479583
SNORD116-14	6.6677079	6.8294577	6.649114	6.9301013	5.5462632	7.0164747	7.99554014	7.59449505	6.70107759	7.592074638	6.86425815	4.233044	4.2254948	3.8901786	3.949862	3.2661204	4.5713725	4.0859954	4.7518615	4.978913	4.0650429	4.4251549	3.7366458	4.0508808	5.7030037	3.693364	5.3508748	2.6794799	4.215641	3.7566133	4.2295612	3.7923581	3.7845776	4.7695995	5.5243289	3.2121184	6.1247578	4.994808	4.032385	3.2312814	5.409807	4.365863	6.1802099	3.7902036	2.5271698	2.2612149	3.5680648	2.8639199	2.3017739
SNORD116-15	8.8858093	8.2576972	8.4876559	8.9417807	7.333109	8.9165964	10.3754651	8.93574454	9.5427292	10.358773429	8.45659767	6.5636879	5.8535338	5.4001837	6.0077897	5.7046459	6.4381553	6.1670711	6.5752147	6.282225	6.8906827	5.8660145	6.6278791	6.1001923	6.7048048	6.7062967	7.2840841	6.0372547	6.4180425	6.3832858	6.0994935	5.3294826	6.3478152	6.9155811	7.8876483	5.3620752	8.1436094	6.5516062	5.8318468	6.0313497	6.7776434	7.4825071	8.1523107	5.7278132	6.6025776	4.3591137	6.3757598	3.7995115	6.8917879
SNORD116-16	3.9242881	2.4067435	2.3850019	4.0742781	1.0678647	3.037046	4.90090033	2.08072498	3.69981746	5.253573339	1.05573965	0.845862	0.9419056	0.811863	0.7946893	2.4165353	1.0350984	0.5660733	0.8115754	1.972012	1.9781257	1.7277336	1.6874998	1.5922731	1.3075609	1.0976295	1.9966737	0.8435328	1.674506	2.4417858	1.4844445	0.6481147	1.0956463	1.2468653	1.1082626	0.5846065	2.0857527	1.2840094	1.6613389	1.2957301	0.9427226	1.1003	2.1007561	1.5585887	0.9004536	1.44768	0.6539538	1.0624025	0.8881283
SNORD116-18	1.3208825	2.8630378	1.2815106	1.1730241	1.2845801	1.6707944	3.65515516	1.98830635	1.23344147	3.478352089	2.68522256	1.3163333	1.1999227	1.0608228	1.0392	0.9209767	0.8762568	1.774629	1.2629689	1.9309013	0.724384	1.4189398	1.1593768	1.7699602	1.1853772	0.8316671	1.0371711	1.0369393	1.4674669	1.7944158	0.6540411	1.5300205	0.9953016	0.8024889	1.3018196	1.1683799	1.7744734	1.5225832	1.1053228	1.1560989	2.8121379	1.6146371	1.4256905	1.3550156	1.301233	0.9531703	1.3603448	0.8968298	0.977444
SNORD116-20	5.6173254	5.9008237	5.8435231	6.0100325	4.2723086	5.8130151	6.9265818	6.26833695	5.9675843	7.194382051	6.2899095	3.043695	3.8224064	2.8579662	2.9546202	2.5290712	3.3401204	3.9766654	2.4941884	3.4203464	4.2682032	3.6924442	4.5971505	4.0409304	4.08687	4.0291169	4.9331746	0.6471094	4.0673912	4.4023652	3.4954465	2.3282008	3.6780567	3.1252664	2.4842426	2.9812629	5.3512832	4.3069285	3.7908534	2.0524786	3.2669891	4.8138792	5.5202014	3.3706883	2.4491452	3.2542076	3.6694404	2.8140329	2.6705835
SNORD116-21	6.2458366	6.450913	6.9993303	6.8395437	6.369674	7.1070872	6.9080951	7.41476024	7.6174836	2.628236829	7.1622746	4.8703868	3.5390623	3.7590733	0.9614353	2.8190206	6.309159	4.8562213	5.3137053	5.138431	3.9507302	5.0500187	4.7340783	5.1726605	4.5889212	3.3664314	4.2936209	2.88456	2.3665325	3.825508	3.7455332	5.7635534	4.6802817	5.1361875	6.2866347	3.5723588	4.8572624	7.5018958	6.1504958	3.5034357	4.7340783	2.1795038	7.2509169	4.6759367	2.1408941	1.8537304	4.5503837	3.4275007	8.2458328
SNORD116-23	4.6158536	3.9744476	4.1668288	4.9668819	2.2781115	3.8312368	6.49174009	2.27626786	7.13825234	4.264576581	2.0766512	1.1714983	1.9396655	1.5711431	1.5043931	1.9923719	2.1249947	1.2417958	1.3439728	1.6661533	1.8711852	1.0164905	1.3027767	1.6710453	2.1132092	1.9020477	1.4485071	1.8305365	1.2572254	1.6666178	1.7240965	1.0328359	1.7598583	1.8509563	1.2060992	1.5937216	1.1870505	3.1031639	1.3612719	1.4735142	1.6255309	4.5114536	1.1314051	1.5795989	1.5754905	2.1411274	2.4711146	1.2419198	2.0333466
SNORD116-24	3.744658	4.1996319	3.8800246	4.6803392	1.862192	4.3777108	5.5910406	3.86084971	3.18457703	1.800201602	1.4448456	1.0138379	1.3452514	2.6295933	1.0959403	1.1281585	3.0752196	1.4044342	0.9949862	0.9110111	1.4067083	1.6359467	0.571374	0.6480999	4.6546648	2.7957151	0.5426202	0.4105086	1.254709	1.2752285	3.6241815	1.5576206	0.4783204	0.9843565	1.221874	2.024418	1.7012931	1.1827697	0.5578724	1.322121	1.2980173	1.2560759	2.340284	3.332999	1.4048099	0.8591464	1.1140776	0.9661153	1.117621
SNORD116-25	1.9002952	1.2380477	1.4284121	2.5718952	1.1693755	2.5648699	1.90212071	1.10316627	3.35500917	2.837012393	2.19753021	1.358366	0.9989798	1.3670419	1.825827	0.5544072	0.5968413	1.2039313	0.9451162	0.8045699	1.2781711	0.4795077	0.6018015	0.9252463	1.4824052	1.4183766	1.1843697	0.8102465	0.6789285	1.08222	1.0459191	1.2474821	1.3061973	1.7388779	0.4614011	1.1277609	0.9122228	0.9735388	1.7418173	1.0599989	1.8717527	0.8992854	0.5478328	1.2678784	0.7697604	2.3093867	0.8159262	0.9830192	0.8149394
SNORD115-2	0.9365962	1.0514889	0.6946091	0.8012395	0.6436529	0.7255178	0.70048852	0.96317079	1.23311351	1.009920618	0.67022127	0.8012395	1.3009937	0.8751011	1.0988365	0.9921755	0.8490262	0.9261972	0.685346	0.7160551	0.9874255	0.6162356	0.9576358	0.612281	1.226121	0.800241	1.1601852	0.999236	0.6645416	0.769448	1.0083964	1.0083964	0.5991238	0.6302076	0.8154548	0.6493357	0.7568331	1.0993958	0.7667112	0.4317747	1.2022844	0.5037788	1.9956727	0.7485095	0.9595788	0.982782	0.1766148	0.5327462	0.958463
SNORD116-26	1.5659977	2.5674522	3.0942432	2.8049373	1.1315773	2.7257305	3.05067331	1.17283057	2.72640357	2.174336401	4.75156182	1.572194	3.0529127	1.6821681	1.718597	2.4873782	1.2705786	2.0785864	1.0246028	1.3084373	1.4898889	1.088601	1.4371303	1.5492782	1.5677798	1.456517	1.9742572	2.3116209	1.4721291	1.604175	1.3258099	1.4510348	1.3184306	1.3887746	1.1865869	1.0837442	0.981764	1.0941249	1.6588063	1.6713409	1.2341502	1.4562508	1.8739442	1.9998461	1.2127526	1.8700561	1.7061296	1.0235105	0.9561498
SNORD116-27	3.9145788	3.5591345	2.6717352	1.5473348	1.0743741	3.4164284	1.80401738	1.93185921	2.66351681	1.341451726	3.10072214	0.684328	2.1490711	2.33063	2.1722617	3.0509209	1.3607838	1.6168781	1.5251359	1.1121284	1.7042704	1.1339106	1.0902651	1.3480984	2.5299939	1.4426185	3.0606869	2.6526926	0.9309684	3.1735008	1.0459616	1.1570381	0.9355262	1.0360935	2.9967139	1.1944797	2.191161	1.9474884	1.9496678	2.0520939	1.1811526	1.6428819	1.3615417	1.2944183	1.154907	1.1023287	1.3468826	1.6013102	1.9619747
SNORD115-3	0.7502975	1.1239468	0.9815178	0.6724108	0.7561718	0.8196318	0.85830377	1.18797829	1.11141058	0.707111266	0.72983048	0.76036	0.9864368	0.8280932	0.7140576	0.8088109	0.6617658	0.5592701	0.762802	0.8363577	0.7692397	0.6855565	0.6484053	0.8751591	1.1749085	0.6212952	0.8333311	0.9798677	0.7943653	0.9276853	1.1098568	1.0785494	1.1379461	1.558959	0.7509744	0.857594	0.9395421	1.3733349	0.7614688	0.4391023	0.6908212	0.5592701	1.0521025	0.8974605	0.7788776	0.937954	0.696702	0.8266572	0.4908294
SNORD115-4	0.9913057	0.6949374	1.6098273	1.0367506	1.098727	0.7887627	0.8782861	0.88482275	0.78957364	1.105911954	2.42984449	0.9658484	1.1000582	0.9194904	1.2327977	0.6836082	1.0964927	1.3973416	0.7572608	0.9377479	0.868767	0.7578094	0.7597578	0.6854938	0.7067523	0.8526905	0.8801326	0.6975503	0.8573768	0.7976777	0.7041933	1.0708166	0.9803356	1.3681068	0.7116855	1.0138951	0.8788292	1.4729416	1.1515148	1.2063865	1.1812672	0.8975318	1.0787208	0.9854848	0.4474355	1.3160393	1.2630668	0.6509431	1.1818756
SNORD115-8	0.9242897	1.572699	0.6804314	0.9017283	1.4934481	0.8171572	0.67665892	1.56541659	0.69683447	0.853160766	0.60280653	0.7338951	0.8690268	1.1445203	1.0061128	0.9568081	1.1741389	1.0756489	0.6984541	0.7322337	0.8834704	0.8253835	0.6838909	0.8032149	0.8548234	0.9607049	2.041643	1.9625237	0.6609032	1.0801426	1.0033787	0.9408857	1.2189587	0.8605961	1.5280066	0.6444001	0.6933878	0.6636521	0.874662	1.0469618	1.09755	0.6622784	1.9885906	0.9685115	0.7338951	1.0020494	0.7284278	0.8258298	1.0561435
SNORD115-10	4.0897623	0.5784811	0.8663737	1.1408565	2.0751476	1.0585315	1.46246809	1.68484446	0.7345901	0.542821877	0.74374815	0.9011367	1.3011706	1.2923226	0.5972522	1.0616033	1.0310601	0.9344919	0.5992879	0.4531287	1.1829943	1.3365337	0.5045803	1.5616382	0.8423633	0.8258755	1.5044461	0.6896976	1.5431361	0.8779229	1.450592	0.7139828	0.6234121	0.4923636	1.5643126	0.6582443	0.8683606	0.7415732	0.7896843	0.8673405	0.6816565	0.8060582	0.8214046	1.3268579	0.9085934	0.7285632	0.5676037	0.7397191	0.8179398
SNORD115-14	0.7794632	0.8327278	0.8385175	0.6702086	1.2774326	0.7103109	0.81710875	0.7610672	1.03937451	0.728776937	0.74849233	1.0129301	0.7702964	1.185078	0.8537343	0.625747	1.0335571	0.5636726	0.5689394	0.9151151	0.4745151	0.5001276	0.7625408	0.7475594	1.1143528	0.7733061	1.2651232	0.7702964	0.5636726	0.7845469	0.7950959	0.7662586	0.7733061	0.5718928	1.1214399	0.8272402	0.5325762	0.9649519	0.5863089	0.6374015	0.9566163	0.6308347	0.8575856	0.7142516	0.70826	0.5403401	0.7099459	0.7636955	1.0893393
SNORD115-15	0.6727405	0.9466296	1.1864674	0.9476694	1.3250201	0.8241565	0.80271489	1.24932591	0.79716149	0.989048095	0.73942461	0.934105	1.234312	0.8088321	1.1342698	1.7730222	1.0328647	0.969067	1.0028117	0.7795119	0.8546146	0.6218352	0.4983204	0.8334261	1.1408052	2.3384707	0.9048531	0.6948731	1.0692977	1.0808629	1.2658434	0.7898036	0.7813757	0.8284228	1.0866592	0.9715936	0.808294	1.0820231	0.9514347	1.506926	0.8389524	0.7290318	0.6576707	1.0235827	2.1026349	1.1946231	0.5164629	0.9138768	1.0337482
SNORD115-21	1.320105	0.8212798	1.1474969	0.8532238	1.0599604	0.873671	1.06170709	0.86781578	0.96074529	0.929119901	0.50490726	1.2487418	1.0228776	0.7032184	1.2525532	0.9457544	0.768499	1.3911641	0.7004085	0.7773773	0.6324969	0.6470148	0.7896543	0.7032184	1.4266212	1.0146038	0.7950256	0.7292738	1.1517164	0.9093374	0.9913496	0.7300224	0.8340438	0.9554401	0.5816417	1.0236507	0.7336003	1.0167011	0.7315914	0.9023181	1.0401776	0.7218675	0.9205591	1.0769406	0.8401368	0.6392615	0.8117404	0.4496709	0.5547534
SNORD115-25	1.153545	1.1163252	0.986234	1.4296254	0.7717394	0.9700834	0.71601688	0.86264844	0.71181855	1.252775189	1.21565149	0.6318744	1.1843737	1.046781	1.6319747	0.9318902	0.6831115	1.4912345	0.6929605	1.0837833	1.2151282	0.8708758	1.2559126	1.1858911	1.2446606	0.7344924	1.8172426	1.5225237	0.9785128	1.0299942	0.7731114	0.8844538	0.6057218	0.8900859	0.6647554	0.8704207	0.7648914	0.9015304	0.9782487	0.8635069	0.7131201	1.3016523	1.821663	1.0618489	0.6180729	0.7493651	0.9939777	1.0082031	0.7968436
SNORD115-30	1.866862	1.1855305	1.2668502	0.8983507	1.5112598	1.1789178	0.64961636	0.82840711	0.87422846	1.179750355	1.14603841	0.59052	2.0374916	0.8487442	0.747577	0.9351702	1.2472742	1.0814734	1.110855	0.9501797	1.6397998	1.0521013	0.8777407	1.4468984	0.7213013	0.6969654	0.7003966	1.7400143	1.5474437	1.7462912	0.9128493	0.8644177	1.2141817	0.6001396	0.9084171	0.8910383	0.6583299	1.2487882	0.6405545	0.7544689	1.2953518	0.8378934	2.6240558	1.1808456	0.8958814	0.9512282	0.8131062	1.2113537	0.7053522
SNORD115-31	1.0550435	0.7489379	1.9940538	0.7634289	1.2181716	0.8938428	0.91263895	1.01308267	1.41189901	0.989437305	1.00979241	1.5259185	0.8531121	1.033866	0.5686207	0.7277518	1.9448133	1.0028399	0.8323653	1.8051659	0.6815383	0.9918065	0.6869179	0.597409	0.8816385	0.5957764	1.1897523	0.6911268	0.8456889	1.0806281	1.2761338	1.225732	0.9769892	0.875412	0.9134595	0.6111029	0.8891619	1.3670324	1.3458011	1.1910477	0.8469166	0.7640616	0.7246855	1.4055106	0.5503011	0.8123003	0.8737245	0.7207026	0.7544157
SNORD115-32	3.5089129	2.8671594	1.0871526	2.533987	2.1159934	2.0000286	1.14155403	1.23487764	1.07818986	1.152160082	0.997021	1.991614	1.9308153	1.4716616	2.5737704	1.2952645	1.2941936	1.2870743	1.5380951	1.5149946	2.0268275	1.1559177	1.7666205	0.9291777	1.7452991	1.3650188	2.02179	1.3314646	1.6064431	1.6993187	1.5118407	1.573468	0.9576088	0.820131	1.2562264	1.5559652	1.0267204	1.9617411	1.1104721	1.6040261	1.2493898	1.1428547	1.2236608	2.2740175	1.5799607	0.8822451	1.3106489	1.9080354	1.0251805
SNORD115-33	1.0775038	0.776638	1.6063746	0.7263312	0.895627	0.8873778	1.0270523	1.18332532	0.87622951	1.00719626	1.1884854	1.5741306	1.3617907	1.5897257	1.4307339	1.2881918	0.8620982	1.8467425	0.964044	0.8889696	0.8892976	1.3046895	0.923018	0.7889142	1.2931866	1.2180252	0.9204551	0.778569	1.1847339	0.7557861	1.0672607	0.6977227	0.9831914	1.1051234	0.8941806	1.3871918	0.6619729	0.9383972	0.7938151	1.1017236	0.8140106	1.0346342	1.2352368	0.8295138	0.7732727	0.8394783	0.8376651	1.1496842	1.103026
SNORD115-34	0.6336156	0.6860334	1.1616225	0.7555092	0.8440861	0.8739058	0.88133922	1.15076362	1.00393302	0.768328246	0.97970703	1.1877864	0.6527717	1.1504125	0.704256	0.8457853	0.9264577	0.5664854	0.6088244	1.143417	0.7775024	0.7119313	1.0255156	0.6388531	0.9930349	0.8259528	2.1611006	0.9858191	0.8479335	2.6756199	0.8744275	1.1507748	0.5043002	0.6044931	1.0239699	0.7185565	0.5491876	0.7265773	0.8147483	1.4545341	0.871523	0.8016315	0.8855581	0.8757598	0.7119313	0.6456131	0.9061775	1.5232335	0.7865727
SNORD115-35	0.647985	1.0259894	0.8610164	0.6425775	0.9487799	0.8562281	0.79045985	0.89708703	0.64905247	0.961122656	0.65829502	0.7300384	1.2029483	1.4455011	0.9775527	0.9384199	0.7922998	0.8937348	0.7687413	0.9982777	1.0319088	0.7700832	0.7268748	1.2111804	0.6665432	0.7254796	1.0244134	1.0039692	1.1716529	1.4523431	1.0144969	0.8070146	0.922054	0.8148951	1.7341125	0.8727861	0.6046552	0.9247015	0.9084282	0.9797939	0.897562	0.8425333	1.3140613	1.3554605	0.8098627	0.9565368	0.7213488	0.8472499	1.0894678
SNORD115-37	1.0373832	0.5888839	0.5832235	1.019754	1.4028961	0.7340956	0.75002837	0.60498771	0.94223697	0.945637518	0.66569055	0.9219462	1.1534756	0.854402	1.7884541	1.4564975	1.2236319	1.9924282	0.7278305	1.1011646	0.6769961	0.5739534	0.6417994	1.193065	0.6699205	0.6685434	0.9800936	1.1445274	1.1268157	0.8814396	1.2821192	1.145065	1.3196296	0.6588352	0.6659139	1.5128982	0.8968717	0.9141187	1.2816724	0.7744901	0.8406486	1.1195892	1.7487645	1.7816244	0.5555211	0.6279978	0.8698395	1.0226808	0.6004295
SNORD115-38	1.3618326	2.2027451	0.8524256	1.1305061	0.9251185	1.4749336	1.03212337	1.12106834	0.89698786	1.766012763	0.73691672	1.5161686	1.8060941	1.8730628	0.9896452	1.3374528	0.8306777	1.1396721	0.6592624	1.5159203	1.3118343	1.3964784	0.9168906	0.9251185	1.091473	0.7546346	1.1998679	0.8784996	1.2558762	0.7748424	0.976089	0.9893886	1.591417	1.0703114	0.7343451	0.8725507	0.5082747	0.9235938	0.9188925	1.2423192	0.7350793	0.9406031	0.963544	1.1884792	0.6536645	1.3575293	0.8151209	1.4969829	1.2122045
SNORD115-39	0.610017	0.7458785	0.5654918	0.6244599	0.4939438	0.7480253	0.93387976	0.52657932	0.85312088	1.216458495	0.97227082	1.0680656	1.4618493	1.2225339	0.9463398	0.6861588	0.6781154	1.3685632	0.6140087	0.9261906	0.7912659	0.7743159	0.6457629	0.5189698	0.9206959	0.8206079	1.0537262	2.6382429	0.9819411	0.7091633	1.0147169	0.6078072	1.1795611	0.610017	1.2165557	1.2479938	0.7868463	0.5843593	0.8590382	0.8227678	1.1153484	0.833931	1.6286803	1.2896137	0.971408	1.0796825	0.8572531	0.4140219	1.0924987
SNORD115-40	0.8281131	0.7361723	0.6540886	0.9893451	1.0235586	0.6048564	0.82388781	0.76443553	0.86555307	0.999015361	0.77722559	0.8055705	1.096166	0.5804575	1.1921543	1.1702319	0.7544105	1.1184564	0.7179363	0.5451905	0.9644842	0.9352523	0.5640069	0.6540886	0.8040864	0.9173083	0.9719623	0.774379	0.6678977	0.5804575	1.1122839	0.7550744	1.0133927	0.7705859	0.9865691	0.7531265	0.8905823	0.8726911	0.7909679	0.8597519	1.1764999	0.7052612	1.0200269	0.6625175	0.7283503	0.9358469	0.686796	1.2040369	0.8310504
SNORD115-41	1.9036684	0.5723515	0.9875025	1.5478007	1.0493402	0.7651075	0.61320162	0.7712566	1.01710175	1.200933245	1.24826564	0.9992316	0.893609	0.8845052	0.9035517	0.8054523	0.9384481	1.2053153	1.0447691	0.9177314	1.1245472	0.8503125	0.9167721	1.3625955	0.6930197	1.3546891	1.6628019	1.108171	1.0565886	0.8281177	0.7628121	0.7407049	0.8449686	0.8028604	1.1639749	1.1399224	0.9915261	0.6666205	1.0948766	1.2021424	1.0862797	1.446059	1.0985529	1.3279938	0.8224704	0.969821	0.6360574	1.3790168	0.8478508
SNORD116-28	3.5868937	3.8243673	4.2357558	3.0541119	4.1108088	4.2095114	3.38614601	2.39710877	3.97606337	5.408120222	4.82598178	2.0929317	1.2068147	1.4753212	1.1610632	1.1539258	1.3798388	1.5895277	1.5634592	1.3103933	0.7671552	0.9902995	2.2667086	0.8743222	4.2981823	0.867419	0.5783536	1.4294695	1.2061116	1.2111749	0.8534532	1.1271863	1.5288476	1.5785984	4.3699205	0.8636935	1.6057847	1.8017918	1.9050239	1.2864892	2.0961792	1.0645359	4.9845541	2.0642323	1.7930846	2.1768093	1.4817341	3.2507906	1.8430857
SNORD116-29	2.2741716	1.3967353	3.2578823	3.3539011	1.7658504	2.2481036	4.40390512	4.06060708	3.48619177	2.339015989	1.5428348	1.1691063	0.8868169	1.1486541	0.8652687	0.7888423	1.1573972	1.9962314	1.2602222	1.5624043	1.3457606	1.4677842	0.9216281	1.2847254	1.0452262	0.9697676	1.1249077	0.8774379	0.773259	1.6227137	1.1013873	0.6864739	1.0076369	1.2864292	1.677429	0.7820051	2.0105419	2.0783044	0.5939562	1.5235114	1.6109865	1.2364916	1.9638275	1.256832	1.0742682	1.464601	1.2556987	1.0566709	1.2144747
SNORD115-48	1.2693501	1.2909487	1.3631644	1.1005662	0.8751755	1.0671155	0.68402766	1.21988717	0.8666948	1.396798887	0.98760508	1.0176186	1.4010054	0.711099	1.0494916	0.9689571	0.8027989	0.6786755	1.3090577	0.5660506	1.0543501	0.8369297	2.5110812	0.9996862	0.9286133	1.1019275	0.5810688	2.0429205	0.6322528	1.2637766	1.0545428	1.2617959	0.6245362	0.8632055	1.1281239	0.9060621	0.7310258	1.3485616	0.7798704	1.7038065	1.1390195	0.942892	0.8128047	0.7633077	1.0372336	0.8592953	0.6645418	0.5962544	0.8790808
SNORD115-24	1.1845672	2.4848579	4.1217996	0.9644066	2.9618441	1.7340184	0.85114337	3.23506762	1.1080055	1.138738774	1.22418454	1.0490651	1.5262062	1.3973497	1.2025781	3.3094673	2.9722253	0.6468122	1.6106636	1.481539	1.8016903	1.4505174	3.2407444	1.3009531	1.1490303	1.0426144	2.4506621	4.2919508	3.3416296	1.5980172	0.8832386	1.3352008	2.0733417	3.25534	2.8290743	1.1088529	1.7784288	1.455931	1.3500315	1.3177358	1.4278801	1.0713337	1.4948396	1.6992587	1.4748125	0.8153598	3.0784052	1.1774322	1.2861081
SNORD115-27	1.7157972	1.5205583	1.1488643	0.9104577	1.0298966	1.7310512	1.4966379	1.14122381	3.5557164	1.192947578	1.21910573	1.6484456	1.0893022	1.3660527	1.6732166	1.2105974	1.6821537	1.3685424	1.1426663	1.1964792	1.3420519	0.8613477	1.0267772	1.0202111	1.0452761	1.5251743	1.7807667	1.7929539	1.1119139	1.1298774	1.8293999	1.3702964	1.1566488	2.0784296	1.3179177	1.5241823	0.638381	1.0108608	0.9677016	1.6305514	1.4233512	1.0983261	1.7911543	1.1177108	1.3452811	1.6412721	1.4484524	1.1910979	0.8608742
SNORD115-28	1.162818	0.5933031	0.338653	0.8234491	2.4013814	0.7962488	0.88340149	1.04560427	0.66099622	0.916421153	0.84600488	0.7825671	0.8153703	1.0571944	0.758242	2.9191221	1.0523394	0.8472223	0.8728959	0.6655339	0.7185491	1.0511378	1.0507643	1.1298249	1.3066932	0.7928295	1.2782929	1.3082972	0.6427164	0.5133732	0.6177568	1.4264036	0.7112971	0.4555921	0.8168714	0.8117974	1.2415391	0.5071302	1.0946005	0.5071302	1.4722708	1.0669158	1.5114756	1.5961664	0.582102	0.5609546	0.7643354	0.8978556	1.7978898
SNORD115-45	1.4589113	0.837851	1.209056	0.9782815	0.968321	0.8404857	3.48115494	0.98983831	2.44843572	0.894847695	0.94837372	0.8130977	0.7851433	0.8264204	1.2306213	0.6659242	0.5891614	4.2157867	2.728801	0.8741651	0.8124915	0.7989255	1.3077453	0.8516812	0.8347151	2.016177	1.0978208	1.8626061	0.83423	1.2273032	1.3257153	0.8594165	1.3970625	0.8734068	0.7322221	1.9419412	1.0125857	1.2047066	0.968078	3.2293478	0.968078	1.2692534	0.5599288	0.5287546	1.0032842	1.0381946	1.0516274	0.884008	2.0730568
DDTL	5.2372574	4.5246469	3.9270885	5.1463056	5.1440264	4.486484	5.55317298	5.00188176	3.93198824	5.088818424	4.01655485	4.4907674	5.4556899	4.3721246	3.9357706	4.8754724	4.5975991	4.2585632	4.7474813	4.1534112	4.4966278	4.6181237	3.8691894	4.3165007	4.2801013	4.2531	4.751083	4.4692729	4.4812668	4.8313356	4.8808086	4.3290405	4.3582138	4.7383753	3.91515	4.2189831	4.3588782	4.9762384	4.8175217	4.7358957	4.3300326	4.7660875	4.8730139	4.3941985	4.9302934	4.4607613	5.0876734	3.9158485	4.6711793
TLX1NB	1.6396145	3.2321688	1.6663784	1.9405112	2.3384023	2.3023567	1.85757773	2.24459317	1.96732612	2.115140447	1.85916434	3.0342753	2.4859771	2.4693632	2.2994119	2.0169354	2.9318934	1.6854473	2.0012433	1.9741728	2.3559957	1.8977069	2.6701539	2.5701761	2.5646489	2.4401034	1.1856859	2.1577316	2.3223761	1.9643184	1.665601	2.1311644	2.0148441	2.0790378	1.9363148	2.1834696	2.1286944	2.400467	2.0493323	2.6072037	1.8307495	2.1561742	2.14647	1.4925538	2.9865733	2.4528243	2.8214301	2.6481565	2.6924675
NAALAD2	3.0735425	2.9187586	1.5003268	1.7156248	1.9591395	3.72081	2.97155092	3.66839433	2.17850159	2.754699364	1.48044096	1.4450315	2.313597	2.5485852	2.2174924	1.9244523	2.263621	2.6380846	2.8342931	2.8730263	1.310208	1.9772848	0.8454944	1.1420117	1.5440474	2.2349893	1.9630949	1.2948039	1.4313495	1.4583278	2.5515288	1.9598811	1.7683357	1.3690046	1.8485906	2.2338875	2.2291426	1.604876	2.656458	1.3097202	1.8085018	1.9898512	1.860233	1.4544854	2.1245827	1.2369597	1.0900812	3.4345139	1.9664283
CDKN2B-AS1	1.5809108	1.7655051	1.2291105	1.2359253	1.2887245	1.5610613	1.39209319	1.58781919	1.67301182	1.074668346	1.30912216	1.3577419	1.3670645	1.7817703	1.4554984	1.4586387	1.5383392	1.5094374	1.3851425	1.5905481	1.360483	1.362965	1.3861532	1.4458566	1.542567	1.3862743	1.6051417	1.6893552	1.1936678	1.1019684	1.5422997	1.5393058	1.3293572	1.2678507	1.4557679	2.270958	1.3343358	1.5441707	1.2720614	1.6522744	1.4827051	1.4159751	1.4151312	1.8103372	1.5100113	1.4316961	1.4089812	1.3317502	1.4446497
SIGLEC14	2.5997279	3.3315877	2.6044231	3.1660118	2.8138507	2.4844405	3.36380388	1.27380143	2.91573438	2.306033503	4.22332	6.2122562	5.6850037	5.7961744	5.3323524	5.870109	2.7270405	5.5257709	6.5492628	5.8251619	5.3078923	6.70448	6.2404085	4.3021584	5.5401185	5.8007469	4.8234699	7.8297593	5.2659888	5.4075933	6.6705871	6.7082793	5.6782655	5.6286634	2.8008343	5.5826614	5.2012371	4.0996636	4.5422632	4.5562512	6.1085279	4.8300394	4.8536987	5.077658	6.8153908	4.5368152	4.403279	5.1496965	9.7560044
NAALADL1	2.292047	2.4501728	2.4329456	2.3176094	2.2074289	2.0498478	2.70851454	1.76361408	3.06715656	1.58574437	2.56107654	3.2064384	3.810768	3.638923	4.5473655	4.4140739	2.9425069	2.9528292	3.8069952	3.9033592	3.8173198	3.5926476	3.7318516	3.2308775	3.9518193	3.6913206	3.0809198	3.685378	3.9060863	4.6178155	3.8706722	3.5800973	3.8123661	4.0201354	3.9033592	3.5240787	4.1166429	2.9345524	3.3435218	3.3997102	3.9800558	4.2667921	4.1375024	3.019235	3.8219925	4.2199226	4.296056	3.458362	4.1811054
ACOT8	5.7181626	5.6677688	5.4207767	5.6773736	4.7018036	5.3819539	5.80676444	5.36282927	5.65424875	6.506004186	5.71387051	6.3830489	6.2995792	5.998611	6.3519441	5.7939745	4.732809	5.9758027	6.2480248	6.2721258	6.1835739	5.5216504	5.0352325	6.3166755	6.1242645	5.9031334	6.0149017	5.5785027	6.1208817	6.5290614	6.2849392	5.9890723	5.8405138	5.7895187	5.4257601	6.0015424	6.1750171	5.4382569	6.3778506	7.9273752	6.1966861	6.8557374	6.6151939	6.2449464	6.6395657	6.1803877	6.2126819	5.9910946	5.9294466
ABI1	7.913967	8.3220505	8.2271764	8.0583332	7.9691824	8.7363375	8.68345918	8.93780549	9.10000202	8.142458589	8.89668591	8.5961405	8.8082269	8.9418054	8.9539969	8.8807376	8.1514629	8.7712704	8.8100414	8.9981675	8.7030593	9.0600302	8.4098205	8.3485182	8.9087676	8.4125321	8.765165	8.8030647	8.619538	8.7248519	8.6071357	8.2730453	8.7944398	8.7534028	8.7179184	8.9418054	8.8151007	8.9899715	8.4510709	8.5653065	9.2031419	8.6258277	8.6527328	8.2918893	8.6706344	8.741128	8.1988488	8.8713403	8.0911283
MIMT1	1.196208	0.9058802	1.3490161	1.121343	1.1589224	0.7452742	1.49127664	1.32612045	1.54573911	1.144124751	1.15835937	0.7860058	1.2335537	1.3718383	1.9341456	0.8085268	1.6958799	1.4386842	0.9895866	1.1576584	1.9516366	1.2206033	1.0605631	0.9898932	1.342337	1.367959	1.3803244	0.9863637	0.9300726	1.1683968	1.3852204	1.0897618	1.4809364	1.6602717	1.1065427	1.1447369	1.4945265	1.3390063	1.3409085	1.4353673	0.9186435	1.3919807	1.5662371	0.7551845	0.9150639	1.1815951	1.3387401	1.0379543	1.291294
GNPDA1	6.0989799	6.1195597	5.7581193	5.8084549	5.3983229	5.6411643	7.14917401	4.99153345	5.34327924	4.591971309	5.1917247	5.1069367	4.2618112	3.7716085	3.4846498	3.922216	4.465947	4.8179158	4.2040098	3.7841515	3.1518128	3.0590335	5.0570745	4.331759	4.4053258	3.8505401	4.123528	4.35184	4.7161697	4.773815	3.5126142	4.7379189	4.5034257	5.1534701	3.9674908	4.3938341	4.3379037	4.0903077	5.0555678	3.9871357	4.4414593	2.6046184	4.5214537	4.4928755	3.9024609	4.3439857	3.1932546	3.392906	3.8625016
KCNE3	5.4208747	4.7550397	5.9051965	4.386175	5.7503286	3.6137847	5.39364954	4.02789089	3.78595282	5.623959991	4.25178593	4.5377545	4.0554875	3.76714	4.0379759	3.5701926	3.9100724	4.0166107	3.3345298	4.4070718	3.4337252	4.7472902	4.5598337	5.1351626	2.4050654	4.1823793	4.146642	3.4661525	3.2814731	3.5840554	2.9252423	3.0162384	2.992969	3.2806202	4.5916823	3.7185285	3.6245248	3.4379481	3.870113	2.5205217	3.8759902	3.7181895	3.7467991	3.7374025	4.0265747	3.8432673	4.3045168	4.3417812	4.1523907
SNHG8	9.7417018	9.5008262	9.1149938	9.4251865	8.7139844	9.7414988	9.90526325	9.27581363	9.43229146	9.806137533	8.5034474	8.8580515	9.1839404	8.2851997	8.2248686	9.0509306	8.8698393	8.9132479	8.4689809	8.5920837	9.1336153	8.1678255	9.0571883	8.7889825	9.1240972	8.4812354	8.7312707	7.3265335	8.4507381	8.8372698	8.5754783	8.6550021	8.7382045	8.847679	8.6245491	8.7382045	8.7050846	8.7312707	8.5470517	7.7045745	9.0535882	7.3466395	9.0401899	8.3821968	7.3403177	8.4332406	7.5110766	8.9261992	8.4878937
GS1-600G8.3	2.4361881	1.8980718	1.5082141	1.7876778	1.7153615	1.5175917	1.31927005	1.49006154	1.41731156	2.034585955	1.12053416	1.5516451	1.3591226	1.885294	1.9428177	1.8969034	1.3399155	1.197218	1.7627698	2.0836478	1.6229755	1.5448197	1.146992	1.2237443	1.4466964	1.770342	1.5036298	1.2112654	1.6889312	1.2899939	1.3214865	1.5010378	1.0866048	1.3204694	1.0981024	1.5211969	1.7756317	1.6267562	1.1689573	1.9175051	1.7560173	1.4340905	1.5968641	1.1966161	1.3536114	1.0964465	1.1885826	1.658121	1.0877903
ZBTB33	4.2592313	4.0690983	4.0549708	4.4334655	4.5006368	4.2124958	4.5440991	4.92315604	4.12126143	4.338569392	4.21634658	5.403537	4.9735075	5.2975935	5.3760409	5.3879399	5.3543465	5.1443595	4.7301776	4.8770977	5.2313124	5.0996565	5.1771847	4.3662548	5.2579344	4.89316	5.6609099	5.4333114	4.8491357	5.0324783	4.7375535	4.8781968	5.1161019	5.1008437	4.9976481	5.0225722	5.3064165	5.3444591	4.4720067	4.6974784	5.121625	4.6266203	4.6266203	4.6913503	4.9931684	4.7409131	4.6354895	4.8434356	5.2000539
CDH2	6.8486759	6.9651894	6.9549772	6.725546	6.7098969	6.6495655	7.22962456	5.40551305	5.70478284	6.672932365	5.98065158	5.5563151	4.6699211	5.011935	4.5522639	5.0719619	5.5346826	5.6451712	4.9978692	4.4024609	6.0143753	4.4397201	6.7197126	6.1051614	4.7615966	5.4381963	4.8753821	4.8354678	5.4506255	5.3977146	5.5819082	4.0742252	5.7908356	5.112089	5.7440889	4.8948922	5.0420462	6.3493363	6.802411	4.8648117	5.0365723	4.7917209	4.886533	5.5563151	4.830458	5.2847321	5.6984892	4.8571987	4.9989645
HAVCR1P1	1.3029951	3.0047917	1.6675562	4.3464812	3.1511083	2.5032889	2.59418433	4.67378006	4.74936403	2.292192787	2.11585898	2.9506105	3.1413733	4.0569606	1.9373599	2.969824	2.6473036	3.3128199	3.7460013	1.5944121	3.0027993	1.5919124	2.601512	2.6273564	3.2991442	1.1960711	3.4641011	3.8373421	3.3990401	2.7155385	1.8770068	3.5392323	2.209828	2.2380382	2.5301673	2.1674007	3.2479917	1.1224655	2.2925258	3.4748535	2.8387669	3.107777	1.8479281	2.0296935	4.0242767	3.6263828	3.6075701	2.2296823	3.6716051
ZSCAN30	3.3590188	2.7467632	3.9226403	3.1639004	4.2226375	3.7697216	3.52132242	3.10575445	4.69144229	3.411746867	3.47864814	4.1348584	4.0327929	3.9183706	3.6599156	3.4638706	3.667786	3.1791121	3.7441863	4.3379917	4.317931	4.586394	3.5652642	3.6726116	4.0793487	3.6671198	4.0631069	3.0425041	3.6726116	2.9736505	3.6538763	3.3657131	3.8628293	3.5272493	3.1372076	3.472669	2.9843908	2.6589231	3.1748371	4.0767878	3.4002966	3.7104688	3.6673866	4.0420004	3.1595074	3.8181066	3.9387224	4.9053988	4.5949288
MCTS2	4.57133	4.4823293	3.8957686	4.3651479	3.1839024	4.2429297	5.35490074	2.58137082	5.23115285	4.888813751	4.67713039	3.5904568	3.2501604	3.1842612	2.8312425	3.6840218	4.137749	4.634824	4.2442207	2.8983815	3.7945214	4.5571497	3.6442179	3.7434144	4.0006898	3.7248816	5.1318215	3.3205421	3.3577182	3.1499729	2.9200953	3.1113707	4.0711735	2.5291241	3.8344193	5.0886535	2.8183026	3.9568448	4.1116913	3.4377802	3.1107536	3.4402189	3.4906141	3.790437	3.58904	3.5400465	4.1242694	2.5394085	3.2901651
ANKRD26P3	1.0319534	1.1127743	1.1772432	1.0741579	1.2293975	1.505517	1.0914681	1.07797161	1.17824762	1.245364087	0.92309058	1.2706595	1.158091	1.1712433	1.3076664	1.1392752	0.9901295	1.2763162	1.1390916	0.9925199	1.2275259	0.9407289	1.1407103	1.0625884	1.2543394	1.3830982	1.0747338	0.9526588	1.1341752	1.2837589	1.0960571	1.1890479	0.9081699	1.1383155	0.8708874	1.2400589	1.1549636	1.2011529	0.9893647	1.0139006	1.1577646	1.0370697	1.0697378	1.0640076	0.9819561	1.08792	1.0038013	1.1870387	1.0370697
TANK	5.3250557	5.6257406	4.6604176	5.2683975	4.705038	5.4727668	5.81151454	6.05503041	5.34319994	4.80891678	5.25513967	5.062239	4.938255	5.024275	4.5089708	5.7663367	5.9032483	4.7636468	5.44346	5.4975441	5.4591303	5.0585394	5.3654028	5.2459138	4.9582925	5.5265169	5.5707141	5.6446405	4.8829196	4.7968613	5.1957794	5.1066431	5.7185206	4.8553982	4.7164093	5.7305383	4.9104479	5.1026254	5.1105853	4.7730393	5.2630623	5.1159818	5.5961723	5.7633882	5.3406514	5.6120659	4.9476286	5.5379317	5.4643029
SNORD119	1.116716	1.0368454	1.1867802	2.3423733	1.311921	3.3940679	1.21317106	1.11906764	0.95902918	0.984574933	0.84863486	0.946222	0.7518326	0.982116	0.8407968	1.0073676	0.7340751	0.8624169	1.0815343	0.8844636	1.042819	2.8828487	3.8745904	0.7694041	1.2599565	0.8106139	1.2084989	0.9263302	0.8376571	0.8803943	0.8914345	1.5576728	0.8193305	0.8841159	0.8344703	1.4097846	0.8646233	1.1207821	0.8841159	1.7170597	0.7010362	0.5622298	1.2805106	1.0047394	0.981881	0.6780151	0.5234069	0.8193305	0.9108256
SNORD121A	0.6156295	1.1597467	1.2262982	0.9318233	1.6343457	0.5428022	1.04180654	1.53810995	0.65660502	0.516540372	0.8147489	0.8336899	0.7914876	1.1048173	0.6803534	1.5786855	0.6289758	0.8774119	0.9035986	0.6933507	0.7811443	0.5240282	0.6265988	0.875247	0.6319698	0.8691943	0.7689825	1.091362	0.9423657	0.6420852	1.04241	1.3122827	0.8676411	0.8455296	0.7755183	0.5197274	0.8038243	0.6790447	0.8428932	0.8563701	0.3936725	1.1785525	0.7858868	1.7386659	1.231309	0.9127724	0.8756266	1.3204458	0.8118173
SNORD19B	0.9368849	1.7685818	1.1498389	1.1748402	0.9727207	1.8004064	2.06149192	3.04135685	4.63393299	2.034932079	1.68380682	1.595933	1.2060484	0.8062217	2.6521751	1.0831872	1.2623934	2.6221467	1.2211641	1.2559564	1.0255435	1.3098097	1.5418888	1.3547376	1.4531612	1.4271043	1.5166999	1.4965035	1.61144	2.1377834	1.0709451	1.3357518	1.0861149	1.8323275	1.8976205	1.5531782	1.2134402	0.9502652	1.5406371	1.2876986	1.3692222	1.5096889	1.6150694	2.2109803	1.4061205	1.6219497	1.22861	1.9218161	1.2353122
SNORD105B	5.1891241	4.4032519	4.1269919	5.3129136	4.3403003	4.76369	4.51565449	2.69892645	6.22306789	6.664500304	3.08704144	2.8157116	3.6611819	1.9149671	3.7968306	3.4621018	3.404555	5.1489366	1.5837296	4.3687165	2.976748	2.4561642	3.5909661	3.2470711	3.6181171	3.0335993	3.4993496	2.7221796	2.9813286	2.9813286	1.6463309	3.6104636	3.0169873	2.1367701	2.2337064	2.9062226	3.5557191	3.1769695	1.9380972	3.7649859	2.6654544	2.3637845	1.9932339	2.8363891	2.0236418	3.0554739	2.6886889	2.720015	2.9994486
SNORD123	2.2219918	1.8714396	2.3144084	1.8481208	1.841019	4.2827718	2.81679093	4.73833566	3.50751001	4.816538197	2.49100128	2.1107202	2.0164222	1.5758618	1.0315864	1.0139576	4.1060595	1.9911586	1.8950831	1.0908472	1.2179098	1.2811019	2.9606842	2.2119659	0.985541	1.4395925	3.8316069	1.2738069	3.3743472	1.6279272	1.5065237	1.5361633	1.281856	1.5867629	1.7402785	1.0739447	2.5221517	1.3519859	1.322532	1.1587141	1.6301595	1.4483451	2.1626007	1.3769942	2.2624806	1.2595659	1.5594046	2.78698	2.4432086
UCKL1-AS1	3.965948	4.555431	3.7726171	3.1964366	3.9554111	3.3812596	3.38927292	3.26991085	4.06905818	3.888438663	4.86229794	3.3455013	3.8190509	4.2304465	4.54103	3.4619312	4.1237206	4.2651856	3.1340253	4.0176992	3.3076969	4.124848	3.3986514	3.5930737	4.1037422	3.1495594	4.0829269	3.1874819	3.599895	3.4959463	4.1956751	4.2943001	3.913656	3.283186	3.6105937	3.9228066	3.9173605	3.901043	3.239287	4.5656658	3.4056892	3.8479224	3.03919	3.6560717	3.5399297	4.346105	3.914453	3.4650749	3.6971101
SNORD127	1.8632511	1.0802913	1.5004031	2.599357	1.2325743	1.0038176	1.32787881	2.40259338	1.31884686	2.171690036	4.67785188	0.9762292	1.0547042	1.3698349	1.2559241	1.177473	5.5113703	1.095081	1.1189715	1.0107675	1.2519491	1.0924433	1.0548998	1.4557645	1.5558812	0.8831162	1.1286012	1.1600769	1.4146845	1.4337101	1.3401261	1.948669	1.1262685	0.8540173	1.0490368	1.1399854	1.2576915	1.3805379	1.149403	1.0941836	0.9388826	1.0302554	1.4216465	1.2881957	0.9827089	1.2336088	0.9762292	1.2539137	1.0569645
SNORD126	2.9084823	2.0153041	1.9743255	2.7472759	3.0342434	1.2280829	1.32250871	3.07868117	3.01828053	1.113682089	1.41680582	1.2626269	1.2219763	1.108221	1.0750366	1.5513572	1.1141658	1.0303192	0.8796874	1.0685492	2.0050831	0.7592923	1.1555307	1.5015145	1.3690131	1.3379171	1.6405071	1.5328317	2.1073114	1.7605639	0.7441898	1.0608614	0.7777882	1.2547788	0.8850913	0.7706373	1.3481008	1.0294738	1.2051531	2.1330527	1.3586812	1.1481523	1.9987481	1.0008806	1.2984768	2.1915625	1.2480357	1.0218372	1.2878134
SNORD11B	1.1534702	2.2707958	2.6356201	1.6692686	1.0015501	1.1844151	1.19760109	3.17068203	1.70136778	0.906765005	1.08983145	1.1826813	0.6771556	0.8259927	0.8558565	1.004684	0.9414764	0.9173315	0.8760612	1.0988679	0.8878312	0.9715255	1.2371284	0.7529467	1.3520612	0.7097149	0.8629553	0.9630094	0.8991324	1.5241514	0.7623019	0.768156	0.9879447	0.8380329	1.6909134	0.9443514	1.0055374	1.2771397	0.7967404	1.1491957	0.9353224	0.7033126	0.9285041	0.6759633	1.125709	1.1631945	0.9556063	1.3546947	0.883714
SNORD12B	0.7614599	0.7993158	1.3635522	1.267987	2.93898	1.096649	0.99916203	1.03616979	1.07988608	1.412454175	1.02058415	1.7366806	0.7721485	1.3012645	0.8749385	0.7986764	0.8368205	1.1493866	0.8154344	0.7168316	1.0611222	1.0382628	1.9974547	1.1221844	0.9551526	1.4087071	0.9244564	0.6407826	0.9630037	0.9457581	0.6918631	0.9176564	0.5661788	0.9518234	0.6312919	1.0930785	0.8574402	1.054457	1.0089932	1.1512042	1.0924358	1.3852783	2.1250824	1.120355	1.1726929	1.2279055	0.9040037	0.8504248	1.5922175
SNORD111B	0.8245623	1.1550719	1.1525981	1.1595269	0.7151109	1.0420936	1.36030684	1.30896662	0.72406259	1.274025901	1.03862335	0.91384	1.1286503	0.9695301	1.3604525	1.1080382	0.9788964	2.0134441	0.8889141	1.0771922	1.3062925	0.7403086	0.9116346	1.0261337	0.8965914	1.0015002	0.7581557	0.8559917	1.0949376	1.070755	1.6936735	1.015515	0.8803267	0.8339283	0.6854376	1.1756213	0.868675	1.4908738	0.5565081	1.1977269	1.1146907	0.9699765	1.4797653	1.0612643	0.4966126	1.0292922	0.6803158	1.3345908	0.8632526
LIN28B-AS1	1.6906794	1.0659887	2.1709049	2.7719124	1.4565583	1.7826164	1.78188113	1.53999973	1.74155605	2.429869279	1.88284365	1.6842182	1.957728	1.9138258	1.6856961	2.0247213	1.464323	1.6195782	2.469566	1.7770127	1.7010649	2.1486275	1.7267718	1.8622581	1.6509528	1.8722979	2.1308395	2.2476859	1.6356198	2.0552345	1.8579132	1.8228572	1.382918	1.7503898	1.7932239	1.6179802	1.9148105	2.3017863	1.7034703	2.2525072	1.7225812	1.9580253	2.062855	2.4748087	1.8143527	1.5100432	1.7666732	2.1346416	2.4789063
LINC00583	1.1001763	0.8093314	1.2045104	1.318376	1.4670844	0.7332453	1.53789866	0.9226409	0.9988823	0.9321693	1.0610877	0.8619412	1.3362206	1.1114008	0.8247501	1.3681908	0.8661897	1.3549083	0.8636479	1.2885991	0.9353417	1.1058296	1.0857299	0.8833432	1.2600725	0.9392588	0.9846983	0.8044302	0.9748947	1.2703293	1.1728921	0.9857724	0.7844044	1.237558	1.0079113	0.9252544	0.7476108	0.944927	1.3162191	0.8603216	1.3943359	0.9911666	1.1181888	1.3193205	0.7960575	1.0010325	0.830602	1.6355115	1.0261789
TMEM170B	4.3998097	4.3319863	4.2639019	3.5937669	4.148803	4.8301362	3.5135691	5.30034389	3.90282943	3.573523895	5.20211997	3.9895006	3.7815714	4.6620022	3.3384355	4.501697	3.9458106	4.0227162	4.4514248	5.0382958	4.9452282	4.4049423	2.9055065	4.7513504	4.662362	4.3549685	4.1966631	4.874149	3.9286902	3.4066518	4.9850102	4.0912527	4.2522933	5.0660854	3.4710652	4.3739748	3.4960258	4.629725	3.7523539	4.112297	4.0178288	4.2030472	4.7561809	4.4704606	2.7760248	3.7557759	3.0396754	4.2984441	4.0320701
SRA1	5.5437275	4.697341	5.1248239	5.2374657	5.2450058	4.2394704	4.2141815	4.20974549	4.51007539	4.771883872	4.57627334	4.9452691	4.6417496	4.8913112	4.9220754	5.0794476	5.4955116	4.439694	4.5233723	4.8259397	5.0692501	4.6530859	4.4929977	4.8597155	4.7101551	4.0725502	4.5978357	4.6564578	4.9630758	4.6763881	4.3275476	4.9289349	4.5415399	5.4205226	4.9216635	5.0442456	5.0253378	4.2004362	4.6824376	5.0261518	4.7076217	4.8048265	5.4061608	4.4578666	5.3857334	4.5882372	5.1040374	4.8390414	4.2594419
FAM138E	2.115269	2.4388288	2.739579	2.1647259	2.0788316	2.7051569	2.79463497	2.76355412	2.03655883	2.55746363	2.31435749	3.4148114	3.377743	1.9301372	4.0293688	2.942419	4.0064341	3.6273719	3.9365903	3.6003119	3.1374981	3.3005709	2.4119672	3.4001991	2.1667833	3.2513882	3.045034	4.2032042	2.9959985	4.0857714	2.7257475	2.7887196	2.659275	2.5778081	2.8542742	3.2470871	2.4473267	2.7615168	2.7368009	2.592739	2.788528	3.5245385	3.4724205	2.6820299	3.7529806	3.4032288	2.9241214	5.2270178	2.8875589
SNORD58C	2.1015589	1.5372598	1.2888822	2.5908977	1.191586	2.5350377	4.11352384	5.75674005	1.10941441	3.617819216	1.67189785	0.8648143	1.3665529	1.3151933	1.8061652	1.2210175	1.1163846	0.7945822	1.3574431	1.2528557	0.8068999	1.7063879	3.0371785	1.2265729	1.5990167	1.3107319	2.6361657	1.119023	1.5476313	0.7818136	1.1371494	1.156886	1.8721736	1.1051496	1.446872	0.879756	0.9586522	1.3088632	0.8793549	1.7033807	2.1803681	1.846104	3.5935616	1.1440455	2.4205781	2.2049583	2.3986575	1.4606703	1.5990167
SCARNA27	1.5626447	3.079782	2.9622395	2.1448602	1.9612329	2.7622272	2.88189479	2.12558713	2.62917958	2.338543438	3.93881049	2.6008457	2.627693	2.5943936	1.2055026	2.0737521	2.8894847	3.4923418	2.0831514	2.6397357	1.7488752	1.9872727	2.0824283	2.1677211	2.4748201	2.1181168	2.3847247	1.293136	2.6519636	3.3009246	2.2014924	1.615134	2.469511	2.4461791	1.8295959	1.6404466	2.305871	2.7461688	2.7340374	1.9051562	2.1192996	2.6447173	3.2711707	1.6250966	2.9597187	1.411834	1.7282703	1.0350171	2.7481382
SNORA84	1.9929749	1.4262321	3.4011549	1.1555158	3.4423834	3.3677465	1.97872483	2.00236895	3.13026866	3.280213621	3.70406225	1.2123422	1.2206704	2.0153268	1.0156789	2.6473543	3.3751135	1.855096	3.2267203	2.8844046	1.7465905	1.9448389	1.8140055	1.2879029	1.2018354	1.0368301	1.1198134	1.5109077	1.5021696	1.8374811	4.0366088	0.995101	2.3516669	1.2274692	2.139091	1.2610935	1.6673552	2.2936741	1.1302077	1.6604696	1.6026783	1.7165563	1.1757891	1.9624249	1.5523903	2.154848	1.4865858	0.8833575	1.7655695
SNORA36C	1.1684439	1.5307765	1.1757204	1.1576245	1.6488868	1.0900866	1.34720364	1.75482463	1.09183913	0.698942661	0.87297655	1.772323	1.1492412	2.3331324	1.2692311	0.9091633	1.1837206	0.7721531	1.1430409	1.2216657	1.0095834	1.6237103	1.2742954	2.1983471	2.6118144	1.4988747	1.1442593	0.9830789	1.0147385	1.7673179	1.2817566	1.1460115	0.8422259	0.8906837	1.0592786	1.692148	1.1970629	0.980325	0.8582899	2.4741451	0.9173085	0.9756359	1.1240985	1.0825373	1.2098334	1.405921	0.9183532	1.2160199	1.0529845
SNORA38B	4.1537293	4.3228158	2.1980765	4.6604382	5.1679863	2.697282	6.36735488	5.50723818	4.64595269	5.315375679	3.68451061	3.0410819	2.4636859	4.0962676	3.0475122	2.3244355	5.8371285	2.8904064	1.9025128	4.2638496	2.8225766	1.7436506	2.4120026	3.0017902	2.4163456	1.0817696	2.0139933	2.9851998	3.0297113	3.8838683	2.2845271	3.1045831	3.2958671	2.4944506	2.2994923	2.4051451	2.3935423	1.7907328	3.2367379	3.0685546	4.4496855	5.2007241	1.4776286	2.7032976	2.1363169	2.2291043	3.8428658	1.40152	2.9064448
SNORA70B	1.5980079	3.0422454	1.7558702	1.7372329	2.8834898	2.6132936	1.93011771	3.28432943	4.28285079	1.302739452	1.58961041	1.9521106	2.1323842	3.5580815	1.682066	1.4954659	1.9859467	1.8820471	1.8052538	2.0571679	1.6575205	1.566295	1.5890444	1.6276534	2.2457448	1.3708382	1.5996461	1.5487587	2.0693506	2.0728702	2.4504065	2.6050474	2.0447791	2.1930899	2.3863766	1.2510475	1.7269221	2.2763776	2.0999116	1.213376	2.5554119	1.5931646	1.5939099	1.5840124	2.0656416	1.8895223	2.3140725	1.5789895	1.6783539
SNORA70C	1.084559	2.2613013	0.9929152	1.439826	2.9099485	1.3876713	2.88200911	2.75833293	3.00792684	0.913341666	1.00949659	0.6383737	0.829457	1.0717026	0.8232247	0.8232247	2.5681135	1.02123	0.891234	0.8162179	1.219705	1.4279284	1.1656456	0.9406951	0.8791311	1.4828034	1.6605153	1.2683919	0.7427773	1.061941	0.8363402	1.1991816	1.1538574	1.1385683	2.2053563	1.3005333	0.6281236	0.9510222	0.8368832	0.9152234	1.5785918	1.164172	0.9474459	1.3913726	1.4081665	1.4420814	0.7376382	0.7737258	1.3400539
SNORA11B	4.4429197	3.4514782	3.5884111	4.4709091	4.0152262	4.8783804	3.16689168	2.8700714	3.55859798	3.023746843	2.68648357	4.1606928	2.808896	4.2513342	3.5289474	3.7645742	4.0634489	4.2565498	3.7170881	3.4223877	4.0121742	3.6617444	3.8629046	4.4312314	2.8637444	3.2602737	3.8893832	4.413903	4.0934623	1.9543885	4.1187603	3.147544	3.9962074	2.7960513	4.5153597	4.4163161	3.270412	3.9349247	3.1394376	4.5260468	2.8409149	4.5776879	3.628546	2.9635631	3.9747224	4.7972292	3.5147775	4.6754809	4.9159401
SNORA11C	1.4461026	1.1537933	2.1356072	0.9446853	1.6650466	1.6941655	1.14354729	0.95870324	1.22315442	0.97126842	1.64555203	2.0679293	1.577076	1.84742	1.1761189	2.150121	0.8738812	0.7790241	1.161776	0.9678846	1.4252402	1.7593323	0.883569	1.0661804	1.2396133	1.2286548	2.1174712	1.4119598	1.3249559	1.2811848	1.8667791	1.8232742	0.8375548	0.8261766	1.263977	1.0615775	1.1005039	0.7632987	1.0437134	2.7535637	1.2114304	2.0755191	1.8122617	1.4896937	1.0416247	1.2339869	1.299086	1.775898	1.5434541
HOTAIR	1.1432734	1.3994962	1.8001267	1.6302866	0.7058022	1.5254289	1.49487449	1.27374557	1.55593878	1.252360461	1.47396998	1.5608801	1.3126037	1.0183815	1.9917244	1.9613427	1.8624179	1.4803429	1.119409	2.1213417	0.817102	1.1372492	1.8815499	1.577318	1.5832866	1.6247488	1.2998207	1.1199273	1.4315735	1.2005409	0.8848583	1.1993108	1.652483	1.3611053	1.3487162	1.1322808	1.9242979	1.7706809	2.0091458	1.3657785	1.5196065	1.2307562	1.343962	1.3166618	1.9600479	1.6546161	1.3112033	1.9636812	1.8952203
ZGLP1	2.7588716	2.3794538	2.3654704	1.98011	2.6659167	2.8036789	1.84482161	2.44395665	3.1472628	2.940519091	1.9340265	2.4128078	2.0788245	3.2713101	2.2590107	2.8927563	3.4448764	2.3118821	2.825848	2.4616065	2.4048374	2.52835	2.7645915	2.3960307	2.2409785	2.8412265	2.7206793	2.5522955	2.6975948	3.1170395	2.5745926	3.213603	2.6506976	2.9430687	2.4919782	2.7827362	2.4423048	2.232106	2.2052917	3.4388626	2.1964634	2.8942793	2.5363172	3.0272529	2.5667921	2.5526474	2.7132248	3.4961234	2.3868377
FAM86JP	1.1896199	2.447856	1.4309409	1.6359593	1.5261891	2.0929699	1.17723412	3.48610605	2.58531019	1.894636555	0.88860172	1.7924178	2.6445008	1.5877901	1.1018942	0.9049121	1.0207117	1.7235603	0.9648596	1.6431803	1.1746229	0.9740225	1.7021046	1.4131	1.4197824	1.4298363	1.5984006	2.3996414	1.4935172	1.841569	1.3736967	1.0704789	1.4858443	1.5803487	1.3360398	2.2796712	1.3623929	1.8871977	1.9912984	1.0509105	1.7025135	1.3675661	1.0960118	0.9851175	2.9331198	1.2125891	1.69056	1.4036194	1.3539823
FMR1-AS1	2.0248598	2.9637801	2.3012857	2.113831	2.5092456	2.5051464	3.06243595	2.6700153	2.18520988	3.218723015	2.7353516	2.558024	2.5472672	2.588821	3.1455013	2.0972815	2.7189087	2.5618095	2.3684805	2.138856	2.330696	2.178252	2.3312558	2.1438527	2.2890327	2.5790293	2.3192717	2.5136758	2.5078357	2.84265	2.2851445	2.4203075	2.0817615	2.6649764	2.4215661	1.9705752	2.1830903	3.0942319	2.0355673	2.4759893	2.6415405	2.0036264	2.2096236	2.524894	2.1069808	2.1155461	2.3072401	2.2971824	3.0957449
MIR298	2.7545895	2.6354879	2.3908643	3.249556	2.36201	2.4876319	2.939715	3.9801126	4.19529646	3.082745248	3.80561589	3.3638465	2.2502159	2.7962301	3.7246025	2.7499066	3.4017949	2.6030699	3.7764826	3.9029952	2.7083589	2.9914314	3.3315446	2.6613667	2.9035263	2.2680519	2.6181716	3.3073818	2.9829761	2.5448987	2.6267309	3.5041233	2.729906	3.4317218	4.0317982	3.0124483	2.9870881	2.4465337	3.069195	3.7109605	3.2532869	4.4993875	3.2731844	3.0474589	3.5872351	3.0258234	3.0465546	2.6766868	4.1926431
MIR300	1.2280261	0.8706371	1.1341089	0.9895512	1.014257	1.1247971	0.91001442	1.65792573	2.13351478	0.899771261	1.00043723	0.8260152	1.0414253	1.4829548	0.9332672	0.9460584	0.9068375	1.3223963	1.2871916	0.9602277	0.8350759	1.1456573	0.7143119	1.1363059	1.0845762	2.0259546	0.9102315	1.0015784	1.1954825	1.2695671	0.9130644	1.031474	1.0196544	1.0359066	1.0939077	0.9918777	0.8142555	0.9936934	0.7778	0.8977061	0.6911981	0.9142471	0.985537	1.1153964	1.1875002	1.3642454	0.7097104	0.9994842	1.5128202
VTRNA2-1	5.7901173	4.0006979	2.660114	1.1185333	1.3180143	6.5557229	6.05701846	5.29898637	4.51662929	5.88101151	3.28800387	5.257982	2.6420236	2.3696638	5.0174741	4.0134428	3.578462	3.1289251	1.8615609	4.2652571	4.3078392	5.4542347	3.1360748	3.1861444	4.4041104	6.041161	3.0535544	1.2362627	3.3738233	3.9064643	2.794281	2.0070481	5.4114182	1.9609878	5.3914792	4.2436703	6.5761104	3.6377085	2.9867579	3.9554459	2.220314	4.4255152	4.8430904	3.0173199	1.9281343	3.4239311	2.2891631	2.8958945	2.9751242
MIR450B	0.9470191	0.9550802	0.8394713	0.8648199	0.8611068	1.6490501	0.77930519	3.8215831	3.3063936	1.454484621	0.96217072	0.7652169	1.4476853	1.2931729	1.8905502	0.8589906	0.9994137	1.4082544	0.9863963	0.9058287	1.0189029	0.9146423	0.8766014	1.4096354	0.7937008	1.6571066	0.8733652	1.1692126	1.0352147	1.174236	1.6393859	1.56933	1.087495	1.1586069	0.6751386	1.0045714	0.9466482	0.7618572	0.8449016	0.7593008	0.8752676	0.8066771	1.3738956	1.1993818	1.1495633	1.0618191	0.8116766	0.8832116	1.2343236
MIR890	1.1905961	1.1546579	1.2313467	1.5332056	0.8686128	1.2954663	1.2182009	1.65575215	1.36333918	0.875083746	1.17006955	1.2933454	1.0616317	1.3121179	1.417865	1.2435708	0.9685794	1.7161895	1.3411988	1.5530894	1.078319	1.2180159	0.9915193	1.3264124	1.4578435	1.0542166	1.5661914	0.8630129	1.3845751	1.1747296	1.9916099	1.3091212	1.0346582	0.9280987	1.3743342	1.6308812	1.1279173	1.3624853	1.1557854	1.1582354	1.1491928	2.849623	1.5237058	1.8761396	1.2269805	0.9431189	1.1707386	1.0396919	1.0616317
MIR891B	1.3629055	1.5360997	1.7054382	0.6561062	0.7500242	0.9169301	0.84797421	0.94404361	1.22103855	1.107140363	1.46169348	0.8769043	1.8378851	0.9824531	1.1277872	1.1637621	1.6640711	1.8753278	1.0650639	1.0317116	1.4018646	0.6383127	0.9502188	1.7471877	1.0548044	1.5103892	1.4198478	1.3121539	1.1548863	1.118126	1.800592	1.2742133	0.4712122	0.9049247	1.3681186	1.3862668	1.1242822	1.4199946	1.6026095	2.1505091	0.853955	0.834885	0.7797311	0.9172385	1.045848	2.167108	1.4403168	1.789757	1.0664978
MIR888	1.0210843	1.2095658	0.6941762	1.0319617	1.8012763	1.1520006	1.57565023	1.2018088	1.00060258	1.238727898	1.16180664	1.1821877	1.1907244	1.4374774	0.9586676	1.3838566	0.9309825	1.6851154	2.0891512	1.3711234	1.2993048	2.2153192	1.1465125	1.098274	1.5392948	1.4749674	1.0274719	1.2744007	2.058013	1.0277546	1.8250169	1.2517374	1.247467	1.361275	1.9971488	1.9333781	1.1307598	1.3715	1.5719802	1.650286	1.4050061	1.3174784	1.5100908	0.9694774	1.7352253	1.1277096	1.854494	1.4368397	1.1236111
MIR892B	0.8486949	1.1304587	1.1170705	0.9383237	0.8950034	1.0350776	0.71269823	0.96268644	0.7236484	0.601364315	0.84847293	0.9635047	0.8469116	0.9529564	1.180408	0.8461508	0.6608558	1.250053	1.1635066	1.0532966	0.9057665	0.9507318	1.0994972	1.3060105	0.9470317	1.4639366	1.323232	1.727727	1.2090617	1.0194548	1.898739	0.8740189	0.5588679	1.0265834	1.6998389	0.9315888	0.9548601	1.6959819	1.2739253	1.0385238	1.6992877	1.0056519	2.1630743	1.2896906	0.7500173	1.0835015	1.1586886	1.024322	0.9199696
MIR541	4.22515	3.1006497	3.5601055	3.4061648	3.8200427	3.7876897	2.74281517	3.34742141	3.79377667	3.929650091	4.07230424	3.3213721	2.5890022	2.9656607	3.2240934	3.678054	3.6678242	3.0727485	3.1459957	2.8579582	3.0299445	3.5449657	3.9856923	3.5901598	2.7478519	3.1078585	2.8961723	2.7459998	2.8377873	3.3803857	2.8382793	3.2246698	3.4458706	3.4536976	3.023262	2.958778	3.3749724	3.1000604	2.7860489	4.3344718	2.4405792	3.8547523	3.2469024	2.9685193	3.8122936	3.6122024	3.3005082	4.2538374	3.6549367
MIR875	1.2174596	1.0304633	1.7165553	1.5178745	0.7893307	1.9758853	1.3408231	1.81984693	1.27899053	1.046869934	1.83836299	1.026209	1.5434946	1.0109939	1.1821084	1.0952165	1.2129649	1.9688285	1.4224968	1.416502	1.0956416	1.2240261	1.2370796	1.1627757	1.1985977	1.3350388	1.1315348	1.1265413	1.4270584	1.3048357	1.2791425	1.0874963	1.6885638	1.5676613	1.4051536	2.2715315	1.172606	1.7570035	1.1559057	1.1362048	1.2012367	1.3094967	1.1371092	1.4514644	1.5839528	0.9054223	2.978441	1.2012367	1.4337862
MIR876	1.600022	1.3949218	1.7127722	1.990172	1.0595486	1.8666778	1.36748966	1.55355698	1.59481109	1.095266695	1.99835922	1.2473083	1.4179909	1.5782992	1.2891427	1.6303428	1.3771949	1.1096556	1.3348283	1.3358361	1.4717168	1.1726921	1.5685824	1.4429598	1.7679146	1.5432551	1.240618	1.9595744	1.6283275	1.4049401	1.1780495	1.3927774	1.1588346	1.1452473	1.8142802	1.4929269	1.3797485	1.1065312	1.7112216	1.8598144	1.1261881	1.3432816	1.585497	1.6763018	1.4966288	1.9735409	1.092669	1.4074228	1.5723011
MIR744	3.550581	2.3230011	3.0317907	2.0587734	1.6767298	2.0967242	2.22506928	1.53006412	2.01987926	1.955832613	1.8657717	1.6265371	1.0994257	1.4739902	0.7861023	1.690177	1.8763215	1.6986133	1.4557277	2.5582666	2.2668247	2.4766095	2.1673852	1.9892945	1.5139146	2.521125	1.0645961	3.0252918	1.2821401	2.5690671	1.7598976	0.9939973	2.7258813	1.3997872	4.7301094	1.9632434	1.4509551	2.5485861	2.1539875	1.5584619	2.5596272	1.9346606	2.7557554	1.9135112	2.6027359	1.497977	1.6547851	1.5101206	1.6099752
MIR877	2.54071	2.5212859	2.8528933	2.6126743	2.7577134	3.2864128	2.84248514	2.46582527	3.64480224	1.290148886	3.21597698	3.1365228	2.3636712	2.1618713	3.7367337	3.5726163	2.8110466	2.4429748	2.8815249	3.340543	1.5578231	3.5050809	2.8423952	2.8520583	2.726735	2.4788187	2.2043201	1.8899106	2.5895382	3.3950317	2.4893531	2.6253598	2.8746403	1.999253	3.2592913	3.072821	2.3966163	1.5425626	3.7238608	3.3299733	2.2436071	3.7383395	2.5954707	2.4280296	2.2468591	3.6180719	3.5948049	2.3691477	2.4464631
MIR665	2.1465209	1.780511	2.912958	1.9284381	2.4160095	1.975325	1.90889303	1.93636011	2.42997172	1.878444237	2.51277941	1.4629434	1.536746	1.9886155	1.6478108	2.4420101	2.1335085	2.4112824	2.4665831	2.0173827	1.4727123	2.0957637	2.030182	2.4297183	1.4946418	1.364673	1.5273375	1.6054439	1.6169029	1.0957461	1.7792402	1.6880092	1.990326	2.0147258	4.0060876	1.5193978	1.7697725	1.380283	2.0060344	2.3449418	1.591161	1.9616767	1.7190063	1.9036107	1.6886973	1.9787673	1.5702551	2.4060781	1.9076816
MIR873	1.1390003	1.2890453	1.073831	1.864748	1.2906571	1.5118684	1.03954569	1.35369222	1.23281418	1.638298778	0.94453765	2.4535453	0.9449476	1.2011227	1.1629634	1.9699177	0.9773627	1.4821409	0.923678	0.8994615	1.1991343	1.0918657	0.8250838	1.130446	1.6202149	1.6513218	0.8492988	1.2775112	2.0044512	1.1965278	1.9722648	1.1082026	1.2891899	0.9574619	1.6920821	0.98344	1.2552626	1.2617812	1.5456087	1.1986344	0.934902	1.6726573	1.166073	1.1727373	0.9807791	1.1770553	1.1471655	1.5217828	0.8876753
MIR374B	1.0742214	2.1749037	1.0616217	1.0489868	1.6745265	1.1540872	1.11019404	0.94303538	2.11426564	1.204157859	4.20540892	1.192799	0.943825	1.7137798	0.9746161	2.1822248	1.0120218	1.3713973	0.828715	0.772142	1.7573397	0.8625921	1.4525525	1.6057919	1.3924959	1.255527	1.3671403	0.9353858	0.879459	1.3157361	1.0548587	0.8734008	1.7503573	1.4578103	1.6752008	1.6211228	0.9110613	1.0009606	1.2015398	1.0104751	1.1368376	1.159442	0.8329875	1.0464869	0.9763332	1.492841	0.9830759	0.8844658	0.6724906
MIR301B	0.9879154	1.1773204	1.4055693	1.1170137	0.9609061	0.8947824	0.90555209	1.32893131	1.18400546	0.906934637	1.04626584	0.9813763	0.9779605	1.096452	1.4841425	1.6171433	1.0545762	1.7532155	1.1068091	1.183537	1.5119845	0.7465421	1.0751295	0.7841855	0.8176413	1.4890423	1.6645407	1.2677234	1.5483728	1.6627084	1.4075648	0.989544	1.1621324	1.4448955	0.9598473	1.7670914	0.7835256	2.4456951	1.0290865	1.0277143	1.1485618	1.0689494	1.1388083	1.0297467	1.3515644	1.0531571	1.466948	0.7580384	1.0121859
MIR216B	1.9587924	1.3909134	2.6893189	1.4864292	2.8869557	1.8859625	1.72492488	1.52800789	1.41516397	1.298083602	1.36697855	1.9935684	2.0875349	1.8614633	1.8985337	1.6627365	1.5645604	2.1598167	1.6430645	1.5938325	1.580529	1.3404526	1.6390718	1.7722758	1.6129572	1.5807885	2.114564	1.9733141	1.6350886	2.3800041	1.645071	1.554421	1.5829913	1.5914359	1.8809454	1.6435923	1.8936409	1.9693291	1.8291105	2.3931508	1.6456048	1.7901101	2.3333282	1.9114531	1.7161588	2.0773026	1.6777981	1.8685697	1.7222839
MIR920	1.5010066	2.5920356	2.6873761	1.7433497	1.3068494	1.4704091	2.4173824	1.85561357	1.86474119	1.737612965	3.75652714	1.2228803	1.784629	1.7852327	1.8939576	1.0923389	1.639887	1.4621941	1.3273736	2.8464637	2.4811406	2.2972858	1.50585	1.4946849	1.9350304	1.5314131	0.9161677	1.7868738	1.4331668	1.2423196	1.8491231	1.3980443	1.452503	1.9480856	1.520211	1.0581517	1.5717114	1.0736497	1.0949501	1.4613167	1.216527	1.2985088	1.8104641	1.0437041	1.0677469	1.4007669	2.2980741	1.1435939	1.8081468
MIR924	2.1631975	2.0639488	2.7159984	1.8153101	1.4616836	1.9564561	2.97576901	1.96824528	1.79796411	1.079525419	1.64785444	2.5075466	0.3571733	1.3647361	0.3250874	1.1648469	1.407285	1.9022424	2.1184099	1.0000428	2.8245273	1.6135155	1.5302854	1.2031759	2.4202943	1.4634364	1.2275235	1.7734442	1.2409678	1.0418942	1.9638134	1.8572736	1.7608423	1.0634466	1.2981411	2.0608794	2.2455285	2.4723855	1.9232931	2.1389367	2.5684779	1.1449674	1.2938477	1.2188642	2.6004783	2.3142772	2.3887514	2.5582372	1.1321066
MIR934	1.9602469	1.0794674	1.1168394	1.0088999	1.0046405	0.7422349	1.01849383	1.39387552	0.9853913	1.583181967	0.90057886	1.0096283	1.1978454	1.1326356	1.4659453	0.8884448	0.8973525	1.2284665	1.0023617	1.0956824	1.0668679	0.9772836	1.3421659	0.6595782	1.3326524	1.1376341	0.886036	1.9211671	1.0725689	1.7501685	1.004924	0.9168183	1.3557486	1.1900876	1.1806891	1.0334204	1.0812142	0.931732	1.0124111	1.6277351	1.1017512	0.7101893	1.0444892	1.1935753	1.1162882	1.0399342	1.3148265	1.1442403	1.0020934
MIR936	2.3593421	1.7614825	1.5726436	1.8116804	2.1001297	2.9641102	1.72656869	2.60383419	1.70488962	2.517704814	2.85318575	1.6511764	1.6182337	2.7691322	2.2544332	2.3689505	1.5198717	1.3904891	1.9357827	2.1685959	1.6981103	3.4616593	2.8439185	2.0616928	1.5038106	1.5503805	2.4896411	1.7084161	2.0990142	1.9294559	1.2482051	1.6983704	2.5417276	1.8823429	1.4877792	1.7344397	1.6243565	2.4176966	1.3794547	1.656352	1.7333121	1.7044935	1.5418118	2.0652169	1.5216955	2.8086794	2.4651086	2.3812765	2.2276785
MIR938	2.5280771	0.8779458	1.9161395	1.2700411	1.8855109	1.2245101	1.52400447	1.2636799	1.01681631	1.662845595	3.59624195	1.0123365	1.0664087	1.10177	1.3392732	1.7010252	1.8470987	1.2487715	1.4248651	1.4201194	1.7089274	1.1893928	1.1813598	1.2582749	1.4128923	1.7055108	2.0955557	1.661262	1.361492	1.1200391	0.8312487	1.2862319	1.358837	1.3792106	3.0483718	1.0088901	1.273063	1.3830316	1.2039223	1.0192431	1.6337959	2.3822512	2.2256066	0.9878671	1.7069734	1.7129606	1.3141566	2.592711	1.4990085
MIR941-1	5.4912772	4.1867607	4.817649	4.387311	4.0260692	3.510867	5.2560595	4.04963368	3.59726588	5.604121261	4.30332801	4.3594296	5.0118621	4.3601936	5.0772839	3.7286855	4.7525184	4.8503251	4.5623185	4.9313107	3.5296826	4.9996744	3.8737781	4.3941143	3.3482527	4.1860288	4.7711203	5.5519872	4.3967537	4.6563059	3.6741415	3.3330384	3.4452983	4.6598372	4.2863935	4.761311	3.0277837	2.2742829	4.3699306	5.0401939	3.9036706	3.6542227	4.9267446	3.4100023	4.4845761	4.1413594	4.2908032	6.3171413	4.9494613
MIR942	1.2243496	1.131789	1.3672755	1.4708015	1.3896571	1.730968	1.26741627	2.31940557	1.11975048	0.934213692	1.68204202	1.5305305	1.355869	1.1566814	1.2919366	1.3663241	1.6664361	1.3329244	1.7099674	1.2333423	1.4440444	1.7609299	1.4229904	1.4619938	1.7067078	1.2271959	1.1549599	1.4032745	1.6072091	1.5656458	1.2235898	1.1780591	1.4180074	0.9920735	1.2635291	1.5081427	1.2448374	1.0628038	1.5759217	2.1239856	0.712397	1.1683238	0.9534145	1.3394071	1.2719332	1.384754	1.3468906	1.540294	1.1841324
MIR943	4.182938	5.1019808	4.9472543	5.4169707	4.5031785	4.1806074	5.84486201	5.07203986	5.14770139	4.566701632	4.77874108	5.3937742	4.5277776	5.0953745	5.1866941	4.9007747	5.0950151	4.967171	4.7473478	5.204676	4.661811	5.3223038	4.7857765	4.6983347	4.7332054	4.8703797	4.7598162	5.1661266	5.1768464	5.3536173	5.1183412	4.347778	5.5781446	5.1645803	4.9763299	4.7392387	5.4699214	5.1108592	5.2033832	5.1051188	5.2590775	5.0444952	4.4993066	4.1685787	5.5309014	4.6734119	5.5806757	4.0449516	6.0519679
MIR708	1.9725857	1.2760068	1.2504936	2.0102195	1.376993	1.137567	1.35189906	2.17865722	1.26430064	1.623573356	1.39603479	1.2396432	2.3613969	1.3861072	1.1833195	1.1550731	1.6253925	1.5862024	1.5479827	2.8072974	1.3707367	1.3129228	1.0622482	1.0217567	2.203843	1.3297414	0.9289175	2.3951062	1.5450477	1.6383454	1.1148145	1.1443847	1.4545889	1.2661166	1.0573273	1.0904456	1.4618486	1.7882764	1.270506	1.4485898	1.1138475	1.4783523	1.3527999	1.3796853	1.1818404	1.0252663	1.4322451	1.7083463	1.1659126
MIR885	2.9919611	1.2586394	2.1866614	1.6387123	1.9151224	2.3465168	2.71203448	1.6861257	2.39734569	2.272912218	1.6717657	0.4510091	2.1068633	2.1135881	2.071807	1.593511	1.6454972	1.4801323	2.1985144	2.13053	1.1855342	2.2262557	1.7374656	1.6080473	1.4246946	1.4712863	1.398013	1.7873994	1.926746	1.9259939	2.2490992	2.0229668	2.4634711	1.9926925	1.1585083	2.6147327	1.2156649	2.2912074	1.5582386	1.6523465	1.1427861	2.5770986	1.1256939	1.7306526	1.8084192	2.9480818	1.5820002	3.438212	3.8161633
MIR543	1.379334	1.2293472	1.2080573	1.1837139	1.320368	2.8213217	1.05968581	1.55772872	1.28952842	1.965922888	1.2318694	1.3828945	0.9811079	1.4031354	1.4063759	1.9686519	1.4897592	1.1268558	0.7855134	1.1765386	1.485029	1.1458321	0.6959542	1.3711598	1.7525913	1.2924362	0.9017871	2.5985742	1.1872182	1.160459	1.0319289	1.1521524	1.0979333	1.0813747	1.4310927	1.0497233	1.2893842	0.9560066	0.9411418	2.6767958	1.747375	1.4650854	1.0989684	1.3310238	1.266311	0.8253617	1.1564824	1.0913464	0.8510494
MIR208B	1.2853185	0.9363816	0.9308423	1.0237263	1.6893014	1.3610479	1.13905044	0.87809156	0.85956955	0.689952412	0.81434898	1.2900136	1.0297133	0.8288779	2.1102026	1.0216843	1.0696317	1.0239389	0.8270218	1.1985102	1.1998494	0.9136033	0.7077427	0.9260813	0.9260813	2.2531146	0.8649442	1.1455439	0.9009331	0.7154765	1.2218093	1.0104237	0.8115014	1.1039204	0.8825784	1.2431814	0.9529131	0.8233716	0.9267704	1.0055864	1.211199	1.5009003	0.8976565	1.111623	0.9243849	0.6551051	1.1448357	0.8193876	0.7944786
MIR509-3	5.0190271	4.7759074	4.2585129	5.7959033	5.1711594	5.0317792	6.34860743	2.09543414	6.18337247	2.580884727	4.13219263	1.4632474	1.3824489	0.8357145	1.3398365	1.6751638	5.0836022	1.4777442	2.0125417	1.0208964	1.1587471	1.2112052	1.1336287	1.1629282	1.2995209	1.2885092	3.2822217	0.9699553	2.0564193	4.4793203	1.7641664	1.1452871	0.8531709	1.8925554	5.6190646	2.174047	2.2545751	2.0479705	3.5322006	1.5368158	0.8843828	2.0581056	5.3728753	1.6118505	0.9654484	1.5610346	1.2261871	1.3816648	1.4445196
MIR944	1.0022446	0.7932605	0.8830773	0.9406772	1.1624	1.1844912	0.85279979	0.90875871	1.10105311	1.388250504	1.2869848	0.9820321	1.365159	1.0796079	1.4546758	1.0241919	1.0040181	1.1520573	0.741385	1.1134287	0.8270211	1.3009136	0.5644566	0.9015367	0.7158001	0.9206467	1.6880374	0.9785902	0.7862219	0.9497183	1.534279	0.9323073	0.7586195	0.8236712	1.018733	0.8274469	0.7013499	0.9946824	1.068921	0.837308	1.1186472	1.7060433	1.6226108	1.6637189	0.8118495	0.6356098	1.108208	1.1876243	1.0138133
MIR891A	2.1361714	2.1028614	2.7910851	3.3138401	2.8571519	2.309626	1.98149618	3.23963457	2.463557	3.265149246	3.48259378	1.2148652	2.4333823	1.4159835	3.7062622	2.1607195	2.1016417	1.922382	2.9369685	2.4659766	1.356658	2.3280847	2.3953877	2.6523532	3.0187906	2.0491955	2.4135331	1.3744518	1.8119926	1.762957	1.2323834	2.0326078	2.3829214	1.3897473	3.7909255	2.3326274	1.9759169	1.3411433	2.1006739	2.2803457	3.0860956	2.900825	2.4826029	2.211263	1.1051649	2.0999844	2.4622447	2.099689	1.5599911
MIR892A	1.1454663	3.2394758	1.8714056	0.8460165	0.8923833	1.5272438	1.06466937	0.96668172	1.96359116	0.780890886	2.01358738	2.3009265	1.7916729	1.4146545	1.442402	1.0046564	1.0553123	1.8929246	1.1378398	1.1599873	3.5229044	1.1439521	2.2318111	2.7974459	3.1561156	1.3191357	2.1556402	2.2896428	2.1280381	1.1951354	0.8359066	0.99997	0.9049856	0.9413705	1.3266997	1.2607841	1.6536032	1.3998541	1.0333374	0.8514208	1.2819365	1.0537694	1.2780682	0.7281495	0.5704758	0.8598108	0.851837	2.2478119	0.9553164
MIR874	1.5471091	1.543339	1.5123886	0.9765391	1.3470201	1.5295243	0.96828643	1.82948546	0.90300699	1.924857546	1.77222668	1.7726932	1.9451067	1.0069044	1.31283	1.2215073	1.3230328	1.466489	1.7066574	1.6079113	1.1731661	1.5448541	1.2322041	1.4782647	1.5639685	1.2251212	1.2133742	1.2319051	1.2142762	1.5847489	1.4734833	1.4620108	1.0470818	1.1258908	1.0016329	1.8870539	1.0086298	1.680591	1.3056879	1.3149849	1.229735	1.55279	1.4734833	1.0098093	1.1497605	1.1857533	1.3995089	1.425289	1.2325251
MIR889	1.2326636	1.0608518	0.9976367	1.5706848	1.1816007	0.8041068	1.03167454	0.98153219	1.05080281	0.934031354	0.72012718	1.0338835	1.0341046	0.8413712	1.158896	0.8847504	1.0402228	0.9361806	1.505868	1.2711121	1.3383135	0.7903845	1.321625	1.0038142	0.9678715	1.2539206	0.8028995	1.3953764	0.9772819	1.1256187	1.2978602	1.0369561	1.1982838	1.3019187	0.8454872	1.0843343	1.313926	0.9383367	0.9477534	1.7338252	1.2225883	0.8487895	1.1418422	1.1734966	1.0324652	1.0259102	0.8408758	1.033249	0.9957224
MIR190B	1.5835122	1.3312285	1.3649595	1.0835371	1.3099149	0.8548083	1.24780034	1.77339323	1.22691449	1.598679529	0.8355982	0.9262317	0.8639737	0.6449425	1.1945139	1.8163023	0.8738953	1.7567438	2.1167822	0.9375779	0.9874376	1.0427408	0.9272439	1.1612097	0.960018	1.3065127	0.7799075	2.3405135	0.9188361	2.4841535	1.1571736	1.3511355	0.8431493	1.3269304	1.0228955	1.0140115	1.9038249	2.4048409	1.0531283	0.8777112	1.5220584	1.4259662	1.7914017	0.9315204	1.2683205	1.6789841	0.7967324	1.6996249	0.7917259
MIR887	0.9829644	1.1041999	0.8900963	1.3742673	0.986981	0.7568532	1.11852263	1.10488321	1.00388838	0.94728704	0.88549007	1.1865118	0.8087393	1.3397706	1.771459	1.0380447	1.7308725	1.2760351	1.0065153	1.3701847	1.0391143	1.1146241	0.9468436	1.0671613	1.3337363	1.0661521	2.0220818	1.3639259	1.1047916	1.5933703	1.3880824	1.3085344	0.9290768	0.9452068	1.5925646	0.8006096	1.1952898	1.0959642	1.0653948	1.3756425	1.2061749	1.5647285	0.769994	1.1857284	1.3653662	1.370828	1.8478788	1.4441562	1.4669313
MIR760	2.8896011	2.2122277	1.6369338	1.7050087	3.0345012	1.957377	2.10353277	1.80770597	1.97271606	2.150634033	2.14556612	2.2933499	2.4056872	2.210352	2.0386271	2.0923631	2.1946921	1.8338606	2.5171506	1.967904	2.4634811	1.8267055	1.6680503	2.391665	1.8180006	2.4363319	1.8377214	2.2400799	2.4039093	1.8774491	1.589783	1.9112762	1.880782	1.7793132	1.8705425	1.7475386	2.4663235	3.0871748	1.7522435	1.9081605	2.0857906	2.096105	1.8385511	2.055811	2.9810137	1.8850903	2.6627385	1.516758	2.3453742
MIR921	1.8172682	2.0511038	0.9412261	1.2114733	1.3357232	2.0126092	1.20766054	2.30335421	1.7153068	2.309420379	0.81856558	1.2552143	1.0474924	1.3018845	0.6536106	0.88327	1.7203101	3.7781224	2.077552	2.0372173	1.4092337	2.0695569	1.0871804	1.6017791	2.2079588	1.1886463	1.2628533	1.1255598	2.113899	1.071785	1.7961085	1.4309723	1.2164785	1.1874049	0.8338774	0.9013332	2.256422	1.1985873	1.7796452	1.8683744	2.1435604	1.391032	2.0008603	1.5433066	1.5361637	0.9151893	1.4662661	1.7114603	1.7368008
MIR933	2.4601601	4.2730789	3.6279639	3.9937856	1.8562112	2.9361589	3.27649621	4.03984742	2.02377685	3.739930987	4.65941669	4.6052047	2.5699909	2.8204358	4.0048172	2.3390735	3.2992152	2.4550052	2.6493452	3.7146898	2.3640878	3.4329845	2.4911037	3.3091495	3.8615592	3.2365529	2.3133517	2.4727495	1.7192926	3.0114358	3.3429889	3.3732278	1.9927192	3.0867561	3.2154955	3.4332977	2.7775637	3.4804237	3.9825406	5.1582573	3.1301992	3.2312107	3.771717	2.7126086	4.9317891	3.0571669	3.3315528	4.376437	3.5611509
MIR365A	0.8618811	2.0513271	1.7488022	2.9592723	1.9882328	1.9396247	2.561522	1.70476413	1.68411837	1.831824814	1.31503041	2.2959002	1.9179259	2.2160073	0.9473009	3.3543306	1.5019215	1.6931526	2.791865	3.4349407	0.8923349	2.1608157	1.0503424	1.44939	1.854525	1.9135267	1.1580502	2.8056325	0.8242775	3.5978943	2.0586924	1.5933376	3.4990204	1.7836815	1.6569314	2.5551631	1.3609406	0.9473009	2.2180531	2.5695094	1.4439788	2.9491891	1.7106281	2.2470492	2.4040439	2.5074491	1.4945564	3.220083	1.5338109
MIR365B	1.1273128	4.3369887	1.9789595	1.6875207	3.9541349	1.9654087	4.62206436	3.95357874	1.99625225	2.655091394	2.7390526	3.121459	2.2280766	2.8087547	2.9054395	3.0099213	1.6478243	3.1948711	2.7612334	3.4523899	1.0811383	2.9486625	3.0284134	4.6411059	1.8344537	2.7091052	4.5536161	2.0471543	2.4238157	3.2021866	2.2146586	1.8845605	2.5193159	2.0050341	2.5303847	1.2377995	3.4052366	4.0486772	2.5771087	4.5236449	4.3333649	2.0142723	4.3981483	1.6679475	3.1028355	4.5984479	2.5320795	1.2165996	4.2963198
LOC100126447	2.1679938	1.117933	1.512854	1.0641461	0.8256198	1.1907598	1.44058347	1.2401949	1.82227266	1.116376758	1.06525882	1.2776616	1.463568	1.1382051	1.1184493	1.431344	1.1525362	1.0576957	1.1987779	1.2136535	0.9984369	1.587258	1.118615	1.5941688	0.9986555	1.0136663	1.2338288	0.9683439	1.3625078	1.2623345	1.3720445	1.1673809	1.2133475	1.5376477	1.1380323	1.2092491	1.1315513	1.5072956	1.2487741	0.9986555	1.2817999	1.2179075	1.1551569	1.0182231	1.1409094	1.0123982	1.2368927	2.0757602	1.2853022
LINC00322	1.6942186	1.8799373	1.4627779	2.0840252	2.5128211	2.2689856	2.30887253	2.13922159	2.00819975	1.297872846	1.52755023	1.8565036	1.1446665	1.5507861	1.0599789	1.3107876	1.9494616	1.9763512	1.5736229	1.7087275	1.276033	1.6071371	1.8721934	2.0523707	1.3197107	1.30455	1.3886648	1.5282721	1.8142655	1.8186477	1.9452677	2.0535626	1.8654318	1.1183484	1.7477241	1.6266794	1.9914334	1.6626217	1.6275913	2.7012056	1.2713455	1.4905335	1.9901788	1.747455	2.1317705	1.0936045	1.6836725	1.2939599	1.070242
SNAR-G1	5.9241357	5.327713	5.0241188	4.2994092	5.4690563	6.1671324	5.18711015	5.3063036	4.72867716	4.288388311	5.99321348	3.9495799	3.7446776	4.4812027	4.4009429	4.3937643	4.4602998	4.3235618	4.2739299	4.19454	4.4764384	3.7288703	4.4696416	4.5244689	4.2161002	4.892321	3.7476051	4.6396696	5.0682635	3.1475892	3.742025	3.9570019	3.7590556	3.3165794	5.3454978	3.7166414	4.5972033	4.9845727	4.3472494	4.9586445	4.1229518	4.8546143	3.6697078	3.8427735	5.085558	4.151063	4.6789204	3.2342985	5.8024559
SNAR-F	2.1618664	2.3471763	2.711032	2.500494	1.6778231	3.3971137	3.28307125	4.12322151	3.49455833	1.107303053	4.67803664	3.5530123	3.4847784	1.9267082	4.5375605	3.3698011	2.5539466	3.0732532	1.8012979	2.7573324	1.7635352	2.6562273	3.2568493	3.6470591	3.5406414	2.8538444	1.96825	3.5503577	3.708989	2.9902562	3.777611	3.4934263	3.0141996	5.0468309	4.3964553	3.6245076	4.2591754	5.0295062	3.5479895	2.6779715	2.4240297	3.5237077	3.8172668	3.1269146	3.1018628	3.1511647	4.3042115	3.059484	2.8289685
NAV2-AS6	2.5276296	2.894057	2.7233482	1.9982257	2.4578015	2.7457305	1.66542387	1.60908768	1.72012849	2.463452417	2.36370878	1.9821698	2.0445325	2.6114011	2.4864454	2.3452848	3.0015186	2.9288151	2.12545	1.5474126	2.3790343	2.2566156	1.6563345	1.8415718	2.0065418	1.8300261	1.6831823	2.8708799	1.5310584	1.747356	2.1922087	1.9313203	2.1686278	1.6935378	2.491691	2.4334705	1.7042419	1.8761171	1.446699	1.9559944	2.491691	1.9279085	2.1792343	2.1774235	2.0772172	1.9119798	1.913722	1.9899806	2.3680047
EGOT	4.7595053	5.0882634	5.7067234	5.3618949	5.2470136	4.6411281	5.19771975	5.55915297	5.43262637	4.973297577	4.27245048	2.5572304	2.4426309	2.542462	2.5404985	3.1504615	2.3931391	3.3314487	2.5848592	2.3325259	3.5488658	3.5457267	2.6151594	2.9687149	3.2650769	2.3170914	3.0163596	2.6290571	2.2804032	2.9870276	2.3799318	3.3795716	3.1305949	2.8626733	3.9096555	2.1914326	2.2143123	3.0891632	2.6927488	3.3464526	3.4672373	2.0446832	4.4891152	3.7472419	2.4420596	3.4168841	2.1142746	1.9950725	2.5560571
GHRLOS	2.5652468	2.8879111	3.3719721	1.8654953	1.6943243	2.7299286	2.34190262	4.15730231	2.92735364	2.550429608	2.47167816	2.7368374	2.1500249	1.8328485	2.1246406	2.3398334	1.8002299	1.7895571	2.1585141	1.7149957	2.0729197	1.813554	1.8785842	1.9319361	1.8649398	1.9503509	2.171339	1.7414624	2.1923263	2.6517938	2.0384108	2.1874752	1.9970539	1.7325835	3.364271	2.6504062	2.0666697	2.1323942	1.7681153	1.6119107	1.9295517	1.9821155	1.5340599	2.7817436	1.7891272	2.1494844	1.6730341	2.0290837	2.0299307
MINAR2	1.6059555	1.5565731	1.6777384	1.4702595	1.36412	4.5257596	1.33982596	1.30269084	1.83954434	1.090842965	1.7492765	2.9868775	3.0107207	2.3941844	1.7508738	2.0053957	1.3140749	1.5406506	4.4008007	1.141782	2.2090561	1.8742902	2.4139044	2.000941	2.4566486	1.3238448	2.6977682	2.9560288	2.6699734	2.4603802	1.4546032	1.3593772	1.5461967	1.6496283	2.8954801	3.3637737	1.7449426	2.3064673	1.3773084	1.3110197	2.0154751	1.6158976	1.1298208	1.2593071	1.2990559	2.2344512	2.0374736	3.202831	5.5556793
SLCO4A1-AS1	2.7008202	1.9730134	2.4938716	2.2667516	3.0037155	2.0315473	1.97009248	1.49001953	2.13931724	2.176987831	2.0255158	1.5594914	1.4566419	1.7610096	1.3046861	1.3697919	2.4703392	1.5359308	1.9808502	1.8796047	2.5496016	1.7515714	1.7790373	2.3168735	1.8711301	1.7514324	2.1468302	1.305698	2.1446767	1.2628119	1.7912598	2.2513036	1.8620117	1.8858199	1.7109779	1.5678847	2.2246021	1.9519815	1.6726865	1.6610975	1.7235592	2.2051262	1.9051843	1.8764075	1.5412991	1.9003495	1.7678181	2.3610438	2.2490896
KRT73-AS1	2.3889719	0.9791461	1.147232	1.146227	1.2620887	1.219095	0.97565306	2.30334001	1.43806078	1.861754917	1.09085311	1.3307376	0.8780093	1.3221828	1.4548431	1.5062949	1.25926	0.9039834	1.4106389	1.0419624	1.7638363	1.3288405	1.2197044	0.9833915	2.0813858	1.8658422	1.8366641	0.4875989	0.67542	0.9421019	1.2573078	1.4561268	1.0153795	1.5215424	1.5409734	0.9326973	1.4736099	0.8967648	1.430693	1.1775928	1.7031407	1.3718049	1.3141728	1.397563	1.1167759	1.2343023	1.1871857	1.6459953	1.8350747
C8orf88	3.100299	3.101533	3.6084577	3.5768159	3.2770464	3.9452901	3.99563162	4.52035335	4.34609053	4.822617376	4.27974126	4.8694296	4.8691378	4.5543093	4.4178577	4.5399517	4.3671913	5.0856486	4.5948982	4.8171605	4.7164486	5.9508685	3.2316751	3.2112653	4.3960792	3.6184018	4.9286257	3.8743557	4.658539	4.8636556	4.1314373	4.6323086	5.060416	3.2051738	4.7661244	4.7191448	6.0553198	3.8962711	4.8365336	3.2762739	5.136557	2.8650495	4.896544	5.5460767	3.9306283	3.8789547	4.6157108	4.7955036	3.1947998
LOC100128002	1.3287325	3.2118402	1.5235361	2.8981134	2.2587735	1.0521456	1.4521061	1.60180176	2.14736579	1.595602163	1.99803276	2.9730004	2.4743771	2.5700032	4.3726068	1.2134072	1.1053661	2.5138705	2.5919325	1.8346749	2.0819117	1.744136	2.2392224	2.6820426	1.5486414	2.4221293	2.431002	2.2791328	1.7126991	3.2952785	3.9070606	2.4001544	0.5963393	3.0418101	2.5709986	2.6820426	2.6822702	2.8688089	3.5326063	3.2143448	1.2149138	1.5532611	3.1156271	2.2841775	2.9153354	2.284012	0.85248	2.2417194	3.5794679
DPPA2P3	1.3730071	1.5909505	1.2238533	2.27267	2.2171352	1.9666741	2.07670664	2.70837155	1.60392457	1.1917534	2.62599305	2.4924715	1.0740925	1.7317696	0.7138545	0.8373247	1.6304258	1.7478651	1.2198524	1.7827858	1.4480688	1.7352205	1.591098	2.5467782	2.2880988	2.0256935	0.8135585	1.5489425	2.851265	2.3099051	1.4321233	1.4558747	1.8051065	1.8637565	2.3517205	1.0289798	2.3449253	1.226484	2.5963739	1.8487951	2.6035891	1.6270472	1.0910398	1.5272116	1.9761479	1.1914198	1.6937555	1.1263589	1.186684
WWTR1-AS1	2.4700099	1.3692752	2.4107161	1.9326625	1.533096	1.502928	1.7624355	2.97736035	1.16020884	1.914572426	1.07124692	1.5936083	2.5639297	0.7757494	0.8420267	1.1205984	1.5072336	1.8581666	1.797683	1.4254492	1.2263462	2.6768282	1.9439907	2.1352131	3.1322824	1.3525228	1.7114401	2.2541635	1.2007552	1.4411197	1.528411	1.4931575	1.0847165	2.1372525	1.9615132	2.0248441	1.3773127	1.3798698	1.7280822	1.5099714	1.8256396	1.2276381	1.60979	2.6782479	2.2299895	2.6269798	1.6931579	1.2923087	1.6990767
PLCE1-AS1	1.9328514	2.0842162	1.7236287	1.7149036	2.4956217	4.5187666	2.73486497	4.61319409	2.96191595	3.720931434	3.9264336	2.9512885	2.4999186	2.4792198	1.4421892	2.2229024	3.9987507	1.9756038	1.6478835	3.5066713	2.8449263	3.1067327	1.626229	2.5635719	3.248098	1.8368978	2.3544747	3.3267911	2.3850772	2.8773738	2.6950437	2.6395328	2.6422146	2.625955	3.6150607	2.18598	3.2733203	2.5927094	2.0228243	2.4769723	3.5170703	2.6441722	2.6665262	2.0114047	2.6288028	2.2991936	2.8921322	2.9296063	2.1497249
SMARCA5-AS1	3.3721649	3.22995	3.0861745	2.7933239	2.7639842	3.9036113	3.01467934	3.14097635	2.97588832	3.292161019	2.45103644	2.9637245	3.4091451	2.7676575	3.307809	4.008794	2.8693634	3.4831563	3.5406677	3.1876855	3.1861906	2.8099612	3.3037118	2.8291104	2.8143634	3.5992108	3.6535746	3.6573698	3.2893419	3.1270669	3.2812329	3.0662269	3.0388612	2.4652783	2.9935232	3.4799881	3.2540954	2.9792938	2.8667068	3.3624964	2.7451951	3.2872169	2.9112268	3.2786836	3.8208525	3.5922147	2.7841265	3.9441879	2.9965176
FAM229A	4.3483066	4.3520069	2.9630954	4.2514129	4.2664195	4.1380406	3.93020582	4.3012632	4.87550077	3.611581653	4.03865422	3.9233238	3.5158514	3.4910293	4.6718338	4.9216396	4.1444232	4.1946787	4.2174436	4.7811134	4.4594257	3.70784	4.4913467	4.7755966	4.5974562	4.1250905	3.975357	4.5317467	4.4330741	3.8938948	4.142997	3.7213762	4.2920632	4.6869372	4.0275428	4.1398726	4.3648148	4.0118299	3.6006329	5.0584784	4.4381818	3.7743726	3.8977222	2.9952904	3.3612682	4.1250905	4.7635157	4.7726157	5.1062436
LOC100128076	1.770493	3.1648572	1.3994752	2.1823418	2.3683368	1.212174	1.10193497	1.94358105	1.73882396	2.559597891	1.06695542	1.2295852	1.2748781	1.0804086	2.0502528	2.4035908	1.7664591	1.0967157	1.4753746	1.6105058	1.5637422	1.9239952	1.62929	1.1099224	1.6336982	1.0419607	0.9623575	2.0271216	1.1129075	1.148992	1.7904712	1.8308689	1.106909	1.3959538	1.5167258	1.179166	1.027971	1.5785947	1.6459573	2.1808605	1.3015869	1.5422496	1.0721432	1.3363386	2.8062749	1.5915597	1.0959918	1.329026	2.2125649
JAZF1-AS1	1.3854154	1.7555743	1.7325379	2.3328503	1.7341827	1.6146895	1.98279347	1.88610159	2.06381231	1.926719376	1.63888354	1.7747778	2.8701821	2.3033028	2.7986263	2.7144337	2.4267291	2.7053841	2.4167159	3.0368149	3.2468038	2.3916384	2.2188161	2.1660617	2.6600872	1.9651	2.873923	2.7521828	2.6338716	2.0994641	2.1569561	2.048928	3.0900342	2.4139512	2.4289432	2.8725932	2.9865626	1.9451503	1.8102643	1.9621226	2.9443169	2.0835946	2.3445065	2.2555727	1.8523821	2.5829045	2.471955	2.0278341	2.6827024
ST8SIA6-AS1	1.351193	2.1378888	1.670943	1.9150835	2.5802787	1.7222379	1.70003879	1.11461641	1.20696766	1.863140889	1.46750541	1.0602058	1.5119133	1.1251206	1.7965032	1.6835351	1.5550593	2.4415566	1.5607451	1.2153676	0.891797	1.6238547	1.2374135	1.3299955	1.944598	1.3241222	1.6111072	2.3498789	1.8393194	1.597932	1.4917698	1.1751974	1.3011467	1.1957495	1.0925505	1.0387806	1.0277756	1.412908	1.2034601	1.8151909	1.8910925	1.288118	1.8621693	1.6108273	1.1839392	2.8830215	1.4269736	1.8617403	1.2261465
UBE2Q2P13	1.0479027	3.5528714	1.6070945	4.7390686	2.3494578	4.9020724	4.36867783	4.56338217	4.0434335	5.139192363	4.78835047	5.1796573	4.5961155	5.1134769	2.7839646	4.0650593	2.590503	5.5453042	4.3821697	5.218997	1.5110743	5.0292489	3.1993769	4.8994107	5.370219	4.7007074	4.3271516	1.9825136	4.01164	3.7130156	4.9055689	4.7856296	3.9982731	4.4900725	4.1223765	4.8333182	5.0222238	2.6295497	5.6477857	1.5291438	5.4793981	5.3621023	5.2486846	5.2611681	4.7768448	4.7893544	3.1805039	4.9472912	2.6278659
HGC6.3	1.8875254	1.3439766	1.8943184	1.8711711	1.2697921	1.6299554	1.4653462	2.60575113	1.81758447	1.260696906	1.54687445	1.5184595	2.5948211	1.7985551	1.7132094	1.6306915	2.2062274	1.9799405	1.4454385	1.6006813	1.6029765	1.5609755	1.7790285	1.3807301	1.8763923	1.4409036	2.0134925	2.8237015	1.3535314	2.105122	1.5875571	1.5302344	2.3426728	1.5769114	1.5729528	1.5589199	1.9365854	1.2539608	1.6398686	2.6732522	1.4599746	1.5130115	2.2691306	1.7698327	1.4914357	1.8834603	1.8080949	2.2124767	1.5068458
STAU2-AS1	2.4431314	1.3932376	1.6966543	1.7090916	1.6166947	2.1953856	2.65790036	4.36681198	2.12763845	1.363573454	1.75740371	1.9413693	1.5812174	2.4184417	1.7628471	2.1531379	1.8162091	2.0829838	2.3213494	1.8180308	2.2422196	3.3974764	2.1769661	1.9149211	1.9433385	2.1412083	1.5025385	2.0512573	2.0064628	1.4474646	2.2385907	2.4694786	2.3279185	1.7834064	2.5555586	2.0833405	2.2503349	3.4879079	2.189613	1.9115364	1.6164267	3.0584856	2.6962027	1.6243332	1.9705103	1.943205	2.4356038	1.9549623	1.7591108
ADGRA1-AS1	3.1274869	4.106112	3.4759669	3.0811141	3.1820786	3.1028447	3.43356416	3.36846568	5.94135895	4.921170001	4.2811099	3.4145112	3.5262227	3.5012467	4.0584964	3.6834742	3.9819279	2.7340548	3.6830842	4.3403453	3.3567564	4.5421479	4.1161439	3.0973295	3.744843	3.3482893	4.0424302	4.9638267	2.0980053	4.7023659	4.250654	2.8298453	3.8424379	3.0323604	3.1067214	4.0317086	4.3131289	3.1316088	2.4041136	4.9249972	3.3185091	3.5750139	2.5906283	4.132934	2.7323782	5.1727034	2.3366334	5.3988398	3.7382203
LINC01233	1.1570516	1.3309281	2.1194297	1.2658109	2.0236879	1.259089	1.49300997	0.93754033	1.25860658	3.529985341	1.4027264	1.7254742	2.6308995	1.4861097	1.4304684	1.4076004	1.4278927	1.1767764	1.2259758	2.3353771	1.7233151	0.9343012	1.8312201	0.9478399	2.9529906	1.5158535	1.3409089	3.0895443	1.1435415	1.4895016	1.8203289	1.3332211	1.4869049	0.9467475	1.4176527	1.2414085	1.179642	1.3414697	1.3194947	1.2160274	0.9789413	0.907612	1.4886973	0.9784227	1.5322564	1.9287916	1.4621105	1.8676739	0.8684768
LOC100128164	1.0561068	1.7968046	0.9566296	1.0799413	1.554514	1.0589031	2.04929115	1.38890344	1.80044095	2.706743775	2.02239813	1.0458109	1.1332943	1.2128775	1.559816	1.9013342	1.202667	1.2955214	1.8783049	1.3189219	0.7164408	1.2907545	1.6339545	1.1397065	1.0183488	1.4639433	1.9266347	1.6498119	0.7877703	1.2067302	1.0094828	1.4292939	1.3155355	1.0447863	1.5217558	2.2709672	1.3812015	1.4099007	1.6909917	1.409026	1.4124742	1.4340346	1.204529	1.0608769	1.6695498	0.8291726	0.8562655	1.7645461	1.7251914
UST-AS1	2.1662055	2.0042562	1.2941122	1.64239	1.5249573	1.6922907	1.53857769	1.51652034	1.73780953	1.798088349	1.81840839	1.1114219	1.3595768	1.5800479	1.2675817	1.614675	1.9758396	2.3606801	1.6824977	1.5674184	0.9656786	1.5968453	1.6698324	1.5550706	1.5112671	1.5898084	1.4333406	1.4021233	1.6586464	1.0890901	1.4864598	1.3231087	1.6356744	1.544087	1.5525796	1.4964475	1.6123854	2.3951337	1.5658328	1.3898675	1.1594371	1.5374537	1.5331218	1.2787293	1.8836708	1.2856543	1.2936738	1.6878302	1.6104473
TMPO-AS1	4.471105	3.2644142	4.7633573	3.6175129	3.7320979	3.5361635	4.36972964	3.130687	3.85267578	4.099299157	5.42122632	4.7215591	3.868042	4.0911981	3.7531907	4.5832306	3.8039481	4.4890024	4.4272092	4.1943978	4.2495939	3.8223365	4.2389762	3.3572897	4.7254077	4.8167095	5.033076	4.7332046	4.1180673	4.5220505	3.9144239	4.0583605	4.4062957	3.8466744	3.8851411	3.9257616	2.5155678	4.1308624	3.596032	4.0994779	4.1290319	4.4106717	3.4849332	4.6541575	4.9295028	4.0701211	4.5501623	5.0934195	3.2598382
LINC02324	1.3186058	1.2765476	1.2922923	1.3982717	1.4071809	1.5322704	1.48319979	1.53373652	1.31625649	1.46949199	1.23874641	1.2534688	1.287344	1.3277999	1.5424422	1.1326213	1.4156793	1.904886	1.2598552	1.0354032	1.7906264	1.6634627	1.2100184	1.3308848	1.1393597	1.3461863	2.0385454	1.3703262	1.2223329	2.3038071	1.3396097	1.3906343	1.966428	0.9923442	1.015159	1.4760891	1.3530224	1.2409691	1.3214231	1.6973186	1.0556344	1.3611634	1.7507038	1.8933365	1.49782	1.1135961	1.6551396	1.7825144	1.3893199
LINC02731	3.8349791	3.0915702	2.2046938	2.0439204	2.7352448	2.7659822	2.53226677	2.47517239	2.58896796	3.299612625	2.31933325	2.1881262	2.9978955	2.5867451	3.7208886	2.5559768	2.6523938	2.2936287	3.6504434	2.9951082	2.4119055	3.3101272	2.5867451	3.0980309	2.7328421	3.1353304	2.9168855	2.5424045	3.261597	3.1437482	3.1440175	2.5254083	2.5823752	3.0528585	3.1521795	2.2379431	2.6911696	3.3006065	2.4422325	3.1738329	2.2844022	2.5126806	2.250886	2.8503266	2.8257736	3.0545296	3.2375811	2.2295895	4.0682184
ZNF667-AS1	6.8158687	6.9907135	7.1585798	6.7562085	7.0828846	7.6223355	6.83020744	6.99456315	6.84946454	6.825656329	7.23710267	7.3425406	7.3670252	7.7009349	7.1639767	7.5567976	7.5011493	6.85009	7.5284665	6.8710466	7.0675928	7.5783283	7.0697223	6.9895724	7.1127269	7.1121742	7.4953177	6.8067976	7.1006498	7.4500704	6.8303764	7.5423005	6.9847522	7.375713	7.5042142	7.6890617	7.0782826	7.3620085	7.3463456	7.8795361	7.3109124	6.6279261	7.4786687	7.3998122	7.2450645	7.0097275	7.9404259	7.7618659	7.0899264
HTR5A-AS1	1.2634037	1.1112588	1.4702976	1.2855251	1.9568156	1.6155372	2.14817168	1.04768927	1.24547543	1.460479471	1.77311058	1.497914	1.4242822	1.2926484	1.7038202	1.3743281	1.7261639	1.8472767	1.6136737	1.6956319	1.6690034	1.4392802	1.5894707	1.6114029	1.0996957	1.4557154	1.8469715	1.5719237	1.720035	2.3454048	1.5694207	1.3236112	2.163794	1.5818703	1.1599467	1.7591681	2.3662882	2.0826425	1.4724282	1.7202998	1.449527	1.8196551	0.8530411	1.9425089	1.4602609	1.4717113	2.4428302	1.2806567	1.8376914
DNM1P35	3.003802	2.7510136	3.3979841	2.2953443	3.7740825	4.5862452	4.44799566	5.16578272	2.17390634	4.830709935	5.28268794	4.4816778	4.8825969	4.3264315	4.8496989	4.125693	3.9346705	3.9419116	5.9655578	4.7662221	3.6525448	5.8596623	5.3791408	3.8933333	3.7688986	4.2849009	4.8829318	4.2953294	4.8223538	4.0987068	4.7748929	4.4460381	4.5309733	4.5572292	3.8053525	4.9544515	4.7368017	3.4634594	4.8106872	4.5455742	5.2253428	3.7407246	4.3752718	4.9591355	4.5695097	3.9536	3.2425798	4.1196428	3.7783876
LOC100128288	2.180585	3.6882747	3.3761548	3.2553534	3.8330536	4.838234	2.34787348	4.00259342	3.34741873	3.27534523	2.97962526	2.470214	4.2325935	2.2237738	3.2256842	3.5826742	2.6319669	3.7298491	3.7083423	3.5590047	2.5784266	1.6402977	2.6577093	3.3076981	3.6921361	2.4475477	4.0082041	3.7721961	2.6916104	3.5908429	3.4065499	3.0497066	3.9195598	3.7570013	3.2964731	2.5235164	2.2944067	3.2327043	2.6995378	2.144906	3.461969	4.7505892	2.4234476	3.8306009	2.2794815	3.1227084	2.8388308	2.0612959	2.5735823
DLG5-AS1	3.1310792	1.6387722	1.5986598	1.9057061	1.7122181	2.3139013	1.94356659	1.94145245	3.46162242	1.911807486	2.4550653	1.444874	2.2846471	2.4730146	1.5666414	2.1592043	1.8872889	2.0903221	2.0032643	1.7274874	1.9664286	2.5089457	1.9002968	2.560205	1.9618692	1.872057	2.7081036	2.2418838	2.1962235	2.1176156	1.8877555	2.5717072	1.6729365	2.0947468	1.5571809	2.4829812	1.929834	2.1562347	2.0549043	2.3267165	1.866207	2.9830478	2.8150163	1.8464988	1.6800095	2.2527585	2.7447436	1.9819649	2.0450993
LOC100128317	1.4779577	1.0452343	1.1094545	1.0343442	1.0996199	1.5023911	0.89278697	1.46387193	1.20624347	1.182743134	1.25562085	1.2591119	1.1645588	1.2382984	1.3373056	1.2672533	0.937689	1.1004804	1.3280159	1.063675	1.168731	0.9340502	1.0458834	1.1954135	1.3858029	1.159757	1.1395976	1.0090929	1.4423645	1.3115366	1.1338987	0.9969652	1.176745	1.1445917	0.9475807	1.0351939	1.156092	1.0778597	0.9827924	1.4408586	1.099465	1.0500095	1.1258796	1.171785	1.1552512	0.9891299	1.1599214	1.0792078	1.1090759
LINC03008	3.8192829	2.7090356	2.2312994	3.9217152	2.1803889	2.032565	2.58092414	3.03759681	2.03984756	1.687580333	3.52546405	1.9650964	3.2143768	2.7033712	3.1563124	1.2636657	2.1422983	2.9322368	2.1366227	3.263852	2.4743764	3.4915833	2.8134079	3.0753082	2.0841899	2.7888209	2.3907237	2.5710362	2.4573205	2.5935461	2.4951804	3.3145629	3.8540199	3.1369692	1.9452533	3.0598062	3.1855788	2.609442	2.7084054	2.6579318	3.4641131	2.3100892	3.9719221	3.2868997	2.2177224	2.0592587	2.9273792	2.3399441	3.4851497
TRAPPC3L	1.4179085	1.364709	1.5565706	1.3887661	2.0755911	2.542871	1.40198746	1.03184102	0.99147798	1.74754576	1.14106287	2.117198	2.5917505	2.3961801	3.1871722	2.7915285	2.4579038	2.3060132	2.8250599	2.1109096	1.8182662	3.1635358	1.6913626	2.1600174	1.8847471	3.9137237	2.8206588	2.404683	3.0980469	2.9707621	2.5043307	2.1368049	2.1832406	2.9189055	2.2177724	2.05497	2.4323946	1.7529277	1.734486	3.1305548	1.8253339	2.1355796	2.7409888	2.6411954	2.3529831	2.8255188	3.1861189	1.4539967	1.9037849
LOC100128340	2.7545053	1.4710464	3.15847	1.1258368	2.6539351	0.7873309	1.48486231	1.98139951	1.14872722	1.205199609	1.96770169	2.7732055	3.3581706	1.5641997	4.4685786	2.7781601	2.152877	1.342738	2.7359661	1.4411766	2.4128263	3.4376574	1.5556652	2.9015403	3.3286529	2.1596834	1.7597809	2.3537591	1.7236018	1.5811599	1.5158399	2.4664071	1.780743	3.4867257	2.0846432	3.4602916	2.18759	2.9882251	2.3752464	2.1277697	1.8659261	1.3880204	1.8375259	1.036498	3.5382992	1.5869823	1.721967	3.6476907	2.4344312
LOC100128361	2.3235234	2.9781582	3.4079584	3.2380696	3.204294	3.266348	3.40317667	3.66883689	3.84552159	2.525114998	3.32339426	3.825067	3.6765493	4.0809692	4.35443	3.544055	4.0477286	4.9941	3.9013139	3.6797379	4.3606385	3.7196572	3.6374769	3.5682464	4.5674461	3.7808847	4.1408852	4.180976	3.7458165	3.9496226	4.6291049	2.8384386	3.6882746	4.2887203	4.2550425	3.5597518	3.2604968	3.3601645	4.3136079	3.5492634	3.9184046	6.1016756	3.5836176	3.675586	4.0518906	3.9843723	4.3827454	4.3945731	4.2084844
LINC00696	1.826041	2.2087362	1.5356113	2.1620127	1.6397264	1.6580372	1.69970226	1.60352156	1.767123	1.665355244	2.27136942	1.56162	2.0320255	1.9316464	2.2495369	1.6446364	1.619026	1.6909031	1.8492968	1.3554161	1.6717743	1.4115555	1.8209606	1.5193277	1.8170806	1.6110554	2.0860877	1.9212634	1.6335247	1.6136215	1.5918805	1.9701313	1.3887177	2.2712856	1.1192978	1.5665384	2.0117128	2.0631593	1.7120665	1.0878826	2.1826687	1.9478933	1.3488422	1.4731607	2.0786694	1.7101826	2.1191309	1.6895686	2.8198607
LOC100128398	1.7299811	4.631452	1.290501	2.3801976	3.1757174	5.2303229	6.33700104	3.01710435	5.05801878	5.406889652	4.20534035	5.2064919	6.1690914	4.5907027	4.8972759	5.9719444	5.7262284	3.9746334	5.2497853	6.0581026	4.1724608	5.9316506	1.2439349	3.809536	4.5025573	3.8015707	5.5434309	4.6788209	4.0150928	4.10388	4.5836298	4.8696095	4.4752085	3.8567912	4.8051573	5.3341341	4.0034082	5.5540475	3.900128	2.8442508	3.8270224	3.9538237	4.6161436	4.0613036	2.166021	3.956955	5.8532135	5.2527315	5.3897903
LINC00892	2.0329851	2.1347612	1.4923836	1.2064311	1.529712	1.9426209	1.06699441	1.32168147	1.65844418	1.591391614	2.24215399	1.3609483	1.8536678	1.3139302	1.6408769	1.6535281	1.5348415	1.1002489	1.1248403	2.0065595	1.6480512	1.4629199	1.4314909	3.9606799	1.2443171	1.1244327	1.1945222	1.9934832	1.6325665	1.6928133	1.8443495	1.8747876	2.1456311	1.2457818	2.0809539	1.0586365	1.6536838	2.7346154	1.159714	1.3704544	1.537583	1.5606326	3.1920455	1.2683067	1.4429603	1.2029142	2.3229019	0.8506507	1.4636556
LOC100128494	4.8613784	4.8125764	5.3116645	5.3259727	5.5166097	5.1497315	6.04219971	4.7290356	5.01501653	5.60465423	5.10404928	5.4991256	5.3727251	5.5077167	5.4360964	5.3645986	4.8519001	5.2895481	4.9049453	5.1074957	4.628022	5.2729181	4.576214	4.938706	5.2974784	4.9640061	4.4186594	5.1582819	4.9762884	5.1609523	5.2834046	5.0719563	4.9432603	5.2997633	4.9975678	4.9647995	4.7123557	5.2848628	4.8392687	5.1512336	5.3353819	5.4488889	4.4810655	4.823476	5.039227	5.1542377	4.9600485	5.48077	5.6602908
SCP2D1-AS1	1.1035117	1.1676726	1.0254761	1.1247764	1.053465	1.0951646	1.53096101	1.36168623	1.12658248	1.22450697	0.97366973	1.1211618	1.0577696	1.0784927	0.9603579	0.8743822	1.3819065	0.7911208	1.2997993	0.9113656	1.3279442	0.9408128	1.1493814	0.9565855	0.9919039	2.0107013	1.7020491	1.3685348	1.4532933	1.0176998	1.5393041	1.7377912	1.1882706	1.1376046	0.856836	0.7020378	1.3347367	1.2865823	1.2242088	1.0498385	1.2904465	1.4678085	1.5897205	1.3489875	1.2112309	1.1463423	1.3513637	0.9946298	1.9258793
ASTN2-AS1	1.3165738	1.6642526	1.5530211	1.8626775	1.1623187	1.3674093	1.59408263	1.63425	1.65585869	1.014128827	1.71722559	1.6220771	1.1914846	1.5866068	1.1381477	1.1795122	1.3153861	1.3367963	1.5185017	1.1081806	1.0347664	1.4377045	1.5714143	0.9819384	1.025499	0.8430926	0.9558592	1.2756795	1.0699419	0.8866262	0.8911665	0.7329262	1.5595018	0.8466269	1.5815286	1.2249749	1.8546532	1.9275127	1.3735644	1.1202518	1.411975	1.0129853	0.9658884	1.186082	1.0000668	1.3031192	1.2877626	1.1467965	1.7730467
NEBL-AS1	3.3058046	3.580209	3.7825608	3.6401274	4.5609433	2.7445065	3.778208	4.11829401	3.44682927	3.554833413	2.85850505	4.5986269	5.7241324	4.4974701	5.2544695	3.8508199	5.5079796	4.5777385	3.5728335	4.3906328	4.7363559	3.8434198	4.0789425	4.1008315	4.4981948	3.9911885	4.0722129	3.756001	4.9959988	4.959736	5.1015189	4.0522954	4.6864765	4.6289998	3.5240447	4.791779	4.723529	3.929639	3.5141874	5.6331453	4.113373	3.8053889	5.2954385	3.7797758	3.8793601	3.8851293	4.056055	5.1374121	3.8702581
KIAA1671-AS1	3.1747548	2.854932	3.249462	3.1176817	1.7301812	2.732957	3.26333337	3.48074584	3.30984862	2.954587648	3.36735608	2.8901905	3.7719939	2.5381985	3.9844787	3.3363528	2.2803888	4.9585384	4.0303184	3.1942526	3.4607026	3.4713132	2.8277609	2.4971438	2.9281972	3.0285223	4.6266377	3.7511789	3.4635931	3.400604	3.6633608	3.0628139	3.4273875	3.4760115	4.684341	3.3218435	3.3418763	2.6146927	2.9225607	3.8979579	3.0094846	2.8616793	3.1058608	3.2602273	3.2862781	3.556955	2.5406933	3.1070777	3.8487592
LINC02347	1.2945953	1.2375592	1.4560696	1.9432738	1.4354515	1.9553276	1.35069064	1.41669471	1.42726096	1.883491467	1.54608735	2.3645889	1.0367736	1.248112	2.194519	1.8430148	1.8158761	1.761082	1.5659494	1.9225189	1.6649454	1.2683616	1.5185678	1.669264	1.1801222	2.263395	1.1572838	1.4704809	1.5606356	1.4419708	1.3033537	1.7869506	1.3396742	1.6088494	1.1116079	1.3463951	1.359055	1.3029052	1.4454774	1.7722565	1.7740708	1.4861727	1.59126	1.3116573	1.4206817	1.1231734	2.4375839	1.9810403	1.6402858
MYHAS	2.3506266	1.602937	1.7429617	1.5511673	1.5178062	1.2639798	1.7394369	1.36092776	1.53821983	1.43519927	2.40818246	1.390603	2.0009869	1.842679	1.4726691	1.5736281	1.4154965	1.5536183	1.4921319	2.2213931	1.702373	1.6106471	1.4510468	1.7176359	1.356699	2.0763934	1.2432364	2.2013979	2.8622009	1.6647539	2.0703585	1.7822088	1.5835557	1.6846538	1.7841525	1.5906645	1.6268163	1.7422237	1.8979181	1.5942005	2.2210397	1.7921653	2.0512062	2.5669327	1.7361739	0.9557162	2.0273708	1.9508642	1.92284
TEKTIP1	3.5927603	2.9807095	3.4090198	3.5555823	4.0150527	3.1867645	4.06687733	3.08522516	4.12414858	2.949221413	3.73543748	3.4004905	3.7764544	4.4412765	2.9979108	4.2625096	4.1439021	4.2809519	3.3347341	4.5699537	4.0993255	3.8992495	4.1888331	4.0116448	3.111541	3.9201906	2.898235	4.143545	4.2589396	3.584248	4.5438315	4.2251	3.7175669	3.8853324	4.1216257	3.9957269	4.3955289	5.004994	3.7215757	3.8444218	4.4717271	5.5068672	3.8665063	3.5114175	4.4537142	4.5765226	3.7985894	3.9317357	3.9708002
SLC8A1-AS1	4.2041297	4.0328684	2.6444579	4.1993949	4.470074	5.4289654	4.56511334	2.85956149	2.35711177	3.778990354	3.90442433	1.1009235	1.1112528	2.0576936	1.5669182	2.0092582	1.2464325	1.3918881	1.806128	1.8169887	1.8003381	0.991905	0.9346908	1.9421816	1.8600009	1.3632055	2.4697559	2.2492862	0.9410353	1.3772336	1.000092	3.08797	1.0489644	1.4711162	1.9833122	1.8006432	1.4787227	2.1792046	3.3370214	1.6566088	2.2096714	1.3037595	2.78862	1.2656459	1.7931273	0.8503811	0.9727689	1.0411905	0.9442494
LOC100128593	3.0371374	1.6335549	2.5863907	1.2596585	1.517426	1.5196821	2.42473419	1.65544966	1.14139459	1.961337728	1.72031899	2.0373378	1.7389325	2.5030011	1.626453	1.4151751	1.9899229	2.9570227	1.9760725	1.9911691	1.4718023	2.4402372	1.9245394	2.6905604	1.610987	1.7739888	1.7637263	2.4043673	2.241449	1.2120223	1.567163	1.9395007	1.7174513	1.7942785	1.6327345	1.2946887	1.6735032	2.4281995	1.6564816	1.8800392	1.5604782	2.688884	1.5665175	1.4670365	1.6182528	2.1443859	1.998901	3.4273344	1.9170429
ACVR2B-AS1	2.6316694	1.8413314	2.4651725	3.1469132	3.034912	2.681765	2.1085358	3.03018835	2.88708448	2.297324202	3.12863547	2.5207067	2.4218048	1.7486488	1.7448633	1.9077531	2.1250693	1.5238583	1.8470774	1.8820351	1.8627425	2.2791701	2.0383703	2.9185772	1.6436991	1.8215904	1.8453694	2.1310046	2.1312831	2.3430388	2.5295227	2.1642482	2.2165906	2.0784581	2.1125256	1.8994267	2.0407419	1.6196369	1.7113213	2.0563028	2.2763133	2.0721611	2.3181558	2.0447445	1.9156322	1.728595	2.7056195	1.8920566	1.997354
LOC100128653	3.0592426	2.175739	3.5896717	2.3450349	1.6923824	1.6186942	1.33199258	3.27666245	1.71658911	1.767895006	2.81069997	3.1622632	3.1249625	2.4721239	2.6614677	1.6014837	2.5356696	2.6356478	2.0253369	2.901451	2.1707733	2.2477173	2.0320423	1.737345	2.3251149	3.1849831	2.4495897	2.9754363	2.3937205	3.2672504	2.9757066	2.9067807	2.1233396	2.0107371	2.8214853	2.9144328	3.8357839	2.379956	1.7732202	2.8144487	2.0862676	3.3569279	2.0927076	2.9075336	2.4308419	2.9438534	2.9658906	2.3692609	2.5805711
HPN-AS1	2.2548832	1.7665961	1.8113652	1.5953634	1.5788923	1.7442303	1.56316578	1.76796783	1.29770989	2.455095404	1.47972393	1.6912111	1.8725545	1.5504156	1.4485243	1.3338574	2.109845	2.5295281	1.7982317	1.5670155	1.3299441	1.6489047	1.7620714	1.5174431	1.2907578	1.8054208	2.2338992	1.5082977	1.8749474	1.2669036	1.4506174	1.6263455	1.4227919	1.6434347	1.5234555	1.4141285	1.5399121	1.7633664	1.9454976	1.6359381	1.4006092	1.7588878	1.3392844	1.9431672	1.2577483	1.4491961	1.2488909	1.9045542	1.640488
LINC01531	1.3572151	1.5271099	1.6054427	1.6062132	1.0149228	1.7919401	1.9671153	1.18019047	1.63472838	2.071104416	2.17242619	2.1887552	1.4063272	2.1544348	1.4900623	1.552329	1.8172601	2.3822785	2.214295	1.5143174	1.7176489	1.7520776	2.2648386	1.9593316	2.4342806	1.563524	1.3898235	1.7375139	1.8167946	1.89442	2.0610068	1.9674012	1.7094803	2.0102531	1.7740645	1.6191141	1.966074	2.7928112	1.7571382	1.6461771	1.645465	1.7598429	1.2769584	1.2845798	2.2871243	1.9710418	2.1011791	1.6600498	1.6723082
LINC02346	1.6466307	1.6561438	1.0846204	1.5052837	1.5588358	1.244017	2.24729136	1.48364552	2.46219505	1.214594084	1.37772555	2.0685212	2.0451498	1.7226642	1.8449772	1.995047	1.654414	1.6330231	1.4118397	2.0573144	1.4712051	1.3081214	1.5528201	1.8612028	1.456143	1.9213214	1.8679717	2.1389039	1.891813	1.887849	1.295813	1.5162949	1.5857475	2.1417863	1.4985934	2.1915339	1.6342671	1.8482058	1.721882	1.9271907	1.3113891	1.9123421	3.0195043	1.9541869	2.1860372	1.5769425	2.8232182	1.8166961	2.9806586
OST4	9.7528826	9.6070958	9.1736571	9.5877834	9.547614	9.7971226	9.93699106	9.69579877	9.74469336	9.947615653	9.50900078	10.00001	9.704725	9.9640998	9.4275372	9.8221379	10.0791276	9.8691226	10.0302524	9.9795005	10.2079982	9.8221379	9.9590499	10.1637424	10.00001	9.5229555	9.9146352	9.558911	10.1122793	9.6278288	9.8775922	9.7813542	9.8472597	9.9049915	10.0669346	10.0202776	10.0202776	10.0112375	9.8173416	9.7397196	10.0112375	9.8998961	10.2612228	9.6736312	9.8221379	9.9341312	10.2348987	9.290728	10.2547521
RBPMS-AS1	3.1996389	3.7936134	3.1724746	4.5354753	3.3834966	5.0594827	3.66260925	4.4326524	4.40649749	5.054896847	2.92910766	3.7519902	2.9337661	3.8493312	3.2359982	3.632483	3.377796	3.8260293	3.2141486	3.7895907	3.176003	3.3942183	2.5833179	3.3668627	3.342755	3.2505062	3.6687941	4.4273824	3.3469814	3.4544852	3.4428464	2.9246097	2.4556402	3.1045019	3.9982694	3.4713413	2.8216167	3.3714041	3.523016	4.140984	3.6523432	2.2766299	3.2219476	3.4961407	3.4609309	3.7197149	3.0031405	2.9073091	2.9034402
LOC100128770	2.0217122	1.6756949	1.1959751	1.6301085	1.1756548	1.1918619	1.10001919	2.13264059	1.3237548	1.801378438	1.21310072	1.2989391	1.0817831	1.3650507	1.1814419	1.0434742	1.2846073	1.4468696	1.3739483	1.1516249	1.8426356	1.7979081	1.0937897	1.5644738	1.6027733	1.400259	1.452168	2.0819779	1.9788286	1.4639884	1.525156	1.2668824	1.2463616	1.4283419	1.772787	2.2156115	1.462246	1.2379319	0.8813627	2.1322007	1.3837681	1.205564	1.1897444	1.050593	1.7785643	1.1121506	1.4533508	1.5244553	1.5836398
ERCC6L2-AS1	3.6044165	4.0751463	3.8379966	3.1581813	3.5139077	4.1566969	3.30525656	3.95001929	2.50601478	4.199886652	4.52863319	2.5501925	2.2476692	3.1230055	2.0831047	3.2141553	2.6019461	1.874417	2.778461	2.7550427	2.9645448	3.0540956	2.7363667	2.8942323	2.5427662	2.5270042	3.1270504	2.4966829	2.4878784	1.9033688	3.3792836	2.8507088	2.9791221	2.9359329	2.0893845	3.0778692	2.4579016	2.6314404	2.7520926	2.3774976	3.5015258	2.0030535	2.4246706	2.9688085	2.3056017	2.7088809	2.9957606	2.1760831	1.6194917
LINC01349	2.4299801	2.2090946	2.1726537	3.3516471	2.2042367	2.6838589	2.69400543	2.93663016	2.08146084	1.870113104	1.73946516	1.8760762	1.3087059	1.7945415	1.8205216	1.2911559	1.3843434	2.5576459	1.2881668	1.8057024	1.9825286	1.5007014	2.0053555	1.2986768	2.0829995	0.8507491	1.7660159	2.2885719	1.8829812	2.1944814	1.6606314	1.4548547	1.5116772	1.4339007	2.277029	1.9092372	1.4580769	1.4860454	2.4372976	2.1149063	1.4143797	1.7295333	1.8237906	1.3574796	1.340253	1.6840765	1.5901672	1.8955575	1.2568288
SRRM2-AS1	1.9920909	2.3484249	3.5777484	2.9262467	2.384647	1.5052237	2.64775801	1.6592881	2.39121737	2.13307745	1.81922225	2.9646802	1.813174	2.6481826	1.7717666	1.5723053	2.8700376	3.6247114	2.011937	2.5139804	2.8334378	2.8487939	1.9228834	2.6667336	2.102651	1.9382457	3.0269651	1.433673	3.3820893	2.384647	2.6611279	2.1230696	1.7476355	3.1325462	1.8954977	1.9297637	1.8576004	3.8209129	1.2507599	2.4922557	2.197384	3.432716	2.067885	1.7410022	2.1034764	2.4880403	3.9211638	2.1061103	2.4026636
GPR158-AS1	1.8723309	2.7160341	2.2429832	2.4742862	2.3270294	2.4828974	2.09883869	2.26606409	2.22298897	2.115563312	2.01596541	2.5129581	2.1916207	2.7067238	2.5460632	2.5587571	2.7931797	2.2109052	2.2235939	2.3449127	2.2742302	2.2550542	2.5014165	2.6061556	1.9995285	2.2753175	2.1118097	2.2500292	2.7883968	1.7170091	2.1140894	2.7449037	2.7036339	2.1843558	2.0260704	2.2408631	2.2796472	2.6359019	2.3922638	2.9260983	2.3699349	2.3853047	2.8230486	2.5507068	2.6688527	2.4108823	1.9511774	2.9486937	2.6097913
LPEQ6126	2.0682078	3.2705541	2.1042235	2.8332006	2.5157164	2.254866	2.04676581	3.223792	2.66617259	2.109546814	2.96843717	3.0735734	2.5549688	2.9527943	2.5091967	2.9070007	3.4562809	2.4786312	3.4666928	2.5808954	2.9192238	3.478817	3.0350003	3.2609915	4.0929601	2.4995911	3.1382368	3.6748648	3.2345939	2.211213	2.7000547	3.8753718	3.1388788	2.6146513	2.4278875	3.3382875	3.5409591	3.7920428	3.0342652	2.5336677	3.4287798	3.4108966	3.6570981	2.3924574	2.6859435	3.0474933	3.3254911	2.4026048	2.6423917
LINC01003	5.0000704	4.9617318	4.0847062	5.670957	3.5891	5.1546945	4.95086839	4.26271942	3.71003203	6.185612301	5.03461158	5.4139508	4.3139274	4.4330299	3.7685805	4.2714206	5.0676875	5.2356395	2.9343394	5.2544342	3.826354	4.4218167	3.0921385	5.3510017	4.7383948	4.1333105	4.2611501	4.4785149	4.0285057	4.0206928	4.3305179	5.1958678	2.9724422	4.3433337	5.3030975	5.0833088	3.9848712	4.7763866	3.6087062	4.5047834	4.9802849	4.3463829	5.8060616	4.2353145	5.2356395	3.7482435	4.9323029	3.8861973	3.517187
LINC01165	1.6782394	1.7027462	1.5406629	1.750189	1.6029053	1.4642495	1.53188621	1.57483648	1.43105597	1.851204642	1.86257059	2.0396514	1.5842018	1.4935157	2.4328302	1.8976014	1.1674619	2.1749271	1.9345628	1.7139556	1.6156924	2.2719783	1.9939242	2.8708178	2.1956647	1.8884943	1.3180923	2.1765104	1.6158161	2.4473308	1.5233151	1.3939512	1.6216721	1.8972897	2.1280591	1.907191	1.7058572	1.5041246	1.1488239	1.9656347	1.5431213	2.1884672	1.7678203	1.3564544	1.728093	2.0753451	2.2766764	2.4555073	1.9693765
VPS9D1-AS1	3.440362	2.1221422	2.0246521	2.5989267	2.8753618	3.136432	2.59229399	1.50864473	2.46511772	3.104246961	2.50434786	2.4095974	2.7574139	2.1697986	2.6187751	2.0603552	3.0677077	3.0845824	2.0449709	2.7175336	2.4145482	2.8547166	2.4955004	2.2150804	1.8736894	3.0877092	3.2155203	3.0928912	2.0171595	2.4830403	2.2840393	3.346545	2.6059542	2.9288228	3.2605221	2.3353981	2.8439672	2.1898903	2.7753373	2.5119347	3.6214308	3.1338805	1.507028	1.6674046	2.224386	1.9563945	3.5591493	2.7824454	1.8587531
LOC100128885	1.5186465	2.0510616	1.2645991	1.35094	0.9841611	1.1108304	1.20862237	1.1064845	1.28662491	1.519311381	1.77690109	1.2717173	1.3705916	1.6768674	1.6088934	1.4662059	1.2290703	1.7700881	1.3415023	1.6188947	1.4084627	1.1934578	1.6208257	1.5645124	1.6988996	1.5292642	1.4365791	1.4980435	1.5922346	1.2803601	1.5223534	1.6686384	1.5951505	1.3270796	1.3159189	1.7375873	1.3970326	1.0454324	1.4429757	2.1645852	1.2661236	1.505029	1.4537505	1.7193635	1.8824101	1.4850067	1.5099614	1.9411176	1.7626411
FAM66B	2.0969899	2.4978321	1.4601748	1.5958717	0.8527333	2.8465694	2.92406622	3.00930323	3.5400706	2.198721066	3.20929813	1.4037906	1.9526559	3.5460318	1.6632531	2.2596621	2.5445858	2.0898514	2.186038	1.2220009	1.6348187	2.0750781	1.4134839	2.9188983	1.7831182	2.1882467	2.4640812	2.073494	2.9261781	1.8987052	2.6652731	1.5545273	3.1745089	2.2538269	1.996531	3.2781893	2.9048633	1.0760812	1.8990322	3.4762809	2.286791	1.5791798	1.0265709	2.0585391	3.2483019	2.3630249	2.9393577	2.1247902	2.4750407
GATA6-AS1	2.0394945	1.2982354	1.4549143	2.2114412	1.6722986	1.4014113	1.44625007	1.86508504	1.50532991	1.552920928	2.44787326	1.399664	1.1928897	1.7401295	1.4479284	0.9987754	1.9676355	1.566781	1.9416008	1.1737428	1.6510536	1.3956413	1.527446	1.8855968	1.4790378	2.0819063	1.6878432	1.5742099	1.4965925	2.0548979	1.571715	1.3079822	1.9898524	1.2287983	1.330939	2.2535544	2.0534075	1.6031672	1.8183183	1.56953	1.1942514	1.3874858	1.5507378	1.983057	1.1942514	1.6578682	1.3899693	1.6267679	3.2385665
LINC01960	2.1698604	2.2294064	2.5042661	2.0691186	2.1831225	1.8227557	2.08792948	3.0339104	2.07459293	1.772670326	1.97668933	2.9103163	1.9412404	1.8392894	2.7429207	1.5923393	2.1188545	1.7458344	2.8205804	2.3474418	1.9354618	2.0108583	2.0405107	1.3898307	2.1922294	2.1011535	2.3985633	2.2498668	1.5260997	2.8821298	1.6858847	2.04567	1.6913577	1.9903757	2.4169815	2.1689498	1.7337439	1.4691576	1.775457	1.6539151	1.7535737	2.4352752	1.9862393	1.9778364	1.7682856	1.7983709	2.1388449	1.5471569	2.0545434
CIROP	2.1342227	2.374868	1.7489051	2.6641274	1.6719943	2.1923409	2.25835801	2.3737226	2.1327875	2.956963576	2.24880904	1.8462976	1.3243101	2.2834569	1.4646588	2.9565996	2.6277626	1.8875837	2.2244562	2.7948055	2.0035568	2.1652393	2.2130573	1.9200447	1.6830765	1.612547	2.9009508	2.3244399	2.2816318	1.7218742	1.8628844	2.4289081	1.74277	1.964745	2.1585181	2.178408	2.3094589	2.8847462	1.7060804	1.7220148	2.3211301	1.7568092	2.3759836	2.1144786	3.4772488	1.4574135	3.6076863	1.7935082	1.8154398
ZBTB42	2.1460721	2.5396233	3.4322209	2.9683831	3.3032094	2.5840961	2.02728093	2.18161509	2.82371855	3.478212349	2.05202768	3.659192	3.816874	2.1435271	3.8809236	2.462427	3.3740722	2.7172236	3.0592451	1.4479074	0.8665992	2.6896224	1.9848744	2.2806661	3.041011	2.6230031	2.5940984	3.3032094	2.5715202	3.3849378	2.0018615	1.4783115	1.3856823	2.0733094	2.4610686	2.6862223	1.5966598	2.3885357	2.7003292	2.3759376	1.465605	1.398508	2.4743518	2.7469647	3.3088998	2.3749075	2.8382964	1.6710899	2.1089162
LINC01310	2.5996158	2.5092254	2.308463	1.872849	2.4158273	2.0200665	2.40538736	1.90613174	2.27485698	2.629983789	2.46140342	3.0545889	2.3474432	2.0477304	2.4774317	2.2700692	2.0168338	2.7888233	3.0353991	2.4376407	1.860444	2.3657214	2.5738358	2.1467294	2.2168894	2.6651269	1.6952837	2.2366945	2.2794387	2.5503303	2.4950141	2.1796723	2.0639311	2.0330241	2.0313326	2.20175	2.7661331	1.7915373	2.3687129	3.034305	2.3878762	2.293716	2.4756437	2.3046651	2.4382962	2.0599835	1.9382933	2.9872882	1.9774176
LOC100128966	1.8984948	2.3238881	1.2306836	1.6389952	0.7965618	2.2345118	1.4848741	1.8773931	2.27798359	0.933273307	1.97825243	0.7630875	1.0444002	1.9295328	2.637221	1.8223604	2.3303459	0.6466032	1.1560734	1.5125346	1.3704845	0.8938883	0.9479764	1.5283211	0.8049105	1.3671415	1.0553134	1.5809854	0.6538372	0.8670489	3.5743733	1.943788	1.0789632	1.9323152	2.1329618	2.2522831	1.5695821	1.4029413	1.888181	2.7036519	2.2868988	1.9784697	1.2112867	1.3298895	1.175985	1.4548072	1.2684605	0.7979131	1.2016289
MAPT-AS1	0.8780604	1.0000999	1.4161005	1.2393573	1.8171368	0.9867332	0.67959352	0.88846893	0.94787294	2.14355714	1.07539835	0.8386139	2.040854	0.9952892	0.7930846	0.9236387	1.0842618	1.7036681	1.2903815	1.2424503	1.1041572	1.1685891	1.2552175	0.8979836	0.7432079	1.5403114	1.0268845	0.815243	1.2263282	1.6397419	0.9378238	0.7054566	0.8911848	1.3940213	0.9830232	1.028381	0.8251111	1.0844341	1.0005854	0.7191599	0.8823337	0.7664754	1.0013077	1.0807543	0.9511754	0.7402396	1.0784837	0.7658022	0.9209121
LOC100128993	3.2003168	1.576216	1.6489981	1.9843811	3.2060243	1.9573311	1.47224963	2.95381601	2.27410754	4.022437329	3.01080147	2.8222629	3.1774223	2.8886152	2.7499654	2.3292459	2.6071801	3.0427247	2.9971326	3.618899	2.554369	2.6981006	3.368038	2.9971326	3.0105401	3.0857384	3.1376511	3.4457885	3.3043399	2.6812114	3.3743536	3.0834373	2.8843135	2.8267988	2.8017373	2.5738666	3.1225981	2.6978916	2.9839651	2.4518451	2.5389344	4.7289151	2.8914573	3.1652179	4.0333897	3.1539209	2.9009619	2.9570768	2.9378591
C20orf181	3.0152192	1.4266051	2.8083132	3.5433552	2.6325834	2.8348444	4.29764787	1.67600703	3.96594142	4.017609022	3.75334843	3.0771449	3.6606298	2.622734	4.7878662	3.8629285	3.3424573	2.9551359	3.8377736	2.7057252	2.6380068	4.0223554	4.2807236	2.2388217	2.5951248	3.4356874	2.292708	1.8197524	3.1066473	4.4070238	2.6658346	3.4356874	3.3203171	3.3056198	3.6137053	4.1009789	3.7885672	4.3859737	2.9180713	4.2881932	4.0277169	3.4279559	2.488243	3.1100986	4.6246767	2.7417122	3.0979413	5.148981	5.3475323
PCBP3-AS1	4.2383261	2.9185907	2.6933592	3.7904487	2.797435	3.0142056	3.91808935	4.74673893	3.58294544	3.478867534	3.78432745	3.9537552	3.4843898	3.2268006	3.5664607	3.5276374	3.9357547	3.3458829	4.1076541	3.8773255	3.3568999	4.0376804	3.8537185	4.020824	4.2798317	3.8710136	3.8892535	4.196478	3.7346794	3.8794437	3.8948302	3.4207359	3.5035855	3.7791823	2.9128704	3.0120622	4.103051	4.0181101	3.3382586	3.3155253	3.8002563	4.0677521	3.3209777	3.5194957	3.767559	4.0344923	4.1354199	4.8618996	4.4628993
LOC100129034	6.1165846	6.3920196	6.0244549	5.8375171	6.5113683	6.243701	6.35878359	5.11897668	6.08023979	5.104876734	4.72368897	5.2797718	5.0516711	4.7078966	4.5911528	5.1858417	5.0575075	5.0837269	4.6416564	4.5313957	5.3123503	4.8893953	6.2241652	4.5480394	5.3798505	4.8752175	5.5685144	5.490847	4.5970678	4.0044666	5.0593922	5.161347	4.5671716	5.4378482	5.6648839	5.1978527	4.8405239	5.4290497	5.988371	3.87416	4.9141553	5.080622	4.2873389	5.1953858	4.515387	4.6074332	5.5389313	4.5973985	4.1163022
BCAR3-AS1	4.1383462	5.0032325	4.5357264	3.7924646	3.8965772	4.5061168	6.57033595	2.67767741	4.05907005	3.169611241	5.08589529	3.3374018	2.5786003	3.3892353	1.9657741	3.7274718	3.364161	3.6368341	3.2233979	2.8943684	3.1484186	3.9400093	2.184122	2.1008792	2.7389022	1.8609512	3.4087327	3.6624583	2.9565749	2.1629983	3.5227791	3.3573386	2.9443641	2.9241792	2.9668483	2.6966344	2.6442072	3.4898492	3.6630749	3.1141003	2.6107523	2.8723554	2.8371026	3.122291	2.6223737	4.2049513	2.296155	2.1740677	1.938286
CCNYL4	1.0302172	1.5728451	1.2556732	0.9746416	1.1175087	1.9089229	0.96409535	1.28042075	0.77186427	1.121671906	1.81106536	1.5813776	1.0932173	1.0531274	0.7132464	1.3034192	0.9770624	1.0594588	1.5235911	1.1815698	1.1302498	1.3365387	1.097257	0.9421497	1.0276551	1.1112162	1.8778618	1.6501788	0.8822076	1.3063522	1.3037509	1.1092526	1.4206928	1.2103841	1.2600778	1.1192751	1.5781732	1.202518	1.012525	1.0364648	0.8985053	1.5939099	1.6490592	1.2311174	1.4727337	1.6500437	1.3456698	0.9711679	1.4188572
LOC100129066	3.0267895	1.8909207	1.7052554	1.9415295	1.4872309	2.3159306	1.10079855	1.98725766	2.02691331	1.604534945	2.25765336	2.0938162	1.3670216	2.6838557	1.4588317	2.8206234	2.3091118	1.6382617	2.1672741	1.9621256	2.1776777	1.8118703	1.6074253	1.8175313	2.4846911	2.5013508	1.4103584	1.7951486	1.4574603	2.1890435	1.9296583	1.5939267	2.341588	1.667829	1.572818	2.5383111	1.3807684	1.8115953	1.6610611	1.467172	1.4483346	2.0269384	1.7630787	1.3462364	1.7452212	1.6874615	1.8019638	1.594058	1.4858503
KTN1-AS1	2.0271761	1.915697	2.2603087	2.9178781	1.1864091	2.3647446	3.12222025	1.09163011	1.44219275	2.272603513	1.94771093	1.870391	1.1642757	1.2994648	1.4002457	2.1182412	1.4619682	1.5324412	1.9241341	2.5989465	1.8240788	2.1637482	1.3453806	1.439684	1.8618851	1.1344195	1.1969877	2.2339244	1.3176848	1.7265276	2.3242505	1.0987177	1.6772041	2.1239942	2.5537536	1.417123	1.7522123	2.4822242	1.7040202	1.8803659	1.2196148	1.5121918	1.2007223	1.439684	1.7724061	1.2098405	1.7795461	1.4481782	1.6296687
SIGLEC10-AS1	1.6157385	2.6454548	2.5110252	2.9822814	1.7969562	2.807092	1.60847374	2.63851884	2.44430061	2.648884028	2.61491219	1.1099096	4.1638339	4.0141399	1.771619	3.6511284	3.8541736	3.1549384	3.1219924	3.8051271	2.6860988	4.1998119	5.8758498	1.7567376	2.4521948	4.9304082	2.6687207	3.9231059	3.0433753	3.7327476	2.9439687	5.5586915	2.6972785	3.2342596	1.9614691	3.6150254	2.7883311	2.4288928	3.7374937	3.0136635	2.6440506	3.4469804	3.6067418	1.6915443	2.2981181	2.2093811	1.7230329	3.310657	2.6148108
BTNL10	1.8741728	2.1331491	1.0274861	1.4508555	1.2842403	1.3876273	1.75016599	2.08051308	2.65681977	1.409054937	2.03240406	1.7850171	1.8329657	2.8234155	3.1081445	1.9220028	1.6743064	2.3724505	1.726815	1.5502459	1.3912553	3.2494573	1.8721184	1.94121	1.7963438	2.8666073	1.6612562	1.9744414	1.5001257	2.2972848	1.9131308	1.4626055	2.0410925	2.0735674	1.8738955	1.9031565	2.141891	2.8599557	2.0906893	1.2431042	1.8590746	2.2885477	1.4926219	1.846586	3.1976851	2.2188495	2.4645218	1.6961344	1.2563137
LOC100129098	2.7686421	2.287199	1.8738536	2.2912026	1.9624326	1.3789747	1.20110516	2.27699654	1.8355269	2.637690644	1.97041954	2.2843546	1.6894661	2.2640537	2.5999829	1.691346	1.8788586	2.2909828	1.7183475	1.834268	2.6418608	1.6544568	1.6149102	2.5786303	1.8639475	2.2174694	1.8438846	2.8009159	2.0947021	2.1352101	2.1218612	2.5610781	1.8721538	1.7954465	1.6089525	2.9827072	2.7430853	2.5199102	1.6597166	1.8980637	2.1728738	2.1124145	1.489841	1.8580663	1.4300898	3.3484436	2.1087509	2.3933846	2.2907952
KHDC1L	2.6217899	4.2418727	2.9052994	3.6750179	2.4695242	3.4403657	2.04778616	3.16491604	2.16489146	4.68062075	2.95569679	3.6355155	2.5953071	2.0261545	2.7998276	1.8545187	2.8759747	2.2660002	3.5240472	3.0272173	2.4680673	1.7231832	1.8596987	2.3506107	2.4298869	2.0882377	2.9586514	1.7968045	2.3451864	2.6700245	2.0185708	3.1618628	3.6411157	3.0719793	2.8954925	2.3688044	3.1950114	2.7408486	2.4259706	4.2755181	2.0428756	3.4848484	2.4192407	2.9261225	3.1128922	1.7155285	1.8218215	1.9327002	4.3089403
LOC100129138	2.9227092	2.1579062	1.982543	2.2771409	3.0020007	1.9259364	2.44203961	1.62389244	1.77998409	3.227191046	2.94956487	2.016248	1.9625058	0.9380796	1.1915136	1.7299166	2.9698104	1.4047563	2.9273561	2.3853722	1.9319557	1.7019536	1.4070559	2.1296114	1.5288539	1.6968664	1.5458198	1.7656985	2.7233192	1.3218957	1.6524579	2.9354309	1.9814996	1.939643	1.9515733	1.7174074	1.7627471	2.1267185	2.3110486	2.9514742	2.2917844	1.9229534	1.2034482	2.2864074	1.8871732	1.3051108	1.9748143	1.6007216	1.6487282
LOC100129148	7.2552066	6.9990005	7.2583506	7.6969415	7.3795017	7.4394427	7.5086285	7.48220901	7.51856478	6.809698491	7.9945848	7.0874788	7.6540444	7.233037	7.4387766	7.1133118	8.0662639	7.3106275	7.122877	7.3365998	7.2671614	7.3001816	7.357533	7.1894355	7.1802996	6.8868883	6.8056391	7.1881717	6.8145103	6.9521472	7.2773352	8.0228293	6.6253038	6.9945885	6.7959825	7.2534383	6.4432821	6.4776681	7.2031548	7.679957	7.2807953	7.3608617	7.300763	7.5093697	7.289738	7.0292856	7.1303448	7.5416066	6.8893802
LOC100129175	1.360566	1.8247219	1.2163423	1.1432145	1.751734	1.0717907	1.929384	1.0965266	1.09052512	1.751993634	1.05229193	1.1975184	1.0274323	1.0142424	1.7253334	0.8848938	1.7749733	1.9056428	1.6305313	1.2721321	1.7833859	1.7436188	1.436781	1.6002605	1.0561994	2.0697816	1.3196512	1.2551484	1.4423648	2.1266822	1.6972731	1.3368885	1.397067	0.9925817	1.6390861	1.4449678	1.4034202	1.1332692	1.1300674	1.0137701	1.2255912	1.3413835	1.8933452	1.6534489	1.7071403	1.263749	1.3502742	1.0108279	1.55516
ZSCAN16-AS1	3.2810724	2.9515344	3.7015144	4.204534	2.5277617	3.0536103	3.13277316	3.76676751	3.61149007	3.929667381	5.91253406	3.8956124	4.2137639	3.3944226	3.6837099	3.4465948	3.9924019	3.8020792	3.6185065	3.530946	3.5623937	4.0428543	3.7757301	3.9249901	4.0080365	2.9306173	4.4281571	3.1271466	4.2658087	4.1193208	4.1376019	4.0261606	3.645432	3.7032672	3.3297195	3.73668	3.7698137	3.0066318	3.3233665	3.8109903	3.8578258	4.1240558	3.6948743	3.7597967	3.2474739	3.7008835	4.439305	3.6111518	3.73668
MATN1-AS1	2.3021803	1.9113132	2.4502459	2.3560947	1.45811	2.1786409	2.23873865	2.27625121	2.58677129	2.440781723	2.517322	1.8701893	2.0362866	2.6682234	2.1446378	1.7102182	2.6849997	2.0953453	2.4618222	2.9604077	3.0924415	2.4791807	2.6301996	2.0983543	2.3853941	2.3508079	2.9301532	2.3354962	2.6934698	2.8748514	2.4550565	2.5325625	2.8921878	2.2014144	1.7855005	2.538174	2.989393	2.2360305	1.9883326	2.5657224	2.5225381	2.3144444	3.2386424	2.3887228	3.3386432	2.4915623	2.7642385	2.3700189	3.288794
LOC100129203	2.9413393	2.2603387	3.2684979	4.1906178	2.8769097	2.4968672	3.01771911	4.31589065	2.36630818	1.91466947	5.36256425	3.0066663	4.3409188	2.607911	1.3992014	3.0675065	1.2250038	2.7884501	2.5182474	2.194585	1.9162317	2.1748421	3.0453658	1.7744057	2.6365575	2.3600451	3.6780425	2.3384518	1.572092	3.1210872	3.1265838	1.8323704	2.8558256	2.0426995	1.4804648	2.55271	2.0403743	2.3834567	2.6073953	2.2918647	2.8215788	1.5159449	1.9646782	2.2446795	1.2194227	3.6408588	1.4296279	1.4986174	5.9199402
SLC39A12-AS1	1.0928303	1.5212203	1.2505266	1.3789221	1.1688208	1.28247	1.52940582	1.53256246	1.31013747	2.347908071	0.96522763	2.0109899	1.645885	1.4634624	1.7984898	1.7441811	1.4500559	1.5885635	1.3043473	1.5846634	1.5005846	2.2397755	1.6566457	2.1295254	1.6673075	1.8483688	1.4356122	1.8315516	2.9187669	1.9404451	1.7009097	1.5386201	1.8525442	1.3534398	1.5819191	1.7943786	1.455511	1.5065921	1.687695	1.385558	1.6418292	1.4509041	1.6278816	1.4890347	1.8765302	1.46361	1.5359869	3.0608999	1.4775351
LOC100129215	2.1606335	1.4981187	2.1236448	2.295011	2.0707167	2.0725014	1.59375196	2.26307248	2.16440632	2.131647827	2.59014849	2.710478	2.5247335	2.5018589	3.3218689	2.9850047	2.3041965	2.086121	1.925537	1.8057035	2.1064497	2.4398484	2.1057861	1.8838358	2.2825046	1.8761422	2.2537173	2.221022	2.1668089	2.0336734	2.6977994	2.2285843	1.8853805	2.6398559	3.3469575	1.411123	2.1064497	1.9776058	2.0872367	2.2281927	1.9251775	1.9850989	2.364313	1.7918358	1.7044606	2.6396149	3.3557899	2.1223146	2.3182238
THCAT155	1.0155267	1.1284484	1.7214388	1.3706421	1.0922364	1.5513963	1.44549407	1.87264345	1.29923391	2.3777161	1.44449312	1.8562979	1.7435451	1.2727977	1.621026	1.8725526	1.5132963	1.6737635	1.5027549	1.3089428	1.4045555	1.5539635	1.5069521	1.2889176	1.3038813	1.6101059	1.5349634	1.9897669	1.709363	2.0317942	1.4256896	1.296002	1.7289585	1.7024196	1.6765626	1.9249221	1.6590102	1.3403303	1.958261	1.594975	1.3980386	1.8265438	1.2759018	1.4382924	1.5222229	1.40428	1.495582	2.0414572	1.710077
SMIM27	5.2348139	4.0382039	3.4987596	4.741164	3.3992661	4.686129	4.86504269	5.17093029	4.92979875	4.724071767	5.09414072	4.5082456	4.5057745	3.7749871	4.4541372	4.3197919	4.1591166	4.3535234	4.2955474	4.22001	4.895318	4.0601699	4.5860705	4.6549304	4.828738	4.2893772	4.5631867	4.0678525	4.5772249	5.05977	4.6945622	4.0944108	4.348125	4.4368107	4.211839	4.7779495	5.0560738	4.0535956	4.4311278	4.5241101	5.0763134	4.3270462	4.9566416	3.6560909	4.6489289	4.4746958	5.0431011	4.4753652	4.9551535
LINC01160	1.1600813	1.1442881	1.1960306	1.2522005	1.7757314	1.38853	1.11039759	1.10889778	1.10028515	1.777997263	1.63319281	1.3564202	1.330182	1.6923536	1.4254648	1.058892	1.5034872	2.6039	1.2499814	2.001223	1.3516113	1.0636805	1.4929546	1.4970032	1.4053802	1.8182635	1.1489085	1.0099533	1.86717	1.9960025	1.8151821	1.1557436	1.3626919	1.856035	1.0616787	1.9763678	1.3167763	1.596357	2.0406831	1.7496006	1.8535998	1.5469186	1.5844344	1.1640274	1.3369306	2.5271233	1.1199277	1.7687458	1.4707878
C1orf68	1.9952462	2.3510404	1.5947001	1.6549991	1.9144482	2.9845005	2.7758152	2.79966153	1.92968525	1.821268646	2.06127654	1.4298236	2.2677757	2.1882724	2.4078124	1.8046342	3.0590216	4.3999165	1.635247	2.4018483	3.0527271	1.7705267	2.3861159	2.671912	2.5090693	2.7859246	2.4908312	1.4875214	2.1808182	1.9161719	1.9064726	2.7603152	1.7989005	2.2783603	2.2935974	1.8709929	2.1634117	2.2283754	1.9900467	3.3934701	1.8090955	2.6961296	1.6457638	2.0395941	2.5185391	1.9537031	2.0194968	1.5106239	3.3251844
TDRD15	1.489542	1.4105764	1.1726108	2.1369305	1.286295	0.9297285	1.65497803	2.4749484	1.02258232	1.030230996	0.99912646	1.1473653	1.5791263	1.0565422	2.3274094	2.011153	0.910161	2.181427	1.3435558	1.3144061	0.9524215	0.9016312	1.2895354	0.6521311	1.4214747	1.0033854	0.8622903	1.1501593	0.9215925	1.0605373	1.5398109	0.8740934	0.589312	2.0039069	1.9705167	0.6803338	1.0518102	0.7257307	2.1052926	1.1368542	1.2132226	0.9538544	1.020753	1.8278015	1.1461779	1.0307487	0.9429224	1.5518644	0.8519409
LOC100129316	2.4822113	1.584582	2.5510596	1.999539	2.3933987	2.7627404	2.70544515	2.16545248	2.39213426	1.801741782	1.86360891	2.4794144	1.8856433	2.2147662	2.102391	2.3288454	2.9574224	1.572586	2.0577943	2.0042118	1.731249	2.0548034	2.3919361	2.7742935	1.9522494	1.8959806	1.9169828	2.1508081	1.9755084	1.6903503	1.9207699	2.3358846	1.9244052	1.5560388	1.866437	2.2485494	2.0590824	2.284777	2.2472746	1.9900532	1.9525581	2.0611015	1.8571828	2.2699103	1.7227508	2.150457	2.5154771	1.9756461	1.8424335
LINC02291	1.0305506	1.9989081	2.5869181	0.8937583	1.4282434	1.6310846	0.86442665	1.89999899	0.77905156	0.609447469	0.83369681	1.2619664	0.7281218	1.0549859	2.4038517	1.2829098	1.4132039	1.5477834	1.293193	0.9427558	1.0185701	2.0561183	0.7215333	1.4723324	1.5389644	1.258033	0.9365694	1.4810579	1.0505893	1.0544951	1.2857339	1.2936026	1.6933712	1.0294208	1.1179833	1.0748228	0.9084041	2.400636	1.1372008	0.8072677	1.523499	1.1140024	1.2167138	2.0410051	0.9018156	1.3672098	0.8124469	1.0131145	1.2612076
NRADDP	2.7368233	1.7905193	2.487372	1.5527006	2.2717979	1.9080087	1.57677026	2.633335	1.81236758	1.991820365	2.69253091	2.2272685	2.4065738	1.8577953	2.7415479	1.8248591	2.5651262	2.356016	2.4719574	2.2989565	2.4611015	2.1229631	2.2641844	2.8387237	2.1797474	2.7830863	1.7842294	1.6386421	2.1804118	2.5169443	2.0199156	1.4556142	2.4144291	2.3126699	2.1160074	2.6274458	1.876838	2.1496088	2.2109611	1.7104379	2.0776512	2.4969281	1.398054	1.9256459	2.7380033	1.6683843	2.1746228	2.5629972	2.5800104
SMIM10L1	6.4730639	6.4986468	6.3137531	6.5201066	6.5196647	6.5603106	6.79712473	6.45502726	6.87312764	6.502569808	6.37085858	7.3988066	7.070753	7.2569509	6.7107444	7.3180163	7.598899	7.276544	7.1482269	7.4213844	7.3678871	6.4811197	6.9362557	7.3678871	7.0255543	7.3711356	7.1321014	7.0228594	7.2054406	7.3051853	7.2359957	6.9111968	6.6984213	7.1643575	6.4352363	7.2708868	7.3597479	6.382027	7.1011694	7.3193367	6.8465937	6.4485808	7.2890309	7.2720671	6.7094037	7.1908724	7.2793337	7.1780602	7.0127798
C9orf92	1.3862688	1.4574856	1.0279139	2.7503866	2.468001	1.3430758	1.23981189	1.234901	1.12500789	1.241275579	4.87502517	0.9527593	1.5244193	1.3242008	1.8670673	1.61259	2.3602378	1.3037297	3.013774	1.4188887	2.5219724	1.0876409	1.3474148	2.0426285	1.8447574	1.3512236	1.3835119	1.4307626	1.3293206	1.348959	0.9874651	1.2135978	1.4035617	1.0356123	2.0012028	1.4982958	1.4372736	1.3843276	1.279936	0.9266306	1.5188101	1.0827261	1.5003144	1.1785321	1.2751835	1.393269	1.4241778	1.6293251	1.4427181
GABPB1-AS1	4.312575	4.4125041	4.0981509	5.2661339	3.9246492	4.8757305	4.0368395	4.93822332	4.45637227	5.380434888	5.41157538	4.873248	4.9348886	4.738509	4.1637295	3.9900491	4.1916805	4.2614657	3.992914	4.170463	4.1008548	3.9448373	4.4995868	4.6590027	4.194079	3.0877638	4.2712991	4.0102039	4.1987182	4.2198463	4.1886335	5.124189	4.1070294	4.8449846	4.2601763	4.421007	4.7108768	3.7514411	4.7176601	4.1859278	3.7678365	4.0042987	5.5918875	4.7258633	4.2051537	3.9671123	4.3802546	4.3606442	2.9484265
RPL19P12	2.1505737	2.0853739	2.3323828	4.2360254	2.8667344	3.6416859	1.60826819	2.59851674	5.62967067	3.3283815	4.65738767	1.8390729	2.4646265	1.8946858	0.9574176	1.2262546	1.4262852	1.4976518	1.4664093	1.1531494	1.3267022	3.2328843	1.9287394	1.9247117	2.9314517	2.1297692	2.0414425	1.4404734	1.0403267	2.6621831	2.2748629	1.4492565	2.073353	1.6436375	4.0284737	1.2796652	1.3477398	2.5886819	2.1460069	1.9692258	1.5125442	1.1084283	3.1309029	1.9827296	1.9541935	1.4935572	1.396057	1.5707755	1.5694184
DDC-AS1	2.5329419	2.7079349	3.0719984	2.877763	2.6729446	2.7952253	2.45734777	3.63021946	3.37035945	2.669538047	2.6265343	2.7961585	2.4702641	2.9525296	2.8945501	2.915544	3.0435447	2.6487807	2.7331721	2.6651172	2.4674974	3.0186499	3.131074	2.6824504	2.3353888	2.4030082	2.4090656	1.8699934	2.7205296	3.3400485	2.5861235	2.9988707	2.8967805	2.5885741	2.5851662	2.1633197	3.2358609	2.0695271	2.7721286	3.2355535	2.835754	3.7048833	2.6526261	2.5106823	2.3983349	2.2214584	2.4066262	3.3341946	2.5681237
LOC100129434	2.6857809	2.7930199	3.0274464	2.8868574	2.925697	2.777479	3.14625941	2.23651862	1.83189222	2.971226021	2.50226701	3.7604352	3.1143139	2.8428569	3.0824981	3.1379718	3.3976954	2.9293894	4.0198704	3.6430153	3.2328842	3.1653418	2.4270194	2.967339	3.5677639	3.7638799	3.0664885	2.718117	3.4751969	3.7147806	3.1352336	2.8264408	2.6779575	3.3236377	3.4254643	3.4502956	2.6788654	2.346471	2.5347795	3.3067438	3.3339278	3.6085463	3.0999308	2.7342528	2.4846813	4.5205511	2.7948824	4.429598	2.9958094
LOC100129455	3.0409731	3.2573974	3.6348596	3.8593897	2.8509148	2.357184	2.56386001	1.28864572	2.31921403	2.745516422	2.7293283	1.3086806	2.7075717	2.0128274	2.4252398	1.7734524	2.2524244	1.3650346	1.6970446	1.8464144	1.8426648	1.9564045	2.1398102	3.2367093	2.1136448	1.8979736	2.4458936	1.9060934	2.8708908	2.0661893	1.8199552	2.809587	1.8816252	2.0893273	1.433928	1.7246801	1.4710327	1.9222384	1.6959186	2.5902619	2.9046559	1.8661857	1.5502278	1.9615683	2.0286328	2.4613351	1.6659847	2.9151524	1.4580733
DPY19L1P1	3.7206472	3.8830545	3.5460927	3.3975134	4.2177059	3.811758	4.68864525	3.78946129	3.12890428	4.634779572	3.07004894	3.0648434	3.365436	2.474851	1.9421259	2.2079086	2.7246887	2.4500563	2.2150085	2.1772321	2.2056497	2.7914491	3.356248	2.5408523	2.2735408	2.7522396	3.0595417	2.8645221	2.9883298	3.5722401	3.0910386	2.9394612	3.327491	2.2596987	4.2534318	2.7865599	3.4468108	2.5220345	2.4583384	3.1695789	1.7393298	2.0373033	2.0837728	2.7625969	2.1863587	2.8909858	2.4384523	3.3726733	2.0302756
LYRM4-AS1	2.5977622	2.7343921	1.0642263	3.0065455	3.9112335	2.504298	2.81729588	2.42437663	2.00300369	3.268206689	2.36715266	3.057757	2.3511721	2.8495588	1.6873498	3.2265199	3.4084016	3.2725051	2.248415	1.9040285	4.1033658	2.329889	3.7752504	2.6432101	2.7034357	2.7026714	3.6753568	2.1272795	1.9050984	1.6723649	2.5477514	2.6014047	2.2821542	2.1795891	2.1889216	2.0320945	2.8370102	2.7831451	2.4886241	2.8254188	2.741411	2.8627528	2.7798242	2.6867713	2.4739035	2.5779977	2.2403889	4.4967751	3.9501056
LINC01546	1.79983	1.7911114	1.319501	1.4744341	1.6821504	0.8706305	1.63529327	4.00656658	2.43320163	1.230589873	1.27772932	1.1537633	1.3461104	3.7622681	1.5551346	2.8305701	2.9870078	2.6183035	0.9626807	1.558127	1.1709924	1.0735402	0.8333567	3.7000084	1.4802728	1.0926142	1.4182598	1.3651143	2.9009764	2.403786	1.2339627	1.2270079	2.5702758	1.8107931	1.5147777	1.7762164	1.6403059	1.7542162	1.1055089	1.9376917	2.1137569	5.2464673	1.9944872	1.5330588	1.6294741	1.8371995	1.3203992	1.4530152	1.2018603
MKRN2OS	1.1000237	2.0946947	1.3621445	2.4218246	1.4006066	2.1066244	1.13474877	2.40607406	1.949225	1.183976681	2.99991379	1.0089175	1.4949417	1.2891403	1.7337625	1.7887162	1.1569138	1.2325575	1.3886241	1.2191227	1.9034871	1.3901534	1.3465709	1.1218538	1.4954944	1.8399504	1.6264409	1.8169191	1.3006611	1.0678697	1.941451	1.2285417	1.7109766	1.7439549	2.4678938	1.4476964	1.544659	1.1503814	1.463432	2.0211078	1.4274479	1.3448412	1.703089	1.8008418	1.7563004	1.2849537	1.3293945	1.4126425	1.4680263
ZNF37BP	4.394458	4.0591464	4.0784637	4.2840871	3.6569412	6.0428081	4.68398954	5.49580263	5.27164794	3.489950998	6.02389095	5.2311133	5.3765546	5.306927	4.3992194	4.4135525	4.9495883	5.2018619	4.9734527	5.0875167	5.5161241	5.9229764	5.5614904	4.87021	5.6764907	4.62156	5.4255512	4.7936375	5.7124086	4.5787394	5.4213175	5.8239213	5.6103616	5.2731985	5.7305036	5.2122173	6.3085871	5.2317546	4.7876939	4.6970994	5.9940196	5.3209666	5.6117231	5.5455484	5.3224734	4.8848551	5.6856969	4.232788	5.978711
LOC100129503	2.0030449	1.807385	1.5957047	1.7108974	1.6655165	2.7205529	2.05378869	1.3149655	1.84534213	2.7512476	2.15223239	2.1278477	2.1837997	2.0281342	3.0776593	2.3836646	1.7511463	2.5138419	2.368303	2.3174865	2.4790354	2.3448365	2.8794781	2.3480163	2.4157039	3.0476654	2.248108	2.2684273	2.472269	2.4395076	2.0226521	2.1463929	2.167633	2.4664754	2.2937627	2.2198401	2.6868651	2.0751976	2.7351477	2.8773866	1.9620501	2.5926412	2.0917907	2.4827339	2.1085607	2.9259052	2.0082582	2.0374746	2.2054471
LINC02012	3.1313554	3.7533163	2.1109196	3.4318747	3.6745631	2.3180465	3.02711018	3.55863618	3.36103158	2.752452106	3.76671563	2.733321	3.2987285	3.6076652	3.5877894	2.9751926	2.7267166	3.1904953	3.5157596	3.2037888	3.6613611	3.5762899	3.2838991	2.4783801	4.4494103	2.7410484	2.2580563	3.734516	2.1079524	3.4261385	3.6979608	2.5109577	4.0863353	3.1820017	2.9021906	3.2159526	3.1568711	3.1565955	3.1478509	3.2263287	3.9771803	2.9980043	3.3213315	3.2045954	2.7004674	3.7893707	4.3233111	2.6719915	4.2470767
SOD2-OT1	1.5010142	3.6522935	3.2233831	1.8309406	2.6666001	2.5282098	5.37370714	3.9071788	1.42622785	1.06918918	1.36465482	1.9440461	1.802115	1.7877435	1.679367	2.618326	1.1708247	1.7948371	0.8895505	2.4204362	2.5822403	1.1427008	1.4136173	2.7008575	0.8344835	1.6407444	0.9906563	1.093024	1.5238876	1.6688082	2.3270474	2.7345341	2.1511397	2.0866001	3.9163319	1.0466043	0.8506003	1.3542463	2.4640451	0.9926485	1.9300597	1.4569085	2.6396286	2.023483	2.0757665	2.2896938	1.1423814	3.1880383	0.7113619
TEX13C	1.7846514	1.062572	1.2414134	1.4428434	1.928897	1.4157926	1.37812644	1.10180558	1.83816458	1.560795749	0.99822098	1.6390631	1.1070408	1.3051198	2.0230636	1.4198004	1.4051349	2.165128	1.4178879	1.2044519	1.38933	1.3560967	1.3479717	1.1505983	1.5290158	2.5176357	1.2437752	1.0720645	1.4217739	1.3870505	1.8507325	1.8156368	1.2815339	1.5059403	1.2078119	1.9031527	1.7843429	1.4772025	1.2510374	2.0155422	1.3587809	1.3235172	1.0327284	1.0820308	2.1217768	2.1823422	1.9649891	1.6621772	1.3405088
LOC100129534	3.3246022	2.5711571	2.5234702	2.7650509	2.5477182	2.0716722	2.30807564	2.5330729	2.71832841	2.139806901	2.24093845	2.6252405	2.1378475	2.1946431	2.5677119	2.6554929	2.1869135	2.1590217	2.3118633	2.4663014	2.3215275	2.8150232	2.3771672	2.0324121	2.992085	2.3027321	2.1467831	2.4916071	2.7846637	2.2669473	1.9054295	2.1135307	2.7816	2.7059419	2.1564158	2.409696	2.9359185	2.6017474	2.0912319	2.5138359	3.9523718	1.9153284	2.2719478	2.5085535	2.700179	1.9720674	2.3707578	2.2697422	2.6279075
ZNF730	0.8727585	1.3747519	2.1666095	1.5217061	1.254739	2.0816146	1.56188686	1.42088023	1.33725187	3.385162713	1.28481208	1.7851975	1.3451353	2.0498606	1.4238325	1.3039541	1.6588713	2.2643256	1.2888236	2.0592238	1.3535808	1.8041555	2.8354092	2.7284537	1.3529395	1.4794976	1.778948	1.6780104	1.5261524	1.9334464	1.5551785	1.1041564	1.6257283	1.6012971	1.7680026	1.4970253	1.3050517	1.4697761	1.1526814	1.5297928	2.4359668	2.8192085	1.8641318	1.9810159	1.6930852	1.7676137	1.4531853	1.1290969	0.9989994
LINC02035	4.4068317	4.5873272	4.6176165	4.234689	4.268995	4.3347746	4.30153489	4.67243772	4.95034963	4.901194087	3.85043175	4.7797447	5.463554	5.287447	4.7761095	5.0405156	5.2982894	5.2867304	5.122887	5.3498344	4.812312	5.2331402	4.8786847	5.0447693	5.5972629	5.1109384	4.6304438	4.9993073	4.8405419	5.4897162	5.009707	4.672547	4.5005637	5.3011935	4.8055945	4.5432959	4.9502224	4.8865042	4.1760974	5.2680829	4.898762	5.2132327	4.234689	4.8786847	4.4967843	4.7324853	5.0809358	5.1123723	5.2021087
FAM47E	3.0053274	3.6790088	2.1769282	4.2156803	2.3570806	4.1537921	3.25025993	4.71193022	4.36808788	3.042303533	4.39109714	4.3505272	3.6217196	4.1585465	3.5648169	3.6421191	4.5655081	4.0677397	3.5769175	3.307637	3.3363235	3.4237736	3.0972849	4.1677589	4.0706227	3.3839655	3.7533385	3.1887069	3.5658651	3.2120239	3.569132	3.3539244	3.8806442	4.3923273	3.3377638	3.1655732	3.4272323	4.1240426	4.0338797	3.1746178	4.1543705	3.2232283	4.6233738	3.6461758	3.8515633	3.1628398	3.9763758	2.8994236	2.371271
LINC00462	1.2777225	1.7096207	2.0313653	1.1730122	1.5379447	1.2834203	1.02705081	1.10678041	1.03317982	0.923566601	1.17048579	1.1306854	1.0027992	1.1163551	1.118105	1.3218954	1.2559452	2.2569396	1.2682514	1.6309787	0.9450319	1.5430202	1.0869236	1.3408979	1.1736827	1.7296649	1.1234537	1.3270089	0.9746623	1.1697102	0.7435479	1.2816441	1.1639125	0.878205	1.0932376	1.2936755	1.384444	1.0708854	1.4922161	1.1879738	1.0515951	1.2256863	0.8307815	1.1044654	1.4333768	1.4704235	0.9958476	1.9327233	1.3900728
LOC100129603	1.6032887	1.3354416	1.557756	1.3899662	1.2944274	1.4626414	1.09609079	2.42552091	1.51984142	1.398155465	1.92983439	1.6214003	1.3621389	1.4407675	1.3238081	1.2575403	1.3063416	1.08055	1.7762221	1.1021235	1.3608711	1.6718413	1.3712883	1.7660311	1.2492733	1.2432337	0.9172014	1.6596852	2.1586923	1.1013611	1.2921755	2.0513682	1.603139	1.2968616	1.3549204	1.4652167	1.6634914	1.8434316	1.4220917	1.0862433	1.5590082	2.0204776	1.6916718	1.0813155	1.3488993	1.7774699	1.3335683	1.0288131	1.7601077
LOC100129617	2.8337162	3.2461843	2.2937915	2.2749888	3.2566481	2.4255367	2.9340863	2.31882308	1.51934837	2.130538143	2.03791003	2.6174377	2.289647	2.5979343	3.6610489	2.560288	2.2393314	3.9004978	2.2305729	2.9203567	3.7136178	2.2512221	2.6627392	2.669	2.1399225	2.8715212	2.6018304	2.7409034	2.9911595	3.7742842	2.9148326	2.5539746	2.4733244	2.0117644	4.0683339	2.1770117	2.9972915	2.582819	3.1734729	2.0964079	3.2998391	3.1752062	2.4804631	3.4761401	3.1945357	3.0850456	3.955113	3.1991694	2.0954116
PLPPR5-AS1	2.0242571	1.3433935	1.7442645	1.6301135	1.7902789	1.1727815	1.4340571	1.34400854	2.1170439	1.734708224	1.47183201	1.4660261	1.4589915	1.4430929	1.5375801	1.6646937	1.4713089	1.3221737	1.4780346	1.2522324	1.4229071	1.1105551	1.799775	2.12503	1.2891834	1.5720476	1.5569178	1.3296766	1.3234809	1.6133641	1.5237138	1.5837242	1.2193185	1.7211469	1.2346327	0.7892913	1.6090539	1.3862171	1.3875585	2.1711482	1.0089147	0.9867731	1.5640023	0.9915765	1.6858815	1.6301135	1.3948105	1.615698	1.153455
OR2W1-AS1	1.2548941	1.2099493	1.1683516	1.9096345	1.3779578	1.4727358	1.51052401	1.45983362	1.25377967	1.356100107	1.3852915	1.2404913	1.4179665	1.2980711	1.3560422	1.3980003	1.4153046	1.1977051	1.5544407	1.3125795	1.3019301	1.3759216	1.2845367	1.4253305	1.1894512	1.1854562	1.0067486	1.2574254	1.5052446	1.4173436	1.4345046	1.1100113	1.4199419	1.4272859	1.1901329	1.2485768	1.3420399	1.2120801	1.2721416	1.2478917	1.3611547	1.2575802	1.3603946	1.2168334	1.1187153	1.127132	1.1088967	1.127132	1.4255743
TCF24	1.9534169	2.667069	2.5240256	1.6576505	2.0874716	2.0330126	1.51138546	2.2553134	2.08418483	1.987276397	1.59157391	1.7575768	1.6241044	1.6127168	1.4248087	1.3862985	2.2252874	1.4300192	1.5076527	1.9673068	1.8072645	1.666022	1.8610175	1.415254	2.5870244	2.4180515	2.0005034	2.9755771	1.6763335	1.7603288	2.0238215	1.9532398	2.2393408	1.6799838	2.0654701	1.7781388	1.9565791	1.5872066	2.1381059	2.4420635	2.3358559	2.5286493	2.0325508	1.4121046	2.2821193	1.7572888	2.3095151	1.6724741	2.7127618
FGF13-AS1	2.122851	1.4690929	0.9651986	1.0870576	2.0170155	1.5306792	2.02224685	1.94943569	1.02889706	1.013221436	2.57829116	1.5414534	1.0779616	1.6774015	2.077904	1.462093	1.6111591	1.8351963	3.2474116	2.0450165	2.777386	1.3617166	1.013299	1.0434585	3.388604	2.871112	2.8911061	1.9259073	2.4596923	1.8103411	2.0970322	3.0966886	1.9797536	1.7524841	1.8733867	0.907052	2.0943218	1.2311945	1.6953705	1.0798254	1.5870592	1.4124834	2.2030551	2.0976462	1.0346899	1.4442404	1.686373	1.5421281	1.024531
IZUMO3	1.1396749	1.1132891	1.834912	1.1732738	1.1438674	1.0374341	1.21906611	1.11219166	1.15809572	1.531242508	1.40927667	1.3832106	1.4267846	1.2147815	1.4664494	1.4754969	1.1380369	1.1007336	1.0242116	1.5126093	1.460538	1.2666352	0.9883173	1.1057091	1.5381798	1.2859149	1.2998272	1.5849042	0.9443797	1.1572634	1.0058694	0.9385455	1.191748	1.4157915	1.5065192	0.9918041	1.0894178	1.4074091	1.322829	1.2281442	1.5190201	1.2376581	1.1405016	0.798698	1.2602359	1.1774262	1.365928	1.5835548	1.1199341
LOC100129697	3.1821804	2.6107612	2.2543822	2.8858134	2.5280212	2.5419807	2.4732715	1.96804824	3.02338869	4.953132217	4.6684967	3.976855	1.4134415	3.6605251	2.0525076	4.2835042	4.8832833	2.3214707	3.8145943	2.3890363	4.1602845	4.1067943	3.3160274	3.6873884	3.8752166	3.4130352	3.1201522	2.6785671	3.9344777	3.9740446	3.3010671	4.5082887	2.72455	2.9462693	4.3040708	4.4745888	3.6938877	4.2440089	3.0472585	3.3239949	4.018385	7.1883823	2.1353033	4.1292312	4.075794	3.2834697	2.536128	2.2075086	4.1658005
ARRDC3-AS1	3.1054424	2.1840374	3.378379	2.2015277	2.3510384	3.8155181	3.09412203	2.78598532	2.98922321	2.370056141	2.50454256	3.061288	4.2186658	2.4544401	2.3747587	2.789557	2.8208305	2.1999572	2.9420721	3.6136982	2.6522272	2.80745	2.4672932	2.4538877	2.962446	2.1325548	2.4629145	2.0006513	3.058334	3.7864636	3.2437322	2.8510972	2.1825321	2.6972981	2.2198421	3.2944461	2.5895225	2.4455695	2.9971473	2.9024631	2.5628237	3.1580319	4.0167834	3.5544186	3.9500167	3.0673642	3.6978134	1.7896628	2.2480517
STPG3-AS1	3.5949245	2.0685577	2.371179	2.6199586	2.2816635	2.9712259	2.14173077	2.59242225	2.64488195	4.157459919	2.16948032	2.3067207	1.5357826	2.5470209	3.1970413	2.0367139	2.5588063	2.3135029	2.2862397	2.3503505	2.8925047	2.523392	3.2749906	2.1489953	2.1574207	2.1462156	2.4954113	3.2637207	2.73317	1.8618487	2.2672102	3.2258547	2.9351553	3.2647542	4.2847484	2.7275281	2.8429911	2.6999634	2.6841907	3.0621745	2.284035	2.1639775	2.3383375	2.8187685	2.4619498	2.4110964	3.164715	2.047461	2.1015623
LINC01126	1.7586723	1.7961063	1.9263367	1.7915593	2.2156137	2.1119031	2.21749067	1.69186281	1.82836477	1.401711618	1.78202316	1.4090035	2.0554092	1.7815203	2.6256776	2.3742702	1.7129241	1.765993	1.986479	1.490762	1.9510124	1.6651766	2.0165849	1.6902548	1.6808438	1.6918426	2.1516259	1.9203879	2.8419133	1.4763307	1.2230989	1.9595139	2.7613762	1.80471	1.8038085	2.0067379	1.7600861	1.518217	1.7501676	1.4971905	1.8942117	1.828506	2.1198388	2.247607	1.8139286	1.4716742	1.8589834	2.0645752	1.7052312
MIR193BHG	3.1588139	3.2482855	2.84938	3.2815716	3.2323848	3.3078758	2.69314888	4.11581415	5.13026556	4.013180228	3.65296125	3.120751	3.4327401	3.9935285	3.3009185	2.9432119	3.02186	3.2772748	3.2486187	3.2388943	4.4967161	2.690661	3.3235969	3.1646941	3.4717366	4.1031999	2.553243	3.4665864	4.6873415	2.9369817	2.598006	3.5470546	3.04726	3.8274509	4.371324	2.8679688	2.8536594	3.6254773	2.9291948	3.2360013	2.7391131	3.5365195	2.6830614	2.8133647	3.5067649	2.5392867	3.9107179	4.1433421	2.8226257
CCDC152	1.6758322	1.685668	1.5677997	1.772305	1.7739274	2.5120085	2.40461034	2.03112043	2.24494662	2.073935328	1.8799882	2.5057592	3.0860829	2.5599371	2.145819	2.38252	2.3449185	2.0802115	2.5538825	2.7561519	2.3622084	2.0674904	1.9559993	2.0046066	2.0096194	1.7945663	2.6344265	2.1266464	2.2436338	2.290103	2.7219114	1.6351013	2.8903212	2.4613219	2.0716358	3.0138981	2.8360975	1.999265	2.4925395	2.6288197	2.2812549	2.8590818	2.9514754	2.4565326	2.9724443	2.7740756	2.0485107	2.6457682	1.7541112
SLC25A21-AS1	2.2407259	2.0854178	2.4348764	3.3906283	2.7900357	2.4190546	3.54252472	1.81389055	2.14928236	2.100994047	2.45673269	3.2510523	3.4996585	2.6649006	2.7091811	2.7980837	2.578196	2.4450515	2.457962	3.4586291	3.0810591	2.9993631	3.4662912	3.0106817	2.6469755	2.8468864	2.9369961	2.4887194	3.2675912	3.5571765	3.5079715	2.7123356	4.0612206	2.9390661	2.5521034	2.7056808	2.7216371	2.4669175	3.0044107	2.4672617	3.373326	2.7128061	3.9608905	3.434449	3.0797344	2.2151647	3.1348941	2.9506883	3.1298668
ZNF807P	0.9569016	1.9608003	1.4034325	1.0933172	2.6688148	1.169583	0.97315093	1.27813009	1.06809183	1.271632121	1.06589937	1.1663697	1.5823074	1.7244678	1.142366	1.4359356	1.1532261	1.0711503	1.0467512	1.3207242	0.8188286	0.7660577	0.7505549	0.8261028	0.7222635	1.0250967	1.7531465	1.5941339	1.3018568	1.367777	1.2032155	0.6623568	0.5061908	1.075159	0.901415	0.9689845	1.2014821	1.153063	1.5581289	3.9596353	1.3291086	2.0251965	1.0277196	1.2248935	0.8322869	1.587	1.1506879	1.3176311	1.494429
IRAG1-AS1	1.9788394	1.8060142	1.5321097	1.4486659	2.2975403	1.7667276	2.49494538	1.66968037	1.92986181	1.531676846	1.90536784	2.5145031	2.747052	3.1703812	1.7143088	2.1371102	2.1504805	2.4101113	2.5959505	1.6417224	2.0213937	2.0908787	1.7450297	1.7364129	1.898546	2.4408729	2.2707884	2.4982045	1.9086278	2.5568963	1.7099865	2.2480678	2.1542165	2.1269817	2.9154364	2.096127	2.3401921	2.8814255	3.0298728	2.9234126	3.3177533	1.5131264	2.3509765	2.5145031	3.3526696	3.8567274	1.5432996	1.7105231	3.5973582
COL4A2-AS2	2.1397905	1.0516073	1.3344782	2.0075147	1.5282781	1.8814179	2.9666975	2.57672924	2.29689096	1.963341534	1.85165522	1.5107905	2.1699164	1.3458605	1.2886075	1.7222517	2.2197977	1.9207272	2.1377541	2.3881677	0.9895014	1.7520062	1.9381642	2.1386144	1.1753835	0.6596046	1.9447255	1.8202848	2.1796083	1.8167407	2.1031404	2.0674865	2.2144289	2.2582774	2.0668396	1.8590413	2.6686092	2.1402661	2.0397803	2.3815937	2.8100725	1.553491	3.0197575	2.0803472	2.5434278	1.6879758	2.0668396	3.3149655	2.9493072
ZNF737	6.3458615	6.2669381	5.5780787	5.1442863	4.439797	5.5875158	5.03393032	5.56230546	6.47925764	6.15133169	4.55083105	5.0943136	5.292054	3.5814237	4.324615	5.0425687	4.6724911	4.4740299	5.5965217	5.4967605	3.6295368	4.2732223	4.2916722	4.4695722	4.8924696	4.5068606	4.6327948	4.9563417	4.1946511	5.2211245	5.29319	4.3266703	4.4552074	4.7303862	6.009955	4.1935451	4.7085881	5.7541721	4.1611843	5.0534905	4.9791372	5.247167	5.6804411	4.8343164	3.8551346	4.767492	4.455975	3.9252315	6.1618158
PCOLCE-AS1	2.0897904	2.329399	2.1307369	1.9046039	1.9828827	2.2111068	2.33542288	1.90760076	1.93265806	2.012152383	1.71150211	1.3807567	0.9845921	1.5411045	2.1121144	1.4083771	2.0328355	1.6761559	1.7330829	2.7719286	1.5490551	1.9588654	2.3716016	1.5856168	1.8992414	2.8111466	1.2592229	1.9959135	1.4110192	1.504063	1.6375466	2.7969489	1.9911099	1.5783639	1.65494	1.2479638	1.9912686	2.1750611	1.5216022	1.4736041	2.2422496	2.4709282	1.7745511	1.7333418	1.6481366	1.9486794	2.4272452	1.4903253	2.4663333
SCOC-AS1	1.7155095	1.4196513	2.6164531	2.2056167	1.6162494	2.7532322	2.34031103	4.43681029	2.67004372	1.893478269	2.21643275	2.2839817	2.4416017	3.1147046	2.11271	2.5108832	3.3753537	2.1678724	1.5869896	2.2749232	2.588074	2.9702394	2.7639601	3.447494	3.852961	1.8587662	3.5092703	2.0783762	2.3528772	2.6867848	2.4475625	2.430053	2.7666324	3.4430896	2.6895574	3.1383091	2.3769389	2.0377626	2.6186487	2.465928	2.9287418	3.6000329	2.1471781	2.9340943	3.0760424	2.3613911	3.6485139	3.3080427	1.4944149
PCGF3-AS1	2.0623375	1.7342372	2.5297246	1.636672	2.2240598	3.256594	1.29435203	1.080067	1.7472578	3.884381159	3.19122844	2.2489804	2.373755	1.8533476	3.0174144	3.6329174	2.3189349	1.9533914	2.742013	2.9674491	2.8197443	1.4020051	2.2824127	2.2886647	2.3829792	1.4158802	2.5444913	1.2426006	3.3541116	1.1969303	4.3048935	2.1398086	1.7145723	2.5391657	3.3835827	1.2712899	2.6286791	1.80818	2.4125465	1.8301271	3.0407775	2.936467	1.6250941	2.327256	2.6470986	1.3921941	1.6097507	2.3632773	3.4557933
TMEM269	1.754519	1.6992414	2.1127671	2.351091	1.7238846	2.3954012	1.9714919	2.17787453	2.638421	1.896192865	2.06228974	1.7292789	2.0955306	2.094866	2.1040548	2.0953548	1.8888432	2.5537833	2.3741695	1.9764877	2.2410713	2.9571565	2.4750926	2.2083391	1.8647084	2.2118642	2.4420262	2.8228794	2.0465309	2.3570761	2.583526	2.1682549	1.9973687	2.0102467	2.3924246	2.7125753	2.3249443	2.977756	2.4705771	2.1271875	2.3060375	2.8412121	2.5958758	2.0238874	2.2409085	1.5738046	2.1370309	1.9509996	2.7982989
LOC100129931	2.5342328	2.5277421	3.112808	2.6649206	2.7622729	2.9135017	2.58526068	3.45029107	2.53793479	2.023304284	2.65371638	2.9017624	3.2512811	2.9107906	3.0108437	3.16283	2.5781823	2.3836497	3.3832928	3.0105831	3.2082552	3.1715251	2.2849833	2.852534	2.6512312	2.9020258	2.7618076	2.8255537	2.6604011	2.1230818	3.3130863	2.8732894	2.6746251	2.7294819	2.970707	2.3799957	3.0527954	2.8657125	2.8540891	2.2024195	2.6005868	2.8937164	2.5024156	3.0856098	2.5111483	2.4470503	2.9997427	2.7067496	2.6502871
LOC100129935	1.2874934	1.1465346	1.1218882	1.9499384	1.2993823	1.1713744	0.80610421	0.99110008	0.90174901	1.610090381	1.06226113	1.1268937	0.9180677	1.0782605	1.0186886	0.9476043	1.3374683	1.1169158	1.0404977	1.3033908	1.0724205	1.1474893	1.3007681	0.7531567	1.5821805	1.1418681	1.4220138	0.8389595	1.106668	1.4898135	1.0437474	1.0228394	1.0680135	1.2877539	1.1592949	1.2543084	0.9718818	1.199828	1.6495381	2.0287663	1.6535795	1.3361163	1.6738652	1.1697105	1.1157131	0.9384366	0.6402188	1.2080617	0.9039805
HMGA2-AS1	0.7756205	1.9526906	2.8693619	2.0170983	1.3728387	2.7012323	2.16307516	3.5108249	2.05381607	1.896739856	1.34209593	2.6471373	1.635428	1.7400322	0.7221039	2.5673388	2.2344277	1.6122563	1.8653371	2.9498043	3.0857005	3.4296013	2.4882941	1.5125792	1.2426585	1.5167238	1.8367695	2.5873626	1.957817	1.3906654	2.711517	1.5948547	2.6758827	3.2712012	2.0997193	1.2929437	3.5590533	2.0169466	2.2844379	1.4255125	1.9507374	2.044419	2.0579951	1.9907944	1.7874277	2.5609526	3.3816022	1.4197927	2.177368
CCNT2-AS1	4.4625049	4.6940447	4.5160776	4.7184322	5.6210025	4.9644144	5.19380991	4.88822341	4.44893697	4.325256829	4.97278745	4.7057926	4.2802303	3.7845017	3.0837519	4.8007679	4.3313012	4.7771025	4.3643646	4.0509018	4.4607593	4.7999603	3.5129402	4.3538827	5.3705444	3.9458285	4.5068244	2.8968553	3.1388192	3.2446689	3.8770787	4.8606147	4.6853301	4.6499267	4.9304881	4.5074888	3.5019168	3.896848	4.6766518	6.2256657	5.4227379	3.674615	5.1264209	4.5512612	5.065893	4.1426459	5.2864808	3.8656616	3.0892829
CERNA1	2.826345	2.3923028	1.9539862	2.2843975	1.9034895	2.3546652	2.43903479	1.94811933	2.21638155	3.010892421	3.12760311	2.5533531	2.7866663	2.4529952	2.348351	2.0427705	2.4573068	2.8552201	2.0217901	2.0074505	2.4258377	2.8011839	2.2951822	1.8810662	1.8876371	2.438175	2.3959676	3.1433227	2.4741131	2.0237901	2.2177553	2.1830003	2.3062575	2.9347362	2.1310542	2.7400636	2.2756318	2.5192228	2.3624439	2.6912971	2.2135737	1.8961535	2.7449887	2.9307552	2.73487	2.5529208	2.1579117	2.5601717	2.0680446
URAHP	3.8486424	4.0496364	4.3597468	4.2053456	3.2941606	3.8917118	4.61392532	3.32285044	4.22196351	4.473438617	4.13628087	4.5652146	3.7202197	3.8924993	3.8606499	4.6314472	3.3108317	3.9785263	3.8589719	3.1527733	4.1042415	3.5517742	3.5494182	3.9563898	4.1937252	4.23456	3.9766594	3.9230024	3.7424241	4.516093	3.57971	3.9036879	3.5919704	3.9707864	2.5693605	3.7395627	4.3628773	4.1809568	4.1947469	3.8013787	4.4143101	4.3844548	4.1504035	3.6360604	3.6415812	3.8340594	4.0628953	4.441648	4.3979776
FTLP10	2.4165254	1.2616337	1.0361237	1.180508	1.3085638	1.3665042	1.16033735	1.66141106	1.31503948	1.762155863	1.36010396	1.3772007	0.8437832	1.8176936	1.2501621	2.1744489	1.232156	0.9255004	1.1059779	1.7873741	1.9390734	1.3240891	1.1868326	1.1279329	2.2744821	1.5256508	1.7911521	1.1585444	1.2865536	1.1130348	1.2565893	1.8212257	1.6390605	1.7577801	1.4815243	1.0424975	1.2956653	1.2856049	1.4877298	1.3975981	1.2489053	1.3352428	1.3048919	1.3342389	1.7624833	1.3980077	1.7577801	1.332901	1.7533328
KIF28P	1.7014087	2.8039194	3.0139733	1.9238016	2.7517768	3.0360315	1.87965665	1.05656414	2.92572127	1.653094258	2.19883937	1.9754797	1.8577975	2.0459854	2.0451781	1.8701147	3.9967543	1.4731621	1.5530067	1.6178861	1.7521723	1.4427177	2.0245266	1.6983764	2.1588636	2.0201637	2.228875	2.3419631	2.058635	2.1710568	1.8188231	3.0784609	2.2758362	2.4951146	2.9133726	2.9687291	2.4447923	1.7276262	1.637065	1.5768964	2.8460336	2.2394397	1.6786918	1.875173	1.5412887	1.3522496	1.7927434	1.5923135	1.8423238
MAPT-IT1	2.5435213	2.818976	2.517185	3.23627	2.6930441	1.8428382	2.36299337	3.04912425	2.22901139	2.423907305	2.30568809	2.3069159	2.2751179	1.6928169	1.6904128	2.2379541	2.2819451	2.4671402	2.1631282	1.6177083	2.1790612	2.0953915	2.1490387	1.6231428	2.7271912	2.4368415	1.4969602	2.6768253	1.8933047	2.6207667	2.0848403	2.2776778	2.6504427	1.9308003	2.3023468	1.6371485	1.8517085	2.0188648	2.2625277	2.814895	2.1655096	2.1199778	1.8663919	2.1643232	2.1681119	1.6459761	1.7190747	2.5785028	2.6805511
MIR124-2HG	1.1758093	1.3008449	1.8089243	1.1895831	1.0968848	1.1933073	1.77763803	1.2917249	1.52199008	1.780145305	1.32121666	1.2547036	1.5570331	1.1044871	1.1434776	1.3168851	1.8960445	2.0084105	2.0819465	1.6727561	1.4003447	1.0831841	2.0234603	1.6245725	1.5312191	1.5570331	1.1010454	1.0234984	1.2855913	1.1952821	0.9602026	1.5206854	1.390466	1.7581695	1.2224688	2.3469744	1.5981029	1.5225584	0.8356361	1.3523193	2.5843506	1.8203766	1.2207353	0.8395463	1.6723846	1.2479504	1.3895147	2.2456172	1.694826
EFCAB14-AS1	2.2235414	1.7660015	1.406954	1.5521681	1.2135675	1.2519304	2.19296978	2.13309694	1.19599154	1.215173161	1.68598336	1.1833186	1.2801528	1.1802947	0.8943311	1.1372871	1.1961439	1.387665	1.3657657	1.0500768	1.0918892	1.7478513	1.1826785	1.5204677	1.3905507	1.2179664	1.1651714	1.5079364	1.2509451	1.4474335	1.3310931	1.1037244	1.3321779	1.5414029	1.2067058	1.4951254	0.9543145	1.3758571	1.5148004	1.2148719	1.1848713	1.4370427	1.1485847	1.6030527	1.5473343	1.4115964	1.6384135	1.2360447	1.3781064
LINC00861	1.387965	1.7048476	1.3873308	1.3829788	0.8790697	1.3702859	1.51544699	0.85260526	1.71538485	1.509388929	3.12070985	1.919508	1.4008764	1.046862	1.1917473	1.6544003	1.0834622	1.0134742	1.2965653	1.4134957	2.2711916	1.1924923	1.0647853	1.0232084	1.454884	0.9724581	2.503684	1.7543222	2.1338728	1.1549978	1.9854981	1.29914	1.1226392	0.9287651	1.9632831	1.1945296	1.2784639	1.0431658	1.055976	1.6236773	1.5046435	1.4137757	3.5363063	1.137834	1.4158575	1.2746547	1.3883748	0.7999518	1.0470579
LOC100130238	2.0875741	1.5910379	2.0872176	1.1487595	2.082905	1.3708946	1.42777555	1.78228077	1.37842349	2.15033271	1.54662909	1.7148177	2.013484	1.2071456	1.683509	1.6800933	1.1888276	2.6737304	2.0782664	1.7623528	1.7583249	1.2716112	1.8377883	1.2683024	0.7953935	2.1567073	1.8187147	1.1743498	1.564633	1.1984234	1.4884677	2.4605795	1.8107041	1.7171791	1.7835571	1.8908557	1.3244569	2.2432211	1.366407	1.6172342	1.3877484	2.2272554	2.217805	1.6098743	1.2780831	1.9969772	1.5049027	1.4195014	1.4036466
LINC02961	3.1135983	1.5057535	1.7396885	1.8172216	1.5331969	1.0459391	1.51193362	1.49861249	1.5073155	1.510737059	1.23929771	2.226228	1.2366094	1.0599518	1.6985737	1.5167829	1.6557107	1.8385549	1.5426646	1.8515027	1.395985	1.4210016	1.6767994	1.7869697	1.4665218	1.9922187	1.7619462	1.6192311	1.6054475	1.7146844	1.6401007	1.4811994	1.5007462	1.4935282	1.6128026	1.5517594	1.7700105	1.5718886	1.1649216	1.2961723	1.3411138	1.0269034	1.4442733	1.7337854	1.9457974	1.5363644	2.8570818	1.8600394	1.4099569
SLC24A3-AS1	1.6732812	2.1634147	1.3126898	1.4080421	1.2594195	1.5103576	1.23714033	1.63491897	1.61545891	1.485693683	1.5784056	1.5568674	1.4269724	1.9355594	2.2160658	1.6265287	1.5258793	1.4096766	1.8499088	1.6106851	1.7503785	1.6427609	1.4623339	1.4778279	1.5783298	1.7544038	1.3989765	2.2763218	1.625479	2.3916094	1.7303041	1.7681212	2.3285511	1.8554152	1.6042238	1.72819	1.8383543	2.9828986	1.479429	1.4930655	1.8365178	1.6276382	1.6370593	1.0875889	1.5430973	1.9760946	1.5907462	1.5972826	1.7989413
CCDC166	1.5864209	2.0902128	1.9060725	2.0314662	1.4525787	1.4676032	1.89835212	1.46685472	1.98860545	2.056669676	1.48742479	2.24994	1.5687239	1.7223476	1.6650606	1.4431429	1.5991275	1.745499	2.0895754	2.1076726	1.8196057	1.9879629	1.8622025	2.7218847	2.6482193	1.7509835	1.9293293	2.0716316	2.591801	2.5034679	2.0603797	2.550797	2.4962913	1.7139748	1.3883371	1.4166121	1.8287962	1.6911092	2.0911722	2.2698583	2.3661755	1.4751217	1.5737623	1.9437194	1.9950468	1.7122979	2.1515489	1.7566599	1.7931219
TFAP2A-AS1	1.3330739	2.3732781	2.2198565	1.4176947	1.4830387	2.8634402	1.26372686	2.20053445	1.77307027	3.432945652	2.30490087	1.9826276	2.685203	2.5958083	1.6446224	1.2265208	1.7068114	1.0658655	1.1385099	1.0848206	1.8468367	1.8506308	1.6785343	1.2170988	1.7767938	1.1868111	1.3425851	2.9907275	2.5585478	1.3229672	2.5301302	1.4252858	2.734044	1.638052	2.0443791	1.3708592	2.0914418	2.0895692	1.7107382	1.0481943	1.7610081	2.8543517	1.1442731	1.3910558	1.4536879	1.7239995	1.8423241	1.3700412	0.9230538
LOC100130298	1.3187137	1.1945024	1.156294	1.9489018	0.9713695	1.032398	1.04586703	1.1575655	1.08468574	0.809746443	1.11609262	1.0977574	1.4618789	1.6534446	1.8055333	1.0612285	1.294655	0.9256995	1.2393578	1.7314063	1.6698055	1.3287681	1.1946659	1.5772557	1.8345731	0.9365367	1.7755198	2.7411076	2.5001639	0.9873026	1.5546016	1.244642	3.1934477	1.6226463	1.3886912	1.4366801	1.6102909	1.4011277	1.7407656	1.0572682	1.2312914	1.1547466	2.361138	1.2575537	1.3583514	1.4112322	1.616752	3.2198312	1.4086287
C8orf89	1.2449087	1.2549165	1.935861	1.1475066	1.1483442	1.7146163	1.26547226	1.01641681	1.21008615	1.17004654	1.75165383	1.5181765	1.3575696	1.1302047	1.1772439	1.3294619	0.9785891	1.343736	1.1791973	1.5374519	1.2039377	1.3324442	1.1931605	1.1592406	1.3710404	2.2298219	2.143358	1.133229	1.0795675	1.7997519	0.891488	1.6723584	1.1233311	2.5884953	1.3410305	2.3157729	1.2443719	1.0150358	1.1976868	0.8766256	1.3117595	1.5300092	1.4868371	0.9216734	0.896309	1.0835392	2.077938	0.9650028	1.0220782
SUPT20HL1	2.5817334	1.5043312	1.54089	1.5579873	1.0076564	1.4712443	1.93717379	3.06093493	1.5042878	0.97859201	1.02323088	1.5533257	2.6615289	1.5526912	1.8793369	1.418861	1.6902117	2.0811071	1.59058	1.9943416	2.3662425	2.2159173	1.1759172	1.1431483	1.6904677	2.4479533	1.5917634	1.3230237	1.6060084	1.2477989	1.5846617	2.1641504	1.9176067	2.0786699	1.4752693	2.3283064	1.631224	1.6517451	1.4039947	1.5247336	1.9963594	1.7023776	1.1944874	2.2016927	1.7386091	1.9742141	2.472163	1.5425041	1.7574935
C17orf107	2.9733059	2.5357953	2.1599369	2.8657797	2.3604562	2.1812443	2.52264596	3.04164497	2.8089805	2.746355597	3.04713757	3.2058197	3.0800326	2.8714253	2.9826423	2.9768663	3.4228174	3.5906655	3.5607273	2.8583057	2.8443342	2.6266988	2.9740792	2.9355605	3.0464706	3.7472338	2.8073076	3.0079543	2.7384231	2.7081429	3.3677757	2.7739949	2.7957078	3.0467676	2.7817897	2.9901312	2.9070798	2.4277898	2.5492543	3.0992424	2.8053093	2.6842243	2.4055	3.0445624	2.9564422	2.6613839	3.0459557	4.5455782	3.0524564
LOC100130331	1.5575484	1.7395047	1.387069	1.5976241	1.9975705	1.6671525	1.65840222	1.82551521	1.68955695	1.515385429	1.67577754	2.2745268	1.8346375	1.8354289	2.0231024	2.0025909	1.8957501	1.6921167	2.0900697	1.7473227	1.7705453	1.8572689	2.0059472	2.0868402	2.1380823	1.964968	1.9018903	2.2714257	1.8146428	1.986217	1.8243208	2.022342	1.9997064	2.1227603	1.8401288	1.5731598	2.0462377	1.8887366	1.6643963	1.6678767	2.1925445	1.6921167	2.1272745	1.5915384	1.771785	1.9400236	2.0474932	1.7828828	1.9904877
SCGB2B3P	1.783542	1.1204005	1.5378158	1.2846697	1.1386715	0.8607729	1.11040353	0.73502531	0.79623677	1.315883297	1.43865646	1.221606	2.4551663	1.3736799	0.7537439	1.406884	4.6010619	1.7719816	1.1948414	0.9381319	1.4115222	1.0260911	1.4084348	2.001021	0.8594242	1.2630617	2.9784674	1.6472451	1.9167897	0.8707238	1.1174293	1.1742253	1.1084396	0.8598572	1.0071043	0.9927339	0.9126585	1.4557417	1.0457542	2.1802859	1.1410263	1.5894129	1.721121	2.1551249	1.1868803	2.354156	0.9322012	2.1697346	0.9089348
TMEM262	1.4984296	1.2597236	1.8679382	1.992678	1.4995782	2.0177436	1.27972011	1.50286391	1.97439035	1.545664902	1.27685573	1.256529	1.6187323	1.819917	1.9748171	1.2371214	1.8399387	1.6050282	1.8786435	1.4916104	1.6504806	2.1444121	1.7519994	1.6732556	1.4713777	1.545859	1.8290856	2.0361261	1.8380852	1.3437687	1.476406	1.532375	1.7966808	1.5359271	1.2656585	1.3878378	1.826471	2.0101766	1.837097	1.2528625	1.536451	2.2757049	2.0973239	1.9937384	1.7776223	2.1457871	2.163882	1.3813199	1.8242456
LOC100130357	2.0021907	2.0554618	0.9367569	1.20457	2.1261978	2.492065	1.6455492	1.11633176	2.53389779	1.252697619	1.24274709	1.8924037	1.8259988	1.2524772	1.1983075	1.0814438	1.4037149	1.5725377	1.6747586	1.3445125	2.2637609	1.5920067	1.4656963	1.5203911	1.0727336	1.1508691	1.7077429	1.3174893	1.7084741	0.9062994	0.9781397	1.0021405	1.4547787	1.2333653	2.6149557	0.9657476	0.8679362	2.3523363	1.361807	2.14428	1.0476726	1.6082397	1.5844072	1.3519143	1.3333191	1.5446267	1.2009734	1.0638043	1.2204194
LOC100130370	2.064556	2.2414363	2.603053	2.6441476	2.6237984	2.5652742	3.23985823	2.32074749	3.10957331	2.550338022	2.42739405	2.9011614	3.2944266	3.3670759	3.1705833	3.0002446	3.3426884	3.145533	3.0042863	2.9428754	2.9463315	3.281359	2.7820044	3.107417	2.5094598	2.6915294	2.2591277	3.2121019	2.5511678	2.2799736	3.1506904	2.9384326	2.9946148	2.9413018	3.0215566	3.1452439	4.2579296	3.3405896	3.2903772	2.604097	3.0884539	3.3038286	2.6517451	3.9113649	3.5882726	2.9381964	3.3461819	2.6908533	4.2305449
EPB41L1-AS1	2.1361089	3.0554297	2.3590779	2.8394576	1.6094725	2.0982143	1.96544641	1.36601206	2.08821929	1.476815669	1.9302003	2.2808032	2.2044863	1.2773334	1.8473013	1.550706	1.8042311	2.5018827	2.0633038	2.3855538	1.8897356	2.3289135	1.9908453	1.5316713	1.0850964	1.7585629	2.1201646	1.9092156	1.8095569	2.1040443	1.6416739	1.7974772	1.4340254	1.7224741	2.7106578	1.9420771	1.7138192	1.890854	1.8708716	1.428475	1.8946946	1.6169349	1.8860588	1.9384839	2.0853008	1.8052088	1.8328272	2.8083573	1.7524847
LINC00552	1.3339977	1.4568743	0.9287665	1.2180904	1.1667877	1.4818131	1.55553607	1.37779148	1.66162998	1.540807227	1.2175604	2.0461193	1.707738	1.0301092	1.395271	1.3136053	1.6147904	1.7358903	1.9519031	1.7677615	1.148408	1.6432719	1.2561979	1.5212077	1.7828579	1.8457297	2.1325007	1.1364462	1.5637456	1.7064817	1.5672431	1.80049	3.0816174	1.4665879	1.5126682	1.6898157	1.1246602	1.1424141	1.9381614	2.0304113	2.4606004	1.4541236	1.5069181	1.322892	1.7845811	2.4609539	1.7245559	2.6504652	2.1960759
LINC02593	1.3732878	2.3692159	2.3514893	2.5255376	1.3978009	1.2730884	2.13803039	1.4836381	1.20866901	1.846077853	1.21941173	1.5392291	2.919072	1.4260245	0.8612179	1.0951095	3.4010557	1.5544398	2.6867386	1.8877513	1.7338264	2.0298842	1.368591	1.2751186	1.3831341	1.6741077	1.4431044	1.7027997	1.609978	0.99225	1.6425075	3.2487117	1.2237559	1.8201009	1.8981918	1.7998465	1.7352386	1.4186622	2.0461993	1.5053433	2.4815391	1.8782283	1.4148873	1.5066343	2.0785333	1.6874953	1.8795497	0.9659895	1.8567405
CECR7	2.8598413	1.7329141	3.4727009	1.8858137	3.6617684	2.9919757	2.73917818	2.26587215	1.84564611	1.90275532	2.96927405	2.7324462	2.9892123	2.0490953	1.8236702	1.9963259	2.1583449	2.1884108	3.362211	2.8269427	3.0293925	2.0834506	2.8337639	2.6381469	2.3046742	2.7957421	1.9117487	1.7282479	2.5408765	1.3853352	1.9409163	2.0185561	2.0155178	2.4153457	2.3933268	1.8492928	1.8786391	3.5806859	2.8926112	2.067886	3.2355173	2.5855285	1.8745826	1.8272927	2.3094355	2.1324042	2.396335	2.0829539	2.5685071
GPC1-AS1	2.2584922	1.6802721	2.2865075	1.2611123	1.3433504	1.6218942	1.61750849	1.94455553	1.60380298	1.668455212	2.15947936	1.8755657	1.2347482	1.7383341	1.902519	1.9793793	1.1940337	1.1413454	2.0938717	2.3211232	1.748328	1.4696404	2.0456633	1.831219	1.9051699	1.5188473	1.3610876	1.5233263	1.5098336	1.8730921	1.6701136	1.7460238	2.0370029	2.0316326	1.893291	1.737767	1.363204	1.4177353	1.6832278	1.3319773	1.4590695	2.9503955	1.5705867	1.7692365	2.1429906	1.8048783	1.8515795	1.8767355	2.1066646
SPAG16-DT	2.3401542	1.2875124	1.4086808	0.786864	0.9342872	1.1675902	0.95778457	2.60864096	1.61084228	1.371588412	0.69216441	0.7271828	1.5485659	1.2761939	3.9456839	1.1905198	1.2610131	1.7058822	2.7821466	3.1622872	0.7854725	1.0544328	1.3611558	1.0962834	1.0739367	2.0794773	2.8165037	1.1751027	1.8003469	1.2829217	1.3730952	2.2969423	2.0356449	2.0515542	1.5023413	1.9515094	1.8628407	1.8878249	1.1966939	1.7035001	1.8587386	1.9753596	2.3738004	2.61999	4.0345374	2.2043859	1.0533066	2.7873409	1.398292
LOC100130452	1.2459529	2.0755707	1.339785	1.5294095	1.0623152	1.8984062	1.15811611	1.69911884	1.29065835	1.651037845	1.54115705	1.1713583	1.9454165	1.4324233	1.2381768	1.3030296	1.2481183	1.1284025	1.8142579	1.3120192	1.5019122	1.2069786	1.7748574	1.7047146	1.7292078	1.7287669	1.3165126	1.135443	1.2594943	1.6209884	0.8119374	1.6027274	1.1330218	1.2753647	1.116776	1.6071255	1.2941515	1.2228494	1.0957207	1.5214314	1.7368998	1.106335	2.0039352	1.5390804	1.3688844	2.5150657	1.520896	1.4731087	1.4206002
WAKMAR2	1.002278	1.0210947	1.5133758	0.971535	2.1999864	2.6143638	1.19903655	1.98382719	2.33360592	1.28793833	1.4313637	1.6445255	1.7829122	1.2307721	1.5089327	1.0972901	1.906021	1.4348326	1.1573746	1.8367698	1.1878399	1.5318925	1.1559441	1.1017685	2.0809523	1.1890877	1.4357959	1.0119999	1.2318723	1.9871181	1.1516166	1.6598057	1.2439717	1.3063198	2.9087719	1.9507768	1.6506954	1.170134	1.797076	1.2934116	1.1765537	1.5914373	1.9087019	2.0520762	1.963124	1.2406133	1.276649	1.4619786	1.475411
LINC01387	2.3376945	2.1953936	1.6585244	2.0843941	2.0144455	1.9239964	2.53927298	1.63473971	2.11569451	2.23356193	2.12538014	2.0305111	2.2493654	1.4821886	1.3753142	2.1541927	2.4371628	1.4780654	2.1497281	1.4868343	1.9023304	1.9374357	2.1510952	2.0087393	2.1592725	2.3441127	2.2094626	1.6486895	2.0629099	1.8514697	2.0975109	1.7365038	1.9023304	1.6177681	1.8599404	1.3161144	2.1371932	1.7233358	1.9030204	2.011075	2.5346511	1.6819857	2.0469888	1.6971177	1.9573026	1.7230947	1.868162	1.9605301	2.3677295
TMEM221	1.5170874	2.2655804	1.7375767	1.707681	1.2836975	1.7392285	2.19481666	2.33745252	1.32754551	0.946525516	2.97781425	2.4357065	3.6718257	3.0978081	3.4971654	2.4814072	2.655986	3.1699605	2.815761	2.759557	2.7966651	2.2828936	2.2743443	2.502735	3.4527637	2.7585185	3.0714484	1.908838	3.7907236	2.9898621	3.6837259	2.2944713	3.0416834	3.2744592	2.1838634	2.7920232	3.1694157	4.2166601	3.2632151	3.7218228	3.1304118	2.6145323	2.8400365	3.2091521	2.2827378	2.5202702	3.3276225	1.9886774	3.0431033
CD300H	2.286292	1.832099	1.8667187	2.0791648	1.6530502	1.4020281	1.48866959	1.75733664	1.40967594	1.406750367	2.01175669	4.2754373	2.0688716	4.4396367	3.6898152	2.9849436	1.7912671	2.0692024	3.1631984	3.0881695	2.4041774	2.3475783	4.5618842	2.4144986	2.5101657	2.5434092	4.0223623	4.6221766	2.7976984	1.8859457	2.303402	4.5375901	2.084781	2.1891103	2.4798224	3.0527546	2.3467057	2.203998	1.680213	2.4789937	3.3706246	2.8832937	1.9962407	3.1525523	3.6880493	2.9014281	2.6791726	3.0726706	4.0969936
PARD6G-AS1	3.7174652	3.7683615	3.2324741	2.6252291	2.8058784	3.8571354	3.05616687	3.02518651	4.55597411	3.862473913	2.71544956	3.8608519	4.1787298	3.970816	3.7428035	4.0302223	3.7321083	3.4970654	4.0378759	3.9816408	3.5139361	4.7890481	3.2275257	3.5758165	3.5480742	4.5841525	4.5301353	3.3158449	4.5726141	3.9698197	3.2645465	4.2716117	4.4871449	3.2450361	5.0825134	3.9488613	3.5808602	4.0168557	4.1783732	3.1792368	3.3838256	3.7156119	3.7486339	3.3601192	4.4414985	4.240005	4.4836477	5.4496756	3.539506
LINC02881	1.7620496	1.4649168	1.8441546	1.7943597	1.8430129	1.3286017	1.22711604	1.11120376	1.67416602	1.213560901	1.70059895	1.2638523	1.100268	1.6662566	1.5553416	1.5925096	1.9703059	1.4794502	1.3698806	1.759652	1.7750412	1.2572977	1.688795	1.5527469	1.4488494	1.5272366	0.9748156	2.0273104	1.5127275	1.9857932	1.4619849	2.0825856	2.4502849	1.2701751	1.5717897	1.2525588	1.5894129	2.0298163	1.6653012	1.8224044	1.2018036	1.3697646	2.5064563	1.5328567	1.3093052	1.9006452	1.2171506	2.5062253	1.4443891
LOC100130548	1.512365	1.7558665	2.0584203	1.9415103	1.911916	1.381187	1.54618281	1.35539503	2.03275169	1.523446407	1.91665633	1.3378898	0.8425569	1.321256	1.3277534	1.2972892	2.1281781	1.5933713	1.7107896	1.8680623	1.2791952	1.2906078	1.7427957	2.1807958	1.549796	1.1381957	1.9034707	1.5316717	1.7700105	1.075438	1.6459117	1.3725814	2.0493983	1.5513818	1.4783216	2.5521112	1.3630209	1.6442855	1.5154187	1.741926	1.4254015	1.2494394	1.0559353	1.6922237	1.3815268	2.6838347	1.2769921	1.7092752	1.9267499
NFYC-AS1	2.4489909	3.8976682	3.8580813	3.0048959	3.7589448	3.1085338	4.35840663	3.83856243	4.45683204	3.467788206	3.98990807	3.3548384	2.3596203	2.6470861	3.3223736	2.0877192	2.6773404	3.237079	3.0813689	3.4093902	2.2368981	2.7127171	2.3539392	2.4054377	3.2908896	3.2211552	1.9476364	2.7819923	2.1371002	2.8681915	3.4381956	3.0356162	2.8606229	2.6442706	4.635125	2.0754587	2.3727515	3.0767232	2.8227342	3.2432948	3.369969	1.7476346	4.38023	2.3991471	2.9194056	2.6183811	2.3715557	2.1994533	3.1331841
LINC00910	2.3736489	2.8267259	2.509267	2.5417696	2.4462644	2.1356066	2.1492983	3.15815093	2.22211299	1.958776231	3.04604588	2.307443	2.4329321	2.4599905	2.1232256	1.7339376	2.6987196	3.1138535	3.296019	3.4346766	2.2537399	1.9278482	2.3386966	3.3405711	2.1783997	2.7137485	2.5765437	2.5810192	2.0106469	2.663583	2.6572618	2.3874702	2.176257	3.1080942	2.0993113	2.6273295	1.9606434	2.5498707	2.7784198	1.6630509	2.7203658	3.0351256	2.9240496	2.655318	2.1671512	3.8120312	2.6069027	2.078837	3.1591472
LOC100130587	1.7340508	2.3027309	1.2263225	2.2051786	2.0241407	1.9832411	1.89733248	1.57849803	2.32369037	1.705893429	1.67392598	1.906902	1.5883091	1.6900936	1.3263835	1.7827542	2.4594377	1.4337263	1.670335	2.5646678	2.2621949	1.8247775	2.0927177	1.6790066	1.9744201	1.2668877	2.7231407	1.7973629	2.394753	2.1345351	1.7185611	1.5042948	1.5124529	1.790758	2.4556452	0.7756705	2.2433777	2.1795316	2.1329136	2.0593331	1.8286125	1.8052386	1.666174	2.3030766	2.0009273	2.2776012	2.6259292	1.506919	1.7067707
PRR32	1.9232963	1.562363	2.2383613	1.5268354	1.9987913	1.5763528	1.72443995	1.60732499	1.54139607	1.840276963	1.894735	2.210572	1.4199896	1.4553582	1.8653932	1.6188869	1.7897146	1.2643397	1.5221569	1.4400831	1.8676307	1.57046	1.4590765	1.4205119	1.4178627	1.4540051	1.3419379	1.502746	1.5725705	1.3949934	1.8772367	1.7393616	1.6103848	1.4330356	1.1376853	1.7317107	1.7546052	1.5135411	1.8420955	1.6867821	1.698888	1.315771	1.6652041	1.3517427	1.5789411	1.9019364	1.3274925	2.258257	1.4340732
LOC100130673	1.083768	0.9793323	1.2484727	1.4983409	1.550838	0.9980168	1.51767834	1.42185351	1.60183819	1.20386282	1.6176526	2.0677209	2.1440977	1.7095518	1.4830663	1.9269578	1.8299362	1.2884666	2.4870349	1.2460749	2.0090705	1.7124726	2.0525225	1.3025642	1.4508236	1.7809235	1.5402279	1.3476436	1.4901851	1.6432641	1.3197598	1.8116553	1.6628788	1.9460048	1.3943848	1.8431323	1.5290288	2.4944364	1.1685335	1.5775911	1.1759277	2.3666017	1.1882338	2.7984371	1.5285169	1.2305739	1.2913882	1.7274966	2.1625989
LOC100130691	3.6731969	3.5400325	2.6315632	3.476497	3.5754695	3.0819887	4.1412439	4.09337787	2.84351129	5.046963632	2.77097776	4.27046	3.99151	3.667465	2.922473	4.4641983	3.055644	4.1957466	4.1279286	4.2070316	4.1293379	3.1111181	2.0070172	3.0424188	4.3389817	4.3789821	3.2151585	3.8583096	4.4475443	3.96302	3.978516	3.6639977	4.4888778	3.6257521	4.901741	4.5234098	3.7774246	3.5935047	3.882981	3.5784597	4.5208816	6.2444443	2.8676401	4.4105928	4.0469709	3.5310481	3.4291221	3.1060156	2.030722
LOC100130698	1.5306336	2.0371079	1.4567292	1.5057252	1.8588639	1.4088712	2.2111198	1.30178513	1.43497246	1.312753146	2.11102588	2.3231068	2.2098627	1.5730918	2.1166911	3.1419277	2.2987252	2.3095891	2.0275028	1.8512622	1.2919396	1.4734035	1.509895	1.6962648	2.2762383	1.2683792	1.9562453	1.9621476	2.4570497	1.8648897	1.8782735	1.8435911	1.978276	2.0007563	1.6043135	2.0511788	1.8657355	2.1211526	1.6711104	1.193324	1.5895962	1.594836	2.1983973	2.1968449	2.0460375	1.6924225	1.7170241	1.6230636	1.3329091
TP53TG3HP	3.3148117	3.4283604	2.8812245	2.900024	2.8412044	3.0129526	3.53498552	3.18589731	3.9129266	3.527363479	3.37052908	3.3030413	3.9757757	3.3154657	4.2987618	3.9232977	3.725144	3.0850255	3.6189122	3.3344023	3.8839601	3.73686	3.4298993	2.8836873	3.3454984	3.3131023	3.2255374	4.0803881	3.1228886	4.0745792	3.4679848	3.2180433	3.5303549	3.3695658	2.7480339	2.7871884	3.10412	3.093406	3.2390277	3.3485848	3.5441425	4.5651074	3.5780189	3.2097421	2.8963645	4.4041551	3.0941498	4.4974745	3.5172382
ATP6V1FNB	3.4793421	2.4617222	2.5749766	1.7257773	2.536613	1.473618	2.11802605	0.95135342	2.03853236	1.989297677	1.74461559	2.809823	1.5850523	2.3830414	3.2682243	1.5664388	1.307708	2.9059308	1.8240048	1.9020136	1.7328803	1.4264948	1.7541968	2.7335525	1.8296051	1.9990182	1.5411443	2.1912529	1.4785336	2.1267499	1.7100215	1.8030042	1.6324706	1.7152089	1.7430506	1.5159714	1.5630723	2.0348217	2.3875684	1.9691516	1.853326	1.5915298	1.8506197	1.7047312	1.1365712	1.366672	2.1272761	1.7122659	1.8500477
HDHD5-AS1	3.0142959	2.1021781	2.8236645	2.5596614	1.9481051	2.5946281	2.04238121	3.17870491	2.70548031	2.533489881	3.07324286	2.6481779	2.6398399	2.341363	2.4438849	3.0074627	2.3940328	2.9203466	2.8908023	3.2232202	2.5790548	2.1064791	2.5385781	2.7729359	2.2886844	2.2908631	2.7253082	2.1413391	2.4784217	2.1239303	2.4663382	2.2337085	3.2828551	2.3581668	2.0840389	2.8264128	2.7547804	3.3951475	2.5727335	2.1426708	3.6439383	2.5170013	2.7729359	2.5076112	2.400349	2.4206924	2.7770743	2.0491497	2.136814
LRRC70	3.9990693	3.4869401	3.730082	4.8839533	5.1150696	5.9630184	5.82863275	6.07131914	6.07375691	4.570106138	6.94149509	5.3008072	5.4986632	5.401214	5.9002508	5.4081518	5.0569706	6.0841402	5.3719267	4.9356942	4.9363153	6.1517745	4.7470962	4.2456195	5.7658166	4.9333087	5.696232	5.877469	5.6892859	5.7263283	5.3353011	5.6349262	5.7968982	4.9232374	6.9002432	5.1297718	5.4419465	4.8951126	5.2912451	5.1982414	5.7206342	6.0970363	6.577375	5.6131438	5.5994072	5.4446479	5.2027128	5.1191481	5.7159865
LRRC69	1.6157205	1.8036706	1.3063117	1.158469	0.7384047	1.3054387	1.29924909	2.78485885	2.04715811	1.061801739	1.33656584	2.0927508	1.0032599	1.207844	1.5768419	1.2412842	2.0932322	0.8842487	1.3450782	0.6288826	1.0736472	1.0942119	1.7054205	1.1472451	0.9813669	1.0184641	0.9211925	1.0728585	1.1764089	1.2528571	1.2585612	1.2641063	1.9700615	1.2544042	2.4132256	2.223589	0.6793847	1.3834938	1.0876798	1.4456092	0.8272518	0.7033598	1.7805918	0.9841263	1.8286719	1.8621304	0.9221074	1.0886991	0.734673
EFCAB10	1.3869332	1.1883792	2.3716603	2.0336819	1.2051855	0.7983104	1.00007484	2.02942088	1.39870611	0.947674113	1.35913231	1.0170317	1.6263274	1.0391601	1.2187973	0.9017799	0.8782249	1.7869488	0.937196	1.2389406	1.0603052	1.8062926	1.0218419	1.1283823	1.0072766	0.9168363	1.1809872	3.4079141	1.4984524	1.0694435	0.7670864	0.6606653	1.0383021	2.0582762	1.0564673	1.3201227	1.9450186	1.2892674	1.1796085	1.6986317	0.9671649	1.2107899	0.8974528	0.9477997	0.6826921	1.2438299	0.9639193	1.3038045	0.8569239
AGAP2-AS1	1.7397636	2.4393536	2.055545	2.425463	2.0248653	1.8758417	2.30393276	2.26937859	3.17033845	2.811350958	1.22083029	2.6603435	3.51353	3.2530391	3.4907032	3.845878	2.8597699	2.9196812	3.208161	3.1203398	3.825188	2.7252063	3.5219925	3.1365792	3.9627023	2.7330301	3.6281257	3.3323447	3.810513	2.4080907	3.4726143	2.9816844	2.9831735	3.1537286	2.7538358	3.4489622	4.4194056	3.3097378	3.2435042	3.6544274	4.0088858	2.6188941	3.766822	3.6483496	2.8990797	3.0544146	3.9206555	2.5258001	2.3326132
SBK3	3.461443	3.5272068	2.6227491	2.7794626	3.4125225	2.7114884	2.62707366	3.93058252	3.88379969	3.862704645	3.09590908	3.5988264	3.3835171	3.3539166	3.4851471	3.0038516	3.6410235	3.3579635	4.6585797	3.1301723	2.196101	4.0261315	3.52138	4.6308305	3.2261368	3.556261	3.3529173	3.0205256	3.9613684	2.7011691	3.0771714	3.3572428	3.900937	3.2373209	2.8722247	3.2948024	3.914983	2.9116476	3.1137403	3.2174362	3.1923111	4.0192471	3.9883153	3.1021642	3.104897	2.4141914	4.0891803	4.1695573	4.3496207
USP3-AS1	3.7854558	3.0670131	3.6747946	3.0873614	2.7292229	3.885166	2.19923024	4.48974811	1.87687016	1.643915565	2.15110693	2.4595671	2.7939482	1.8646644	1.9172621	1.7061356	1.0853703	2.6112698	1.8587972	2.7969116	1.9952246	1.3199061	1.7182706	1.7374518	2.802311	1.4576007	2.5395712	2.1586963	1.2522707	3.8995922	1.2669286	1.4467148	1.7091857	2.6796566	2.1573642	1.719864	1.5367693	2.6222461	1.2077262	2.9675413	1.0996138	1.7016465	2.557478	2.2806756	1.6806416	1.4841653	1.3417225	1.6322222	2.788146
LOC100130872	1.4036078	1.2519868	1.9838398	1.828236	1.324837	2.4371148	2.15545201	2.61778997	3.15612535	1.225707064	2.62075804	2.8753222	1.0984912	1.3736134	1.7957106	1.6630201	1.8922885	1.0169246	1.9411639	1.5750776	1.6432439	2.5111766	2.321007	2.0942536	1.586177	1.8937152	1.5939305	1.9193022	1.0319154	3.1176043	2.0595267	1.6870481	1.4810575	1.5826234	1.7390933	1.770617	2.9288565	1.9221016	1.5129377	1.7995114	1.6378983	1.3021078	2.2413427	1.4223279	2.4783814	1.6231822	2.4321554	2.0161421	1.5999352
CREB3L2-AS1	1.5418829	1.4963726	2.4812511	2.3210696	2.3438428	3.4342381	2.21890029	1.80120532	1.77835953	1.790511555	1.33575109	1.5306146	1.6873739	1.6803085	1.8177039	1.589224	1.3369166	1.2462948	1.7917507	1.6230603	2.2337715	1.7409174	2.1150749	1.2558779	1.0858878	1.0790137	1.3247482	2.2428949	1.8050986	1.4364996	1.5495921	1.4023674	1.3491841	1.4511147	2.3134279	1.8967633	1.4003011	0.9943805	1.2965048	1.4412151	1.4228178	1.1630264	2.0677243	2.3096164	2.0692956	1.7493096	1.4854608	1.2445651	2.7790285
ATE1-AS1	2.404839	1.9112185	2.5134587	2.2118916	1.6569044	1.3749851	1.50147284	3.04493611	3.37406596	2.36087961	1.53861809	1.7489247	3.4712577	2.1722724	1.4731267	2.089791	1.4478073	3.3096209	1.8986792	3.1908773	1.561463	1.5549804	4.381361	1.4513716	2.2100311	2.6926307	0.9783384	1.8571739	3.1671348	2.9721003	2.0216449	2.118491	1.6225269	1.8033911	1.7598209	1.3851592	1.8648432	2.5374772	1.4233762	2.727592	1.5657127	1.6423987	2.6289278	2.5550844	2.6098663	1.9931183	1.7742522	2.0547627	1.6024629
PSORS1C3	2.1144924	3.8318088	2.5607472	3.2125389	3.2915371	2.0867412	2.77261939	1.60511487	3.70547169	1.722861102	3.52409036	1.4671102	1.8257454	2.0337911	1.5762402	1.8829513	1.9144864	1.790527	1.7899544	1.453522	1.7437848	1.4713951	1.4814042	1.5066247	2.0153794	1.8470962	1.5480342	1.7183749	2.0463913	1.641337	1.6370684	1.5327109	1.4590118	1.4457141	3.3470459	1.3488377	2.3409769	2.4110118	1.4463406	1.9414131	1.5472164	1.8240637	1.6071976	2.6442587	1.5777669	1.2029341	1.6017662	1.4930351	1.5518615
TSTD3	4.7725375	3.5878003	4.9094184	4.9570106	4.2815661	5.1352684	5.49955763	6.22392908	4.47440428	3.911738636	5.33842509	6.363357	5.2908108	5.9527878	6.3469919	5.8406697	5.7778344	6.1607257	6.2385311	5.8388015	5.5172388	6.4426048	4.9390847	5.8969806	6.3571658	4.9258315	4.8678071	5.6617706	6.47292	5.9135795	6.1226935	5.0162117	6.2826851	6.2930709	6.5377274	5.6679207	5.1186157	5.8273941	5.4679677	6.5461632	6.1842215	5.8042028	6.3182266	6.4248472	6.0410605	5.2100459	6.0141398	6.1234723	5.386692
VAC14-AS1	2.7342954	2.5580321	1.8651491	2.3527417	2.4812425	4.1179072	3.07575151	3.33025784	4.06749111	3.620568222	3.23805917	4.0488277	3.3143212	3.4586207	2.3087221	3.9598629	3.2290337	3.8527919	4.4889316	3.6367308	4.0410663	3.7500536	3.0032297	4.0484921	3.5951389	4.405276	4.5529796	4.5938011	4.5132614	3.1100276	4.4264966	2.9027485	2.9041031	3.7088059	4.1796216	4.3868859	3.1463408	3.1828828	3.2709829	2.79412	3.2601249	2.6993927	3.4865832	3.0195841	3.3808	4.0646301	4.0361483	4.7163416	4.6585794
SMIM6	5.384206	4.4836917	4.8307969	5.3539068	4.8945737	4.682697	4.65179227	4.20852457	4.51782202	3.920763503	6.57928437	3.3561043	2.9756313	3.0940634	2.4423601	3.1121762	3.3516516	4.430854	3.1355638	2.9181071	3.6488948	3.0883597	2.6807242	3.0723262	3.4850269	3.0943216	3.1255876	2.7425587	2.8071888	3.4462246	3.5645931	3.623872	3.1327439	3.7589353	3.1179405	3.7320998	3.0650396	2.864954	3.2171875	3.1873986	3.0720746	3.3382658	2.5246718	3.1203422	2.630114	2.78214	2.9795733	2.718209	3.1381911
ZNF663P	1.7382025	1.7345465	1.4445886	1.5029981	0.8715753	1.288689	1.28154173	1.07382032	1.11971361	1.30911098	1.8388659	1.7574124	1.6636337	1.2958866	1.1551038	1.2336944	2.4878651	1.2976512	1.1163203	0.7441293	1.1880773	0.8785638	1.2410866	1.4519177	1.2042985	1.4915266	0.9337155	0.7392237	1.0374603	1.8378008	1.2925422	0.9377569	1.4691224	1.2350921	0.8388822	1.459627	0.8590601	1.1368124	0.9337155	1.0028211	1.17884	0.8908355	1.4065597	1.2661622	1.0849833	1.3038441	1.8327695	1.1935431	1.4105259
CSAG4	1.2415958	3.2551142	1.6008042	2.810095	1.2948543	1.158039	0.71589084	0.85126476	1.33266145	1.879069069	2.2315856	1.1527678	3.0006282	1.2039236	2.6030885	0.9526833	3.4756187	0.7481337	1.8363848	0.9721351	1.162263	2.4556479	2.0150856	1.2810463	1.593239	2.5302543	0.9949781	0.9935301	2.0774794	1.6727941	2.3732144	1.4678762	3.070469	1.8299334	1.0714208	4.3493514	3.3095992	1.2998713	0.607858	1.780163	1.4797671	1.5010028	2.9263987	1.267334	1.1385523	1.1118693	2.157832	2.4874696	2.6565715
ZNF594-DT	3.0365905	2.9767682	3.7196163	1.7988763	2.519592	2.3949449	3.13092219	1.6151451	3.21698054	1.560468657	2.09094865	1.9948996	3.4185265	2.765188	2.8769251	2.5090741	3.2065533	1.4067681	2.9910027	2.7241808	1.6968164	2.0716477	1.8416604	1.7045342	2.4282188	1.8962052	2.8795845	3.083591	1.5549912	1.3058734	2.4113705	2.9110939	2.7918016	2.022035	3.0474109	2.6995985	2.6585003	3.0702719	2.7358772	4.0844658	2.1751102	1.824571	1.8087746	2.8309828	3.0497524	2.7277001	1.5849939	1.9618225	2.2329818
LINC01502	1.6267696	2.6047759	1.3226897	1.4074164	1.3531806	1.5372516	1.49967548	0.96071365	1.81359459	1.631107675	1.3804473	1.4615393	1.3348073	1.5515233	1.9258458	1.3773436	1.4229233	2.0418297	1.6914547	1.4164397	1.5692515	1.391864	1.5972347	1.0171171	2.1794534	1.5252382	1.6235221	0.9582231	1.5317703	1.4697673	1.6169749	1.9330699	1.3548786	1.2370033	1.4340811	2.4059383	1.6828731	1.4088825	1.2240409	1.4539685	2.269213	1.9026556	1.1951984	1.2005299	1.5895269	1.3027998	1.2976499	1.8600392	1.697594
SYCE1L	2.9210517	1.2040472	1.8405302	1.4259818	1.1685352	2.5238396	1.5622478	0.79060298	1.78225222	2.542286883	1.26126815	1.7176219	1.6601869	1.3488816	0.9475277	1.6941203	1.6167953	1.0900562	2.028388	1.4342891	1.3246647	2.3405896	1.6253917	2.0030763	1.5437576	1.8609294	1.1146726	1.1532765	1.6890678	1.3378024	1.1799999	1.6761727	1.5886131	1.4459091	1.552293	1.8646772	1.6265287	1.5377214	2.2074333	2.4749159	1.494541	1.0266987	1.9392942	1.4417672	1.30703	1.0906669	1.4965323	2.1799782	1.3398781
LOC100130964	2.1231715	1.5956509	1.6278767	1.1466999	0.8476278	1.3687028	1.64795288	1.38612559	1.22151792	1.077853691	1.66654192	1.0124165	1.6197057	1.1831435	1.0831037	1.1097996	1.2180268	1.6922061	1.3538794	1.0193104	1.3674511	0.955474	0.8754228	1.4461656	1.3630753	1.2939175	0.9965836	1.4395507	1.3836512	1.0272446	1.2045719	1.0276381	0.9244979	1.2079025	1.0591241	0.8344825	1.2577464	0.9927994	1.4191584	1.1364312	1.4597292	1.1639185	1.2411836	1.5078644	1.0593319	1.178202	1.1415753	1.1529607	1.0755073
LINC02901	2.270069	1.679668	1.6631733	1.8363942	1.7796145	1.5712968	2.12575583	1.13933764	1.79542543	1.623667038	1.98151533	2.0176026	1.3139899	1.7194779	1.7550981	1.0230147	1.6467359	3.1122857	1.9479253	1.326	1.6524573	2.018316	1.0489293	1.6215808	1.6293743	0.9557046	1.1027934	1.3289226	1.727992	1.3890029	1.1934501	2.1083084	1.2199046	1.7636714	1.3899396	2.1217575	1.9376271	1.8502936	1.5682586	1.4528035	1.5724665	1.003069	1.8289485	1.0097112	1.5626752	1.3798154	2.0698713	1.6011515	4.1603417
LOC100130987	3.0784788	2.722524	3.1676619	2.9287746	2.6685948	2.4854512	3.33169878	3.54885897	3.47029715	3.624363772	2.7208365	3.0358053	3.1950442	2.969637	3.655819	3.9422579	2.0640842	3.1267839	2.3179755	2.5963474	2.6262504	3.6441931	2.7821609	2.8084346	3.5542581	3.0526723	3.5436461	3.4414612	3.7967276	3.2233788	3.093684	2.9142319	2.8687737	3.765225	3.1638969	3.254084	3.101684	3.1938727	3.3346408	2.6581756	3.2380594	3.3008996	2.5456647	3.2233788	3.1732009	4.1063822	2.926763	2.8451959	3.0604348
SPATA48	2.0466731	1.6901052	1.6901052	1.5591075	1.4978598	1.585032	1.83056034	1.13323547	1.53142442	1.624685804	1.56000408	1.3827355	2.1453407	1.3364378	1.1544848	2.1456856	1.8522575	1.6575111	1.8769825	1.9474421	1.3401393	1.50209	1.3638146	1.477371	1.3635105	1.5309952	2.0122793	1.5260104	1.3994898	1.7620322	2.4647269	1.5779998	1.5583277	1.3617845	2.2080315	1.8510354	1.6345793	2.1570628	1.7141304	1.2950706	1.828093	1.4158467	1.1580171	1.147059	1.6777503	2.2023666	1.4710569	2.0714612	1.570193
LOC100130992	2.168773	1.2438587	2.4984871	2.2438292	1.7421936	1.3938053	2.30817309	3.07892748	1.87369753	3.363657724	2.53464482	3.3454897	3.1990104	2.7227649	1.9876204	2.76674	1.8885336	1.5362182	2.3789405	2.556223	2.8847821	3.7762734	2.5826215	2.0901518	2.9589522	2.5966251	2.6088518	1.9834698	2.2145261	2.8914351	2.3664108	2.1007105	1.7409567	1.5325047	2.5712929	2.8011922	2.0757758	1.8870245	1.5079618	3.7779105	3.301043	2.5151496	3.3358276	1.6481451	2.2714321	2.5226943	1.727744	2.3342119	2.5061184
ZNF316	2.4105693	3.2260909	2.6913119	2.5211738	2.8673061	2.6234295	2.89474327	2.77763962	2.79946593	2.691806349	2.89017651	2.9020605	3.2380771	3.0749189	3.2790003	2.9823	2.8977935	3.0150565	3.0746061	2.9904401	3.1002364	2.7832356	2.647244	2.9514453	2.9584147	2.9929959	2.581004	3.2199589	3.0976244	2.8723248	3.0364165	3.3550044	2.8174363	2.912867	2.9279339	3.0946473	2.8413239	2.7968908	2.8548515	3.3248959	3.0414711	3.0414711	2.9166081	2.8327277	2.8234497	3.186058	3.8709394	3.2734046	3.1109093
DNAH8-AS1	1.0296306	2.2889518	0.8626439	1.538869	1.0838377	1.2936431	1.55584358	1.69695814	1.33471016	1.509414776	1.89660707	2.0744019	2.2010227	1.4739564	1.5724903	2.0089005	1.2866559	2.0668893	1.4370058	1.9213301	1.8710792	1.6165223	1.8134584	1.5618076	1.3847409	1.4475843	2.0605473	1.8777287	1.8073431	2.4347809	1.7542187	1.604031	1.2992287	1.6734484	1.7807214	1.5570947	1.752886	1.985316	1.0888796	1.5577785	2.146787	1.9157646	2.6880808	0.9859575	1.6222129	1.3437935	1.639156	2.3443421	2.1620178
LINC01135	2.9268241	2.2824462	2.4882782	2.4183064	2.055254	2.3174765	1.70985671	2.69813382	2.2259305	2.637630971	2.38226199	2.3347306	2.6608441	2.9237078	1.7705562	2.4585061	2.1725372	1.9604296	1.7834736	3.0010466	2.0847272	1.9078501	2.3081336	1.9090919	3.0664291	1.947475	1.8819931	3.1697312	2.1520232	2.0778343	2.1753529	2.0119825	2.0725664	3.292983	2.0686934	2.2473167	1.844831	2.1176959	2.0044748	2.0585811	2.3281589	2.5517915	1.7480408	1.6893125	2.087509	2.2005675	1.9531032	2.6181256	2.6913384
CKMT2-AS1	3.4353944	3.8507813	3.4974461	3.6084812	3.7926371	4.3799884	3.26751282	4.1079767	3.82876855	4.089355366	5.0237063	3.5657965	4.4745361	4.2647458	3.6365037	3.4226106	2.9890696	4.0810087	3.0528337	3.5454455	3.3485883	3.9389144	2.4073126	3.513692	3.8247072	2.5445297	3.6054006	4.5879922	2.8268507	3.4704632	3.6451855	3.5221762	3.9033473	3.8770098	4.72038	3.1774015	4.1724282	3.336562	3.6661559	3.5622921	4.2125517	3.7919015	3.6368671	3.8526035	4.0402198	3.2270469	3.9981356	2.5254888	3.2364737
SRP14-DT	2.3181693	3.0994522	2.6329597	1.8506903	2.8283692	2.6939046	3.53046723	2.91445297	2.21891151	2.930659185	2.92294529	1.6652202	2.3140846	2.2950086	1.9077498	2.7119923	2.0648153	1.5095963	2.4101487	2.727434	1.7847908	2.0771171	2.1006898	1.2829545	1.8317236	1.6307587	1.9069146	3.0610891	2.2221684	2.3526935	1.4136502	1.8380462	1.5606821	3.61257	1.7627091	2.2966776	1.7651593	2.3809741	2.2036572	2.5350867	1.3917794	1.7894382	2.1415164	1.6147997	1.5312813	2.1867683	1.8864095	2.3650177	1.9435616
DPP9-AS1	2.8588131	2.4442665	2.3447659	1.7901158	2.108397	1.9528851	2.32391432	2.41033844	2.5504937	1.930612299	2.21973546	2.6989424	2.2326104	2.30068	2.1364803	1.9728956	2.5046208	2.8889222	2.865164	2.3038613	2.5004139	2.2293862	3.1213641	2.1890519	2.7481404	2.6530021	1.8922435	2.289994	2.098146	2.5546956	2.2486953	2.9593116	2.6740297	2.8351964	2.8661039	2.67999	2.3592533	2.4350847	2.5221597	2.3772271	2.435278	2.6614904	2.0133777	2.203827	2.189548	1.9134582	2.4388925	2.8483304	2.4538345
LOC100131107	1.2298908	1.819827	1.9449701	3.4367901	2.2794655	2.2953684	4.02406783	2.04815867	1.77505052	1.42324141	1.18665748	2.7270687	0.6937126	1.2918974	2.2728922	1.0307554	0.4127487	3.8060874	2.3237644	2.9196284	2.4831737	2.5536845	2.081927	1.1058006	2.9774245	3.6209172	1.0841385	1.3766492	1.4527218	1.480335	0.947796	1.1096579	1.4847949	3.5890062	2.3863657	3.6418857	1.8597677	0.5807821	1.32205	1.172036	1.424019	2.4039737	1.7200706	0.5180539	3.7681186	4.3525525	3.2812791	3.3146706	2.0592067
ZBTB20-AS1	3.4788234	4.2756868	4.1685301	3.884389	4.1998277	3.1591605	3.95284345	5.03509592	2.77965197	2.325273556	4.87731141	1.7704154	2.6659031	2.0896905	2.0409636	2.4755673	2.1014675	3.9169644	1.6299965	1.8771038	2.1610327	2.8629629	2.1982473	1.5494795	2.0193788	2.3223401	2.2936018	2.580395	2.1028716	2.4804281	2.0812342	2.0584711	1.9315499	1.5011441	5.065759	2.0910981	3.9245272	2.6351808	2.8510269	1.8949654	2.533672	1.6323932	2.4670195	2.2927672	1.8584735	2.589721	2.0452966	1.7860676	1.567062
BSPH1	1.1717874	1.3044814	1.8257692	1.6848991	1.8070586	1.7888674	1.28642666	1.22985487	1.34236697	1.682467701	1.17747471	1.1785638	1.4557487	1.6180728	2.5459369	1.6510568	1.8895868	1.2703812	1.4622691	1.9864443	2.3476609	1.996602	1.3873967	1.4306518	1.4533222	1.1891075	1.7979736	1.7856936	1.8200497	1.5739222	1.3248778	1.5117882	1.7890697	1.7244189	1.6346756	1.8932915	1.5727317	1.6907012	1.7266738	1.1838748	1.3003452	1.5427167	2.2831892	1.3417888	2.1536722	1.9853099	2.2021217	1.5567331	1.0925565
LINC01405	1.0214692	0.9355368	3.6196183	2.6165389	1.606718	1.70053	2.66621458	2.4291156	0.93631033	0.821174873	2.91563749	1.9577147	2.179962	2.8817552	1.2910722	2.6157181	1.6861946	1.7743596	3.1996062	1.2694003	1.8383437	0.9939784	2.2236839	1.0528402	1.0241073	1.4520014	0.7818819	1.4571243	1.0020637	2.2413364	0.9448635	3.371255	1.2749728	2.8836642	1.4994639	1.1168311	1.2814492	2.405147	0.8827906	4.0044395	2.1768399	2.3589251	2.2422982	1.4815157	1.7548575	2.0324105	1.1633074	1.3549692	1.4018015
WDR86-AS1	2.2505276	2.0040982	1.8613648	1.7931722	1.7496988	2.939968	3.59826486	2.23456059	1.74983924	4.468012552	1.41226921	3.1890488	3.7210002	3.7170421	3.5349122	4.148255	4.1431477	3.863626	3.2575538	3.0228114	3.3402681	4.2330554	3.9527541	3.4041794	3.5636993	3.2325552	4.5116883	3.4579047	3.3855357	3.4866221	4.3319499	3.2075342	4.3861762	3.8254563	4.6275975	3.9711332	3.0820032	4.3246464	3.1721263	2.6145745	2.5613952	4.4357717	3.5692611	2.7938921	2.7195138	2.7323627	2.6665312	2.8060728	2.9261682
TSTD1	7.6548583	7.1706408	7.5101254	7.5913185	7.8004683	7.5175339	8.15230137	7.40259088	7.96109289	8.240609072	7.81250131	7.2368953	7.2533803	6.8175821	7.1748097	7.4429501	6.7397148	6.7473284	6.8416252	6.8372852	6.9399761	7.2606747	7.0605383	7.2494182	7.5823189	6.396528	6.6615665	6.547449	6.6983552	7.0636133	6.8773585	7.1448587	7.1249282	7.2458037	6.3075472	7.0304349	6.5286262	6.6814722	7.4296422	6.7572995	7.3195742	6.6935529	7.0292723	6.9724884	6.9920263	7.161289	6.5506436	6.611996	6.8066278
CCDC183-AS1	2.5184937	3.4608252	3.2231755	2.7962978	2.9750939	3.2001398	3.366972	2.6030105	3.62556942	1.706424466	2.53264036	2.2018273	2.6535012	2.0570354	2.1788574	2.9530566	2.2118333	2.7437978	2.4209438	2.35645	2.5636064	1.8823373	2.0460403	3.3084641	1.8311532	2.2965196	2.8433277	2.3449348	1.9056743	1.8979605	2.2859243	2.3332849	2.0952788	2.3836782	3.7471526	1.7643528	2.3389965	2.0744269	2.3038971	1.980046	2.2194232	2.2975068	1.6365557	2.4634744	3.0249812	2.0322275	2.587146	3.1812045	2.2957407
RPL21P28	8.4797084	8.5087413	7.776874	8.673941	7.4056202	8.1838827	8.58663717	8.25584626	8.26457098	8.591539369	9.21774221	6.8623573	7.8963735	7.6172243	6.8245892	7.2907668	8.4162544	6.753331	8.409972	8.2585409	7.1968125	7.7941043	8.4405771	8.6776695	6.816236	7.0755216	7.1819523	5.6920443	7.7852437	6.2360491	7.3202655	8.1688797	7.4084789	8.2013805	8.3582688	7.2993462	8.5149595	8.5761169	7.4860642	6.7586264	8.6679852	7.9551845	8.0332544	7.1677483	7.563185	6.8066272	8.1365514	7.1169854	8.5778611
SNAP25-AS1	1.765347	1.3005271	1.3535936	1.3837883	1.126257	1.2249072	1.54089126	1.01754259	1.81235202	3.105502312	1.50371376	1.2494245	1.8311981	2.1790457	1.296463	1.2982444	1.3509979	1.6332549	0.8173272	1.442184	2.2435478	1.3255818	2.1944541	1.6216988	1.1996913	0.8548941	1.6696876	1.7480993	1.4726118	1.8621271	1.3606272	1.3432279	1.7894811	1.8423323	1.6864778	1.9502641	1.8025249	2.9739506	1.7166817	1.7776008	1.3488563	2.1862613	1.3202401	1.2279337	2.2151459	1.2549703	2.5636252	0.8912165	2.0623455
NEMP2	3.6167758	4.510809	3.5558168	4.0132496	2.9858193	4.9115837	4.28875791	3.73927327	3.85943596	4.096397808	4.09930609	3.7883778	4.0986058	4.3448909	3.3681296	3.4117178	3.3687888	3.1946155	3.2499336	4.0366931	3.8675519	4.0657176	3.4415331	3.7470762	4.4032359	3.5192909	3.7209471	3.996966	4.0526471	4.6188247	3.4006143	3.2133156	4.6928039	4.2888208	4.4350648	4.2687554	5.0945213	3.5088637	3.5865352	4.5708772	3.2962173	3.1273473	3.1622845	4.3560096	4.1384155	4.6764044	4.4573054	2.2661411	3.4296287
ZNF503-AS2	2.8995824	3.0992095	2.7665022	2.7957912	2.1714146	2.3897722	2.32392834	2.08933371	2.06816609	1.654070889	3.02119376	2.0535338	2.6055815	2.1494623	1.5779856	2.8952362	2.3499989	2.6020745	2.3252519	2.2417461	2.4275008	2.9758118	1.7934557	2.0558247	2.0011209	2.0844551	2.5229301	2.5541706	2.3602325	2.2355719	2.3599744	1.9456802	2.6386468	2.9887662	2.0535338	1.9516732	1.8861573	2.2148673	1.8689009	2.8856037	2.4766166	2.6878609	1.7756227	2.9985652	2.2687874	1.7846101	1.9955097	1.9182722	2.64729
MIR181A1HG	2.3029503	3.1153772	2.7837697	2.4681624	3.0776622	3.4305895	5.01646975	5.18474653	2.19546984	3.243826868	1.93356168	2.0391412	2.9447865	1.8733169	2.4240786	2.5856415	3.0433267	1.9950145	2.9142761	2.0902403	2.248781	3.0895915	2.7552479	1.3746539	3.1136062	2.6456458	3.2540109	3.4292099	3.3309392	3.0291592	3.2136321	2.7972228	1.695917	2.3605459	1.9434766	2.8657482	2.853594	1.8548882	3.6956585	3.2732163	2.3427255	1.8032347	0.8179842	3.1794296	1.6978428	2.3982132	1.8255738	1.212209	3.0250347
ANKRD63	4.0547429	3.958463	2.6052632	2.2970124	4.1172901	3.9174015	3.28412083	4.95789634	3.1662064	3.105154496	3.61063422	3.6194101	2.7224288	3.6680124	3.612347	3.7520158	3.4345058	3.0110923	3.7741821	2.6811158	3.2097016	4.1854242	3.8159223	3.76719	3.6024242	4.3512465	3.0337472	3.6539759	3.8641309	3.3169398	3.8541959	3.4351185	3.4802596	3.847134	3.432152	3.0908845	3.5663514	3.4629645	3.5315452	4.7337111	4.0925009	4.025379	3.1193096	2.4297963	4.2346493	3.5968963	3.6040892	4.2136801	4.4921468
LOC100131257	2.0027082	3.642449	2.8930075	2.80972	1.6635664	1.9378779	3.4628115	2.2630395	2.05329819	1.429948571	1.96900992	1.581003	1.2728791	1.1615392	1.2478518	1.2245263	1.1370844	1.1486331	1.474452	1.4209442	1.7225371	1.5425375	1.4944922	1.0402783	1.5032761	2.0987625	1.9669877	1.4606453	1.7439747	1.2714825	1.6376481	1.4033981	1.2317467	1.2285742	2.5258712	1.2669186	1.5938235	1.0982562	1.0640353	0.9747364	1.4920055	1.2454243	1.2184921	1.500278	1.7263821	1.4806226	1.1708404	2.3392391	1.1386028
LOC100131289	2.9596731	2.0180953	1.5519944	2.4903957	1.8691905	2.2889929	3.27705879	1.93029499	2.02103368	2.937696495	3.32969232	2.3612928	2.7261279	1.9670077	2.3904467	2.7938145	2.8443513	3.2835994	3.0935219	2.7846942	2.7124155	3.2195452	2.4950962	2.2701519	3.58167	2.2091754	2.8328708	3.4099996	2.2646556	3.4338831	3.769894	1.8506997	2.9719503	3.0940272	3.0776203	2.0751121	3.0267978	2.7367577	2.8703306	4.0714386	2.6536077	3.2702831	2.5656381	2.7115277	2.6095335	4.2939227	3.594442	2.7481101	2.8397197
GREM1-AS1	2.5307981	2.6626979	3.1445688	2.909152	2.1454311	2.5726576	2.60783843	2.38431224	2.091922	3.100394605	3.28647746	1.9408359	3.1773733	2.7979171	3.2070728	3.6235464	4.4688319	3.5382498	3.6594563	3.3219208	3.7920409	2.9544669	2.9715118	2.7110198	3.9062273	2.8243047	3.6018432	3.7646534	3.4947996	2.24309	2.8521956	2.9297938	3.0738592	2.9595122	4.0634637	3.756848	3.9508391	2.3408783	2.9978924	2.4669159	3.3019393	4.1066894	3.9037439	3.6414829	3.1627904	3.5233003	4.1310876	3.9333824	4.0499127
RAB6C-AS1	2.0402604	1.405744	2.252956	3.5231345	1.5384923	2.2860538	1.619352	0.74352691	0.63431664	1.468230026	4.19137592	3.9299974	3.5482493	4.4668088	2.7429542	2.0694228	1.9199935	3.2857335	1.5201717	2.0647695	2.2602246	2.3623326	1.7913036	1.0450199	1.8252296	2.0676778	3.5770833	3.1989215	3.2976464	3.2458483	3.4602292	3.7758655	1.5271023	2.9206135	1.8818213	3.9592922	3.00344	1.8673995	2.8020943	3.6407622	1.8432276	1.2273332	4.2644631	2.8916447	2.5394329	1.7610698	5.1563503	2.3082814	5.2403904
RDM1P5	1.2362255	1.7950312	1.4034582	1.4099929	1.6603499	1.485587	2.47635808	3.11184511	1.70801414	1.86096745	2.0367708	1.5795105	2.0321981	1.477688	0.9977662	1.7335207	1.1655222	1.7312524	1.5870741	1.8545169	1.8885722	1.8102076	1.8226995	1.5901841	1.4406751	2.0094289	1.6017039	2.0435684	1.2099232	1.5822713	1.441306	1.2469873	1.7581846	1.5465729	1.5200046	1.3007034	1.4317561	1.2788299	1.3535769	1.470495	1.3777919	1.6258061	0.9064269	1.8985407	1.9252039	1.8334238	1.9326276	1.8422995	1.5463178
LINC00605	0.9861994	1.4763369	0.9564534	0.8373119	1.2099715	1.0556724	1.65903583	0.72983729	1.11833237	0.98199642	1.45138802	1.7301411	1.3832649	1.346783	1.6592802	1.0848315	1.3338208	1.2728788	0.9059718	1.3149149	1.2750133	0.8673217	1.2058106	1.2398367	1.3510096	1.3132477	1.254075	0.9834892	0.9105708	1.1201264	1.0566292	0.8549115	0.9319444	0.9312984	1.03106	1.1556673	1.1610831	0.7746951	1.1242577	1.1984672	0.7874592	1.4309884	1.0321984	0.9677774	1.1730205	1.0324221	0.7746951	1.5851411	0.8997204
C11orf91	2.363508	3.8273274	3.1395464	3.7343374	2.9061533	4.9430813	1.64671591	4.5266126	3.62987295	2.130661952	3.0482378	2.3157253	2.6430151	3.0678832	2.9653949	4.3637412	2.2959317	3.909769	3.9341036	2.1374047	3.0497429	3.18204	2.7606474	3.1896834	2.3120253	3.6620897	3.8660582	2.4534011	2.9448953	2.6966998	3.0559201	3.6224523	2.9969641	2.2835287	3.1660933	2.4121552	3.9741575	1.9057383	2.7552942	3.0015573	3.2929904	3.6238475	3.6941305	3.3282467	2.9529729	3.2488379	3.0000069	2.5410655	3.0419471
SP9	1.5047814	2.2800378	1.7838912	2.3986941	2.6245282	2.8715308	1.57245749	1.88855852	2.87231746	3.219565191	2.79462079	2.8867019	2.319709	2.8139414	3.0341356	2.0368275	2.8295711	2.0515087	3.4349984	1.4037119	2.3303272	2.2036759	2.3491082	3.2946788	2.4873201	2.4813764	2.1411777	3.0129766	2.0163524	3.0187961	2.1784191	2.6701729	2.1707938	2.5907322	2.6293539	2.4635391	2.7081303	1.7573175	2.4936232	2.4032897	3.4871062	3.4832847	2.0798153	2.8411246	1.7017969	1.9437645	2.2686424	1.960115	3.0599827
LOC100131395	1.622752	1.5295704	2.0834527	1.8870563	1.639032	1.5903121	1.41960053	2.62468075	1.30061036	1.914752255	1.71904869	1.4751625	2.5224261	2.0586461	1.8510524	1.3073449	3.1871188	2.4029482	1.8312571	2.4532182	1.9182178	2.4945248	2.1478213	2.099708	2.2128125	1.4388173	1.3383394	2.2656662	2.3270687	1.309494	2.4187239	1.8253353	1.8838435	1.9438067	1.9935708	2.2266815	2.6706312	1.5969328	1.9747295	1.9772676	1.8183014	1.931539	1.3814712	1.2743961	2.7997193	1.750342	2.2730043	1.7926878	1.8396045
EOLA1-DT	1.8543857	3.0285371	4.0984872	3.4292667	2.1717908	4.4848201	3.54223649	3.97728308	3.92206868	2.233905888	2.99903339	2.6824866	3.0366538	2.4899818	2.3032641	3.0602462	2.1058854	4.6130654	2.4353339	3.6379772	2.1569567	1.9788098	2.460809	2.3353367	3.3582229	1.6094058	3.5562272	3.4747939	2.0984216	4.1530983	2.5408624	2.5769867	2.1829689	1.1925998	2.7393354	2.1498095	3.355917	1.5164631	3.1813359	1.9829808	1.7368267	2.2954794	2.7222484	2.2121761	2.6888182	2.7227211	2.0145261	2.7448642	3.0364212
CD300LD	1.7736727	1.8829779	1.3262249	1.6149559	1.6308701	1.8538288	2.12012597	2.69062393	1.1418233	2.260932059	1.36343001	0.7204752	1.1914903	0.9573333	1.8470716	0.6328026	1.2703601	3.1467517	1.7900508	1.469795	1.3675089	1.7243177	1.4114077	2.2227796	1.0235748	1.0770184	1.839374	1.7949638	0.9883687	1.8470716	1.33191	0.9850652	1.3271208	1.0663975	1.407737	1.5940485	1.7769262	1.5707896	1.2139322	2.1252146	1.160656	0.9198396	1.2960482	0.9629496	1.2519432	1.488276	1.8860698	2.178512	1.169871
DBIL5P	1.471044	2.0357744	1.3097896	1.8264473	1.36825	1.8481069	1.30798165	1.4292209	1.18071264	1.638742739	1.22450304	1.325563	1.9910273	1.8706303	1.0324757	1.9222919	1.3997707	1.3527237	1.4274256	1.3316622	1.1416236	1.743379	1.3527237	1.7330663	1.190209	1.1547201	1.4547915	1.9201293	1.8843633	1.3808171	1.3688803	1.749843	1.8868822	1.4492561	2.772587	1.954902	1.2662218	1.5252915	1.6261238	1.09494	1.5985823	1.150989	1.7468116	1.5883546	1.8112837	1.4579703	1.6323332	1.2707167	1.2774699
LOC100131472	3.564613	2.3701611	1.8461625	1.8607402	1.7128258	2.0990702	2.1671129	2.62610939	1.8360943	2.008952791	2.03013721	3.250384	2.567186	1.2558962	1.9450513	2.4706379	2.1272396	1.7383949	1.4986932	2.1873777	1.8197893	2.4192636	2.7804728	1.7149786	2.3745595	2.0866459	1.2553983	2.0735476	2.3912539	2.1301564	1.4985576	2.5212425	2.2394495	2.1883567	1.7011062	1.479433	2.4041688	1.3691258	2.0230518	2.4668078	3.2658218	2.6341192	2.2460533	2.8801159	2.3222199	1.8659426	2.0471768	3.5917687	3.0159161
LOC100131496	1.2730316	1.6481867	2.0433841	2.4191048	1.678074	1.7929772	3.18079911	3.27381309	2.0158875	2.718012423	2.0578033	1.7332495	1.2832563	1.2197826	1.5576403	2.2666946	2.0197896	1.3533202	1.4533687	1.6224448	1.926602	1.445088	1.9612563	1.833114	1.5821888	2.2715033	2.1730849	1.3707101	1.7896214	2.1214783	1.651596	2.3034508	1.7269351	1.70256	1.7366765	1.2816528	1.3831938	1.8756738	1.6148828	1.3729344	1.8517353	1.6499151	1.437182	2.8278823	1.511354	1.5613507	2.8776288	1.6829926	1.2846657
LOC100131532	1.3523235	1.9252885	1.4186264	1.7093609	2.0499102	1.8469984	1.94267912	1.65884155	1.64203544	1.023289855	1.64299352	1.7280864	1.5785265	1.8701803	1.8854781	1.9650387	2.3640224	2.2918646	1.7509965	1.9244447	1.8464989	1.9884125	2.5242912	2.1506545	2.1107285	1.9767833	1.7219606	1.4812133	1.7576851	1.9482584	1.8691774	2.7675561	1.7092249	1.4139546	2.5155595	2.4330303	1.6350299	1.5944552	1.7590576	1.5583925	1.9018055	2.5238832	2.1226503	1.9690564	1.8250689	1.6808389	1.5223912	2.3959664	3.3254389
ZNF705EP	3.9182495	2.7027066	2.9682151	2.9134273	3.2232773	2.3781069	2.21824564	2.37442964	3.32523642	3.628259536	3.33730154	2.4864331	2.7485231	2.4498752	3.1910512	2.6274863	3.3656177	2.4820155	2.8495011	2.6490838	2.6644534	2.7297896	3.0848583	3.4050404	3.0765037	2.4519555	2.7218757	2.2899752	2.412582	2.4747922	2.4311963	2.987558	2.955421	2.6529961	2.4367039	2.9603247	3.0634746	2.6509196	2.3642763	3.8720161	2.2469003	2.7683696	2.9512602	2.7529794	3.0643567	3.7821569	2.1911429	3.4191347	3.1205511
LINC00887	1.7462707	1.6904567	1.6496882	2.2506675	1.8439857	1.758504	2.09469699	2.50770577	2.71830918	1.531982385	2.76370217	1.4158079	1.3636885	1.5291568	1.7347642	2.4595443	1.8361051	1.5811632	1.6906157	1.4811058	1.2930741	1.8589293	2.6618854	2.7958362	1.4641426	1.711835	0.7456752	2.7930431	1.7104772	2.1300672	1.4120192	2.0408214	1.7867592	1.7381243	1.9049766	1.9969482	1.6910499	1.8435446	1.0913114	1.8503695	1.269191	1.9077673	1.6724381	1.7663486	1.380159	1.8503695	1.1566461	2.2490482	2.28899
FKSG29	2.5393427	3.1120513	3.0780091	3.0920041	3.0370326	3.3559566	4.73130486	3.37720923	2.3423016	5.696505092	3.66254347	1.5309802	2.8320286	2.0145058	1.6910656	2.2296508	1.8643172	1.8569216	2.0762231	1.5933463	2.0316221	1.71997	1.8130781	1.7445227	1.4944475	2.0106575	1.9945575	1.339854	2.7073107	2.2553309	1.4686546	2.006268	1.7338578	1.8569216	1.5649145	2.3285444	1.1674736	1.5436794	2.7466508	1.3730169	1.5448205	1.9250712	2.3436133	2.3278957	1.6278003	4.5629045	2.179746	1.4270297	1.6250452
CCDC18-AS1	5.1990803	5.4516651	6.1747827	5.4702579	5.6181998	6.5219213	6.40877436	7.15561893	6.54535804	5.93665799	6.41642712	2.9491832	4.5926064	4.0202925	3.4769195	4.0319964	4.3284087	4.7069507	3.956066	4.6034778	4.0524295	5.0676373	4.4411841	3.3823189	4.1721738	4.3427737	3.9842836	4.7422093	4.1542221	4.2539108	4.4776213	3.2198728	3.4417941	2.9800454	7.417396	4.0401396	2.142873	4.8036782	4.0293055	2.6439024	3.69732	3.6108984	4.7975046	4.2244247	5.2122662	3.6297677	3.8929038	1.8941729	3.0006982
LOC100131635	1.5310651	1.5659086	1.1805082	1.4454331	1.689762	1.2895972	1.11376092	1.06641678	1.27924199	1.128546977	1.54825756	1.5221528	1.205104	1.6926932	1.1348839	2.4070626	1.7991322	1.9478119	1.5796114	1.0598141	1.4010788	0.9920247	1.4173356	1.478509	1.4216947	1.0459807	1.0198142	1.2195638	1.1314157	2.1958174	1.4850296	2.3213499	1.0538238	1.6446478	0.8677949	1.662584	1.4202364	2.2284766	1.2168419	1.4511207	1.3305131	1.8811556	0.8523154	2.2316214	1.3703355	1.2761615	1.6673554	1.4170425	1.3052276
ZNF236-DT	3.4392584	2.9204609	2.4933793	2.4823	2.461538	3.0429586	2.69737023	2.70902106	2.72300736	2.46391397	1.97045744	2.4297893	2.8443079	3.1552754	2.9854969	3.4948365	3.981914	2.5571183	2.7679025	2.8010395	2.7415126	3.2174032	3.1413654	2.8208967	3.3284087	4.3659991	2.9462105	3.2168206	3.6202169	3.1413654	3.7296192	2.260806	3.6151685	2.6613262	2.5744784	2.4886112	3.3840207	2.9795585	3.0503955	3.5810993	3.2851513	2.2790992	3.081414	2.5215548	2.8370277	3.8544452	4.4141383	3.9148131	2.3395449
MZF1-AS1	2.445234	2.5430188	3.1177059	2.7684036	2.741208	2.7534119	2.49070272	3.179479	2.20602125	2.360058824	2.81990701	3.613591	2.5439313	2.3585906	2.1731512	2.1514812	1.9155586	2.4003107	2.4480323	3.4354278	2.917184	3.6851373	3.7996597	2.9200989	2.2644909	2.768877	2.3882866	2.5943926	2.8575168	3.0722179	2.0651193	2.5231752	2.7957723	2.3495591	3.9666763	3.0725149	4.5257024	3.5585548	4.1294901	3.5077118	2.449791	3.8966086	2.5893974	2.403858	3.0157506	2.8281673	2.5143897	3.6444949	2.6642691
FAM83A-AS1	1.9608591	1.8301693	1.4694965	2.3148652	2.3689181	3.0935703	1.77351907	2.73597181	1.70365616	1.672518959	2.60670666	2.1911112	2.3960758	1.7625353	2.0204779	2.3644326	2.7362356	2.1536483	3.3099555	2.4324383	2.0851899	2.6364155	3.1432956	2.3985832	2.1743004	2.6556767	2.4618053	2.362978	2.4324383	2.4326017	2.7204819	2.8121363	2.4726901	3.1515812	1.7918649	3.0817168	2.7726729	2.3679752	2.337413	2.0443169	2.9239327	2.7778726	2.9136649	2.5352457	2.5374803	2.9305426	3.3282604	1.9023661	3.6960021
USP30-AS1	2.5656241	3.0090997	2.6214131	2.8988919	2.0102257	3.0468987	2.42630354	2.3370785	2.17512133	1.443046685	1.66998885	1.7000719	1.2191661	3.0974432	2.1600176	1.7195629	1.4238522	2.3505041	1.5094975	1.6442113	1.8844074	1.536906	2.0074967	1.437472	2.0122815	2.1802656	2.3895198	2.612994	2.1811354	2.1818595	1.8129385	2.2259548	2.2874488	1.6325928	1.7069452	1.4274127	1.5055444	1.8396178	2.2359181	1.4542291	2.128886	2.123731	1.5161294	2.4414958	2.7930027	2.0334925	1.8667163	1.3180002	2.487917
ARMCX4	2.25545	1.8963225	2.2711582	2.8039852	2.0352138	3.4820205	2.18870593	2.75458372	2.88513132	2.260577621	2.85582043	2.523811	2.5977847	2.3655868	2.1335529	2.6891432	2.4959306	2.2477536	2.1395928	2.5562901	2.2567515	2.491588	2.1093123	2.1695856	2.3683053	2.6906751	2.3911741	2.6551153	2.5285956	2.4685793	2.5625494	2.6433463	2.5560645	2.5344643	3.4331628	2.5328522	2.3851637	2.2106367	2.8051886	2.289507	2.3504876	2.5669985	2.4617821	2.7273721	2.2387254	2.2802293	2.1281001	2.4178591	2.5300371
PET100	6.6823543	6.033952	6.3330843	6.7046401	5.6768025	6.2444462	5.91362275	6.87281724	6.44679331	6.141956132	6.34493922	6.2843367	5.3022885	6.2572697	5.6326361	6.2329972	5.2121177	4.9371989	5.2652284	4.9929437	5.7807273	5.9621563	6.5533949	6.5362928	6.7161539	5.552324	5.9012905	4.6634513	5.6828004	6.0380666	5.8299442	6.3979347	5.9318827	6.4706144	5.2571987	6.0384864	6.272765	4.0221211	6.0331723	6.4360514	5.8929372	4.8929018	6.5122407	5.8713975	5.5120868	6.3511217	6.6283541	6.3064873	4.8709253
AHI1-DT	5.796237	4.582524	4.8529956	5.2682148	4.671879	3.739059	5.3376281	4.78184253	4.70536915	5.366413464	3.28435997	5.0183295	5.2701951	5.0289401	5.592953	5.9512793	5.0638463	4.2723133	6.4018945	5.6073591	4.5076992	5.0881304	3.4061772	3.7475172	4.6879158	4.9344145	4.8995242	4.7267662	3.879519	5.1040931	4.6886026	3.5369208	3.4501091	5.6744061	5.6856049	4.8024956	3.5490849	5.175708	3.3767501	3.7337769	5.9760829	2.4318272	5.2116782	4.8316695	4.8468283	4.6223969	6.059694	5.3877557	2.8888391
UBE2DNL	1.6898419	1.562608	2.0199239	1.2703549	1.6526463	1.4599875	2.46212325	1.47438983	1.41327231	1.692509857	1.51096348	1.7267749	1.423744	2.2883403	1.6205304	1.7260569	2.3318405	1.6459005	1.4697353	1.7859113	1.7693048	1.5606533	2.0220247	1.7877756	1.4711041	1.5513901	2.1221819	1.5321158	1.3254819	1.5779043	1.8728651	1.6075896	1.6357112	1.4937128	1.5436372	1.9649594	1.4065804	1.6490394	1.6141643	1.8348152	1.98723	1.6486323	2.2618293	1.2090726	1.6169902	1.3469984	1.5534353	2.2684295	1.536463
CADM3-AS1	3.4513411	2.7003299	3.1848776	3.0712047	2.6440347	2.0710033	2.96811193	3.7325572	3.02812294	4.205316128	3.05418697	3.2988772	3.3585558	4.0063107	4.1315023	2.9694949	3.5427833	4.1604112	4.1123572	2.8267566	3.3359958	3.8669809	3.7427204	4.1588956	3.8712169	3.22281	3.2037229	3.7893447	3.0736122	2.9253091	3.49004	3.0950401	4.4672488	2.9827506	3.3366788	3.3116075	4.0019357	3.0391739	2.6273589	3.0676399	3.4411652	3.5736552	3.2754881	3.3315528	2.9432004	3.3259971	3.4703386	4.7960171	4.1712544
ZNF717	4.9938295	4.5343817	5.4817263	5.0553197	3.8485587	5.768433	4.91034009	4.41642922	4.03517204	5.877113072	5.44750967	3.7924104	5.3060524	5.4243981	4.4343406	5.0147263	4.8226096	5.0181285	3.9790191	5.3520685	5.1066368	7.1009659	4.0539761	5.1699655	5.7117472	4.3388818	4.7764816	3.8258186	4.4426248	5.0767803	4.3079367	3.4741494	4.3753722	4.7281822	4.7044274	4.5135129	5.1073585	4.8853393	5.2984915	3.9709349	5.1160907	4.3973089	4.8569355	4.320874	4.2175749	5.2311921	5.0756597	5.753517	3.9837038
INSYN2B	2.3276527	2.1608421	2.7732214	2.4235659	2.4927782	3.3142269	2.03897032	2.53499194	2.43994267	2.283789652	1.46880614	3.8032454	3.3598983	4.1030428	4.5052121	1.9850517	3.7100039	3.8300596	3.6381255	4.5394036	4.2096383	4.4587944	3.0309742	3.0426371	2.4410077	4.476841	3.3442769	4.3138073	3.0398435	4.4180253	3.7027008	3.2955354	4.18734	4.2560321	3.1500533	3.1489137	3.6485268	2.7550778	3.2416525	4.8061024	3.996899	3.8146916	3.3080466	2.7520939	3.3154148	3.0187303	2.8851723	4.156488	3.9018385
KRTAP25-1	1.1938862	1.1438759	2.3521597	1.5000422	1.187038	1.2025934	1.15406896	1.21578539	1.82337518	1.766922832	1.63235339	1.759676	1.669943	1.2731831	1.2510456	1.768797	1.7050224	1.9722805	1.0182916	1.0982434	1.0579552	1.6299636	1.2167154	2.103489	1.676825	1.7059591	1.3025182	1.409768	1.0826246	2.310114	1.4425823	1.190082	1.5083453	1.4876116	1.3754205	1.7161758	1.1811944	1.4988027	1.5602367	1.3884174	1.4757865	2.4317244	1.5380611	1.3542218	1.2174098	1.3475117	1.8041978	1.4014105	1.3610119
ZNF705G	1.0475307	0.9253384	1.8327517	0.9472171	1.1504167	0.4342832	1.13799392	1.95107894	0.68725733	1.419232789	0.43428323	0.8416526	1.2344632	2.8280574	2.9435302	0.7314881	1.1240365	3.0999189	1.0214764	0.7092087	0.4935027	0.9401062	0.9486056	0.4642993	0.8064337	1.3055117	1.1114523	0.7849167	0.3106145	0.8243764	0.9892544	2.8244267	0.6749644	1.1045837	0.9015381	0.3433844	1.3150581	4.041533	0.5273316	0.9538398	0.9272021	1.4367354	0.3900699	0.7006791	1.4805562	1.1462289	1.4313995	1.3195443	2.3204987
RRN3P3	2.1097828	1.7257379	3.4094712	2.7289954	4.7039543	3.0992898	3.17241364	2.60704458	2.95320439	3.30050759	3.74201179	3.0274257	3.064493	3.5894346	2.8764024	2.9374546	3.3640162	4.0452594	4.5293489	3.0671408	4.0350561	3.4428868	3.3630893	3.6173613	3.2510477	3.5867231	3.7631761	2.8968619	3.6397959	3.6734546	3.8925862	4.11051	3.1929751	2.6637503	2.0527106	3.3463457	2.3981768	2.6190258	2.7133509	2.0946802	4.23405	4.3981791	4.1878817	2.6838538	3.1973963	3.5032228	3.0570272	2.8301749	3.2455358
FOXO6	3.3708028	2.2794384	3.5986998	2.2113443	2.2479993	2.5308607	2.90750659	3.44111652	3.0584273	3.697044449	2.85996741	3.9087818	3.8175092	2.7250044	3.9804152	3.7339275	3.9732459	2.8909097	3.6209952	4.2086444	3.9317837	3.6724972	3.1542475	3.7747756	3.4065983	3.4240129	2.5216061	3.3263043	3.4056907	3.2128777	4.1782194	2.7028212	3.9973537	3.556626	3.4965964	3.5343399	4.8294937	3.4259776	3.553893	2.9586151	4.1727581	3.2471078	3.6085436	2.8427089	4.2366433	3.4815541	3.2882156	3.8386508	3.2630969
LOC100132077	2.2381588	1.053694	2.7383122	1.0090877	2.315267	1.2546946	1.11043082	2.04173399	1.03244014	0.936097906	1.49417292	0.9091129	1.7885243	2.0444331	1.3456643	1.4134429	1.5859826	1.874848	1.4556733	1.2956753	1.7642774	1.4445481	1.1912085	1.5435507	1.3137115	1.288283	1.3423127	2.0439724	1.8409998	0.8328809	2.3832606	1.7362178	1.6608746	1.2538691	2.2697186	2.4889458	1.2653064	0.9492678	1.1533301	1.5063797	1.2309798	1.1337713	1.8239415	1.4066918	2.0923109	1.5931546	1.2230501	1.5242943	1.6924745
LOC100132078	1.221942	1.9968206	1.5697398	1.0346615	1.2130324	1.3169045	1.36808522	1.34259402	1.09434	2.262492281	1.37837918	1.4708094	1.4827989	1.6303159	2.1071049	1.5021048	1.6712332	1.3744448	1.5760758	1.7305334	0.984155	2.1355526	2.2381712	1.2270248	1.1438995	1.4647537	1.3075641	1.1334752	2.1069506	2.2141813	2.1105045	1.5090111	1.5406946	1.7328198	1.5243851	1.2337725	1.506659	1.3449149	1.5518333	2.5910208	1.1985275	2.0377911	1.7087009	1.0526151	1.8925327	1.5933661	1.3236103	1.3741536	2.1655446
C2CD4D-AS1	1.8319903	2.7717475	2.1505119	2.189008	2.3082868	2.3693893	1.33141351	2.75560656	3.90488773	1.511748992	2.55126543	1.5658428	1.4839961	1.299147	0.7359552	1.534427	1.4963913	2.035177	1.227478	0.7191278	1.2749893	1.8732825	1.8339923	1.4959169	2.8098499	1.9789533	1.7076522	1.5030271	1.6620583	1.8973728	2.9022631	1.9653733	3.4734526	1.4497371	2.339702	1.3117008	1.1475874	1.3980914	1.5670568	2.3595794	2.1029968	1.9546952	0.9580649	2.3908755	3.003448	1.8378381	1.1734472	1.1925441	1.5516635
ACTA2-AS1	4.1157156	1.8867	2.2606349	2.2288155	2.1203781	3.9997434	2.54250951	2.140371	2.55814616	2.189268566	1.7188291	2.6038376	2.3398976	2.5000377	1.6690485	3.0025029	2.0731002	2.6930681	1.8191027	1.7494477	2.4681002	2.4272388	2.1082597	1.8803852	2.3364103	2.2694651	2.3503046	2.1939365	2.2297909	2.3804819	2.4904925	1.8995623	2.1969191	2.042175	2.4637124	1.9647039	2.2014832	3.2500693	2.7382243	3.230172	2.4732424	2.3421374	1.8100617	1.8819998	2.6421396	1.836414	5.0490128	3.7328577	2.4471229
FAM240A	1.2048452	1.1802047	1.3933266	2.0261093	1.4641571	1.2463564	2.64396372	3.2373801	1.03682428	2.746648483	1.56282113	1.5044072	2.4885419	2.9630065	2.7315625	2.3141181	1.4677951	2.9437495	1.8521593	4.0721046	1.7687528	2.6743547	1.7059889	1.9931861	2.6000351	2.9601918	1.9609663	3.0204082	2.5530531	2.6789916	1.3542056	1.4865523	2.7511546	2.2664955	1.8284577	1.8294201	2.2866351	1.7119771	2.3887398	2.1245508	3.1641093	3.4145597	3.079979	2.9007743	2.244048	4.1654924	3.9785145	2.3043142	1.5340565
PHKA2-AS1	5.0791129	5.2712788	5.286623	5.9389	5.5135234	4.9920543	3.14221032	5.32728098	6.00362269	4.364158597	4.98331998	5.4805651	4.6547751	4.8311037	5.1819416	4.9334593	5.563278	4.5350153	4.6812703	4.7364379	5.3047535	4.246672	3.7606159	4.8459444	4.2266813	5.669893	5.2338136	5.0131633	4.9760649	5.4305127	4.3263078	4.8664342	4.8879776	4.2392448	5.5061459	5.2236355	4.6264806	5.5254737	5.2193513	3.9820055	4.686166	4.7501472	5.028914	3.9964701	5.1567958	5.2743314	4.61721	3.8507162	4.2513203
WASIR2	4.1672317	5.1502945	4.6149741	4.5104668	5.5265312	4.9401822	4.90756861	4.16608668	5.69067352	3.850908805	5.95118463	3.9590562	4.2223754	3.2458469	4.2239475	3.5784965	4.1448541	5.0938556	4.2577643	5.2982506	3.5214851	3.834289	4.7463346	4.6122791	3.256568	4.8407482	4.807307	4.4983606	4.2751771	4.5315964	3.5300461	5.0199873	3.5133292	2.9308952	4.3864946	3.211263	4.2459597	4.9070121	5.0863243	4.2155138	2.7936609	5.4912627	4.7846582	4.918956	4.8715391	3.5963501	4.2131854	4.698813	4.4608806
LINC01987	1.7673369	1.4781445	1.7870517	1.4652393	1.2848708	1.3752036	1.7992684	1.84053367	1.50559676	1.672525841	1.51254762	0.8621946	1.7825449	1.70175	1.3794	1.642397	1.2084749	1.376684	1.0668352	1.2959634	1.2952413	1.444052	1.601602	1.2532468	1.5149656	2.0545861	1.3270914	1.1575623	1.1404458	1.3542759	1.9618582	1.4497757	1.5480063	1.3957394	1.6160548	1.4747727	1.5336408	1.5350729	1.4677891	1.2121372	1.520951	1.1715916	1.5909527	1.5132563	1.5437804	1.4512806	1.2526218	1.6330909	1.3566412
EHBP1-AS1	2.4563658	2.4992225	2.2062109	2.5823959	1.7902835	1.9295419	2.53265826	2.29087228	2.77394935	3.0232884	2.13105489	2.0469284	2.0050132	2.4295022	2.567784	2.2677906	2.1594464	1.8673148	2.2231356	2.6342268	1.8954622	1.9712147	2.0142555	2.4008972	1.8148339	1.687127	1.8454469	1.7945168	2.1355116	2.0986517	1.8317468	2.5370702	2.1236523	2.447778	1.7079386	1.8310689	2.0643226	1.3884091	1.7897354	2.1471646	2.188929	2.1773319	1.6962065	2.0153844	2.1804454	1.7851101	1.9702538	1.8460417	1.8583652
LOC100132249	1.3836073	1.5103658	1.8483164	2.0145474	1.2046271	1.2824961	2.56803649	0.91840589	2.41233564	2.534653898	2.12703122	1.0914886	2.4782852	2.4596102	2.2146005	1.5089499	1.376759	2.1513155	2.7510066	1.7768	0.916804	3.8293546	3.0820225	3.5354931	3.0841869	0.9014953	3.1154189	1.2158664	1.3341451	3.8709199	2.7351145	0.9058402	2.1447931	1.5281288	2.3980906	1.5935538	2.8399707	1.5642438	1.7325946	1.667261	2.1401731	1.3752295	1.4995862	2.0730403	1.2804863	1.6931147	3.5483759	1.1484273	3.8720284
NDUFA6-DT	4.1246272	3.2105702	3.3136227	2.0328403	3.45209	1.0461012	3.48384247	2.55012927	1.84949916	4.168136794	1.99095762	2.7619414	3.312351	1.8925213	4.6216256	1.600069	2.0157415	1.9229162	2.2906418	3.8250006	2.8238118	2.3598531	1.5220437	1.9995383	4.5239792	3.1148679	2.8675106	2.0727814	2.1614395	1.6853562	2.4019448	2.7850055	3.0805018	2.1872336	2.4548198	1.6633975	2.0267296	4.1395257	2.2468042	3.3773565	2.9695675	3.322435	1.7442938	2.8306692	2.2622537	3.374335	3.306679	2.5425396	4.5632283
TEKT4P2	2.826624	3.088156	2.5493499	2.2029879	1.7025164	2.6844301	4.48355879	3.29814864	2.53721254	1.572243347	2.56604956	1.8549522	3.8190554	4.3403556	2.8645434	3.6076269	2.5391896	3.6227567	3.1719153	3.0574521	1.4496509	2.2415407	3.4466664	2.6340238	2.6551101	2.8809319	3.5700728	2.0298922	2.040244	2.2413518	3.7478338	1.9559695	4.0881714	3.9399747	5.2308989	2.8549645	3.0801287	3.2143372	3.38801	2.6998718	3.3663513	4.9850765	2.3320383	1.9408495	3.264711	4.384235	2.3528071	3.2505288	2.7448918
CLUHP3	3.7774785	4.7919013	4.5748288	4.42416	4.0803363	3.0629739	5.26558741	3.34639082	4.28106781	4.539149776	4.23183544	2.4845291	3.7652985	3.2957288	3.0850017	3.9909816	2.9834174	2.6335868	3.2175421	3.1308818	2.6614324	3.02924	2.5033992	3.5929461	2.3635082	2.951222	2.6507746	2.9656645	3.3577849	2.6059645	3.0866745	3.6353056	3.1165637	3.5476081	4.101485	2.5757438	2.5047207	3.1664712	3.6817517	2.4146946	2.7471367	3.8831469	3.4983096	3.1776276	2.380419	3.4432106	2.347464	3.2496835	2.5958184
FRG1HP	7.0190112	6.7370761	6.0929061	7.2138332	6.7476201	7.0841478	7.72762903	7.71473573	6.75756174	6.927740405	7.99935344	5.7346673	6.2144867	6.7074709	6.40406	6.0494267	6.8022143	6.293654	5.5789099	7.4798958	6.2281911	7.2648723	6.6572322	6.6928647	7.3545718	6.2002542	6.8139822	6.4845793	5.9807409	4.9638994	6.9730055	6.2176271	6.2523265	6.6445465	7.7354291	6.4353309	6.8669983	6.1073381	6.1795086	6.3162612	7.1251915	7.5608577	7.1356527	6.6297782	6.7505562	5.9851296	6.9298241	5.3148927	6.9409433
LINC01512	1.9570317	1.5012345	2.4375329	1.0795061	1.3426011	1.3305271	1.47338692	1.76650627	2.31407556	1.506649324	2.00500838	1.7021943	2.3898112	1.8350097	1.7957645	2.1051203	2.3852626	2.5357867	1.6179569	1.9366529	2.0504694	3.0671441	1.7678074	3.7758533	2.1282201	1.8568298	3.3449035	1.6737596	1.5931877	3.344275	1.8584289	1.5787105	2.5271966	3.0311553	2.7320158	2.6875349	2.8098927	1.5551241	2.2556714	1.8419969	2.4227823	2.3114766	2.721029	2.7967197	2.750313	2.037751	4.071281	2.1771327	1.7289233
LOC100132356	1.8644689	3.0480945	2.5620337	2.8382713	1.7337245	3.2661281	2.73886466	2.04255324	3.29986865	2.576249138	3.22409598	3.1098223	3.4452101	2.6371062	3.2491801	2.4092748	2.500158	2.877426	2.7362707	2.7367798	3.880618	2.6112676	2.4168483	2.1031737	2.8731384	2.3599969	2.6887748	3.5452582	2.4811403	3.0292495	2.6372835	2.8484708	3.0901268	2.8482147	3.9797729	3.0530288	2.6466694	2.3235683	3.3656984	2.4265979	2.9890073	2.9312537	3.3449795	3.9194238	3.8416001	3.3365555	3.6320748	2.9506415	2.7661144
KRTAP4-9	1.6045671	2.1380797	1.3104171	1.2508439	2.5660922	2.1160601	1.31017603	1.50918505	1.33861245	1.590332723	1.55164456	1.3778059	2.0356464	1.8705211	1.3547641	2.0780948	1.5912642	1.1903673	1.2580071	1.3302991	1.3029729	1.400279	1.7278343	1.699451	1.691845	2.2693513	1.5202905	1.1787125	2.1015136	1.911972	1.7875953	1.5985918	1.523711	1.4463537	1.2659404	1.626138	1.676733	1.2876849	1.5673542	1.3894621	1.067212	1.3651072	1.4661732	1.7371943	1.7401888	1.7936704	1.6820686	2.4156256	1.5529174
ZNF705B	2.4434676	3.1490713	2.3927246	2.6358028	1.8789451	2.4881909	3.14046068	4.22483492	3.69113411	4.513122797	4.7740769	1.8878465	2.3703582	3.0241601	1.9783317	2.3622102	3.438801	3.064146	3.4145626	2.9511448	3.4789051	3.9931196	3.8572041	3.5122107	3.9959619	3.7737296	3.2954894	3.3759939	1.8079479	4.0515951	2.4276166	2.6562688	4.3819416	3.2798078	1.9054347	1.8144653	2.2684855	2.2176826	3.24909	2.2136553	3.1623793	4.5788748	1.909463	2.9213588	2.8616991	3.2837871	4.8562787	4.3424949	4.3309502
CLDN24	1.5476852	2.0252944	1.8619912	1.7644339	2.3481071	2.617776	2.2420655	0.9944404	1.32047531	1.332593384	1.15647566	1.8651073	1.2009174	1.4215523	1.4249338	1.6419162	1.6019764	1.3298326	1.5446324	1.2372007	3.3552369	2.0656174	1.0926874	1.3526013	1.7392714	1.6201096	1.7608688	1.704415	1.6007594	1.9402531	1.7685008	1.2484631	1.257791	1.5447552	1.4519323	1.8162439	1.5901778	1.3034898	1.6813387	1.2322493	1.0802323	1.5188847	1.1966462	1.7594556	2.198658	1.7169289	1.1527192	1.3878546	1.2683046
FAM99B	3.6803827	4.0738707	2.6999573	3.1066269	3.1972567	3.3949246	4.55773207	3.99970773	4.40585273	3.866638173	4.85231227	4.478423	2.6902829	3.8060563	3.8136107	3.1565839	3.5954397	3.6367141	4.4835661	3.5636863	2.7155981	3.6276021	3.558522	3.5687516	3.3969465	4.2545512	2.455305	3.997677	4.3614199	3.2584978	3.9266447	3.5280245	3.9277088	2.6454867	4.1280977	3.3767534	4.7780334	4.0019817	2.9400181	4.7561131	4.6279267	4.9366114	3.8089405	3.3715383	4.1334782	3.0319042	4.427505	4.4602307	5.0194838
KRTAP4-7	1.5706972	1.2033288	1.2470253	0.7857454	1.6394403	1.1563138	0.96651632	1.06959179	1.84880679	2.642378673	1.96675213	0.9325275	0.7257113	1.7138702	1.2206421	1.4371224	1.2852616	0.8113119	1.5192932	1.2230486	0.7505437	0.9868102	1.4151378	1.2313898	0.9680961	2.5869786	1.5396097	1.0092037	0.8814896	1.2642797	1.6258541	1.7534515	1.0149253	1.1745877	1.3664575	0.9121406	0.9844298	1.3383682	1.4594588	1.8693104	0.9243374	0.9551065	2.1790565	1.3585324	2.0158043	2.1517322	1.407429	2.3815851	1.4412374
FGD5P1	2.3783601	2.2816059	2.6285302	1.9225894	2.1296493	1.8732492	2.62632128	2.60513316	1.91264785	2.814961114	2.48061142	1.4025127	1.8851384	2.1048136	1.6564653	2.0799992	1.9326208	2.0918248	2.0004247	2.2024134	2.2574656	1.710639	1.6330137	2.2070482	1.7739002	1.8602912	2.4496177	2.156656	2.1174295	1.9408543	1.5095401	2.313817	2.2720765	2.0758333	2.0089681	2.8922925	2.6731032	1.9319626	1.8182953	2.62261	2.4588821	2.6845944	1.8458171	1.4770784	1.4885547	2.3667665	2.0590872	1.8529679	2.1427512
TAT-AS1	2.0610498	1.9228625	2.1716896	2.7223721	1.8495245	2.1919049	1.52073227	1.15360502	1.51759161	1.509188546	1.61607448	1.7400572	1.7154491	1.6404038	1.46792	1.7519879	1.9320914	1.7382731	1.3208282	2.1895384	1.8051169	1.7479079	1.2832072	1.4397099	1.9970169	2.531071	1.4721191	0.8738367	1.3011475	1.5612957	1.3868404	1.6331549	1.9897262	1.430565	2.4210348	1.5593877	1.5519704	0.8273705	1.7389357	1.8274039	1.639578	1.7088332	2.7327496	2.4065172	1.8812898	2.0155026	1.4753406	1.5083377	1.8575392
PGAM1P5	2.6401064	3.6409347	2.8880561	2.3819325	3.0482305	3.9400536	3.8164416	4.06326194	4.96590922	3.771392663	4.7770062	2.6219175	3.3929518	3.1995995	2.5444583	3.7516026	2.9225904	3.9493913	2.3526832	3.7634814	2.603221	2.7423432	1.8772705	2.4365819	2.0008335	2.5105677	3.1980531	1.9080773	2.5612843	2.5982946	3.5598039	3.7036428	2.9240113	2.6464865	4.6424565	2.7587667	2.5704527	2.2002203	3.2641169	2.8842478	2.6989536	2.6152411	2.6462407	2.0280756	2.4418202	2.90719	2.1242835	3.482343	2.3829321
XGY2	1.1997169	0.8540341	0.7534966	0.9969029	0.7944478	0.7355465	1.14602747	1.6811338	1.17910721	0.913331402	0.7878753	2.7116613	1.2269982	1.5503748	1.9964895	0.7383519	0.6994254	1.2797122	1.102653	1.1527022	1.0942909	0.9517651	0.7819871	1.7865636	1.0638133	1.2916234	2.1252372	1.4037161	1.7473834	1.5349872	1.0091642	0.9814449	0.9961576	1.262371	1.0136248	1.2059258	0.8987744	2.0693319	0.5437436	0.96892	1.1817782	0.9191874	1.2710982	0.6769225	1.2184828	1.0799687	2.4569993	1.0267457	1.273644
ZRANB2-AS1	2.4287635	3.0428326	2.7395412	2.7938746	2.8367191	2.9992462	3.13585549	2.38353621	2.03243849	3.167946202	2.64480232	2.7809118	1.5321726	2.1908675	1.8597805	2.2187912	1.815521	2.1984937	2.4150376	2.5775156	2.2174012	1.6810665	1.864542	2.1300608	2.7886503	1.6051287	2.5958719	2.553271	2.0208203	1.8216966	1.9435095	2.2966664	2.8991703	2.2602893	2.1409828	1.8536081	2.2438055	2.8922464	2.2280712	2.46707	1.9911011	2.1922262	2.0435945	2.2027771	2.4203743	2.1864668	1.6647374	1.7638904	1.9199858
BSN-DT	1.5404162	1.3169239	1.4479002	1.1883898	0.9673021	1.2645549	0.96885841	1.17924622	1.28245625	0.83808836	0.89534504	1.0277714	0.9851771	1.6400223	1.547875	1.3181489	1.3085834	1.0183073	1.0921877	1.4336071	1.4043159	1.3771978	1.6733604	1.5264672	0.9505222	1.076393	1.4647465	1.2219085	1.2931452	0.8984245	1.4714008	1.2012714	1.1095601	1.0041178	0.9463615	1.3057339	0.9075521	1.0222293	1.2018919	0.939734	1.329553	1.202642	1.0351092	1.4495418	1.0150446	1.3682523	1.2248524	1.1326011	2.0396305
PAXIP1-AS2	5.3668619	5.9125473	5.5608298	5.8403715	6.0456614	5.7461943	5.43459086	5.98834873	5.44325825	5.76774975	6.41032902	6.285997	6.5302835	6.3643986	5.5282925	7.0428795	6.5454346	7.0054129	6.3865831	6.6743975	6.4801825	6.3220138	6.6149352	6.8296696	6.5450226	6.8212687	6.7495787	6.7131803	5.7392891	6.327435	6.2470323	6.9785124	6.0951296	6.2174802	6.6490102	6.1796973	6.4472195	6.2126432	6.2090985	6.0136618	6.4863457	5.653156	6.0737954	6.3667039	7.0541253	6.400989	6.3294576	7.7513713	5.9241549
CYP4F30P	0.8797611	3.7377692	0.8098144	1.6110801	1.6858476	2.4387471	1.51266106	3.59217319	0.87674086	3.117750141	1.0088277	0.8117419	1.1767974	1.3560651	2.2298469	1.632407	0.4658409	3.4768363	3.6037887	1.136854	1.3399855	1.3923938	1.039135	1.5163221	0.8098144	1.5491813	1.0400818	2.0873043	4.0606313	0.5939745	1.9647785	0.8341839	3.1458497	3.6799095	2.109241	0.8998721	1.5205432	2.1076027	1.7362357	2.4188383	1.6883824	3.3764986	1.039596	1.3896296	0.8430329	2.1517833	1.6761812	1.0967778	4.7192516
DCAF13P3	2.2579894	1.515034	2.2373236	1.7505559	3.0171904	3.066722	2.55140171	2.33592081	3.39132541	1.631498396	1.3119726	1.6498053	1.6377104	1.504323	1.553049	1.5106934	1.2807132	1.9535514	1.4297035	3.2485464	2.4618906	1.5679582	1.755836	1.1161602	2.1758731	2.5792268	2.3209817	1.4377594	1.5342345	1.1650526	2.6186262	2.1097205	1.4279862	2.2092505	2.6482182	3.1562269	1.816743	1.1680461	2.2408186	2.2063686	2.4156757	1.9118733	1.9917741	1.3604523	2.1062286	1.3219126	2.2987873	1.2054367	1.9023751
FILNC1	4.0128926	3.7383004	4.1851026	4.8619877	4.0712541	4.1420528	2.59725236	3.62775414	1.60353974	2.373398669	2.79463604	1.1092294	1.3249918	0.9753985	2.2212805	2.1615371	2.2254601	1.8982667	2.3508018	1.3621573	1.6712642	1.1666586	1.3458595	4.6428482	1.0629134	1.1817957	1.6521884	1.4317359	1.4758057	1.6241321	1.1080182	1.1638974	1.6975497	2.3828509	1.85606	1.1743763	0.982765	1.7345871	1.7954158	1.2639535	1.7157233	0.9454017	1.5482704	1.6269467	1.4699017	1.2220103	1.0031894	2.8191252	1.0718235
KDM4A-AS1	1.8783177	2.0509267	1.9177429	1.8886666	2.0062765	1.9738666	2.77495841	2.29340861	2.16652393	2.284287544	3.02881597	2.0764197	1.7771976	2.4412716	1.5835936	1.7645025	1.7787651	1.6054084	1.8953652	1.8503797	1.632856	2.5774006	2.1901375	2.4670004	2.1063953	1.7293989	2.5443403	1.4510889	1.7043218	1.8058861	2.3790408	3.3746076	2.3868208	1.1250676	3.1031085	1.8505275	3.4008043	1.8830541	2.6812467	2.3734655	1.9808116	1.8240526	1.3056794	2.0741227	3.4497073	1.8332551	2.3796629	2.0777354	1.7932846
LOC100132781	1.4819098	1.329703	1.7856992	2.4206979	1.8056442	3.4546587	3.20063609	3.96570498	2.56427626	0.855422826	1.77566554	1.4998615	1.8620809	1.7086539	1.6647801	1.2721159	1.6314103	1.7715663	1.4921503	2.5276507	1.4229162	2.2651517	1.3271837	1.9992327	2.9609343	2.0018202	1.9756844	1.401701	2.4588875	1.7438238	1.7949978	1.1174568	1.6321569	2.2436919	3.73977	1.2964098	1.5877048	1.6961794	1.5720996	1.5888215	3.5475422	1.8388029	1.4258277	1.535561	1.5325097	1.3700755	1.1938897	1.1408247	2.2989248
SYBU-AS1	2.9261952	2.3940661	2.5524142	2.5181505	3.014948	2.3963215	2.97847445	2.36896134	3.23651501	2.564992901	3.09511925	2.5079621	3.017975	2.3815737	3.1557693	2.8344011	2.4135509	2.7080529	3.2135282	2.3565239	2.103324	2.6667206	2.802474	2.3864608	3.0120938	2.5541539	3.0035758	2.6907159	2.6222463	2.1921714	2.4279331	2.6504763	2.8243716	2.870913	2.4731206	2.7044799	2.2795065	2.1301295	2.7816938	2.4770321	3.2067769	2.4135509	3.1265882	2.2565285	2.6396718	2.9860662	3.0562448	2.7897648	3.1875802
IPO5P1	1.2405417	4.6066418	4.6875434	4.2890765	5.2875956	3.4086743	4.36489208	4.87116429	4.21142461	3.168832888	3.58395774	3.3464708	4.3489045	2.478325	3.4602205	4.0733297	4.8655582	3.0112271	2.7269725	2.4120568	4.1785087	3.3016006	4.2833676	2.847806	4.9454156	3.5675698	3.975084	4.4039231	2.7844744	4.8154181	1.5928648	4.1039709	4.9275095	4.9673794	3.5199766	5.0046471	3.9584991	6.0666191	2.6303774	4.6678747	2.9833789	3.2464153	3.0839159	3.4627506	3.3769565	3.8126859	3.752786	4.1107157	3.6385548
TNIP2P1	1.4666494	1.2919065	1.4381196	1.8695916	1.3798433	1.3690985	1.45193628	1.53953248	1.54182266	2.452605479	1.55112508	1.5526078	1.7995393	1.772433	2.0058933	1.799978	1.7856246	1.6461633	1.5095509	1.5674278	1.9996165	1.9205467	1.8716077	2.1309765	2.1012967	1.6666822	1.9728611	1.4980826	1.8134912	1.5123073	1.6712521	1.9692433	1.6975495	1.949435	1.7495396	1.8730086	1.5650788	2.1594251	2.1688248	2.0175327	2.1034806	2.2489313	1.6131334	1.49126	1.6548397	1.4395692	2.2036323	1.4116346	1.7429726
MSC-AS1	2.4238472	3.2343968	3.7597785	3.1478178	3.4879748	5.2891948	3.58081018	4.48247043	2.34686123	3.501581988	4.43046901	2.328029	3.2943214	4.1322496	3.8489322	3.519477	2.7166659	3.4493064	2.8426218	3.623534	4.4403677	3.0755505	4.4396986	3.0808484	4.323777	2.5985524	2.9271866	3.3528908	3.4591553	3.4428388	3.1385801	3.3838097	3.8575997	3.3594645	3.3674098	3.4342584	2.7000265	2.8311268	3.0309743	3.4655624	2.9174415	3.3165933	2.7976222	3.7094188	4.3387036	3.2808349	3.2172793	3.6766033	3.8579423
DPH3P1	1.8321055	2.2899151	3.1784904	3.5444865	1.7447232	2.0596444	2.34437102	2.38737883	3.49879209	2.05089706	2.07896076	3.6705452	2.9299735	2.6684225	2.2145107	2.7939724	2.5362848	2.5559712	1.9500719	2.5531558	3.2719685	1.9990032	3.6660528	1.962709	2.8403116	3.4024458	2.1081324	2.4138732	2.7693618	2.5704535	2.7042253	3.1906228	2.0348244	3.5210548	3.4631803	3.1203941	3.0141416	2.6490533	2.8540723	2.4876226	2.886607	2.9162382	2.6490533	2.586421	2.4473616	3.0976244	3.3740026	2.3101955	2.4778641
SHISAL2B	1.7309856	1.7195764	1.6519755	1.2799732	2.3023922	2.5749098	1.76675458	2.02667837	2.00278174	1.617023153	1.87928444	1.8668098	1.6944267	1.5767563	1.6216025	2.6458718	1.5950382	2.1776938	2.3182583	2.800387	3.3602742	2.1617118	1.9264598	2.3831653	1.4737493	1.369591	1.763027	1.3251906	2.2528558	1.7267705	1.96525	1.6226412	2.3032769	2.7362725	1.610101	1.0541054	2.6695723	2.8052589	1.8568262	1.6607808	1.7584539	1.852014	1.4319273	1.4297553	1.923679	2.0512883	2.5010599	2.7817632	2.0418267
SMIM9	2.2157443	1.6223235	1.2348506	1.4639719	1.782044	1.8165006	1.87358342	1.96773151	2.40067248	1.665126571	1.51685473	1.6448415	2.3326055	1.8501777	1.9716193	1.478396	1.5515325	1.6406575	1.5385745	1.9565981	1.6874916	1.7721724	2.0108796	1.2554721	2.0479256	1.5850359	1.8795158	2.2950585	1.5822775	1.816164	1.7500332	1.7639418	1.9411147	1.8380168	2.2503728	1.4446974	1.6777793	2.0032909	1.612737	2.1743365	1.6511008	1.3697997	1.7255223	1.697822	1.7719064	1.7072692	1.4824434	1.7742107	1.6697277
GOLGA8DP	1.9497859	3.0609883	1.8865462	3.1932621	3.5833241	2.8643223	3.84160107	2.92921021	3.56574263	3.385562401	2.96884169	3.6830362	3.7443644	2.9184661	2.1382737	1.4832159	2.2421191	2.6007401	2.8657981	2.4133789	3.0585145	4.9212145	2.2544043	2.7073517	3.3404555	2.7256385	3.3579795	2.7714886	1.7323184	1.8810045	2.3942297	1.7285502	1.9241301	3.0189219	2.4756613	2.368743	3.3084213	3.3917207	2.368515	1.9685548	1.9284253	2.2357764	1.007987	2.6310333	2.9660066	3.154059	2.2646293	2.3208695	4.1771907
LINC00856	1.4410692	2.606323	1.9972711	1.465198	2.3024611	1.5069801	1.97326444	1.78209526	1.9453266	2.46293313	2.07183697	1.2972061	1.2470459	1.8487388	2.1035383	1.5721211	1.1937162	1.751142	1.4769833	1.3246978	2.1911382	1.5045154	1.8751428	1.2277506	1.5507501	2.879281	2.1719289	2.3712314	1.8951658	1.5575824	1.8150306	2.5818131	2.2350118	1.919015	1.8251448	1.9468112	1.5758599	1.7614698	1.9974226	2.3115722	2.1304349	3.6284743	2.4903147	1.9338607	1.3692469	1.9237111	2.2182831	2.6122408	1.4138444
GUSBP19	0.7247467	1.3210669	1.3481013	0.8901916	1.5609871	0.9539498	0.91726773	1.78718677	0.89493453	1.718077369	0.81560491	3.9430436	0.9492169	0.9307341	1.462012	1.5847126	0.7725268	1.2836312	1.0690831	0.8487458	0.7616762	1.4188918	1.2616344	2.7541805	1.1531946	0.9986978	2.0105162	1.6813762	1.3941582	1.0720509	0.8895808	0.8250904	0.9362407	1.2691802	0.8187603	0.6216584	1.0809651	0.6296042	1.5154864	0.8717726	1.7745717	0.900906	1.8592045	1.2041121	2.9345111	1.1125639	1.1819476	2.1866944	1.3246864
LOC100133077	2.5087162	2.0163936	1.0298542	1.7864618	1.3522404	1.9904273	1.74444373	1.45131584	2.76939915	1.298313775	2.05124261	1.5268469	2.5458961	1.5978728	1.8495784	2.48476	3.2182733	1.9486159	2.2035564	2.296072	2.4191326	1.5789117	2.2441713	1.878907	1.7875023	2.0326279	1.8295806	1.7281833	2.1336062	2.1187278	1.8226085	2.0996248	2.1357411	2.0154445	1.4891422	1.4395407	2.5626615	3.0899539	1.5371828	1.3686556	2.8975009	2.6674382	1.7713476	1.5854926	2.330707	1.6889713	2.3187976	1.7982161	1.2075742
LINC01203	1.1990609	1.6184954	1.2103529	1.9851106	1.1528214	1.7985106	1.48702562	1.61898977	1.45475907	1.228715471	1.15496172	1.6704974	0.7298575	0.943908	1.5737843	1.3448293	0.9289203	1.5053534	1.5248303	1.2656777	1.4314465	1.1936813	1.306781	1.4278667	0.9947478	1.4786274	2.4948073	1.653384	1.7019346	1.0995195	1.1947809	1.1695689	1.1606717	1.8231574	0.9435755	1.1006181	1.4415667	1.7907622	1.2293068	1.3411769	1.1561758	1.2214871	1.7856256	1.4143415	1.1053966	1.1972186	1.1486147	1.4318725	1.2826514
LINC01001	3.9897497	2.7823254	4.4481714	3.4827367	3.3563957	1.8289844	5.21070419	4.35595078	5.32413983	3.555146099	5.29362241	3.0175318	4.5463996	3.1147395	3.1957875	4.1938141	3.4039722	2.7453512	4.4034004	5.1795677	3.1954934	3.0108701	3.4409277	3.6919566	4.0771834	4.8653095	3.9393218	4.1869414	4.0843713	4.4813381	3.5816742	2.9901452	4.0794821	3.2880924	5.4715255	3.3378515	4.945349	3.0743892	3.470131	3.8645556	2.8096031	4.3318332	3.9875103	2.9451479	4.9941457	3.3836855	4.3499805	4.990021	5.5232236
FAM66A	1.6282533	1.801133	2.442885	2.7519731	3.8706977	4.0245867	1.55695402	2.05983904	1.0610417	0.867449889	1.75313652	1.8225999	3.698346	1.7160967	1.6978774	1.9264122	2.9015559	1.6766432	0.7243173	3.1553559	1.4439583	3.9006681	2.4723874	1.7098109	1.2812109	2.2946108	1.65086	1.8517553	1.2306834	1.3839151	2.0101667	4.0181903	1.2691902	3.3071917	2.1097037	3.3441267	1.0629319	3.4536654	3.7080413	2.0646059	1.8550023	2.9398397	2.7278363	3.6210641	1.6120968	2.2363415	1.3449164	1.2870236	1.7082006
LINC00240	2.5993641	2.298534	2.7924759	3.4784187	2.7371892	3.0702327	2.70977234	2.50048235	4.02798815	2.304922356	3.2590896	3.2775496	2.8092873	2.7470193	2.6065349	2.836245	3.2166791	2.9057046	2.2262587	3.0886974	3.2787826	4.034381	3.8961119	4.1369058	2.4508621	3.3592039	2.6997613	2.1510187	3.518146	3.3779882	2.9871566	3.3182016	3.5647761	3.0661679	2.6101675	3.390718	3.6009343	1.8427523	4.5548657	1.7020922	2.2962394	1.9901596	4.084094	4.2824476	2.1455441	3.9489571	2.6485167	2.5287913	3.1539124
SBF1P1	2.0987933	1.6263169	1.3180616	1.1090405	2.574556	2.1146341	1.82833763	1.72563551	1.97182714	1.068321294	2.17420421	2.0993209	1.6641951	1.1479467	1.3155766	1.2425861	1.2978835	1.1397049	1.5384857	1.1183107	1.5101473	1.0961734	1.1992131	1.5524664	1.119995	1.1173915	1.9068525	1.6116218	1.8763384	1.2945597	1.4384829	1.2651214	1.8633697	1.4421593	1.2445933	1.2907187	1.3443075	1.5254383	1.0629653	1.7734957	1.2901067	1.9762063	1.1148631	1.2811203	1.3477256	1.008054	1.951057	1.8270541	1.971642
CBR1-AS1	1.4933107	1.3379774	1.5920355	1.6508369	2.4670516	1.9962256	1.60045191	1.82235492	1.094596	1.401789603	1.13198673	2.0428818	1.9198893	1.0590134	3.2793295	2.456874	1.5063555	3.8172811	1.223969	1.6050707	1.4650528	1.4177832	1.6089367	1.5498442	1.6676071	1.765485	1.8583053	1.5095468	1.6717978	1.2853974	1.3045256	1.4007897	1.3549037	2.01691	1.3554557	1.4161644	1.9520577	1.543347	1.2835091	1.3632073	1.4125666	1.365326	2.3046153	2.137069	1.4803541	1.5513239	1.9654131	1.2319567	1.0829683
RSU1P2	2.5148487	1.7373843	1.1924039	0.9996356	2.8447826	0.9983667	0.92714462	0.93775853	0.80376373	1.345461601	1.71575672	2.9253831	1.4194694	0.7489727	1.0495473	2.3404166	0.6598736	1.0255137	2.8345918	0.6322163	0.86967	0.945832	0.6287738	0.7776967	1.124084	1.3868378	1.1190327	1.1795691	0.9548976	1.7256952	1.8503427	1.0444407	0.7306263	1.4397288	1.621576	0.7476101	0.6179893	1.0563091	0.8162452	1.1987027	1.2357482	1.0367425	1.4873032	0.9869788	2.8249138	3.2208453	0.8570347	2.0493228	1.1097412
HOXA-AS3	1.3998983	1.9915683	1.9655827	1.8882036	2.8744324	2.2360333	2.89211196	0.94375018	2.2170194	2.441632469	2.10750384	1.3102203	2.6955827	1.8054727	1.0008666	2.121724	3.0275432	2.0514064	1.8290144	1.7931654	2.748799	1.5572949	1.2255824	2.1692853	1.2598458	1.7396426	1.8839619	3.3628566	1.9088822	2.3026931	2.0484789	1.8156614	1.2333318	1.8004534	1.936337	1.625703	2.0121154	1.8923517	2.8592792	2.0541406	2.1371289	1.3324327	1.5913951	2.67113	2.7963698	1.4300813	1.8633153	1.9342163	2.3755348
XNDC1N	3.9826797	3.7807233	2.9596572	3.1838762	2.8143334	3.7179978	3.28769638	2.43629543	3.12016429	3.018224535	4.07894425	2.5099725	2.616059	2.8920517	2.3271999	2.6982909	2.5605673	2.4156497	3.5430432	3.1410872	2.7243954	2.5166251	3.1973937	2.8148348	3.1544718	2.4543236	1.8813823	2.7777832	2.5350155	2.8685404	2.7906752	2.2643956	2.6648329	2.1054996	3.1692656	2.12262	2.1238306	3.5947131	3.7508795	2.0280699	2.5853465	2.0792294	2.1600873	1.7159342	2.3828471	3.01602	3.3207492	1.9297328	3.0921179
LINC02171	1.6187021	1.6934167	1.6350606	1.2895205	2.0519137	1.2698357	1.76663105	1.67251528	1.89046034	2.411617783	1.50627015	1.3126429	1.1206416	1.8259116	1.993335	2.3861066	1.7462159	1.5120226	1.7655214	1.521927	1.3484979	1.6836908	1.454242	1.6049699	1.7048972	1.7092556	1.741163	2.3546083	1.9734091	1.928065	1.6423907	2.1988757	1.5824201	1.6017574	1.1620557	1.5223351	1.9417854	2.0130643	1.6478144	2.3020826	1.4168437	1.8854681	2.4178306	2.0748694	1.5467697	1.7339432	1.7626938	1.8517517	1.8500932
MRPL23-AS1	2.8121357	3.5579168	2.093492	2.9384847	3.190753	1.7706744	2.09444393	3.1025436	2.74713975	3.420878946	2.57527513	2.3630704	2.6605394	2.9322743	2.463276	2.9407189	2.6742962	3.5537197	3.3326448	2.9845172	3.3627789	3.4445742	2.841849	2.3559624	2.2541956	1.7123369	2.6553539	2.8963839	3.4087492	2.2070981	2.5701202	3.0495248	2.7493804	2.6681942	2.4190548	2.8349601	1.9439996	3.2386054	2.7108492	3.8062437	4.2223239	2.5436801	0.9159462	2.2484076	2.3931509	2.5407494	2.8623215	2.4989867	2.480299
LINC01134	1.9816532	1.9335034	1.7414819	1.8966728	1.6442424	1.9929484	2.03436511	2.13811735	2.59610649	1.950787589	1.99205029	1.8596306	2.1887276	2.2155716	2.221816	2.2379281	2.3268614	1.7469099	1.8257347	1.8148298	1.9102572	2.7245294	2.012252	2.3585669	2.1967454	2.0846194	1.5772302	1.9642024	2.1174025	1.7990547	1.8050908	2.1833736	2.5035358	1.9454572	2.3310554	1.8808909	3.2128256	2.1808867	2.032398	1.9908584	2.01546	2.1866628	2.0617186	1.9740205	1.8784106	1.8287645	2.3484078	1.9181238	2.3439024
LY6E-DT	2.2188686	3.5623699	3.3426351	4.249291	3.757385	3.3002647	1.828539	1.9436434	2.42481104	1.438300649	2.31085644	2.1659423	2.3009199	1.8602764	3.1671288	2.2740553	1.3979261	1.9396228	1.8250827	1.4788073	3.1664943	1.8013214	3.1170011	1.5150681	2.2033636	1.703373	2.1930898	2.439763	1.8127452	1.8637415	1.9143253	2.6669771	1.8745959	2.5315122	2.050004	3.155152	2.0143194	1.8800006	2.1059005	1.7325253	2.2928645	1.2002264	1.4285153	1.7608188	2.6156806	1.8113463	1.4131142	1.2729068	1.3348119
UXT-AS1	4.3995796	3.8099602	4.4113368	3.6865069	4.2609223	3.1841374	4.52029792	4.60390473	3.09341407	3.617931946	3.27201501	3.2829281	3.5276157	2.8864502	3.7271123	3.1664463	2.7395047	3.3952853	2.8549982	4.3542599	2.8585071	3.1966985	3.1058576	2.8439788	3.4714919	2.2310751	3.0174564	3.6163558	3.111718	3.4938604	2.6669974	3.1563115	3.3507906	4.0703848	2.3021529	3.3924774	2.4469414	2.0709612	2.78586	3.8295667	3.4523572	2.7392124	3.5164195	2.9199425	2.9692918	2.9950018	3.2313173	3.5704573	3.1709444
LINC01816	2.7641066	3.2001927	2.8911602	2.7810796	3.1960887	1.6836447	3.16132952	2.82070632	2.90693954	3.183446787	3.21686558	2.6475698	1.3937488	2.4001038	3.3136974	2.7768278	3.0260733	1.6817002	2.4508392	2.8813416	2.9629896	3.6003682	2.8679712	2.7151723	1.98539	3.7150406	2.672038	2.9447637	3.2120986	1.6208134	2.5870146	2.4698008	4.4943439	2.4263318	3.1107788	2.5126293	2.1866578	2.1238212	2.9177353	3.37598	2.4773741	2.4867261	4.0948325	2.288969	1.9531539	2.4337298	2.0748539	2.5097208	2.069661
MAP3K14-AS1	3.0084158	3.2311795	2.6948903	2.6941111	2.8590923	2.7815386	2.59767819	2.30021009	2.20496447	2.155665877	2.61496392	2.5818096	2.1295016	2.949846	4.1407551	2.6948903	2.9683712	2.5145621	3.1542486	3.1090345	2.3646185	2.317877	2.0477317	1.9399878	3.0040867	2.0790489	2.6554733	2.8483385	2.8785755	2.5007393	3.5031	2.9359521	3.27327	2.890842	2.1768635	2.3389915	2.5895171	2.3814963	2.5196286	2.186573	3.4792221	2.162638	2.6074667	2.0422027	2.4697988	2.4223882	2.8223773	2.3360776	3.0676077
UBOX5-AS1	3.7726278	2.0641834	2.8660069	2.9099166	2.913567	3.5859222	3.42713796	3.14610964	2.84108206	3.192377015	3.64739217	3.3064419	2.7291485	2.5044272	2.6943864	2.63431	3.1463268	2.1825262	2.9802683	2.9443428	2.5247134	3.4075153	2.8019683	2.7334284	2.9586198	2.039736	2.5351897	2.8342473	2.7501439	2.8249914	2.5719344	3.3834152	2.4570753	2.7513333	2.9069327	2.4781846	2.7531359	3.4309951	2.9920753	2.755516	1.9198284	2.8520551	2.3884153	2.5010865	2.83319	2.8077289	2.8791215	2.7641077	2.4420389
LOC100134040	1.0661631	3.0373535	1.85501	1.6493793	1.3017869	1.833617	3.83236017	2.38519324	3.66326455	3.723813709	3.74644847	3.5654976	1.7830129	1.5151625	1.0696971	0.7311682	2.4571763	1.3497484	1.0917219	0.9282524	1.4231619	1.2968838	1.5420278	2.9391513	2.3355272	1.4766633	2.8821154	1.3229205	1.8082412	1.5989281	2.6713516	0.848	1.1840908	1.6710941	1.3072284	2.399583	1.3416196	1.0098808	2.5470316	0.6096117	1.2296088	2.5083592	1.1728439	1.5615424	2.0131295	2.473341	0.9560894	1.061227	1.7753479
KDM7A-DT	2.872594	3.1281955	2.4754137	2.6156123	3.6373922	3.030512	2.62998057	2.14765143	2.63198663	1.452379362	2.24052693	2.1798648	2.4872786	2.4680829	1.9803479	1.9225744	1.6033304	1.340145	2.9228861	2.0137376	2.2898715	1.8619441	2.3140219	2.659251	2.0476051	1.8965917	2.3940152	2.6568629	2.9321329	2.7723072	2.0588124	2.2274699	1.9267207	3.0019444	2.0103704	2.4992523	2.1604015	2.0593057	1.7480774	2.3925091	1.9194097	1.6619365	2.5695503	1.9665708	1.7680887	2.1768013	2.2642133	2.6816503	2.6552621
LINC01119	2.2090674	1.8808628	1.3640795	2.5928234	3.2391828	1.652186	1.91477074	1.38914089	1.70261986	1.768227606	2.45538925	2.746678	1.9411186	1.101733	2.3087684	2.1268302	0.8597038	1.5003877	1.8796105	2.0839996	1.5553149	2.0598932	1.7722204	2.3117579	0.8947603	1.4086866	1.2093656	1.8427221	1.9996282	2.5007692	0.8779509	1.2879043	2.2378389	1.6420333	1.4699054	1.7372239	2.9226734	1.4244795	1.0727749	2.9043577	1.5060272	1.6840589	1.186716	1.3870612	1.7859566	1.1579158	1.4875495	1.6940379	2.4533883
LOC100134368	1.4934596	1.9044041	3.3663376	2.5875539	2.3131761	1.7332925	1.75298744	2.87782266	2.0785359	2.171861463	2.70956669	2.24084	1.6611942	1.6088741	1.5006648	1.5538973	2.2118563	1.0967641	1.9351753	2.1033056	1.517908	1.9898868	2.7827712	2.028362	1.2158579	1.6978225	1.169642	1.4692096	2.0246319	2.6983347	2.1527316	1.6804193	1.4954831	1.4900587	1.2283904	1.769922	2.0977335	2.2581606	1.7223875	1.3638186	1.3514453	1.365335	1.7503652	1.7781613	1.5208593	2.4239321	1.3576479	3.0960152	2.7078325
LOC100134391	1.6510337	1.8415139	1.6325401	2.1199495	1.7612664	1.7806877	2.19660286	1.84817161	1.93834265	1.979041431	2.17382463	1.9457952	2.0933252	1.5629298	2.4375912	1.5463776	1.7849963	2.1231235	1.6971765	2.2660301	1.9388002	1.5121466	1.7603521	1.7133001	1.7512625	1.8440621	1.3564069	1.6861414	1.8592813	1.7716222	1.8226108	2.0270212	1.9083412	1.853394	1.8914203	1.908772	1.9018195	1.7454228	1.6333307	1.8951987	1.6199384	1.7275697	1.5076089	1.5661624	2.0326748	1.55004	1.7295517	1.4940179	2.15425
NDUFB2-AS1	1.7837664	2.6372505	2.831893	2.2722178	1.6182112	3.3488413	2.43449386	2.99221403	2.01327921	2.317825635	2.52623412	2.6649544	2.8518929	2.4202487	2.1155794	1.8587517	3.8476929	2.4920789	3.6075312	2.3327015	2.6577661	2.6159644	3.485485	2.500226	2.789965	3.5715169	2.8448461	2.2522145	2.9895364	1.8341318	2.7770095	2.9133616	2.8883102	2.7016346	2.6186834	3.5822639	2.2754664	1.8521036	2.8230844	3.6953905	3.2204116	2.2185503	2.7107833	2.7327436	2.6157387	3.6227527	3.1622187	2.4022996	2.1661113
UBE2Q2P2	1.4748988	2.1083685	2.9187116	3.2696408	2.5477321	1.8612514	2.68484686	2.10653735	3.23633566	4.500462184	3.47709671	3.1398976	2.4463561	0.4541732	2.1837514	2.1667879	0.7488575	4.1031774	3.0116001	1.1297078	2.8928245	4.4169705	2.487829	2.4667611	4.4429005	1.0005875	4.2871211	3.1135541	3.9708823	2.89808	3.3258139	1.9180338	0.5636979	0.9815929	1.8981053	2.0270223	1.936487	2.6919136	2.931459	3.7441676	0.7940648	0.4541732	4.2946821	2.3382288	2.1428979	2.3428753	0.8325257	2.9908283	1.2357002
HDAC6	6.5165247	6.2914297	6.3312216	5.8343682	6.0540067	5.8881628	6.94787621	4.70767801	6.39444461	4.98640172	4.7225204	5.0347956	5.1176972	4.7243863	4.6461927	4.9511901	5.2663166	4.4324635	5.2644965	5.4727339	4.774437	5.5618194	5.3043415	4.927331	4.9256903	5.4556579	4.5983405	5.0428563	4.619509	5.395546	4.5238437	5.0344442	4.6860471	5.2703308	5.229695	5.0751406	5.4414862	4.7539178	5.4671653	5.1746764	5.0041346	4.8709844	4.3550187	4.9487347	4.7659314	4.5373332	4.5036168	5.2891958	4.5149947
C17orf99	3.6323327	2.2965073	1.9144138	2.8843733	2.5250784	2.4683722	2.69648848	2.29973872	2.75187914	2.585663691	2.75483185	2.7359101	2.5718552	2.441594	2.5211694	2.6121985	2.8991032	2.7842381	2.6217514	2.594895	1.7898605	3.1948129	2.5702396	2.6737201	2.6443958	2.6885308	2.982127	3.0205053	2.2817557	2.79593	2.8331452	2.4390492	2.8470289	2.7245015	2.4650396	2.3102273	2.3157314	2.9297013	2.4918268	2.5231101	2.5286372	3.1826821	2.5493568	2.3839415	2.9730849	2.3184877	3.4264972	3.103784	4.0707228
LOC100144595	1.2616926	1.0710974	1.0243529	1.3245001	1.3610891	1.3354387	1.6854568	1.32079729	1.27064655	0.843969123	1.77732012	1.1064712	1.2337273	1.2428915	1.227208	1.1481727	1.0878583	1.1629162	1.007723	1.2704348	0.9104851	1.6902215	1.1916952	1.5069536	1.2725217	1.0884141	0.8421125	1.5834106	1.121742	0.8871236	1.3649785	1.0625489	1.4301779	1.022151	0.7317759	1.0569792	1.132109	1.5464707	0.9616373	0.9566271	0.9938942	1.1677883	1.4319011	1.4316359	1.0585985	1.2301905	1.1484994	1.0656666	1.174692
LINC00029	1.9594898	0.7521816	2.0239311	1.8027504	3.1362233	1.7648908	2.69411708	3.20030084	2.04108058	1.20505624	1.44205244	1.4257209	1.6781223	1.2456416	1.4543313	1.2451755	1.7631283	1.0682101	1.163727	1.2801412	1.5269117	1.4961688	2.9720621	1.7654858	2.9328201	3.172307	1.8712041	1.5826622	1.7188098	2.0851332	1.5032546	2.1980136	1.3151722	1.7594142	1.2750029	1.2947379	2.4010096	1.9907238	2.098169	1.6750481	1.8027504	2.3412135	2.0783424	1.0902741	1.570973	2.3257797	1.1706	1.0133757	1.4374555
LINC01056	1.4398524	1.3149844	1.8259286	2.3000138	1.3355718	1.8274357	1.86553607	1.55551379	1.70662735	2.039198121	1.61458956	1.7657732	0.9497326	1.7274849	1.2676687	1.6689177	1.4290459	1.462573	1.4124645	1.3798046	1.8659899	2.2544443	1.9945793	1.9444871	1.4263909	2.1501903	2.1083513	1.2457469	1.4974806	1.7056525	1.3090547	2.0178124	1.2730629	1.2168177	1.6883139	1.7435796	1.5117938	2.0062837	1.6066383	1.425515	1.6021098	2.4122966	1.3590609	1.7888445	1.3350132	2.0083366	1.7667083	2.0045055	1.7380873
EPHA5-AS1	2.4521719	2.1192568	2.8209577	1.8449143	3.0733913	2.713175	2.12113446	2.07306129	1.918679	2.043663295	3.2456971	2.6176625	2.3223418	1.8197302	2.1496555	1.9154309	3.1481833	2.196044	1.9576423	2.3474874	2.4141142	2.1247595	2.5039201	2.103386	2.0392008	1.6823944	1.7893662	1.4459063	2.0225471	1.9366075	2.6632785	2.5993173	1.996361	2.0020703	2.3533895	2.2913594	1.9681273	1.6726975	2.3493967	2.3792011	3.1661174	2.6128705	1.5446992	2.2250426	2.3082234	2.7313924	2.2957534	2.4100097	2.9244574
CHKB-DT	2.7946757	2.7098215	2.9573846	2.399797	2.3840214	3.04128	2.16091944	2.78994534	2.65144745	3.161656084	3.0416145	3.6048616	3.8309969	3.8173544	2.5419241	3.2627326	3.1530419	3.17642	2.9369098	3.4157669	3.5349479	4.8474942	3.1833198	4.7570891	2.8557182	3.9325556	2.7635838	3.3194551	3.4744156	3.418414	3.7573137	3.7441236	4.0013424	3.593367	3.8137635	4.0624659	4.0610804	3.6663289	3.3050863	2.1289792	2.663811	3.2589728	3.6610934	3.7131047	2.5913024	3.6081916	4.0114924	4.0822408	4.6635818
LINC00930	0.9587813	2.6961747	1.1398047	1.0600962	1.0255025	1.1446584	1.08488854	1.68040243	1.57606532	1.616080009	1.37611716	1.367938	0.949409	1.6107263	0.9981709	1.2810875	0.6485255	1.7504292	2.0513068	2.2511994	1.2037583	1.1186597	1.2755704	0.8882734	1.3034506	0.6927035	1.3665504	1.1103285	1.7709225	3.1411744	1.315621	1.2318652	1.8870186	0.926955	1.0779866	3.4020561	3.1995096	1.1874198	0.528056	1.7310732	1.089837	1.7140206	1.5767179	1.5155885	0.6821393	0.8327837	1.7043087	1.3579224	1.4186697
KLLN	2.0121288	2.1123688	1.20554	1.3884746	1.9416971	1.1827732	1.80137192	1.49592503	1.57712336	1.972521068	2.39367118	1.8388059	2.4617039	2.2009142	2.0179165	1.9438384	1.5210542	2.1747286	2.3426291	2.523293	1.502386	1.833834	1.6180154	1.7069221	1.2454199	2.0391537	1.6415455	1.7230923	2.4985149	1.8230885	1.8418275	2.4132826	1.6605018	2.1745347	1.5357662	1.7327884	1.6732252	1.3864578	1.5754626	1.3034627	1.6411124	1.9770078	2.4828638	1.6375639	2.16838	2.5211634	1.8607677	2.019419	1.3303163
TMCO1-AS1	1.9239897	1.6460132	2.5255003	3.6627122	2.0735862	3.263696	1.43866772	1.16859787	1.99750109	2.129555481	2.22564213	1.7128606	1.5835892	2.3381366	2.2408182	1.5082564	1.2108173	1.239118	2.918446	1.6549114	1.9191081	1.4812605	1.8652745	1.5569682	2.8182183	1.7178854	1.9723126	2.0860867	1.4352887	1.6843336	1.9551911	1.4029799	1.8334853	3.0136879	2.285268	2.0010688	1.4330547	1.4085698	2.3363142	1.4511153	1.6946687	1.2228708	2.3058917	1.5966178	1.7603475	1.3430947	2.0353423	1.2359432	1.4528382
HDAC5	2.6841521	4.3097167	4.2381645	3.1665879	3.8223533	3.9913099	3.70515377	2.37646688	4.05709338	4.798917676	3.68634551	5.8809865	6.9905368	6.2481801	6.2636374	6.2085947	6.1532052	6.154955	6.5130846	6.7170325	6.3413121	6.2736987	6.2714491	5.9895577	5.780616	6.2751598	6.4459521	6.584957	6.3272936	6.6044107	6.6468738	5.7995175	6.4046764	5.9489288	5.5840195	6.2116271	6.8017927	6.0105738	6.4739127	6.2843774	6.1629386	6.2858909	5.7491891	6.1614893	6.3791234	6.5566797	6.8850971	6.4057131	6.5024321
KRTAP20-4	2.3730702	2.5405229	1.8045182	1.9648346	2.1942777	1.5431135	2.66440494	2.59696916	2.84913363	1.736981267	2.61901869	2.138541	1.664583	1.665946	1.2546339	1.5148096	1.9387342	1.216286	2.3876715	2.0187099	1.644913	2.4180379	1.9369463	1.8694641	2.2851246	1.6196159	2.3498328	1.8328199	2.0736991	1.9347784	1.9847368	1.8384254	2.4651031	1.4804048	2.6122322	2.0142667	2.4728388	2.3488005	1.5558696	1.5679868	2.6881531	1.7303499	2.8051377	2.4923586	2.0096977	1.4568866	2.40121	1.5884639	2.7880991
RNU4ATAC	3.993836	2.8015156	3.2476821	2.4162209	1.1691503	1.7482046	5.01296545	5.00558542	1.34833492	4.254719191	2.63340527	3.4449055	1.7658425	2.0865396	0.9157739	0.7777352	1.306849	2.6942409	0.9789662	1.7853123	2.3825742	1.5730609	2.5649029	2.647335	2.4651906	1.9042719	2.1182352	3.4378206	1.4302976	1.3543268	2.078197	1.0002301	3.2925175	1.5452739	1.4236368	4.2012966	1.6367881	2.0035859	1.4522697	1.2363079	1.6175737	1.4822085	3.9915542	1.8941924	1.8404382	1.059259	0.9948281	1.3189011	1.5443218
SCARNA9L	5.9095725	4.8425876	5.3442269	6.1064294	1.6609462	6.303163	7.44197622	7.06093954	2.06000338	5.751169335	5.5535302	3.0299628	3.2624615	2.2044347	1.4597441	3.4902277	3.2581083	2.2610887	5.2287258	2.2287211	1.3163922	2.2320719	5.3204757	4.7277611	1.1619841	4.5382483	3.5479476	0.4747771	2.806858	0.6499799	3.5329111	5.0787012	4.1602273	1.1721966	5.4511289	3.7993369	0.9553188	0.9909168	0.7821214	1.3972272	3.5427366	1.3354856	4.002268	3.6648933	4.3842122	4.5945715	1.2725132	2.7610938	1.1977437
PDCD6IP	7.154381	7.7228239	7.7125057	7.3705104	7.4649709	7.365477	6.94018117	7.20362958	7.12325698	6.620667935	7.22742571	7.0320377	7.1580243	6.5359029	7.5325136	6.9164936	6.6617239	7.2316415	7.1549857	7.1164596	7.2086777	7.1090787	7.0503031	6.7448564	6.886442	7.007247	7.1354449	7.573563	7.0470095	7.1549857	6.6083974	7.0779639	7.0415876	6.8315128	7.601878	6.9180588	6.8449211	7.2628592	7.0647769	6.2442588	6.8613183	6.9645426	6.6273203	7.1749284	6.9039212	6.7654429	7.0222223	6.907192	6.9488596
TEX36-AS1	1.3498537	2.0305312	1.5970132	1.7467337	1.6503203	1.032474	1.34189998	1.32806649	1.6216582	1.353198664	1.4807679	1.949733	2.0081675	1.3539693	2.2000544	1.4614851	1.9100117	1.5863243	1.4479824	1.0775922	1.7136923	1.6168211	1.4378722	2.2430467	1.3332314	1.8027857	1.8147078	2.111592	2.0165	1.7284868	1.6874455	1.5164562	1.7893263	1.5576502	1.3410754	1.8119335	2.1053046	2.1674369	1.8380788	1.5303425	1.6325463	2.1808433	1.5599919	2.1236805	1.7986245	1.7142359	2.1030406	2.1177665	1.8431139
PATE3	1.3283315	1.2092245	1.8067699	1.2848624	1.5695573	1.2692652	1.55315155	1.20700132	1.07647076	1.202400189	1.41023033	1.2592043	1.3264394	1.0507978	1.8641123	1.5669931	1.2585984	1.3127657	1.4718659	1.2772492	1.323474	1.1548762	1.3843183	0.9945845	1.2794843	0.9199673	1.4015781	0.9130212	1.6159375	1.2641994	1.0620247	1.4629403	1.3017075	1.0967611	1.3352077	1.6858048	1.1606673	0.9546411	1.0074736	1.7170846	1.3975301	0.9625051	1.5417507	1.9549073	1.0129051	2.5324813	1.9374384	3.0058549	1.6005908
PEG3-AS1	3.6659187	5.4664904	5.1151374	4.6143675	5.2947845	5.3915366	4.87082694	6.18528559	5.27447589	5.143615898	5.61821365	4.3743827	4.748802	4.8731399	4.7256757	4.2462546	4.2676293	4.8269614	4.9351511	4.8156037	3.7802624	5.5196245	4.2482244	3.6341709	3.9599017	3.9490268	4.274356	3.6961758	5.4186199	3.7288806	4.4775178	5.0336512	5.9194328	5.1032065	4.7924419	3.8933849	4.7836829	5.1069179	4.7500011	6.1964552	5.3589317	4.032062	4.0367638	5.4737067	3.6852568	4.5605102	4.8660703	2.8894215	3.576842
DBIL5P2	2.2278337	1.6621124	1.8961262	1.3625448	1.1745519	1.7108605	1.20092511	1.21285387	2.08750316	1.154081606	2.10640378	1.0987939	1.8353273	1.0816702	1.4174128	1.530261	1.1934754	1.0693022	1.3356304	2.2096886	1.6319188	1.1837958	1.1671999	1.3651571	1.1320999	1.6095339	1.6078742	1.1980598	1.2002479	0.9613021	1.2061209	1.3392562	1.4914346	1.2055125	1.1954205	1.1682194	1.4991131	1.1569074	1.2649015	1.0823726	1.0296666	1.0195221	1.6413605	1.2331017	1.2680802	0.9011572	1.3720547	1.0850885	1.3611568
PDCD6	7.7695528	7.4377943	7.345648	7.6981197	7.2339735	8.0650977	7.07675613	8.20451764	7.00069706	7.341378723	7.97330383	7.3121457	7.9885998	7.885139	8.4623427	7.8113927	7.9779804	7.9069777	7.4096853	7.5483418	6.8089124	7.717674	7.5995642	8.0385185	7.3059713	7.1260004	7.8765147	7.5342516	7.4777456	7.9623137	7.9761581	8.0995574	7.8774355	7.8037156	7.7505085	8.173913	7.7029805	7.5228722	7.6886907	7.8887863	8.5693292	7.9040023	7.8472765	7.4262341	8.3487617	7.7821038	7.8394079	6.8334992	7.8216943
SNAR-I	3.92635	4.5980935	3.5745811	3.8985942	4.1914888	3.4517252	3.39103342	6.59748473	3.62159083	3.603162312	4.20684558	3.2436219	3.0046564	3.7528145	2.8209833	3.5679933	3.9983141	3.6064612	3.790101	3.6533937	3.9668975	4.1681923	3.6617572	3.6724697	3.4072754	3.1143403	3.7405661	3.2984943	2.4566933	2.9501683	4.2587983	3.9605597	3.4704009	4.5731991	4.3947352	3.4660216	4.3448813	3.3145119	3.4518426	3.185226	4.0302081	2.8763974	3.1882941	2.9011617	4.0476589	2.7643898	3.3881187	3.2067161	5.0538731
SNAR-D	1.8774807	1.8051383	1.3714257	1.7522675	3.6562219	0.5670223	1.38467858	1.94756664	1.20471646	0.958522122	2.82112744	0.6526031	2.4444055	1.1168505	0.3219007	2.0563264	1.1773347	0.3688354	0.5887916	0.4851785	1.4808993	3.1801087	2.0463937	1.4767987	2.9846183	1.6626189	0.5106059	0.5625859	0.4322345	0.2889559	1.1239702	3.4163862	4.2291376	0.7974944	1.9736982	0.5540506	2.3949738	0.2889559	2.9967094	1.4953894	1.322468	2.279299	1.1871077	1.2666556	0.4504317	1.0976866	1.5723442	0.8534329	1.4554445
SNAR-G2	4.4689273	2.3417781	3.4299584	3.2065338	2.1320696	2.7327801	4.72584768	2.41725258	2.50299089	3.524552018	3.15577788	2.6773279	1.9395395	2.4545639	2.4262842	2.160054	3.5348111	2.7126752	2.6199904	2.3877993	2.9408655	3.3849528	3.0975169	3.6910599	2.6618336	3.1186336	1.9965092	2.7602515	2.3944884	2.4076322	3.1548403	3.4499806	2.4053081	2.6244372	2.7098567	2.6050232	2.7622018	2.8396512	2.673037	3.3789887	2.9990798	3.1742295	2.3701534	2.3503744	2.0319619	2.3586733	2.2124374	2.1325753	3.2842657
SRRM5	3.1940966	3.3221506	2.8540391	3.3864292	2.5739463	3.0468001	2.68076453	2.75027489	2.93249068	3.848153312	3.3973557	3.4584666	3.1765941	3.0801436	3.2905213	3.4362646	3.7108218	3.5152703	4.0076414	3.0624418	3.5342375	3.5587561	3.5435669	3.8703127	3.2908535	3.0402726	3.5199846	3.578476	3.8205434	3.3056459	3.6869652	4.0098153	3.4247359	3.27532	2.7338696	3.4344823	3.2373658	3.3392964	2.9118175	3.2084454	3.9577079	4.5177534	3.9347913	3.4220998	3.7502421	4.3280954	3.2871091	4.7155473	3.6472779
ERICH4	6.0920092	5.0778351	5.525002	5.6839562	5.2090079	5.6718871	6.07670081	5.69982127	4.95337489	2.066280485	3.44645562	4.2047248	1.8310037	2.432805	1.8704066	3.3562539	1.8665	2.0490617	1.8388462	2.4703077	2.4842265	2.4074945	3.2158363	3.0704006	2.4602952	2.5218772	2.9613234	1.2883688	1.901039	1.8792675	2.0042615	4.0646018	2.3269196	3.6274737	2.9976302	1.7424099	1.5683434	1.8709146	4.6197844	3.1970286	1.6840783	1.8727404	3.5845398	2.7558971	2.8929517	3.8474967	1.8073512	1.1781215	3.6859421
EPOP	1.820821	1.8675483	1.5963802	2.0462684	1.5310493	1.8390136	1.66177432	2.46087681	1.87335498	1.559262759	1.73443336	2.3873548	2.2335272	2.7214065	2.2168607	2.3394648	2.4653946	2.036607	2.3131711	2.1173754	2.5904366	2.1137947	2.1685964	2.5664251	2.2751631	1.821813	1.9964439	1.8653225	2.5524434	2.4966318	1.8331975	2.2671115	3.0361684	2.2800459	2.0156337	2.4108425	2.2539701	2.0163893	2.3517848	3.1804448	2.1669481	2.2098002	2.0370832	1.9693582	2.1477946	2.472161	2.1261075	2.8075646	1.7831713
BCL2L10	2.7497854	2.6403996	2.6334274	3.7876933	2.592731	1.626591	3.93129776	1.63382962	1.87492167	3.80433145	2.48435247	2.7676107	1.8451529	1.0347068	0.7370833	1.8053627	1.103046	1.9989418	1.5590898	0.9753843	1.2349614	1.0204688	3.5970043	1.4478355	1.4588386	0.8589991	1.7039716	2.1711508	1.2437841	1.3954233	1.8361754	1.1445822	1.2566192	2.2637317	1.2130567	1.1281345	0.9899756	1.0381768	1.4146837	1.1170397	0.9757082	1.1895719	1.7408874	1.0763298	0.8912492	1.068021	0.8551563	1.2718136	1.1079497
MIR1224	1.9379875	2.5608182	2.3742561	3.0034762	1.235334	3.9283048	1.76317971	1.43019253	2.23690583	3.114553194	2.63295058	0.8229117	2.402209	1.8126472	2.886924	2.9008159	3.360317	1.9229305	1.3636434	1.3118255	2.5825226	2.4317889	1.3276572	4.063418	1.3364026	1.8599128	3.0720023	2.413948	2.4876808	1.5173219	2.8557136	1.2442823	1.3883521	2.3082265	2.477678	1.9896856	2.7721298	2.2153886	1.9524118	2.3960783	2.9265527	1.3903958	2.0505281	2.577483	3.9805753	2.1415737	1.6223272	0.8966303	2.4519803
TOMM6	8.3988204	8.7159819	8.361509	9.0993028	8.5011845	8.5892256	8.72640708	8.57655615	8.72784909	9.107930384	8.23173964	8.5476066	8.5232741	8.0735401	8.9307701	8.6308886	8.7795868	8.6408403	8.2842569	8.4793781	8.7860109	8.5711448	8.708264	8.6631577	8.6146868	8.2234445	8.9830394	8.0074909	8.5674621	8.5092119	8.2855859	8.6702031	8.3662068	8.533273	7.882512	8.7739157	8.7520423	8.0436321	8.4047274	8.1057396	8.8641324	8.7901622	9.4549593	8.2997551	8.4301966	8.331041	8.5407561	8.1838573	8.1583258
HECTD2-AS1	1.3220032	1.5427104	1.2440112	1.1210827	1.8271193	1.3278564	1.18734998	1.38720721	1.34248354	2.365037922	2.00683274	1.8832434	1.0213937	2.1428559	1.5363464	1.1385816	2.5491044	1.3371811	1.289873	1.2449298	1.1575018	1.9725934	2.3604453	2.4417851	1.4270505	1.3252172	1.7280061	1.5275732	1.2057208	1.0737783	1.3690675	2.830914	0.9865512	2.3642756	1.6229264	1.829825	1.3957852	1.3452236	1.9492016	1.9393608	1.6751003	1.9469407	1.0177698	1.4437954	1.8083296	2.2883998	1.2731351	1.3659788	1.9454746
LINC00426	2.1067714	2.6693721	2.2318384	2.1148198	3.9430596	1.7938535	1.79584224	1.80127958	1.92578	1.904524733	2.23045411	2.2568728	1.7652293	2.1692673	3.0816541	2.6597975	1.7054509	2.5509078	1.635747	2.2686855	3.2203526	2.1160961	2.0529834	2.0244898	3.2238689	2.9832779	2.4758148	2.3497368	1.6169905	2.9260262	1.8664156	2.3288395	1.8594164	2.2019019	1.3026295	2.2303694	3.3544805	2.9123291	1.6859741	2.8404462	3.6477175	2.3139462	2.3280866	2.3797945	2.3307494	2.4307856	1.6755408	1.733714	3.234537
LINC00092	1.9427905	1.2416797	1.6764695	1.7970695	1.3728553	1.5098097	1.64574112	1.54071075	2.2286599	2.168258151	1.49437343	1.3234547	1.4326937	1.4424789	1.8264202	1.4195388	2.0579386	2.8325318	1.6881704	1.7682228	1.3808991	2.4077259	2.0329754	1.3908163	1.6037038	1.6504708	1.0306629	1.2808522	1.311488	1.3818158	1.3952446	1.4291879	1.6101957	1.3257904	1.1720471	1.5201971	2.8336065	1.0491994	1.7858223	1.5312578	2.1107947	1.5165486	2.7130944	1.9202288	1.6119248	1.3613105	1.7746684	1.8704981	1.6919555
DNMBP-AS1	3.5938163	4.3927923	4.1517961	3.5717505	3.4225028	4.4413949	3.47311183	3.53214552	3.08680614	5.032495657	4.66065037	3.6642251	4.1008683	3.9355451	4.0877775	4.4881578	4.9233488	3.0134492	3.5945359	3.9523467	3.5266162	3.9378646	3.9879362	4.7854863	3.9302693	3.1976308	3.5128591	4.7656008	3.6634392	4.4089368	3.8580924	3.4932204	4.0554278	3.3719169	4.1068232	3.5865774	3.8143474	3.5855203	3.7465641	3.2492972	3.9450062	4.9631317	3.468379	3.1298667	4.4092951	4.1897786	3.496544	4.2141739	4.027021
DCTN1-AS1	2.4599033	1.8092205	1.8592288	0.8215526	1.1027427	1.9108887	2.0292734	3.27159969	1.37622976	2.094165938	1.86697399	1.3235376	0.785823	1.1779054	1.1502695	1.0717442	1.1107487	0.5867559	0.9432692	1.4110781	2.1012037	1.800122	2.0273987	1.7408917	1.161942	1.3267119	1.9511105	1.5459054	1.2849562	1.3262115	1.4726387	2.0027194	1.0266115	1.4998618	1.1627641	1.1977124	1.8715252	0.7524009	1.2030579	1.1490895	1.1864938	2.0187985	1.4031544	1.0053062	1.0007549	2.3090395	1.2501111	2.2311911	1.4990277
BCL2L11	4.7048857	4.3722867	4.8193733	3.8434433	4.2033027	3.3355536	4.78131958	4.80030847	4.43667277	4.372970805	3.51418343	2.7270022	2.8361835	2.781675	3.5004832	3.0491439	2.10935	2.6682227	2.2675826	2.3022678	2.734863	3.4719634	2.9108768	2.8399934	2.9474564	2.8263345	2.7332395	3.1205789	2.4404093	2.647661	2.5211713	2.5798447	2.6086179	3.0183349	2.8348531	2.5474702	2.2663479	3.1956198	3.2740581	2.7766611	3.2708249	3.1830471	3.7872948	3.0376328	2.4399919	2.5773917	2.878294	2.9255098	3.0077413
RAMP2-AS1	3.4796645	3.0140111	2.476615	3.3643475	3.3006871	2.907479	2.57739912	2.12743316	2.85213694	1.586889937	2.63867285	4.4441785	4.4511287	3.5420675	4.7141914	3.8926543	3.6372645	4.4833807	3.8422686	3.2139233	3.8849002	3.7498214	3.3749447	2.8923319	4.2050784	3.9375571	4.2622163	3.7886866	4.1578481	3.0052456	4.3788693	4.3172152	4.0576026	3.1016357	2.99028	4.2385749	4.616308	3.8056141	3.6832045	4.98018	3.552017	5.0381126	3.3145024	4.034797	3.2107078	3.6105794	3.12788	3.7810861	3.0038268
TPT1-AS1	3.7950418	5.2707563	4.9727216	5.545277	6.5338801	6.3715186	5.95803311	6.22584217	5.91507011	4.028442021	6.57589802	6.0295438	6.2815838	4.5680216	6.6419177	5.4014837	5.9395702	6.7464984	6.0657775	6.6790972	5.2711548	6.0211521	5.1667854	4.9796937	6.3981589	5.1494084	6.5894727	4.8805733	5.0354234	5.7987598	4.9528677	4.8994404	6.2068963	5.6890371	5.9071952	4.6182881	4.2906679	5.5522731	4.9922676	5.5465029	6.0895735	5.508569	5.7753619	6.259319	6.1195373	5.555032	3.85615	6.3868422	6.2560723
LINC02418	1.0701594	1.4726158	2.2701367	1.4472697	1.361698	1.2989283	2.55283076	1.14139678	0.99183557	2.735601721	2.32587468	1.1742672	2.0867516	0.784219	0.7635077	1.3673685	0.7711866	1.703029	2.1174674	1.3272767	1.4975186	1.9400156	2.0793194	1.7110853	1.2495032	2.2360595	2.2358715	1.8673936	1.6190424	1.2716803	2.1566924	2.0747251	1.8596548	2.2455804	1.0874131	0.8895313	1.6733781	1.118413	1.2016237	2.3218053	2.6384903	1.6433644	0.9361143	1.077006	1.5472505	1.4361705	1.7495617	2.9264203	2.1526572
C5orf52	1.3898096	1.3786331	1.3807594	1.5962179	2.3570273	1.755666	1.39600307	1.37407746	1.81187387	1.869324428	1.07979337	1.2161758	1.2659613	1.4482835	1.2521765	1.5022844	1.9893908	1.5571686	1.0395008	1.5933178	1.6580117	1.5493318	1.4643698	2.1252378	1.5793431	1.3753127	2.3558455	1.3659687	1.3638142	1.0558468	1.5156036	1.7933119	1.8411662	1.2256522	1.6039797	1.5728081	1.3932575	2.1171694	1.7409303	2.0076173	1.65273	1.5133548	1.8728745	1.6496286	1.6476091	2.075231	2.1612494	1.965665	2.2263431
C2CD4D	2.8822895	3.1190152	3.3660808	3.1046216	2.9263063	2.3832126	3.0619925	2.71614913	2.62225721	2.928418514	2.68862917	2.2804525	2.4373911	2.1835992	2.2817418	2.6402945	2.7240377	2.2966399	2.8150759	3.0529508	3.4403632	2.9187936	2.8822895	2.9378814	2.4014761	3.0853795	3.1893281	2.0960438	2.885047	2.9217934	3.0798363	2.6831833	2.5136856	2.7200126	2.2575442	2.3775409	2.8640639	2.783197	2.5059549	3.2458072	3.398174	2.5557812	2.4450708	2.1636282	2.2582465	2.3746889	2.6230665	3.8356981	2.8966071
PPIAP30	1.6020422	3.0658402	1.8058139	3.9738696	2.2199616	2.7541752	2.73031666	2.63430805	2.40174755	2.227325015	3.66154845	3.0299985	2.6736941	2.5671278	2.4647369	2.6412309	2.5163298	2.0704294	2.5605858	2.4801567	2.7668993	3.0449541	3.0774218	2.6444121	2.6786672	2.5930312	2.7074035	2.4153453	3.1055529	2.7385502	2.9284747	2.6060902	2.4493751	3.8784754	2.2995688	2.1791196	3.4939519	3.1009315	2.6709257	2.5135346	4.402606	3.3216243	3.5266082	2.6527355	3.3363552	2.7681937	2.9579973	3.129459	3.4391303
ZFHX4-AS1	1.6364484	0.7479511	1.1460764	1.7427787	2.6854723	0.922653	1.14308269	1.93546912	1.24417154	1.043317495	1.42576308	1.0333251	1.1657103	1.3097707	1.4221171	1.3453044	1.0881357	1.4811663	1.6093219	2.0527815	1.9670288	1.3792118	1.3686919	1.251563	2.2699643	1.2163049	1.772651	1.1273375	1.6293745	1.0887292	1.1344928	1.8645235	2.1344523	1.6164124	1.0468372	2.9641157	1.2503236	1.3924706	1.7187982	0.9260414	1.4128489	1.0540085	1.4335971	1.0179581	1.6908351	1.2134054	1.3298025	1.2153613	1.6989438
PP12613	2.0564495	1.0259979	1.5183291	1.3739907	1.289095	1.4483834	1.32166296	1.88138787	0.96462449	1.083101092	1.49754825	1.4390938	1.5231435	1.512637	1.5408683	1.0715741	1.4519912	1.1963176	1.7250713	1.7053279	1.3477064	1.5662587	1.4617876	1.4807176	1.2282713	1.6999409	1.3997322	1.3503617	1.2621333	1.8903213	1.0611744	1.5738338	1.2896571	1.121922	1.4145124	2.0916335	1.2004237	1.4989606	1.2583449	1.5436627	1.586847	1.1945118	1.0533442	1.2886481	1.3134769	1.2982495	1.1998861	1.2388391	1.7213027
FLJ16779	2.6625325	2.6013239	1.7401318	2.0753677	1.5390902	2.3907765	2.8368765	1.3857468	2.50645192	2.208651563	1.90793579	2.6428115	3.1172866	2.6271722	2.2480236	1.9587468	3.0227098	2.0876674	2.6922549	1.8459386	2.0965033	3.1193163	1.7501512	2.7128098	2.3975473	2.0744919	2.719229	3.5442737	2.4965222	2.0449469	2.1857381	2.000741	2.6948321	2.4566274	1.3693262	2.7725527	2.4253676	2.0611075	2.1361402	3.0652881	2.4790305	2.9619684	1.4093269	1.9787627	2.4057866	2.3581846	2.3633895	1.9284486	2.6740437
LINC01634	1.4669655	1.51017	1.3030493	1.1929046	1.2910792	1.857982	1.34506043	1.28289369	1.85385397	1.499703964	2.472932	1.282593	0.9693961	1.5308848	1.3204998	0.804515	1.0138943	1.1573572	0.9451138	1.4333333	1.2627546	1.7040617	1.4228199	1.7430856	1.2547704	1.4852825	0.7674123	1.1924254	1.573322	1.2395891	1.7765593	1.5282202	1.6815036	1.5817594	1.4007085	1.2037609	3.1621912	1.188458	1.1571823	1.4788197	1.6535376	1.2033118	1.8406739	1.3583032	1.4669655	1.2701976	1.0311207	1.4145035	1.3471674
LOC100192426	2.3507006	3.0110322	3.9648944	2.864108	3.0868335	2.963286	3.00112928	3.07320284	3.91318024	2.355319285	2.44441555	2.461474	3.5465914	2.4886606	1.9107054	2.4946315	2.5314768	2.6900796	4.0990982	3.2620269	2.197236	2.9733917	2.8548934	2.2923576	2.3561876	3.368572	2.7867101	1.8055289	3.1645379	2.3935349	2.5704383	2.4253822	2.7939908	2.9826686	4.6006069	2.3830636	2.7835427	2.7140018	2.8461985	2.0908835	2.3814822	3.126042	2.6817555	2.8833035	2.8482876	2.4929451	2.8205396	1.9727418	3.0877009
SH2B3	2.4041601	2.4811613	3.1489233	2.6249881	2.4213709	3.6823746	1.84276677	2.39925437	1.94960251	3.740845942	3.72768566	4.981332	5.029786	4.4633123	5.02577	5.3664485	4.1001357	4.0186885	4.8267661	5.072391	4.6377735	4.9521054	4.8454469	4.3250033	5.2534818	4.7260679	5.2157663	5.6565988	4.5647022	4.7719526	4.4729124	4.2728948	4.5898987	4.4583524	4.4078159	4.7344202	5.0314776	3.9965161	3.9745994	4.6060791	4.5999983	5.7367535	4.3472678	4.1623195	4.1242674	4.7431334	3.5690684	5.0264761	4.787958
CDH3	3.3076887	3.8397987	3.2834659	3.5739538	3.4756103	2.6632419	2.6495026	3.04622572	2.34156624	2.009986962	2.38464785	1.6922744	1.5554925	2.0649681	3.1470035	1.9109447	2.0242647	2.4298373	2.0031506	2.2994012	2.3485284	1.6782367	3.5228677	3.5291774	2.6296806	3.0824821	1.3570421	1.6120542	2.3199745	2.067663	2.0545075	1.9778823	3.051871	2.7172262	2.0816332	1.675328	1.9813874	1.3947252	2.8266874	1.3847423	2.0048277	2.3625026	1.9400077	2.5282668	2.9878303	1.7494429	1.7094891	2.055463	2.2321733
GNE	4.6059602	5.2218203	5.0228335	4.6872175	5.1322118	4.8597149	4.76721602	5.3005082	4.77547253	4.408631885	3.94882133	5.1645332	5.334828	4.9185394	4.9344233	4.7564419	4.5912077	4.7882877	5.028695	4.7658689	5.0935043	5.4681595	4.9407652	4.8849244	5.6293175	5.40776	4.6605436	5.0257904	5.1451041	5.1325332	4.7645443	4.7040465	4.8253383	5.0009567	4.8316317	5.3715941	4.8461087	5.5111217	4.1591271	4.7690074	5.1645332	4.5031057	4.7593535	5.1229233	5.1056818	4.4637417	5.7532738	4.5562423	5.1931161
MANCR	2.9145441	1.6214036	1.6302771	1.0392985	1.6240483	2.313304	1.46910579	2.80736939	2.80450426	1.351905067	2.21564141	1.5781232	2.5140032	1.058074	0.9770057	0.7932064	1.0367482	1.4564191	1.6220141	2.9434382	3.188568	2.5927984	1.3078302	1.5839151	1.3052276	4.1066735	1.9767084	3.5411302	4.205008	1.1257034	1.5180446	1.8760439	1.8260297	1.5848433	0.9344509	2.1000038	1.4599097	1.862787	1.3372773	3.4661627	1.2778582	1.0392985	2.0812067	2.3379213	2.2733438	2.0821872	2.0454917	2.7524514	1.318442
FAR2P2	1.5639751	1.3080337	3.1367244	2.0197595	3.3356689	2.7404869	1.36406387	5.26524692	2.75953412	1.110920614	1.48148163	2.8723288	3.3647188	4.6612609	3.1102817	3.6216395	1.5688141	2.6174447	1.5217702	1.8556919	3.4185781	2.3015488	4.1668343	2.1677621	1.4724903	1.4780826	4.0129495	3.0353382	1.5013571	1.3606576	3.9712126	2.660253	1.6400479	2.7899535	2.6217342	1.9702682	2.3021889	1.1438286	1.8622889	0.5966421	3.2791159	2.4066148	1.3842462	2.3155641	1.4931567	0.5949534	4.9206742	1.0916523	2.6479384
KMT2E-AS1	3.5966779	3.3156382	3.290743	2.8806503	2.0228298	3.7681953	3.69395822	4.70835563	3.9456918	3.253664746	5.74549753	3.9579478	4.1221848	3.4648869	3.5524245	3.5644598	3.5498912	3.1925172	4.5636774	4.4174936	3.3829235	3.383545	2.8237758	4.4174936	4.164645	3.6613816	3.4988764	3.6351918	2.6597267	3.8595984	3.9627197	3.554327	3.0453858	3.3795623	4.4204688	2.8901071	3.0488355	2.6404072	3.8447628	3.0774746	3.0601587	3.3272018	4.5597433	3.1918438	3.021987	2.8494343	3.0422085	3.4367447	3.8229947
LINC01004	3.5347865	4.0591805	4.2978649	4.2087786	3.7194158	4.9818366	3.35685344	5.1652266	4.42205748	3.921095879	5.19730681	2.638599	2.9610772	2.0654874	2.7449764	2.2794207	3.3178729	3.5306036	2.2583856	3.4999041	2.2941001	3.5615126	2.7749826	2.1733876	3.0409596	1.8722143	3.149557	3.1959419	3.0112294	2.6143831	2.6947803	3.2333212	2.6466587	3.0330888	5.2845746	2.5809942	3.431219	2.6549001	3.0316991	2.0518105	2.7284402	3.9081736	2.5789176	2.8591188	4.345902	2.3148929	3.1776046	3.1589752	1.9465783
HCN4	4.3758321	2.6845572	2.7511132	2.768852	2.3823832	3.289543	3.8724682	2.68404905	2.89070412	3.450097357	3.09880396	3.376367	3.0361913	3.3920727	3.6519638	3.1671269	3.6476379	3.3827763	3.3305004	3.5101091	3.1622091	3.0518656	3.4785967	3.0496336	3.181452	3.0754743	3.468716	3.2136175	3.5861074	2.1908572	3.6784029	3.1872787	3.5674504	3.3145275	3.2416818	3.6483417	4.0543652	4.3513271	3.4548407	4.3176733	3.8084317	3.5199064	3.0819607	3.0564207	3.8930746	3.5596402	3.5740915	4.2902585	3.3706573
INSL5	1.6861085	1.2496074	1.5637181	1.1704968	1.6971463	1.36049	1.77313854	1.1620744	1.08274912	1.331725289	0.97014384	1.5627788	1.6748968	1.3113775	1.0672962	1.207654	1.1498732	1.7360665	1.6409042	1.3247652	1.068359	1.2099188	1.0246493	1.1264528	1.5254219	2.1152771	1.7586744	1.1376309	1.4210057	1.845451	1.394499	1.5585618	1.6947519	1.3332609	1.1009387	1.4615536	1.3940656	2.1098284	1.0955442	1.3446915	1.2547281	1.8149944	0.9765998	1.0596068	1.8555517	1.1796276	1.4309386	1.7373647	1.1569144
PCED1B-AS1	1.4158651	2.0586404	1.7942028	1.3761828	2.447481	3.8841004	2.04736345	1.55859874	3.92759914	1.103840846	3.16179701	3.2205708	1.1868204	1.8408986	1.8656687	3.596579	2.309038	2.0843767	1.0754531	2.0688389	1.9152124	1.8244445	2.0869795	1.5147512	1.5676875	1.5454539	2.5031454	1.8134836	1.8466017	2.7677618	1.2634993	1.2641243	2.181379	3.0303178	4.9233294	1.0436926	1.6186918	1.5943783	1.8050238	1.6997933	2.792976	3.0035186	1.2686643	1.9979506	2.8299325	3.6596234	1.7079882	1.670203	2.2231459
FRAT1	3.1209733	3.3438006	2.5899969	3.1079787	2.9368511	3.1859941	2.76274869	3.21380854	2.72947281	2.607715359	3.81481962	3.5299206	4.2989289	4.2328409	4.0146862	3.3766137	3.8086294	3.0752776	4.2432635	4.2132514	3.9014722	3.5055009	4.34141	3.7268162	3.4239153	3.5436589	4.4525292	3.9265549	3.549238	3.5773942	4.1802377	3.8822338	3.7218374	3.4902322	3.0041588	3.8799149	4.1334061	3.2142753	3.5579859	3.7935894	3.5159479	4.477091	3.880592	3.286933	4.2568238	3.6301739	3.6555317	4.2388199	3.3335313
LOC100240728	0.9681707	2.2885502	2.3835491	1.7676261	1.2878257	2.5245111	1.2830872	1.25162305	1.87644706	1.925630509	1.59836734	4.2863342	2.3707956	2.8289087	1.4674585	1.7570388	2.5317027	1.1139799	1.7170944	1.2237718	1.7622821	2.8590964	1.5900324	1.4944376	0.8334461	0.6865901	0.997995	1.4045155	1.5776995	3.8227192	2.1846874	2.1161367	1.5768016	1.3598719	1.1429754	2.3813536	1.317425	2.0855984	0.9046313	1.3720273	1.8909927	2.0605343	2.6684074	0.8209093	1.7296025	1.8612304	2.4359456	3.1613335	1.9107682
LOC100240734	3.8809512	2.2594263	2.2141277	3.1034257	1.8726223	1.3697438	1.5750585	1.95837598	3.96913087	3.664216484	4.53497989	3.8902969	2.0387787	3.822684	4.1828698	2.9909365	3.4760702	4.6598542	3.8644796	3.319116	3.6497157	4.6077656	3.4801197	4.3414302	4.4625103	1.7749364	3.7036727	4.4765526	4.23443	5.3332858	4.2433905	3.6551368	3.5504772	2.2690715	4.8949216	3.3553601	4.0609854	3.81575	3.286553	3.8353882	2.9313088	5.7212999	4.4115916	3.2352561	5.4526919	4.3440517	1.7838109	3.3410343	2.8932809
LOC100240735	2.7956677	4.690765	4.1642944	6.365394	4.4826743	6.6731346	4.17173184	5.15248557	5.26200189	5.296003717	5.08777948	5.6178151	5.5067992	7.1907918	6.2171707	5.0798286	6.423734	6.2094243	5.7182632	6.6220652	5.7768133	5.4644992	5.363018	7.1877235	6.3662826	6.694271	4.8476542	6.1579601	5.8835845	7.2626346	4.3751318	5.3696304	6.4328268	6.6130464	5.7396126	5.5295466	3.3895585	6.0185664	5.0398202	2.9567089	6.5312467	5.8827492	7.2511509	6.5950279	7.0953664	6.7997418	3.6905419	4.9192988	6.0172935
TROAP	1.9850432	2.3551751	1.8127071	1.9390077	1.4369073	1.883309	2.20401009	1.89972128	1.93711881	1.929421749	1.83915989	1.794505	1.8834401	2.0441309	2.5994456	2.0780358	2.3817778	1.7298699	1.651457	1.6896401	1.4581991	1.8140302	2.2187718	2.1179834	1.3468283	2.0549834	2.0710136	1.8066348	1.9672179	2.0037872	2.0337569	1.7732562	2.177416	1.8438862	1.699141	1.9971319	1.7554096	1.5614665	1.362107	2.3159335	1.5505307	1.9373916	2.0595562	2.1881758	1.7739325	2.425298	1.6455004	2.0721643	2.2464649
MED16	4.691455	4.9082823	4.7318447	4.1102992	4.8071985	4.7849701	5.11405152	3.63081214	5.06971653	5.422303239	4.42823486	5.2457741	5.1937632	5.3192106	5.6165174	5.3405502	4.7693437	4.7000107	5.4213557	5.6785343	4.9996694	5.3362688	5.1336288	5.2401402	5.535849	5.2898139	5.0955342	5.4194403	5.1677324	5.5154871	5.1673344	5.5788186	5.7291407	4.776302	4.3353669	5.0283182	5.6664715	5.3550543	4.8305733	4.7655902	5.3861787	5.4533522	4.8732896	5.0531622	6.1047627	5.2302773	4.4254223	5.0489988	5.8502193
RPL26L1-AS1	2.7302173	1.5195851	1.6289865	1.9333101	1.8154131	2.2709213	1.66255242	1.28955836	2.19413428	1.277616452	3.23021629	2.6497594	1.0093344	1.902382	1.5413522	2.6247564	2.341938	3.3199093	2.1339989	2.7328695	2.2428559	2.1609282	1.9559446	1.5581296	1.8717398	1.7432845	3.2263974	2.9698842	2.4174601	1.2357159	2.1843335	1.5113148	1.9328928	2.16722	2.3537457	1.5809887	4.656155	2.1169234	2.6794987	2.5549702	1.8337472	1.7983392	2.6318143	3.4215588	2.5645731	1.6528403	1.3078212	1.3227474	2.2497656
PIGK	6.8589898	7.0587481	7.044465	7.1090391	6.9645612	7.8304297	7.21880094	7.64808491	6.27633285	7.038009681	7.20646369	7.7045509	7.6282755	7.9995761	7.6446773	8.017173	8.017173	7.5279429	7.8398489	7.6317166	7.9154795	7.7470849	7.5975351	7.8407089	7.6502647	7.9497302	7.9656291	7.8346193	7.8723941	7.90581	7.9371992	7.6142893	7.8258121	8.0990195	7.8896819	7.5063245	7.548401	7.760833	7.544163	7.7513675	7.8330008	8.2411839	7.5592964	7.5801107	7.6392665	7.8723941	8.0133785	8.237943	7.2029487
LINC01432	1.6497515	2.2494051	1.8505654	1.8493869	2.2938259	1.6377101	1.96993184	2.12170338	1.95841446	3.14313001	1.64414504	1.8260781	2.7585771	1.8811796	1.950793	1.8143881	1.9649862	2.2603129	2.2383504	1.9944883	2.123302	2.6140588	2.2796386	1.99851	2.9631018	1.8171533	1.6492587	1.5521121	2.0737284	1.8554853	1.3815851	1.7722129	2.0077949	2.1948137	1.8004058	2.3639531	1.9853766	1.9708006	1.8223483	1.8718375	1.748113	2.1311322	1.5840898	1.6583463	2.1273524	1.6054633	1.7550749	2.2007364	2.4149527
CASC11	3.6186823	1.9051826	1.9269874	2.6758754	2.6322136	1.6482845	1.43980068	2.59270923	1.32604273	1.455446851	1.47177931	1.9688049	2.1151215	0.96521	2.5836462	1.9400994	3.0269769	2.5662251	1.3176514	1.9183259	1.39626	1.8402164	1.4641943	1.6278524	0.5945773	2.0078283	2.0364757	1.3158375	1.8397818	1.5934634	1.4936167	1.4133982	1.5643131	1.2101692	0.9341229	2.2184566	1.5738331	3.0974564	1.7958061	2.928059	2.6259481	2.1087273	1.106577	2.1311544	1.5968857	1.7439536	1.712857	1.4038769	1.4232913
LOC100270746	3.0191782	2.2035679	2.8791708	3.6770896	2.7092693	3.4053396	2.53180974	4.62623509	4.41755355	4.092376536	3.45504655	3.7579809	2.6152118	2.6927749	3.3704384	2.9297297	4.2133728	3.6202492	2.8658424	3.1678078	3.7989367	4.1753766	2.3913115	4.2608024	4.649105	3.2275383	3.2011388	3.7895783	3.4202841	4.0255074	3.7393838	3.9485014	3.6374378	3.5769135	3.087268	3.7545031	2.8001208	3.4432441	3.6293745	3.9215828	4.4454733	2.9964347	4.704778	3.3632547	2.8946451	4.51666	3.0215043	3.0545884	3.0252611
LCDR	1.7458917	2.2292677	3.3366701	2.2640175	2.8992063	3.621447	3.35598573	3.44309269	3.54744948	2.208354456	3.04002918	2.6169494	2.8547112	2.1984508	2.5785564	2.8726348	2.7790532	2.8472332	2.0620054	3.3031071	2.7196489	2.1583536	2.8965956	2.2223769	3.0099741	2.5994223	3.0932039	2.4438739	2.5125512	3.0510326	2.2669022	3.0736861	2.643448	2.7947149	3.2547289	2.9390424	3.1342427	3.6502318	3.0664896	2.6467989	2.8429964	2.6048991	3.7806959	3.3788044	2.8149664	3.2058094	2.5816947	3.3353329	2.8137456
LINC00940	2.081396	1.7535872	1.6827359	1.6976524	1.7846551	1.721243	1.98064502	1.87277299	2.66709004	2.604619451	1.75666695	1.8481421	2.5088104	2.0225951	2.2240402	1.3804299	1.7118524	2.1459056	1.7469195	2.0869589	1.9018039	1.2744124	1.8612711	2.109685	1.6847991	1.6849461	1.7711735	1.5249771	1.681634	1.6450638	1.9909451	1.4220585	1.7012457	1.4821602	1.9518384	1.7576282	1.3749251	2.0932273	1.9320635	2.53018	1.4567901	1.621788	1.8031434	1.5137741	2.2617036	1.4531734	2.0602713	2.0274435	1.3993233
ARHGEF33	3.5850912	2.4550335	2.9544239	2.8295327	1.1971234	2.3591548	2.16394167	1.93865904	2.29369065	3.292836355	2.55783205	2.358649	1.547738	1.7135443	1.1960807	2.1863267	2.3745714	2.3724011	3.1958025	2.5463007	3.1652994	2.0452458	1.8339298	2.5113706	2.0256463	1.5530685	2.1381076	2.4641463	2.3404068	2.3338148	2.7162868	2.0441648	3.1093693	1.9045034	3.0811417	2.1177995	1.8778251	2.2120159	3.3462619	1.7655522	1.847826	2.2120159	2.1975705	1.6523898	2.5028663	2.5914785	2.4158754	2.1801894	1.8124031
LINC00899	1.8548576	3.2939736	3.040427	1.736699	2.4504168	2.708881	2.74924107	3.18981063	3.49604415	2.41536483	2.76160294	1.8204495	2.8356261	2.2595792	2.7180245	4.0885084	1.9672931	1.6610627	2.3370652	1.8754838	2.8032957	2.8747012	1.695709	1.8210363	2.719497	2.4643304	2.207016	2.9259581	2.338757	3.3129283	2.3871615	2.3942962	3.9643642	2.3664363	3.3345801	3.3379935	2.6581416	2.5875369	3.5792284	3.5948155	2.3871615	2.4242237	2.3885211	2.2944956	2.0787861	2.0860918	2.7208673	2.2497969	1.8000592
SMG1P3	3.6973687	6.2134536	5.7184931	4.7711952	4.614193	2.8599804	6.29647062	6.14292626	7.02352677	7.32722804	5.88621642	3.5962173	2.537309	2.757742	2.8344629	0.4940626	3.0793439	3.6112274	4.5606982	4.6734193	1.3254585	4.9022721	3.5376587	3.6094427	3.2364379	3.6952265	4.5363234	0.5246215	3.1329615	2.5056415	3.7538459	3.0375533	4.0715045	1.5732856	6.6145638	2.4421151	4.3857278	4.2290845	4.2051919	3.3605935	5.6180821	5.5581548	5.5028619	4.6687366	2.9247339	3.7730245	2.1536035	3.8416232	1.2789606
ERVV-2	1.8344829	1.4660368	1.4691905	1.7226261	1.5958018	1.8303183	1.21827499	1.55415273	1.42446746	2.40850404	1.81905299	1.6854134	1.9878913	1.3190309	1.1743167	1.8883632	1.774067	1.6968989	1.6454978	1.8834763	1.3841325	1.5270508	1.8176024	1.5285414	1.5137338	1.5103085	1.5794301	1.9437999	1.6168549	2.4307422	1.3180795	1.5936897	1.4714151	1.2523541	1.362854	2.3405976	1.6011029	1.5795647	1.4922648	1.653217	1.4632634	1.7735104	1.2793127	1.6974509	1.907259	1.3205414	1.6724797	1.5511543	1.9485456
RASA4B	3.2780569	3.252966	2.9583859	1.7186769	4.8065032	3.1690889	2.84830392	2.36014324	1.14201706	2.900488986	1.50331166	4.5375826	1.5248287	3.919562	2.4543673	4.1428008	5.9070433	2.4817664	2.0103043	2.4502721	3.869687	4.3892874	2.6780846	2.2627507	4.8099617	3.8209961	2.9776334	3.2111544	4.2561272	3.3366418	4.7445534	1.9613386	2.3406365	3.9647717	1.6371621	2.4123709	1.4494876	2.8834968	4.6720616	0.9645373	3.8887404	5.3138774	1.333858	2.7737814	1.752312	5.2301129	4.1731372	3.7059886	4.2809618
CMC4	8.0743018	7.840859	7.1624137	8.1310307	7.2583397	7.586362	7.67517591	7.89600775	8.08972507	8.326127284	7.08838536	7.8146874	8.2098327	6.9865476	7.9681857	8.3182372	8.6499917	7.9407129	7.5720708	7.7208769	7.6742029	7.2522322	7.2983485	8.0513883	8.4937221	7.349036	8.0161472	7.8165613	7.4945971	8.0513883	6.6775048	7.958957	7.8216361	7.5482528	7.4719288	8.1235221	7.3477564	7.1331746	8.1906655	8.231908	7.4865321	7.1598336	9.0259512	8.0491306	7.4620083	7.7432253	7.6580449	7.0993922	5.9634583
LOC100272217	1.1155007	1.6540216	1.8996981	2.4786896	2.3531092	1.844531	1.27401652	1.71802805	2.00972439	1.819781882	2.41538607	1.3649785	1.2497949	1.371066	2.1811211	1.2965202	1.4846904	1.9070163	2.3669555	1.9620369	0.9624732	2.194065	1.4301359	1.5982638	2.1089344	1.1804769	1.8956882	1.466633	1.5817928	1.2009842	1.1609384	2.0502802	1.0899947	1.2980498	2.4477936	1.3917675	1.2740447	1.5678053	2.1387972	2.2918829	1.4017797	1.1935704	1.190829	1.5323026	1.7150233	2.0476632	1.4254553	1.4655725	1.8209781
EOLA2-DT	2.2883836	2.5447304	4.2610246	2.5347237	3.2852359	4.2024655	3.36330776	3.25382344	4.5791484	2.914880161	4.06077871	1.6884087	2.2375275	2.0264213	1.2534033	1.3907244	2.7521539	2.9018887	3.0934392	2.1418409	2.4712122	3.0146689	2.2645554	2.0054464	1.8086036	2.1524247	2.3045333	3.3439825	1.9543914	1.9537478	2.4077086	2.9982788	2.1677533	1.9574268	5.8604587	1.6370491	2.2668736	2.3948329	2.8949883	2.1289242	1.9853611	2.4173924	3.406173	2.107111	2.1213038	2.2144135	2.275845	1.6989662	1.8888712
BCDIN3D-AS1	3.0904895	2.8382225	2.8408383	2.3227634	1.9807174	3.5874847	1.96524658	2.46357672	2.23917193	1.728806143	3.52668638	1.9266285	2.9935785	2.2771489	2.9305031	2.2667615	1.6127471	1.9554523	2.4976142	2.7069891	2.6307841	2.3091677	2.0496446	2.7542988	2.6623594	2.4555856	2.6866316	2.5904199	2.7778847	3.2241364	3.530352	2.4498242	2.7519867	3.0710387	2.2510629	2.5709173	3.2623812	2.7683298	3.6039915	2.6180387	2.9822157	3.9935526	2.020444	3.3341498	2.0533429	2.9141275	2.4784405	1.9598116	3.4562606
LINC03010	1.4037025	1.3605548	1.7293046	1.58095	1.2109554	1.4377015	1.66499535	1.53058597	2.55059728	2.787215454	2.14147342	1.2998158	2.7084417	1.118294	1.9374891	1.2361884	1.7296385	1.3116347	1.9664757	1.7324625	1.0788455	2.8861338	1.4872966	1.9142872	1.0041297	1.9188754	1.1546315	1.7282426	1.8745758	1.3019152	2.3077	1.9385334	2.1676668	1.4496829	1.4925925	1.0909577	1.7173603	1.5435587	1.3827777	1.3986416	1.1660257	1.3026976	1.2712634	1.5243113	1.5454898	2.1069983	1.9848571	1.4814729	1.3915878
VPS13A-AS1	2.9908792	2.99537	3.1592139	2.7428101	2.337101	2.8686867	2.83841222	3.34722285	3.08362137	2.642137591	2.51480313	2.7328816	2.4236535	2.5306159	2.246505	2.0187736	2.3204165	2.8306582	2.5275442	2.7051603	2.4537168	2.517232	1.9876538	2.78844	3.13708	2.6591249	1.9688194	2.5708227	2.7886879	2.9453097	2.7328816	2.5275442	2.7283873	2.9930231	3.5738522	2.6726228	3.0822372	1.5009148	3.1549334	2.3609631	3.0981325	3.1766846	3.435975	2.8714569	2.6882189	2.3803268	2.0412922	2.6169635	4.6047545
ANAPC1P1	2.9278729	1.4439781	1.7385997	1.8977248	1.7377101	1.1752323	1.29579449	3.76796772	2.51831745	2.300358597	1.94017312	2.2568051	0.7714301	1.5828412	1.7443448	3.0473608	1.5841093	3.1985095	1.8933803	2.4443986	1.3781006	2.3925214	1.6519158	1.2625546	1.6525977	1.7400799	1.4663293	1.107874	1.6193667	2.3091227	2.0230721	1.3095795	1.7915173	2.3000992	1.6542767	1.4249584	1.7431095	1.815696	1.9824156	1.9171986	1.3186268	1.7817866	2.1226122	2.9941161	2.7648441	1.3685737	2.0304664	1.6233118	2.194666
LOC100287010	1.7106651	1.4104947	1.4500239	2.0893207	1.6827332	1.156457	1.07946802	1.12719547	1.22608362	1.032056378	1.06322496	1.8256035	1.4767	1.3067115	1.3166988	1.841666	1.4230888	1.2371878	1.5160649	1.2157301	1.4306542	1.4006711	1.3753707	1.5190783	1.6658021	1.7864638	2.0183138	1.5773654	1.1629415	2.0608617	1.7050642	1.2789517	1.5347569	1.6889839	1.1695121	1.9162474	0.8048889	1.358971	0.9151184	1.4735341	1.3543364	1.5719992	1.7192801	1.3448447	2.2410741	1.4678504	1.1884599	1.4595364	1.2559324
MCPH1-DT	2.6630487	3.5127293	3.744188	3.5656643	3.2192141	3.595178	3.70053075	4.19621294	2.94834946	2.786861282	3.17191623	4.6312407	4.4052089	3.3295015	4.543638	4.0576167	5.1306692	3.5704979	3.6235304	3.471894	4.1205619	3.2792958	3.6480603	3.5672178	3.5796755	3.8583956	4.5972178	3.1264079	3.2688922	3.676627	3.3590276	3.8331054	3.4302455	4.7882483	3.9326904	3.5345769	4.4003124	4.1622716	3.5277499	3.9900148	3.7494351	4.714671	4.6997684	3.6361068	3.0695452	3.6731683	4.407639	4.1806884	4.0030023
DDX11L10	1.2971423	1.4656184	2.6248566	1.8241156	1.1494692	1.3619099	2.29399359	2.8347124	2.73583887	2.518061893	2.20296445	0.9210198	1.9917457	3.3685232	2.009149	1.3129108	3.6346634	2.7339142	2.9417544	1.5674626	0.9731022	2.8323027	1.1856818	3.0495522	2.8883079	1.3164082	1.1961263	4.5697124	3.2780617	1.1410121	2.4198297	3.2245886	2.3864297	3.5217187	1.5141587	3.1209406	1.3906761	1.3074433	3.3870331	1.6446248	1.8107135	1.5501503	0.9039618	3.6948346	3.4696944	2.5438756	2.0164365	2.5389907	1.4170983
LOC100287036	1.5697837	1.5165368	1.687491	2.156713	2.1353797	1.6953719	1.85721256	1.87292327	2.43641332	3.519488837	1.88468935	2.5001844	1.8194697	1.6829868	1.9531335	2.009854	1.5860877	1.5844007	2.0709743	1.7607667	1.7725341	2.6451229	1.8275342	2.1138426	2.8294441	2.2642977	2.1510828	2.2031038	1.8482229	2.1751047	2.5893877	1.8554165	1.8451919	1.9854434	2.2637236	1.6646683	2.2635166	2.0329707	2.6494735	2.0386868	1.8304673	1.7920958	1.8018472	2.319228	2.2507557	2.9121014	1.6515891	2.9258651	1.9716183
MIF4GD-DT	3.5045514	3.4523753	3.2572677	4.6360809	3.3428239	3.6270701	4.45246887	2.12261541	3.14196542	2.705431219	3.40104235	2.6783481	3.1161287	3.5591391	3.3701016	3.177782	2.5696784	3.4445062	3.9468801	3.0228691	2.9553374	3.071041	3.4657009	3.0170505	3.2814507	3.0369616	3.608989	2.5104256	3.2931396	2.3434839	3.125532	3.1918587	3.0000336	2.6602903	3.104415	3.3345944	2.9991375	3.0066421	4.1709703	3.8437947	3.3031902	3.0176299	4.1273014	3.4694557	2.0290299	3.3820769	2.6673226	3.3311207	3.0342396
LOC100287072	1.8690725	1.0472819	1.4510977	1.0168234	0.9421119	1.0362132	1.32076882	1.10276052	1.29447371	1.272747948	1.08047371	1.4789535	1.2857006	1.204038	1.6053561	1.4371798	1.3720266	1.1599193	0.7918104	1.0742919	1.1956592	0.9168794	1.1797462	1.2440508	1.2767926	1.1468016	1.1768152	2.0358648	1.1764524	1.3495386	1.3119019	1.2113718	1.1251194	1.5939595	0.8468887	1.5031882	1.0617129	1.1811169	1.2545441	2.1512044	1.1375155	1.2537903	1.3599924	1.6959031	1.4807042	0.9612316	1.3292932	1.2165149	1.3206912
GACAT2	1.6539577	0.9958021	1.2832077	1.7647739	1.3514506	1.326137	1.19217654	1.42410596	1.27158379	1.148966494	1.34159564	1.7170042	1.4803985	1.2506335	1.2878227	1.7211456	1.390496	2.4483126	1.3987448	1.5790855	1.1889353	1.3335413	1.2854809	1.322588	1.0820591	1.3047586	1.1394441	1.9242688	1.0567224	1.1637158	1.219657	2.3425963	1.0772204	1.1768029	1.6992198	1.2066382	1.9282362	1.8961691	0.9269279	1.5879083	1.2516234	1.5512605	1.6502819	1.261081	1.359275	2.4045441	0.9864067	1.5921066	1.6020785
TONSL-AS1	3.0762627	4.6673997	4.8112288	4.0805602	3.7623139	4.0631289	3.16794747	4.65190708	4.19578728	2.26013744	4.1707557	4.3899204	3.2212945	4.1200954	3.1207229	3.3149598	4.2835861	3.5143943	3.5482316	3.760493	3.3132812	4.1295637	4.3899204	3.8885727	3.5882248	3.9675441	3.0364108	3.3456586	4.3738052	3.1788594	3.3803193	3.524794	3.9144945	4.0250166	3.9707714	3.9033634	4.3666802	3.8885727	3.4273321	2.9132683	3.9942822	4.2431745	3.0693222	2.7261284	4.4161582	2.7198002	3.8827581	4.3722173	4.5138508
LINC00421	1.3523655	2.0966642	1.8101085	0.8488743	1.6453629	2.19276	1.68119953	2.24574504	1.48574622	1.463147496	2.35569752	1.6210367	2.4434999	1.9909397	2.4457543	1.1391944	2.077572	1.461138	2.5857097	2.4001092	2.0622422	2.4001092	2.7525329	1.8492573	1.3739239	1.6175061	1.3049214	2.2988073	1.7187905	1.837382	2.3816636	1.8005661	1.8618459	2.0311691	2.7686488	2.0836394	2.7857438	1.8883981	2.2096327	1.6048541	2.3659967	1.8717862	1.5425186	1.2143104	3.137854	1.9017925	1.8769657	1.348836	4.1857192
USP17L10	2.4423046	4.1018466	3.4853341	2.5551336	2.9613074	3.6762991	3.737036	2.70651463	3.23380054	2.313920802	2.89806627	2.6619504	2.9648296	2.8482036	2.5576103	2.6349313	2.3760325	3.3933518	2.5263041	1.8750912	3.5284897	1.9250856	2.2241052	2.0659451	3.4738375	3.6454253	2.1595155	2.6619504	2.2187871	3.4041798	2.7162286	2.2277535	2.593084	2.563752	3.6181598	2.6378429	1.5152831	2.211759	2.1191732	3.7337083	2.7079637	2.9169908	2.0811651	2.3865489	2.9327644	3.8712966	3.1186337	2.5424721	2.3554903
WASHC1	5.8578443	4.8943382	5.2045181	5.2235061	5.7737404	4.9771639	6.34677343	2.87528855	6.47324952	6.107987193	6.07756148	6.1801942	6.2350405	6.9266307	6.9347045	5.3187119	7.616655	5.4275905	6.6859773	7.7590046	5.4647843	5.9500941	5.6356077	6.7628995	6.7825574	5.5537517	7.0101289	6.3700543	6.9727357	6.0207122	6.64268	6.4492463	7.2081028	6.154314	5.8987878	6.9238088	6.7520149	7.2984744	6.0196318	6.7524804	6.4991365	7.3899301	7.6478625	5.8303389	7.331903	5.6944688	6.8759563	6.7633432	7.1586711
LOC100287175	2.2663261	1.2985329	1.7561231	1.4254846	1.6618469	1.48644	1.50935919	2.49650249	1.76350524	1.499281952	2.21585342	1.6696619	1.5029986	2.3221892	1.9249474	1.2818211	2.1765411	1.8500627	2.1664052	1.4290038	1.8130382	2.0607932	2.3772244	2.4846698	1.7455963	1.4615726	1.7956649	1.5875028	1.8883335	1.952756	2.2661691	2.0549134	2.0629448	1.6939006	1.7295509	2.3956951	2.5409977	2.385656	1.9622147	3.1035689	1.9950678	2.1686239	2.1186129	1.6547223	2.1376668	1.6743831	1.3790735	2.3493745	2.3991682
EML2-AS1	2.163049	1.7636843	1.8908566	1.5130049	1.6692134	1.5681273	1.46484307	1.36532123	2.03221928	2.553316024	2.01321815	1.8073634	2.4845306	2.2328985	1.5685708	2.3501331	1.9780224	1.9843165	2.1965501	1.6010569	2.0026514	2.1786577	1.9497618	1.8744306	1.5999201	1.8474982	1.7063009	2.7588823	2.2638195	1.7943907	2.2921438	2.1419009	1.9860136	2.1570819	1.5191487	2.6100081	2.0287731	1.7813485	2.1756769	2.310338	1.8596078	2.6600464	2.0818856	1.8900079	1.7942225	2.5720073	1.958136	1.7338001	2.3157516
SH3RF3-AS1	1.9989853	1.7236881	2.2085045	1.9072028	1.8939473	2.0306671	1.75160199	2.19424922	1.60717528	2.36938344	1.53793173	2.5988906	1.6001095	2.0900619	1.8601238	3.0010315	2.8074679	2.9893872	2.1177282	2.1258475	2.5193872	2.6115333	1.8370559	2.1189878	2.8428431	1.9129963	2.1337259	2.2103971	2.3620574	2.1669241	2.3795674	2.2783603	2.4675769	2.4470298	2.6446876	1.9189664	3.0663982	1.9000389	2.1446474	2.6221257	2.2794562	1.8300162	1.9735211	1.8614131	2.3164192	2.1728682	1.820234	2.2609194	2.3168251
LINC01630	1.3946973	1.3777955	1.4917416	1.4636957	1.3800222	1.4130301	1.7660748	1.71439574	1.26092211	1.289038072	1.30760769	1.4063465	1.271842	1.1396558	1.2961461	1.4202625	1.6366344	1.7445449	1.346398	1.6134728	2.1470005	1.5813325	1.4638211	1.6477352	1.6693424	1.4936763	1.8559316	1.2178289	1.477052	1.7432982	1.731928	1.1314011	1.1061695	1.8664361	1.2801216	1.338795	1.3250485	1.0569502	1.2589629	1.3956061	1.4964349	1.3203483	1.2590923	2.0317893	1.6832335	1.4853355	1.7892886	1.1820698	1.5573838
ZNF729	1.2968145	0.8543843	0.6860367	1.7095858	0.81805	1.0999406	0.94460994	0.86721612	1.0821401	2.39017267	0.94345456	0.9293456	1.0518507	1.070716	0.681017	1.3421971	0.8356963	1.1713875	0.8705182	1.0175621	1.0469921	1.0424247	0.9175822	1.2260935	0.9972772	0.9890503	1.212588	1.7497661	0.7341159	1.1826128	1.0111131	1.199761	1.3889174	1.5719539	1.0828106	0.8145725	1.2412199	1.5760355	0.8871082	0.6445176	1.084319	0.8207033	1.3326175	0.8131512	0.6887624	0.9458692	0.8157091	0.8582455	0.9478021
TIPARP-AS1	1.4894133	3.0360196	1.8430134	3.403282	1.8986512	1.3287778	1.62408039	1.72670277	2.41608362	1.844498988	2.32870723	2.5104076	1.6972308	2.4525529	1.5088348	1.5478526	1.272805	3.2576357	2.2400403	2.4129812	1.3881363	0.9912065	1.8811498	1.4944855	1.6169916	1.9311025	1.4935612	1.7310011	1.8063174	2.2275513	1.6267595	2.0412146	2.3568286	1.1650824	2.0400892	1.8897563	2.1132325	1.733524	1.9806225	2.6007397	1.879948	1.5553765	2.2814025	1.6671153	1.8524227	1.3628044	1.4837773	2.0426523	2.3433173
MANSC4	1.8570881	1.9769142	2.0162776	1.9125892	2.0888771	2.5832555	2.65884643	3.24851574	3.75457417	3.445433635	4.3876372	4.107658	4.7156747	4.0302034	3.8667425	2.7552091	3.4456359	4.751284	3.28131	3.0367964	2.7685295	3.9470113	3.4516025	3.8118954	3.958312	4.5877883	3.135407	3.4975966	3.8122493	3.9795106	3.2526119	2.8934224	3.2401012	4.1217854	3.4234066	4.1308488	3.3351682	5.5071997	4.0414725	3.144114	3.9134043	2.7907062	4.3246769	3.802205	3.9117658	3.6035468	4.8100889	3.2465911	3.0396346
LINC00941	2.400908	1.9554207	1.2234336	1.9106377	1.3218584	1.8804942	1.90297201	1.21737987	2.65183636	1.599398279	1.22351538	1.637201	1.8772436	1.8293808	1.5884296	1.7633336	2.5742289	1.6655848	1.3750499	1.7595207	1.8839726	1.8284986	2.1968497	1.4169433	1.4567144	1.4775077	2.5887866	1.8504045	1.4746499	3.1185589	1.6635051	1.7717073	1.1831271	2.4369824	1.7643445	1.9097032	1.5278138	1.4590865	1.3721423	1.440689	1.8225685	2.858765	1.6496827	2.9142278	2.3983852	2.8726041	1.1639566	2.2903295	1.7181771
PRSS46P	1.7592819	1.9655564	2.3555657	2.587802	1.7349552	2.3440748	1.82100313	1.98936765	1.70342323	2.21777791	2.46424562	1.7007324	1.9499692	2.306837	2.304339	2.8033768	2.4172838	3.004576	2.5331748	1.9887896	2.2124933	2.5614871	1.7450849	1.7992223	2.6588801	1.9940338	2.7279928	3.0854522	2.6277639	1.7828006	1.9685759	2.4867874	2.7597961	2.4796844	2.436549	1.9407911	1.8002343	2.0522145	1.9685759	2.2923059	1.845435	2.3478832	2.3471339	1.9181098	2.6015498	1.7407173	1.8025103	1.827082	2.0296453
OSTM1-AS1	1.5697891	1.8110284	2.1918716	1.1336355	1.0872328	1.6085699	1.64890412	2.16582523	2.12268861	2.081840477	2.0483418	1.4764414	1.9260553	2.0441449	2.6596903	2.0929027	1.7661926	1.6980471	1.8006187	2.6290844	2.2530329	1.8155114	2.0523978	1.6582293	2.0696783	2.4156369	1.8241575	1.2372042	2.4158084	1.9177484	1.3646365	1.875737	1.255235	1.7784355	1.8861049	1.6258907	2.5709368	1.3647892	1.3284882	1.6074929	2.0677573	1.6327967	2.4596071	1.5941166	1.3077818	1.7673915	1.79767	1.8117201	1.6464311
LOC100287387	1.750951	1.293737	2.4288557	2.0260181	1.9343278	1.8731294	1.78743691	1.76289166	2.47929639	2.175277485	1.93891165	2.138226	2.5876832	2.1604746	2.1297442	2.3212473	2.082847	2.0559788	2.6424869	2.0201249	2.5384507	2.3433543	2.4140452	2.7388277	2.0266133	2.854295	2.1229726	2.2414414	2.7002079	2.0955844	2.7052712	2.3566068	2.1335475	2.1165525	2.230177	2.2300237	2.7457003	1.9397726	2.1487384	1.9109497	2.8645047	2.8577846	2.3604698	2.0289148	2.4636091	2.727998	2.4601108	2.4452142	2.9117569
LOC100287477	1.5134563	2.6937841	2.0730779	3.1396376	1.442715	1.7119131	1.85803833	2.73298836	1.86435075	1.562352908	1.85648476	2.3330837	1.9382609	1.3711863	3.0848424	1.8469981	1.2974035	3.2057812	1.3747675	3.3961365	1.7346452	1.4757584	1.9088217	1.4280954	2.7562599	1.8088205	1.2295413	3.4377494	2.2429108	1.4304816	1.3955075	1.7973721	1.5226027	1.5050487	1.4089267	2.2181175	3.5409985	2.3128997	2.1594679	2.6430654	1.9182611	2.1010669	2.5198585	2.2608996	2.3191733	1.6232409	2.0428161	3.3000177	1.8278388
SMKR1	2.969968	2.3063103	4.1324256	3.3428205	3.5494914	1.9794706	2.62199136	3.99588702	2.59840502	2.301437745	2.65378434	1.5783387	2.4104787	2.3184443	2.8423193	1.7281751	2.4559628	1.6865418	2.2891836	1.9605071	2.1453698	1.5580829	1.6243448	1.7650592	1.7826612	2.0279206	1.2497781	1.4761668	1.85725	1.3376456	2.7350394	1.7881649	1.7074975	2.6317164	1.7202853	2.4194532	1.564865	2.4063308	2.1628595	2.8219467	2.3705263	2.0935806	2.7583032	1.8131433	1.9804019	2.2037285	1.7027044	2.2272193	1.1984356
SEPTIN7P13	2.6403687	2.9632568	2.6641955	2.3742709	3.8759029	2.9260319	3.63841865	4.67499002	4.21264399	1.882579574	2.16668653	3.0041868	1.7584879	2.3573967	2.7705694	2.1338442	1.9658451	2.2742528	1.8855909	2.6967852	2.5841576	1.8621315	1.7058949	3.2830942	2.8576433	2.9511987	2.6558453	3.6750733	2.3350348	3.4251345	2.5186173	2.0217848	3.6718739	2.2553848	3.3745531	1.6851916	2.232044	1.8434811	2.0057519	1.5864529	2.0573779	2.4971539	3.3570686	1.5973131	1.9560515	1.8720637	2.3409196	2.5302504	2.0348607
ADPGK-AS1	1.383376	1.5236958	1.4223535	1.5717151	1.2899548	1.3781828	2.11508596	2.21654968	1.61111702	0.937879158	1.53485534	1.255492	1.4426803	1.8216226	1.5328276	1.2221866	1.3510817	1.4360269	1.9102111	1.3919152	1.5260675	1.5799056	1.2754984	1.255492	0.9163376	1.282744	1.5120932	1.5234176	2.1229501	1.1565771	1.3289164	1.2350151	1.3067861	1.1758614	1.853677	1.0537977	2.0155162	1.4110472	1.4682961	1.3306018	1.8909591	1.4239864	1.3724644	1.3817552	1.147681	1.1170264	1.5608128	1.5172449	0.9115487
LINC00173	3.1164233	2.2985087	2.3090959	3.0240099	2.7176824	3.7761126	2.00280896	2.78764526	3.11755859	2.87695614	2.33211716	2.1011799	1.6340521	1.5977467	2.0164726	1.7472577	1.7614154	2.3068476	2.1949835	1.8232368	2.043332	1.8548694	2.0048587	2.4298851	2.1244747	2.4669576	1.4718403	2.1604789	2.0814886	2.158872	1.7588089	2.5691268	2.5139374	1.6301022	2.3948855	2.015972	1.8379722	1.8067027	2.5835015	2.099359	1.9243066	2.0750416	2.8479119	1.9087341	1.5726406	1.8387253	2.1675497	2.1515799	2.2305035
LINC02106	1.8337324	1.7776276	1.5809771	2.5139407	2.1599226	2.1685832	1.35447405	1.65177074	1.81523217	1.570593358	2.03018151	2.1004867	2.5335438	2.0474001	1.8066285	1.037472	1.835547	1.9349583	1.8912723	2.1195941	1.902516	1.2177957	2.1475103	2.3702176	1.9227155	2.1284076	2.1533904	1.7702012	1.3949539	1.7224493	1.5732415	1.9716761	2.3384625	2.5337561	1.8691993	2.2635966	2.2781404	1.8268927	1.8252697	2.5590771	3.6803527	1.5424277	1.860297	1.9486001	2.3154439	2.2353009	2.7007179	2.1121627	1.9301301
LOXL1-AS1	3.5837906	2.2765163	3.5543232	3.1222138	3.0928348	2.7519739	2.50782485	3.69615474	2.72217621	3.394028152	2.32501314	3.5806729	3.8002069	3.4914267	3.0554665	3.4317708	3.940845	3.4848624	3.6647133	3.7633323	3.8054323	3.3457118	3.8670807	4.1321727	4.1236356	3.6998884	4.0749633	3.2411322	4.1553441	3.7965011	3.4463391	3.2676775	3.7531496	3.4062229	3.6533678	3.1995526	4.2390428	3.4819406	3.6194871	4.9670428	3.5512859	3.5456052	3.6855686	3.9864514	3.6323072	4.1958495	4.444868	4.6016945	2.8561529
SELENOKP3	0.801691	1.0280111	1.914166	0.9514991	1.2780945	1.4563255	1.05833	1.40656881	1.34187675	0.622724024	1.33999094	1.4800378	1.9369571	1.4543276	0.6196948	0.7302209	1.1607593	1.3419851	1.0229132	1.2400309	0.5558766	0.8547249	0.8260398	0.973503	0.8450734	1.0709167	1.1376698	1.2246692	1.0911	1.0923967	0.8254518	0.8791978	1.8695137	0.7970176	1.2678632	1.1016537	1.4333427	1.1564619	0.8315228	1.0179512	1.0157165	1.1847965	1.1991299	1.9969835	1.2155114	0.7473758	1.0351405	2.2904834	0.8221874
MTHFD2P1	1.419553	1.6912538	1.6424548	1.7214795	1.9166551	1.6190913	2.00572402	1.72152736	1.43139921	1.636378241	1.47952191	1.498051	1.4184544	1.4835724	1.41331	1.6036954	1.5900398	1.0719876	1.396795	1.6021387	1.2904846	1.3895632	1.3083832	1.4944143	1.5043409	1.4769568	1.4671907	1.1609032	1.5954442	2.3599029	1.5955543	1.3470776	1.615477	1.3147607	1.6334097	1.2274928	1.3106702	1.7612598	1.3491917	1.7724255	1.5031946	1.4785481	1.3421783	1.841222	1.5475312	1.3287025	1.9026266	1.4919118	1.3000345
ANKRD66	0.8093418	1.7537587	1.1877779	0.7632574	1.1728451	1.3780605	1.72725093	1.39245544	1.7023191	1.426459892	1.37760138	1.3965242	1.0265536	1.4130494	1.0031655	1.3654244	0.9536158	1.0445591	2.4256808	1.3151166	1.1205927	1.5803859	1.0759021	1.0172285	1.146998	1.8858436	1.0715582	1.75238	1.5795476	2.1220361	0.8522036	1.3052562	1.5857237	1.1814112	1.0660341	1.2634901	1.1877779	2.7167233	1.3151166	1.7512223	1.6128032	1.7374525	0.8697746	1.3264272	1.7449792	1.0196409	1.3382752	1.1666644	1.0589737
AP4B1-AS1	1.8299818	2.210247	2.531659	2.0930989	1.5745852	2.2120496	2.36511616	2.4013727	1.91504604	1.722558403	1.87650168	1.8758094	1.7600089	1.6430818	2.1834921	1.5271075	1.6456773	2.5989542	1.6774526	2.0249992	1.7907957	1.4525959	1.894856	1.3834608	1.5840298	2.0813968	1.9297675	1.7890141	1.6598519	1.790094	2.1734024	1.9962476	1.8944418	1.7443216	1.7929608	1.6441323	1.351849	1.7449901	2.0419381	2.0884755	1.5864288	2.352509	1.4558625	1.5242371	1.6989113	1.9176241	1.4738793	1.9024499	1.3240737
LINC00630	2.5342015	2.875745	3.0681247	3.1782931	2.577862	3.7549377	2.79209468	3.54038424	2.40284491	2.877837051	3.39033974	2.6556967	3.238107	3.5099964	2.829776	2.6228889	2.9708721	3.081096	2.5067431	2.8287076	2.9157067	3.4042975	2.5228813	2.2450868	2.6912338	2.6057879	4.0137447	2.7017683	2.8472979	3.0534214	2.8586966	2.7145124	2.9781125	2.6336846	3.6507401	2.8162759	2.4947739	2.9618103	3.0684098	2.1926967	3.309474	3.3876578	3.4825955	3.2736565	2.7919688	2.7962174	2.6858846	2.3756132	2.9657359
LOC100287792	1.9396738	1.8366225	1.738788	1.8772201	1.4499689	1.2217779	2.15815749	1.2027218	1.49016606	1.251814436	1.6498377	0.9459112	1.2744316	1.704892	1.9724268	2.3304137	1.3795887	1.9882122	1.6279409	2.4820949	1.5949675	1.6565434	1.5553277	1.2656255	1.1993323	1.0010105	1.0358201	1.4279979	1.8786936	1.3823565	1.737283	1.6980055	1.3187905	1.8783963	1.3686137	0.8976945	1.6253347	1.4477053	1.1993323	1.5296481	1.9824393	1.7827152	2.0262679	1.3540914	1.2875987	1.6519033	2.1021654	1.9418719	1.5843264
LOC100287808	2.1607554	1.6611194	2.1843227	2.0142121	2.9485748	2.1545506	2.32270833	1.5982737	2.30711352	4.059022595	1.76287595	1.9088874	2.4226668	2.6304533	2.0395384	1.7880182	2.3517649	2.4134543	1.8401165	2.455649	2.8642389	2.2428129	2.25556	1.9207416	2.2461591	1.6868908	2.3869689	1.541689	3.0781408	2.5859336	3.333999	2.591038	1.8278917	3.1312134	2.1070664	2.3286474	2.0958701	2.0850058	2.5443691	3.2463584	1.6885748	3.1324938	3.4517822	2.6780613	1.7512165	2.688619	2.249023	2.5861492	3.3874594
LINC00582	1.5344175	1.8120654	1.4300765	1.3830089	2.2642886	2.0376743	2.30317585	2.83652254	2.95503409	2.85785384	2.38311651	1.5125763	2.0087211	1.7606905	1.4001155	2.5885364	3.2231428	1.5983336	2.7821673	2.0813515	2.1803221	2.716263	2.2931316	2.4816074	2.3132541	2.366086	1.9210259	1.2206284	2.7861655	1.6092183	1.8868206	2.8583243	2.2067302	1.9379788	2.5025214	1.8584678	2.8643655	1.4921146	1.4504085	1.7696125	2.0827678	1.6539432	1.881378	2.2071235	2.6576338	1.8480631	1.7083367	1.2339266	2.3975348
LOC100287834	1.2329489	0.8189346	1.430016	0.9205953	0.8332623	2.686773	1.20795599	2.03814792	1.16369234	0.761561083	1.74698845	1.5845365	0.6408702	1.319096	1.0924129	1.1884044	1.6684889	0.8913542	1.089763	1.2046829	1.4101961	2.1508504	1.99341	1.8464578	2.0405911	1.0567893	1.1033294	4.4113739	1.7392188	0.8928246	1.3155158	2.0545625	1.7115516	1.8434688	1.17706	0.9851215	1.7876743	1.3168477	1.3576539	1.1595166	1.8822552	0.9395492	1.259087	1.1031723	1.3913258	1.4930038	2.3710608	1.4212525	0.9993542
LOC100287846	1.3961022	2.5446435	2.4127598	2.5419107	2.6402048	2.6850792	1.29083462	5.12020576	4.47843863	5.414322873	3.43451124	3.735882	3.920441	4.1876263	4.6392017	4.1752821	2.8422526	3.2501561	3.3762197	4.220748	4.3359914	4.7871827	3.8312232	4.8679708	4.2103849	5.2634392	4.8087026	3.5892966	4.5656758	4.4431018	4.5259393	4.1122632	3.7461108	4.6746097	5.3816095	4.1689397	4.4483716	5.9257664	3.6927449	5.3239447	5.0747784	4.066349	3.0797268	4.1889967	3.9895124	4.6507042	4.7255493	3.7035347	3.5976506
FAM136CP	1.9340653	2.3903876	2.7911343	3.6895683	2.4532949	3.311165	3.88442608	3.31229889	2.73413533	2.689729674	1.64403575	1.5802867	2.0726754	2.4400577	1.4532321	3.4914635	1.7545129	3.8540265	3.1142685	2.1231177	3.1697936	1.482653	1.4086673	1.6605241	2.9276278	2.0209808	2.628526	2.5144833	2.211786	1.7554893	1.4881942	1.9728774	1.9340653	1.5086907	3.1020469	2.0269203	2.8498263	2.7869178	2.106347	1.9208702	2.0034053	3.4305233	1.5704422	3.1837414	3.7219208	1.7712001	1.5648167	1.6215936	1.866887
LINC00994	2.0039286	1.6223607	1.7504102	1.7367157	1.8420094	1.9279772	2.59670808	1.60768103	1.72150616	2.444945875	1.36504132	1.8803935	2.2773466	1.7852075	3.0493457	2.6045823	2.2907407	1.6348879	1.9256198	2.2753817	2.0603191	1.687999	2.3267458	1.8235158	1.8464847	1.9925264	1.6871888	1.9569633	1.7633169	1.6696078	2.6558351	1.967084	1.8356276	1.615426	2.2127355	2.1204678	1.8014638	2.0726261	1.9364041	2.6495684	1.8494053	2.0547942	1.6636966	1.8238063	1.8935859	2.1556717	1.9631129	2.7357812	1.8595662
LIPT2-AS1	4.8133119	5.2064526	5.2548404	5.2519054	5.0642674	5.3200708	4.10549164	5.69714829	5.51360763	4.709098151	5.72654378	4.5291611	5.237105	4.5644895	5.0164687	5.0016196	5.4411595	5.5654809	5.11654	4.7079912	4.5936284	4.2125947	5.5097396	5.4302507	5.4662265	4.8610007	5.0739094	3.8227312	5.237105	4.940978	4.9789018	5.1656719	4.7869089	5.3264673	5.1260238	4.9673325	4.8143788	4.9115468	4.9048015	5.1912757	4.5828787	3.245031	5.8529864	5.3322096	5.4065829	4.8035381	5.2057474	6.1257177	4.861692
TTC34	2.5540494	3.3627551	3.0774795	4.3244218	1.957478	1.7550343	2.71984212	2.89757664	2.62772082	3.242387825	2.98643249	3.7506508	3.1495533	2.5659902	1.909577	3.5215835	2.9260262	2.4357269	3.2482748	2.8949283	2.7582931	3.6146344	2.4623468	2.3907209	2.3621088	3.0647929	2.9028307	2.918041	2.5213672	2.6371859	3.1849613	2.6776235	2.6282869	3.2215759	2.2912935	3.4120584	2.4267481	2.3660611	3.0969378	2.2402832	3.7417795	2.421837	2.4200287	2.679326	1.7058425	3.0824928	2.5034384	3.5395764	2.5457631
LGALS8-AS1	2.9539149	2.3544023	2.5491727	2.8204511	2.7378443	3.659941	2.28881087	4.03796079	3.17309757	2.758089145	3.01084712	3.8078383	4.2878693	3.4720304	3.8912728	4.466569	4.1853821	4.4151466	4.0631616	3.7151407	4.8962031	3.8137643	4.4472166	3.9439427	4.178111	4.8077938	3.3088595	3.6891679	4.7885784	3.7815752	3.4312761	3.1680167	4.2357063	3.9962612	3.9724063	4.8382707	3.3353038	3.0578665	4.456126	5.0748721	3.9698534	4.9379022	3.4765038	3.1844721	4.2378283	3.6780532	4.1261859	3.805203	3.8569828
TIMM23	8.1642103	8.3470656	8.1946064	8.4264441	7.9492444	8.1246045	8.12039272	8.07317093	8.02815682	8.332393171	7.94050165	7.8209826	7.258072	7.9728555	7.0559233	6.9842987	8.3297639	7.3815409	7.0766983	7.8025137	7.396945	6.9725791	8.0573532	7.8799882	7.9445889	6.8317455	7.6999343	7.2885751	7.0155443	7.458007	6.9975074	7.6187584	7.1907806	7.7053222	6.958065	7.7371243	8.0056171	7.4388541	7.6837797	7.5073872	7.2713789	7.8496653	7.8907822	7.9235602	7.7743498	7.2682389	7.8769249	6.9203563	7.126444
LOC100287944	1.6128518	2.1676826	1.3242644	1.5622445	1.5405007	1.6159191	2.06551515	1.14451115	1.38125625	1.55091043	1.47079051	2.3255439	1.6069278	1.9670108	1.5879045	1.4647334	1.5034676	1.5147903	1.6273972	1.7962424	1.4877356	1.7321333	2.0793272	1.3361018	1.4769191	2.1335084	1.9687274	1.8068164	1.5525015	1.019311	1.4264936	1.3040711	1.5945269	1.5056269	1.6254424	1.5712143	1.3703665	1.7306602	1.1687447	1.961278	1.6189651	2.8680958	1.3806511	1.6315534	1.255688	1.1584194	1.6020599	1.5267847	1.2383829
LINC01699	1.5929272	1.4332717	1.457807	1.4122826	1.5869744	1.8206666	1.41428838	1.40639418	1.96345379	1.714005594	1.47139958	1.4983596	1.3468809	1.3542795	1.5970191	2.5664497	1.1551016	1.2248135	1.8315837	1.7787306	1.6671131	2.5488992	1.6238598	1.364756	1.3154252	1.9953836	1.6686918	1.5990353	2.6292934	2.6589297	1.0586483	1.4313435	1.5708592	1.7660864	1.7317309	1.7731773	1.5476637	1.8174462	1.3750524	2.0010661	2.2709669	1.7538957	1.9107675	1.7775282	1.8725199	1.2093115	1.6340471	1.5618354	2.2460632
LOC100288069	4.4310909	4.6030628	5.4017116	4.9535894	4.4490175	2.752794	3.53978482	4.60954268	4.66892398	4.648801575	4.63023329	1.4722217	4.082761	3.7379971	4.9475349	3.951845	3.2830164	5.0464143	3.030005	3.3467145	1.6292451	3.463312	3.2318667	3.9908254	2.3381079	1.6945979	2.7265297	4.0239435	3.727884	2.2439813	4.5836203	3.7369737	3.2802112	2.6653215	1.760919	2.9999565	3.7137301	5.4448042	1.4468683	4.5257472	3.5438853	3.1124944	4.0075676	1.3135108	3.3853793	1.2894381	2.0913342	3.2958001	5.7723985
WTAPP1	2.0555078	2.0219787	2.0213992	2.1852404	1.9436379	3.6033823	2.90007792	3.42566934	4.40433874	3.286191143	4.0207839	2.777518	3.4642217	2.7890149	3.418442	2.7890149	3.0051086	2.7729956	3.7901612	3.6343257	3.2209991	3.7177756	2.1032131	3.0243685	3.1679319	2.2604208	3.4707268	3.25382	3.387783	3.2975245	3.190678	3.2680888	2.5105036	3.3269312	3.4927915	2.9091864	2.5974174	2.5853512	2.7256521	2.8249816	4.0613278	3.8335295	3.4512486	3.2830898	2.3713194	2.6829608	3.8568386	4.3549461	2.6358069
GS1-279B7.1	1.0546612	1.650039	1.8326088	1.1594882	1.1210692	1.4148758	0.85768379	1.21921953	1.03905113	0.914784403	0.85113976	1.8241774	1.4923761	1.1552285	1.440095	0.9363416	0.9694455	1.038424	0.9256645	0.98453	1.02677	0.9709443	0.6985555	1.2293209	0.7967701	1.0455001	1.5609055	2.2696959	1.4815412	0.8708998	0.8178351	0.8848459	1.0964872	1.3924086	0.590651	0.8901166	0.8129311	1.8399078	1.2850786	0.9625522	1.4821917	1.0263483	0.977963	0.6479865	0.9832253	1.4350453	1.1327367	0.8977672	1.1481071
LDLRAD4-AS1	2.6605634	2.2535034	3.3928532	2.3712125	2.315516	2.3775526	3.35952564	1.91186447	2.51175068	2.23052633	3.59025177	2.2566863	2.0499641	2.4094687	2.2895404	2.6767178	2.8290531	2.5366285	2.810579	2.035825	2.5925255	3.3041591	2.761775	2.5178384	2.9963863	2.2377897	2.0147301	1.9771437	2.4012668	2.5503711	2.4547306	2.2226922	2.1177175	2.4157835	3.3516455	2.5173656	2.7063215	2.9487767	2.2185885	2.8458902	2.2210574	2.4348102	2.703989	2.2437744	2.7025548	2.570511	2.6464942	2.3864337	3.3519478
LOC100288123	2.1704519	2.6454522	2.3753841	2.3821586	2.6654372	2.1433415	2.59141485	1.91676466	3.13811479	2.283566265	2.38137801	2.684882	2.4902219	2.6769207	2.5999322	2.9427925	2.8083055	3.0141041	3.0833489	3.3773919	2.9160369	3.0701889	2.7548214	2.8550641	3.2875661	2.9860425	2.7051656	3.3057493	2.8790081	2.4086655	3.4288429	3.2434047	2.2917877	2.5420852	2.2947929	3.228917	2.8163159	3.6006177	2.6414008	4.8259541	2.2730775	3.4446547	2.8192573	2.6695578	3.0071988	3.2053042	3.7108569	2.6904854	2.6980991
SLC9A3-AS1	4.2395757	2.6641863	2.9300813	3.654426	3.4504619	3.6262312	2.43904212	3.86574356	4.82722936	3.663363928	3.52121701	3.0190923	2.9628037	2.0024827	2.4554516	2.8274264	3.5051655	1.4544701	3.1420414	2.8927191	3.5054809	2.1440587	3.2494245	4.729253	3.9412423	4.1134771	3.9230993	2.3162392	3.7250019	4.1581692	3.8715541	4.2923347	3.1597929	3.7109954	2.8652219	2.442949	3.1156115	4.3169523	4.0344124	2.1881409	3.3174565	3.220738	2.8191149	3.7327667	3.0091591	2.1716428	4.2422295	1.3820069	2.6211569
LOC100288175	1.8841802	2.0504091	2.1504406	2.0507311	1.9057113	1.914764	2.42489074	4.57164658	2.60394173	1.868070018	3.30943318	2.1487798	1.8001906	1.9388382	2.6314897	2.3095821	2.3247031	2.1814109	3.1962854	2.9274424	2.6863568	2.7679962	2.3480902	3.4792339	2.242097	2.6123312	2.2925217	1.9158959	2.662941	1.2950365	2.0804767	2.9715919	2.2973237	3.1456649	2.5182365	2.6539405	2.1237445	2.5954343	2.420913	1.6370519	2.4609845	2.2491903	2.6024263	2.2894054	2.1751986	2.0218538	2.0228043	2.0281235	1.9016499
LNCOC1	1.5324738	2.1564369	1.7179009	1.5361441	2.072949	2.2586708	1.86489315	1.59593997	1.92061594	1.789821863	1.68535415	2.152596	1.8393617	1.7978546	2.6800313	2.6051608	1.5529138	2.2692485	2.027074	2.352707	1.454327	1.8967851	1.9103107	1.9807513	1.6231288	2.4530786	2.3663302	1.5454567	2.1552738	1.8489836	2.019028	2.0655675	1.9187691	2.315483	1.7674654	2.8596613	2.4413219	2.3730121	2.3108321	2.1254923	2.4056242	1.6890815	2.3345143	2.6177076	1.5886124	2.3044439	2.1128625	2.8170269	2.0223321
HMGN3-AS1	2.2968573	2.0602805	2.756667	2.9118852	2.305689	3.6433447	2.26120978	2.40607314	2.01998804	3.190484583	3.60755573	3.7030993	3.9746425	3.8548006	4.2003524	3.7807726	3.5815831	3.9800332	5.18104	4.4889571	3.008357	4.0873291	4.3863935	2.4850062	5.171073	3.7992931	3.8965682	3.4188207	3.6884729	4.6276804	3.9762589	3.7577529	4.1830525	4.0805401	3.7801112	3.2414884	4.0162713	4.4073662	3.7901492	4.4146485	3.7412866	3.7025119	3.6684779	4.6273635	5.1040774	4.1706758	3.4979917	4.5305172	2.9866559
KRTAP22-2	0.8608344	0.7469383	1.5390535	1.1043993	2.4421901	1.2092596	1.10573726	1.1514204	1.5033828	0.972257903	0.87868188	0.9475164	1.0694274	1.5742802	1.2747923	1.2095444	1.1731416	1.3601689	0.9597154	1.4683714	1.1365568	1.1720478	0.9082751	1.0347841	1.2808508	0.9809256	1.3204824	1.3173164	1.5774771	0.7753472	1.122841	1.2709764	0.7873302	1.6320627	0.971976	1.5516203	1.1476073	1.6203511	1.0914479	1.1247468	1.2491069	1.1598205	1.6143355	1.0829045	1.7333905	1.0044613	1.8633008	1.3963753	1.025503
KRTAP21-3	0.8640758	1.3606258	1.3224589	1.3531132	0.8640758	0.9143001	0.93217931	1.30130871	0.80429432	1.144945719	1.09145125	1.0343555	1.2173903	1.4181046	1.2551422	1.5855975	0.8265427	2.0046936	1.4053218	1.2700596	1.2378555	1.1348729	1.4053218	0.9907944	1.4288528	0.9028612	0.7988352	1.2827785	1.4010533	0.891113	0.9857538	1.4618212	1.4324698	0.9262185	2.0309597	1.2245223	1.2674893	1.124496	1.1329887	1.2729377	1.1823883	1.1009297	1.2986708	1.4805401	1.6713961	1.8304352	1.5642811	1.523688	0.9066001
NCAM1-AS1	1.8833491	1.9508977	2.5743327	1.6768655	1.9499511	2.4095207	2.15266471	2.56762401	2.2566422	2.097698607	1.66478133	2.7880444	2.6287573	2.407342	2.540512	2.4638932	2.2630506	2.1653491	2.4643153	2.5309246	2.2313335	2.7094443	2.3460848	2.7649082	2.031141	2.9197512	2.4764144	2.6337799	2.9813944	2.2194097	2.6243593	2.1100037	2.0830684	2.3666356	2.273503	2.0917156	2.7017169	2.1260492	2.3018458	2.0410455	3.0311441	2.5949483	1.9391868	2.2466493	2.0654853	2.601176	2.3265679	1.9767881	2.7290042
ERVMER34-1	3.6422956	4.0003832	3.4785123	3.0368435	3.9531157	4.6298536	1.9483956	3.82294915	3.74195766	4.29154058	4.3787907	4.3243416	4.409972	4.3395903	4.7289295	5.3714495	4.1775294	4.9444292	4.6933362	4.3904744	4.7220965	5.3248873	3.8656595	3.7957141	4.1989067	5.4357515	5.0225912	5.2387802	5.0003024	5.284046	4.5330096	3.3633785	4.3029068	4.7070802	4.2430427	4.9776714	4.9665921	3.5558016	4.1165301	5.6886163	6.112776	3.6575889	4.0537241	4.4710016	5.486715	5.2562103	4.0947006	5.9173635	3.6191451
LMCD1-AS1	1.8547059	3.5808493	1.730075	3.1430137	3.8634638	2.6141037	1.67363486	1.10611124	2.3273977	2.906646421	1.3916407	3.5838158	2.8699123	1.8486127	2.8945518	2.9916028	2.8167983	1.3505966	2.1761943	2.9182505	3.0574012	1.9708806	1.168929	1.7729911	3.6181966	2.550475	2.6922578	3.1349154	1.8966707	1.1537534	1.9118731	1.8700099	2.0143074	2.6677305	2.467747	2.696344	1.5906787	3.3897746	2.4857537	3.704228	2.1654	1.8435657	1.162835	2.8826012	1.6685168	3.005903	2.711395	2.0980055	1.611685
IL10RB-DT	2.9337294	3.193273	3.0516484	2.8925171	3.0228821	2.5613508	2.75727179	2.47693952	3.83510304	2.74572775	3.67365015	3.707181	4.7012284	3.8409525	3.9138587	4.1637464	4.4733346	3.7152906	4.3480182	3.506512	3.937161	5.3487535	4.6662156	3.6198081	4.0402845	4.0752897	3.6481603	4.85247	4.2135212	4.4268746	5.0490649	3.3149891	5.0670126	4.0227438	3.767239	5.0891158	3.0432326	4.1428555	3.663467	3.4973781	3.4286948	4.6201966	3.6018241	4.7528288	4.428304	4.6352365	4.1285746	5.4754243	4.1585262
MTRNR2L7	2.1828728	1.5506371	2.0648191	1.2460896	2.7261717	1.7192715	2.29669029	1.75989304	1.55267397	1.949435244	1.77511427	1.2039812	1.0011172	1.6397576	1.5249101	2.0045804	2.1149799	1.9587833	1.8125152	1.4584885	1.6926043	1.6707176	1.4647037	2.0728522	1.0204876	1.6544065	1.5909948	2.3090988	1.7617493	1.683254	1.8249187	2.2560648	1.4085253	1.6176047	1.2278195	1.9644548	1.7249785	2.0067604	2.1168146	1.3761486	1.584556	2.0510536	1.2838931	1.8004176	1.4075722	1.6842747	1.8582675	1.051696	1.6088382
DDX11L9	3.4106787	3.1848179	4.6543396	2.022811	2.6562994	2.8532202	1.82403498	2.40376247	3.58705253	3.877785859	2.35881916	2.6937876	2.0229703	1.9542178	3.0922817	1.6979827	4.0381652	3.3022921	3.7744853	2.7640155	2.7697544	2.7336976	2.0999987	2.946319	4.1442211	2.5932404	3.3891504	4.1067049	3.3254073	2.9653703	3.2707912	3.7524077	2.7471087	1.9763382	2.9222147	1.3132844	2.0583381	3.1982992	2.977745	3.5172763	2.4359673	3.5060543	2.8999327	2.635245	2.3895787	3.0820983	2.3029077	3.1306443	4.4698152
FOXL3-OT1	2.7953318	2.9122554	3.6899723	2.5745959	2.6771102	3.5020693	2.54800373	3.56135187	2.97346966	3.080735451	3.43250261	3.6951625	3.1828402	3.7216439	3.3892589	3.0402234	4.092946	3.5638749	4.1254034	3.7463719	3.7256916	3.5599607	3.6537696	3.3019057	3.7577485	3.7312347	4.3948564	3.6378527	3.5062282	3.4332274	3.3565127	3.6087055	3.2602506	3.3892589	3.4617704	3.5395738	4.0104879	4.144185	3.2173722	4.3539877	4.301754	4.7845213	3.5097378	3.3654844	3.1470376	3.4434838	3.9156136	4.723145	4.4939433
LOC100288637	1.5355394	1.6344024	2.7379404	1.8754217	1.4248425	2.0210651	0.98743597	1.36961949	1.29865686	2.811598359	1.5609366	2.6714653	1.837255	2.1609507	2.0327955	2.665243	1.799418	2.0662001	1.3025677	1.3201892	1.6330374	2.196352	0.8653455	1.9636146	1.166981	2.2822272	1.0825931	1.9601004	2.16339	3.3566258	1.6900363	1.5563739	2.1417435	1.3323859	2.023726	1.7184369	1.5229361	2.2991152	1.5763975	1.3416821	1.3607727	1.6104062	1.3322463	2.1896298	1.2461399	2.6980601	1.5407249	2.0588851	0.9075372
DUX4	1.8482036	1.491398	2.8900496	1.5640831	1.8404292	1.1042353	2.98309968	1.17300038	1.2746459	2.934397624	1.31298547	1.222413	1.4674837	1.4455798	1.4052671	1.3528069	0.5335512	1.3966712	1.8971611	0.951235	2.0915177	1.5620336	1.1686068	1.6733043	2.4465358	1.0783847	0.9687176	0.7368175	1.6405915	1.2052455	0.9196056	2.6272168	1.1933489	1.3993038	0.6642868	1.3683637	2.1581493	2.5206159	1.2518207	1.5886383	1.5217839	1.4869137	1.6302874	0.4294677	1.8335932	1.3476269	2.4660218	1.4069334	2.0139001
PAN3-AS1	2.4231791	2.897173	3.595019	3.8649868	2.3844937	3.7334631	2.97414857	3.61073	3.98260401	4.217147484	4.97265663	3.9845133	4.5985349	3.9988798	4.1350896	4.2997536	4.1188932	3.9366635	3.4160384	4.2011333	2.7648327	4.9933199	2.9837209	2.9204867	3.7681684	3.4456867	3.6368517	3.9597838	3.9982677	3.6984893	4.0468606	3.4921434	4.2209837	4.1568303	3.2063134	3.6305761	4.3843567	3.6067428	3.822533	3.3964178	4.6130396	4.2684021	3.6791786	3.8384514	3.9937482	3.5756262	3.8685809	3.4082007	4.5517604
LINC02894	1.9518316	1.6770687	2.0317251	2.5728932	2.2185256	1.8711491	2.48660815	1.70241591	2.32074261	1.612881719	1.43704216	1.6585045	1.8262903	1.3248899	1.1485626	1.3281906	1.1981669	1.0611151	0.8724209	1.0684788	1.3231906	1.6211835	1.3090947	1.6474768	1.0313061	1.2874133	1.4007887	1.3130869	0.9315285	0.8929882	1.2903018	1.7282089	1.745064	1.5560235	2.2225965	0.9624461	1.1421951	1.0505297	1.1863358	1.4885151	1.1437494	0.9892335	1.9257837	0.9075766	1.4281208	1.2947691	1.1374828	1.2380904	0.9853971
WASH8P	3.3878859	2.0350713	4.3800917	4.8197508	3.3233555	2.1253921	4.49840697	6.37755717	3.84603695	4.036184022	5.64990398	7.2936087	7.3622736	4.0560247	7.6318742	5.433133	7.3436665	6.0434915	2.1452607	6.6562991	6.5642042	6.2965804	4.7503954	5.6199671	7.5294168	6.0035222	7.2729342	6.1411966	6.5705322	3.5350861	4.7875366	4.9152147	6.6152808	7.5266653	3.779163	7.9447657	6.5918189	6.5453964	5.792149	5.9582458	7.0156768	2.3245768	6.9118978	6.3112025	4.7373262	5.9721403	7.8618416	5.9393866	7.166944
TMEM239	2.874879	2.2718754	2.0109749	2.7012313	2.738942	2.7055072	2.37768633	2.60173794	2.48837487	2.966158059	2.59557914	2.597543	3.2789074	3.5105314	2.0846889	3.013887	2.6653307	2.3948025	3.0004695	2.6458227	1.9716998	3.3812919	2.6666606	3.5236638	2.7159133	2.807627	2.9136918	3.0688215	2.7677396	2.564226	2.9350409	2.8662685	2.9066483	2.7093326	2.758315	2.623686	3.6432916	2.3632581	2.7721268	4.1649388	3.0229833	4.0115338	3.3398505	2.8184245	2.7181701	2.9434409	3.1469792	2.3793756	3.495922
SLC38A4-AS1	3.491356	4.1386286	2.1724446	2.9879888	3.2456528	4.1817711	4.33800889	2.1983745	3.96911841	5.05228045	4.0143846	1.7141357	3.116876	2.5013753	1.471431	3.0946344	2.650632	3.7256328	1.4500267	3.5806156	1.6335246	2.4201196	2.2140337	2.6848002	2.3242097	2.7724196	1.847765	1.5743125	2.2852653	0.9096852	3.4928336	1.9658895	2.5759905	1.5931644	2.516798	1.750307	1.800168	1.4325045	2.0834963	2.3376368	3.1629703	3.5837772	3.3392545	1.8783338	2.7259241	2.6327757	2.8335978	3.1620439	2.1272882
FRG2C	2.7381619	2.0136716	3.2013412	2.0497334	2.175763	2.5659957	1.97886543	2.56619288	2.80503444	2.390908111	2.81957406	1.1492732	1.4990316	1.5025702	1.0007753	2.121447	2.1593883	1.6346042	3.1008915	1.361787	1.0783554	2.8152246	2.3743136	2.4558234	1.4609045	1.27582	1.6856652	2.3452655	1.8298449	1.700364	2.6175003	2.2295412	2.8890854	1.9067941	1.7762982	1.6508277	2.058111	1.7570871	1.8276787	1.2993227	1.7983062	1.7327963	2.1741882	2.1853729	1.5915349	3.0987041	2.0147285	1.99152	3.2796296
CLDN34	1.5655788	1.3954754	3.5604108	3.3868458	1.3358388	1.6923449	2.10802794	1.8253406	1.90224022	1.536062519	1.67890538	1.9101398	2.0125037	2.8553175	3.8063691	1.8034883	1.7396163	1.6204872	2.8783227	2.2342368	1.8406303	2.2203536	2.524166	1.5589459	2.342479	4.0350767	2.8328559	1.5330171	2.7943347	2.8930963	2.5955089	1.7305892	2.1054209	2.290619	3.8391799	2.660314	3.3044485	2.7616988	1.9251799	2.3575862	2.0539435	2.1377345	2.0163842	1.5169571	2.5408437	1.6016915	2.0355209	1.7075308	2.1303409
SRGAP3-AS3	2.0275612	1.0340888	0.9965578	1.6025554	1.5710165	1.5439674	1.44576038	1.4696269	1.70382479	1.312711199	1.66078181	1.6983796	1.2971023	2.2982753	1.7685407	1.6521183	1.616911	1.6015957	0.9744228	1.5098817	1.7507871	1.5484059	2.1900344	1.7649295	1.4023379	1.6684521	1.8245756	0.9462159	1.1796298	1.539749	1.500941	1.7948076	2.0912428	1.7233356	2.7266701	1.2520165	1.7856205	1.7340683	1.6790698	2.13793	1.4878083	1.193089	1.5549689	1.6818014	1.3283431	1.4318337	1.6154201	1.3730604	1.8845036
B3GALT9	2.0456761	3.0999557	3.5862434	2.7279627	2.046302	1.757808	3.04388335	1.57368855	3.61871087	3.767874913	2.25865574	2.3287571	3.0582727	1.5008158	1.4170094	1.439466	2.6914011	2.697699	1.9522942	2.8468579	1.6646941	1.2740208	1.2735795	1.9929444	1.1680038	3.4637103	1.2034787	2.736778	2.9748225	1.2565651	2.6295975	3.7749051	1.3642663	1.6579529	1.249397	1.7837213	2.9750595	2.0257875	2.8583379	1.7978572	2.1131037	2.101471	3.2999288	3.1017978	2.3123578	1.8763423	1.5324178	2.298304	1.5418985
MIA2-AS1	2.5868641	2.1617992	2.4945068	3.3858269	3.0734276	3.0797905	2.70557094	2.30151457	2.44117327	2.493783676	1.93054909	2.1079463	2.8917203	2.0580491	3.4895097	3.3958937	3.1152627	2.0399654	2.1498765	2.8053925	1.893719	1.847906	2.4949436	2.7461547	2.3642156	2.1388973	2.0082934	2.2915293	2.6281324	2.7964657	2.3665944	2.6111744	1.9104266	2.5547172	2.7193323	2.6579867	2.5962915	2.0226002	2.2367132	1.8058268	2.1109143	1.9658807	2.539655	2.6890768	2.4097504	2.5849768	2.1187517	3.0697802	4.5467698
NGFR-AS1	1.6563	2.2848811	2.2237309	1.7799708	1.8300711	2.0527685	1.88499481	1.71224743	2.73954767	1.879004685	2.13783407	2.2314891	1.8276709	1.9085735	1.885147	2.5684765	3.1871627	2.0593847	2.415548	2.1560304	2.1144956	2.0037669	1.7525968	1.9559156	2.3841011	2.0662418	1.8760062	1.7449063	2.0644845	2.0541006	1.5758599	2.118982	2.2194173	2.6270288	2.3006776	2.1716185	1.8258394	1.5855348	1.8223426	2.6538299	2.0821232	1.9330006	1.6799784	1.820468	2.3354124	2.4690088	1.8747043	1.7810061	2.337266
CRIM1-DT	5.9679042	5.8129592	6.1238554	6.5531606	5.2178313	6.0455114	5.17182758	6.42554818	6.94931232	7.519504979	6.65771214	7.0264839	6.999096	6.8208891	7.2063776	6.8046509	7.9018437	7.502966	7.669258	7.2760165	7.6578543	7.1099347	6.5888736	7.7631777	7.2447405	7.0778261	7.1878375	6.8306888	7.637844	7.274805	7.2183419	7.112841	7.2930151	8.2917616	6.772494	7.0500334	7.0392136	7.3661801	6.6919991	7.0808459	7.2795754	8.4746714	7.9819201	7.5006396	7.1456058	6.9288023	7.7482331	6.9980668	7.5725564
BMS1P21	0.3883582	1.4974463	1.1017902	1.8951878	1.1953502	0.9890622	0.70627093	1.01255966	3.17009266	1.149713608	0.78814311	2.4068549	1.8053705	1.2884171	2.0100345	1.0362648	0.7459815	0.7799312	1.463658	0.5255078	0.9921105	0.6869121	2.5855139	1.3603124	0.7581347	0.8058238	0.9470399	1.022041	1.5481508	3.1782642	2.6651297	0.8937721	0.8567739	2.022218	0.9448295	1.710581	1.4645056	0.8460544	1.4124746	2.3837719	0.6772301	1.9959476	1.2860104	1.120117	1.1180048	2.2269188	0.6995519	0.637168	1.3489897
MOXD2P	1.1363961	1.1407844	1.1654768	1.6121537	1.4653762	1.1834297	0.88395327	1.38798668	1.29720243	1.426016688	1.61192922	1.549678	0.9096244	1.1256497	1.4406238	1.7823893	1.7729792	1.2158443	0.9348515	1.2678693	1.3515379	2.1522958	1.4194656	1.2890705	1.879662	1.1959844	1.97712	0.9510699	1.0919331	1.8881642	1.5812454	1.3832992	1.345037	1.3290366	1.0496009	1.2939964	1.1220922	1.5267648	1.3962876	1.5169309	1.3770923	1.1317914	1.3127241	1.33261	1.1080468	1.391085	1.0942859	1.3008741	1.5542099
SLC25A25-AS1	3.3660568	4.2224585	3.7489581	2.3034901	3.148443	3.1776096	4.29854517	2.55886936	3.74426855	3.972554522	2.221474	2.6339078	2.4292228	2.3896758	2.4184331	1.9437125	2.0751829	1.4614901	2.7140776	2.7977902	2.3815439	2.9405413	3.6215764	3.6895715	2.1142218	3.2248352	2.0035941	1.8425506	2.4961366	2.5610346	1.776536	3.2069784	2.2985279	2.2961932	3.1812729	2.1974378	2.2782773	2.9198159	3.3478783	1.9990893	3.0899284	2.4843297	3.6743509	2.9086308	1.9601751	2.6621654	2.6145302	2.2387765	2.2612065
ATP2A1-AS1	2.2542692	2.5935967	1.5935169	2.4830085	1.9193665	2.1624742	2.26334836	1.87576473	2.11040076	1.545403295	2.14712674	2.1157896	2.6586829	3.298738	1.6398841	2.0655357	2.8143986	2.7513663	2.4531388	2.251444	3.087489	2.0270537	3.358247	2.3978776	3.0342902	2.5028434	2.3676901	1.9380533	1.9964807	2.5188756	2.3170233	2.2335662	2.8105321	3.5080729	2.5964274	2.3603992	2.3810426	2.9439318	2.1109148	1.6421241	2.4009458	1.9272816	1.9028491	2.2091804	1.9481899	2.3109955	1.9760769	2.0150072	1.9632253
LINC03011	3.6807782	2.7883904	2.2798248	2.7419958	2.8937188	3.3829884	3.84323652	3.24393858	2.59788873	2.589144229	3.57664897	3.3387197	3.234996	2.9407726	3.7783679	2.2378129	3.8096849	3.5522217	2.6992988	3.1663581	2.1677374	2.7119586	2.7363097	2.993057	1.6008604	3.0582926	3.8825486	1.6408038	3.3063229	3.698718	2.6221871	2.57584	2.6004146	2.5261929	2.0919952	2.8878764	3.6272407	3.309525	2.9736185	1.8739221	3.1906094	2.3333394	3.7284872	2.9416238	2.4220023	1.9264371	2.5795658	4.6260738	2.8178835
FAM95C	4.7474233	5.2816246	3.378343	6.0066606	4.6604846	3.2823758	4.73443349	4.68339659	4.38150666	3.965997252	4.57549644	5.6264656	3.5880259	4.0798668	2.4610125	4.6276303	5.2204811	5.5312421	5.2960887	5.636063	4.6832422	5.0482488	5.08461	5.3184377	2.0454296	4.9803012	4.000624	4.3711692	4.8434757	3.3433477	3.7725061	5.0466583	3.5452215	2.592579	6.4100154	4.5567682	5.7565919	2.5860018	4.7150419	4.6612226	5.1346432	3.6965342	3.039414	3.9896244	2.2374307	3.6937399	5.4033938	6.3350184	5.9080388
GNG12-AS1	4.4100808	3.7984921	4.6505362	5.098926	4.5711249	3.4395169	4.54447242	5.03924602	4.25710394	3.252057162	3.15412254	3.0207311	3.1301235	2.5083398	2.6694071	3.2434898	3.262878	4.7896723	3.4595998	3.3335886	2.8570419	3.0421963	2.5546894	2.806684	3.1127593	2.7446571	2.6332378	3.3771575	2.9196618	3.2565178	3.5085209	3.179824	3.3876272	3.4171085	2.6948703	3.9813385	3.4246688	2.7281316	3.4966193	3.6846135	2.8545762	4.2596223	2.4064597	3.1615275	2.7882127	2.8126776	3.5902712	2.692002	4.7670521
TMEM225B	3.0722094	2.3742649	2.2032602	2.6817435	2.6880326	2.2356007	1.86202003	2.53801308	2.44129294	2.890573376	2.47072163	3.3832298	2.7326976	1.9495272	3.3484871	2.0501335	2.5000399	1.8246882	2.8825975	1.8166308	2.2968927	3.016393	2.1124152	1.751747	2.7838334	2.5988331	2.6466201	1.4485478	2.648893	1.6481497	3.1083235	2.5433655	2.5239595	2.7723718	2.0132358	2.4531995	2.0274425	2.4997716	2.2537819	2.1468265	2.7310381	1.9850537	3.4617578	2.5294964	2.1502361	2.2165542	2.5714425	2.3723635	2.6331775
LINC00624	1.3347169	1.3984383	1.2693565	1.6090828	1.6789521	1.8284508	1.64053421	1.84134666	1.74839307	1.086833989	1.23415372	1.1252392	1.5402031	1.264632	1.5862282	1.5260031	1.0884868	1.0473344	1.1937957	1.3838078	1.1529623	1.1887171	1.6916137	1.2741069	1.0424171	1.585818	1.4677498	1.0419975	1.0046239	1.6663202	1.0086876	1.3463808	1.8442935	1.2655386	1.6218207	1.5908549	1.2808225	1.3783463	1.6979779	1.6070648	1.2573413	1.6041697	1.4867631	2.4858465	1.1388199	1.0992912	1.3460805	1.8946185	1.2555739
LOC100289230	3.4757199	4.112865	4.3007826	3.9866001	3.6940037	3.9076377	3.18605966	4.76399628	4.78544595	3.316756785	5.45320034	2.5081645	2.4809104	3.1080752	2.7688675	2.3846945	2.9812728	1.6408847	1.7844886	3.5871916	2.4230866	2.4514786	3.4126936	3.1861217	2.5540026	2.4519178	2.3307544	3.1965483	2.3955814	2.3456082	2.4848576	3.0437203	2.3789356	1.9292463	3.6310158	2.5925647	2.5974966	2.8007545	3.1986169	3.613772	2.6865699	4.3839008	4.4894907	2.9988496	2.5501296	2.3739615	2.3323344	3.1589553	1.537547
TMEM238L	1.1370475	1.8770583	2.5230937	1.6838018	1.8893425	1.7516055	1.79622268	2.59864599	1.91028626	1.723539803	1.67026569	1.4655372	1.7811827	1.4809994	1.6898343	2.0880683	2.1940353	1.285596	1.5909114	1.6131193	1.7535837	1.998098	2.0256978	1.8816246	2.2404192	1.8878969	2.1260271	1.5914576	1.9707842	1.6683925	2.0160354	2.2558691	1.8016752	1.4055268	1.4438115	1.9688632	2.0016732	1.4262408	1.789391	1.719579	1.6322645	2.8866343	2.1495441	2.087929	2.0379118	1.9824563	1.7525689	2.0392431	1.9308092
DNAJC3-DT	4.8216534	4.4605074	4.4335565	5.0379419	4.4886505	4.4437652	3.43554968	3.24140187	3.5961413	3.058088941	3.64239949	3.8607056	3.1454953	2.950856	4.2593693	3.9016324	4.3096296	3.0076877	2.5971869	3.8305795	3.4658364	3.9037175	2.8545084	3.4704872	3.8185784	3.2176558	3.3273698	5.1184289	3.2939776	3.77192	3.5799287	3.0711137	4.1935738	4.7367144	3.9697847	3.3209136	3.2593739	3.7993488	3.4248078	3.745799	4.3330616	2.5011974	5.3831576	3.8097505	3.4859215	3.3181493	2.7556527	3.1364418	2.2000835
LOC100289333	3.554233	2.7027784	3.9496474	2.8450059	3.1516689	3.2110023	3.67386532	4.50923404	1.99280343	3.039708043	3.14199462	5.9508847	5.9320493	4.1803178	4.2043844	5.5920154	2.7764019	4.0098804	4.3375751	4.1957747	5.3030778	5.6578775	4.1223153	5.4135393	5.5075416	5.4188291	5.4572638	1.7369664	5.6283779	4.7577185	5.4063048	3.9064047	4.9973058	5.2060622	2.2280711	6.4445947	3.8592245	2.7535977	4.728234	5.0152593	4.0620611	8.1914546	3.6689012	4.0395844	3.5910722	5.0320696	6.2848231	6.0191052	3.8841925
MAN1B1-DT	3.5546685	2.9135936	2.8754963	2.9461367	3.4660532	3.4296141	2.56680246	3.62098259	1.89228288	3.538938218	2.12096706	3.9020704	3.3111737	1.7633557	2.9563066	3.2099478	2.7737206	3.2161398	2.4775178	4.4345938	3.2102803	1.8196504	2.2598533	2.8476121	2.29816	1.8766736	3.3310814	3.4639225	2.0892424	3.9577931	2.5218784	2.4997668	3.1468589	2.9273084	2.7370533	2.6192986	2.0791547	2.2738705	2.4691324	2.5248682	3.2102803	2.5473416	2.9681375	2.4641689	2.0411884	2.0670846	4.8830937	3.9226859	2.5512064
LOC100289361	5.3484291	4.1245671	5.2399159	5.2686634	4.886275	5.2404133	2.88605983	5.84609441	5.41307993	4.930948731	5.07607914	4.0778974	4.6228027	4.1661054	4.5435846	3.9357083	4.9803311	4.0187648	3.6347168	3.5691724	3.8543107	4.9419914	3.4800067	5.4060078	5.5965391	3.1422973	4.3890547	3.5994441	4.2153203	4.0595941	4.1906747	3.9357083	3.6927684	4.2707683	3.0420233	3.8633065	5.076543	4.0301801	3.7516385	3.8951339	3.9529926	3.1877188	3.6875097	4.1933273	3.2046284	4.8720404	5.8636785	4.8392008	6.4411194
UBAC2-AS1	2.9003106	2.8738483	2.5107853	2.6042724	1.5504873	2.2456293	2.89834005	2.25160526	2.45119497	2.475755522	3.09710739	2.7306418	2.4730939	2.4007467	1.9137021	2.0093655	1.6303857	1.7237389	1.7744791	3.0084582	2.0270201	2.6520245	2.2176909	2.5507426	2.0643555	2.8968735	3.6391599	2.7196586	2.0312985	2.8179731	1.5373528	2.118408	1.3876425	2.3482949	2.4449356	1.8065039	2.4939863	2.6380865	2.060791	3.0497118	2.016051	2.2885662	2.2755134	1.9731309	2.8867884	1.9128419	1.9660884	1.8734471	2.1836643
KCTD21-AS1	0.8790794	1.6963198	2.750133	1.4499859	2.5194098	3.7301659	1.32419524	2.83877074	2.70572525	1.034840718	4.10743714	1.3647511	3.0252727	4.3324233	1.9958783	1.9789725	3.9154204	0.8966273	1.6079707	3.9313607	2.8515659	3.01299	2.6309962	1.0721352	2.8167603	3.2767204	3.6182352	3.7365535	1.622459	3.9629562	3.0363818	0.6137224	3.1806563	1.6615809	2.2044898	2.2095057	2.2504654	2.5285698	3.2997831	1.3844571	2.7956772	4.125689	2.5648737	2.3440344	1.270785	0.8826155	4.9297024	2.5511764	0.8280001
MCF2L-AS1	3.5590514	2.5764688	1.6141655	2.3623671	4.0604028	2.5886238	2.28757562	1.90704952	2.28671852	2.891270471	1.87066583	1.8318049	2.0541137	2.0164971	1.3596356	2.1442273	3.0952878	2.740189	2.8755591	2.7736965	2.2247825	2.1775504	2.2783986	3.0867988	2.5473845	2.0529612	1.6525782	2.7438529	3.1189754	3.0905752	2.0161694	1.7432991	1.9850687	1.8018332	1.5569098	1.8175631	2.0848612	3.0118992	1.8507798	2.2011918	2.2313289	2.294008	2.5909619	2.6750475	2.1689823	2.264777	3.1815324	1.6141655	2.5804626
DEFB4B	1.8751001	2.8525835	3.036925	2.3608284	3.5408407	2.4317389	1.36774872	2.15760566	2.17210349	1.486858319	1.50591167	1.696193	1.9869751	2.7561098	2.442734	2.2228567	1.9156526	2.3236203	2.6862237	1.7778326	3.681123	2.1570028	2.8213769	1.3181828	1.5354686	1.951179	1.6311754	2.2949863	2.7893868	1.0388658	2.2483573	1.5700707	2.516763	1.6695125	1.9146944	1.3428294	1.7359497	1.7378325	2.6303586	3.5204682	1.8821769	1.4230531	1.9681906	2.683416	1.11312	3.1461259	1.8688067	1.714082	1.295699
LOC100289473	1.4918092	1.5303682	1.4076947	1.0023432	1.7468299	2.382145	1.77948272	2.69625429	1.19517626	2.0911447	1.44737567	1.0859527	2.6888795	1.5327872	1.7801842	1.5710251	2.9938987	2.0188797	2.2378504	1.2900593	2.2396462	2.7439165	1.9630515	2.1129938	1.7902141	1.7977307	2.0734172	2.6466061	1.8384555	0.9997104	1.9198725	2.0838862	2.0928884	2.3429344	1.8943157	1.7973205	1.3197986	1.3560539	1.9644504	1.6241916	1.6567788	1.7064636	2.0165002	2.1011938	1.6191547	1.4571087	1.7313196	1.8782752	1.466082
LOC100289495	3.6416781	2.7690315	2.4432015	2.9239856	2.0047023	3.4735849	3.04715041	3.15999125	2.79297239	2.289016332	3.87516534	2.4310949	2.6177467	2.9356852	2.5166564	2.4658433	2.0000429	3.1739311	2.0018504	3.5300291	2.1409567	2.5605069	3.1691286	2.3467056	1.6702662	1.9105864	2.7270459	2.4354897	2.9434562	3.5094625	2.2717728	3.2781935	2.6481107	3.1574018	1.8929867	3.1201279	1.935401	1.9892087	2.6747288	2.4000766	3.1940961	2.6401476	2.4801192	3.1338783	3.9835495	2.5373674	2.5736146	3.9346597	2.1380659
KCNIP2-AS1	1.8356705	1.6076305	1.4237648	2.3711167	2.0105538	1.9504277	2.37395724	1.74228715	1.95152628	1.778042951	1.53529159	1.6388946	2.0981864	1.5695212	2.5193511	1.8318168	1.9711353	1.2935789	2.050199	1.8843706	2.0633025	1.8925465	2.0830576	2.8180757	1.5789129	1.5003781	1.5451226	1.7019785	1.6457818	1.6728395	2.0909834	2.3077133	2.0171032	1.7492001	1.7340222	1.5405814	1.8020324	1.4945109	3.1947108	2.6482951	2.012273	2.034226	1.6779812	2.1387604	2.6391621	1.864153	2.3055655	1.5495324	1.8258669
LOC100289511	3.6513197	3.9985134	3.7241946	3.2134995	2.9973399	3.9083829	4.22917529	3.85510468	4.27742863	3.395473295	4.07119621	2.6696707	3.4214022	3.6596285	2.9058632	2.9408164	2.3021633	2.9280956	2.7969074	3.4852787	3.230617	2.9191096	3.0055232	2.9591637	3.1235717	3.4668857	3.6459638	3.7475669	3.0249842	3.1026823	3.2323804	3.1092622	3.170375	3.1110073	2.8675744	3.1285192	3.4458672	2.5818769	2.9910729	2.7497401	3.2332677	3.9928061	3.1307862	3.2287959	3.7654037	3.2028517	3.6378215	2.9910729	3.2329612
LOC100289580	2.2381481	1.9283995	2.0029437	2.0572703	2.1088614	2.1098429	2.22675904	2.48550881	2.83935852	2.012597891	2.78768813	2.7944792	3.328134	2.5479909	2.3719063	2.5478007	3.1579897	3.9340124	2.5822242	2.3590195	2.779329	3.7696371	2.4343869	3.3274844	2.7665153	3.2371876	2.302972	3.499422	2.4938207	2.772668	2.7276398	3.3184212	3.4365732	2.9082015	2.7627187	3.288656	2.449552	3.0957546	3.2707618	3.1696997	2.6658071	3.7574952	3.2090815	2.7611983	2.9722576	2.7811113	3.4362535	3.3616631	3.4487866
ZNF605	4.1807605	5.5547899	5.5667049	4.4254825	2.2520884	3.9003421	4.64298164	4.70311362	5.31204091	2.51100658	5.30057633	5.5198555	5.7512947	5.3966248	5.144796	4.9608866	4.1001217	5.7188952	3.6105112	4.7155804	5.6235168	3.1693697	5.3546112	4.0230835	5.2557071	5.2094517	5.4799016	5.164966	4.9898674	3.9072176	4.9887152	6.0265892	4.530071	5.8962307	4.9842103	3.7926425	4.8004958	4.3580488	5.7380229	4.3644728	5.3546112	4.8066526	4.4476828	4.7551504	5.3025982	4.6611088	5.6401867	3.6732341	4.5194383
PSG8-AS1	1.3904343	1.3712526	2.6029745	1.2967008	1.1769597	1.2760976	1.28376553	1.30823647	0.74241405	2.375761288	1.04510919	1.5634075	0.8218311	1.120297	2.1650192	1.2604797	1.8394852	2.3595096	1.2574227	2.3855803	1.116263	0.8468287	1.3775916	1.1793147	1.2372737	1.4861512	1.4517839	1.5780746	0.9584431	1.7846072	1.4477902	1.0899616	1.7635386	1.1288945	1.412375	1.1869222	1.7739718	1.539937	1.5992375	2.0409686	1.4474341	1.0696878	0.9808066	0.8658915	1.8333887	1.3091349	1.4417879	2.4958767	1.6228234
LOC100289656	1.6307316	1.1785772	1.7265521	1.7500146	1.2281643	1.572231	1.14773007	2.07999995	1.40122724	1.985953563	1.08362081	1.1220292	1.3966722	1.3750213	0.9547013	1.1549961	1.7639891	1.5215057	1.4558465	1.2826649	1.8892031	1.3322236	1.8093786	0.9438406	1.4642442	1.2101436	1.0691817	1.2326524	0.7925308	1.2594594	1.838938	1.2430175	1.1282011	1.5519586	1.15966	1.7383585	1.3696493	1.2876139	1.4456002	1.3953846	1.0781492	1.5043758	1.1090629	1.3634053	1.2601395	1.0439188	1.4007808	1.5865443	1.5536842
LINC01848	1.5402516	1.6196721	1.027621	1.642049	1.6373925	1.6981437	1.58701895	1.33618475	1.81315217	1.356627281	1.59969256	1.2058086	1.6394237	1.3741657	1.1944963	1.7975452	1.480111	1.8946381	1.5921869	1.90116	1.2253489	1.8471647	1.8257741	1.5350458	1.4020606	1.4713444	1.3596473	1.5985258	1.5655018	1.7744442	2.039239	1.7006571	1.5368497	1.8870232	1.2604566	1.9120196	1.7609663	1.5966196	1.4595599	1.4349902	1.4782964	1.358967	1.3451871	1.4963896	1.4670591	1.5737036	1.8188315	1.8601262	1.721241
ZNF783	2.3358638	2.0356829	2.2869147	2.4432502	2.1217796	1.9193845	2.01512274	2.31670865	2.20069992	4.64388286	1.94127262	2.472984	2.0494972	2.2578801	2.1519974	2.3429831	2.4527247	1.6708421	1.8440958	2.4890777	1.8127305	2.4121574	3.940659	2.3081045	1.867927	2.1219633	2.1268809	2.0638346	1.9402906	2.3563528	1.9319971	2.1695894	1.9167892	2.4060694	2.2102714	1.8849477	2.6012163	2.3001253	2.0983312	2.1976425	1.9556373	2.4568066	2.051038	1.6124827	2.0773575	1.9409879	2.5552521	1.8434335	2.693137
LINC00942	1.3445176	2.1860838	1.8074053	1.5154816	2.4573253	2.0886525	1.3529603	0.86898998	1.52714415	1.709206167	1.36136452	2.0216224	1.512191	2.9025099	1.3737903	3.6354943	4.2142704	2.231065	2.556922	1.4092233	3.900716	2.1401995	3.5113628	2.8717652	2.2984269	4.8772041	1.9402244	1.6648021	2.2029252	2.2578353	2.3679035	3.1307744	1.9876666	2.6186118	2.8588374	4.1017217	3.3181535	3.0091389	2.6998637	3.9686901	1.982337	1.5583113	2.0481903	2.128554	3.4409583	3.5366087	6.1414061	2.2871623	1.9850846
ZNF587B	3.3599271	4.221668	5.1066472	4.323936	4.6855887	3.6909253	5.63042193	4.85802604	3.12476439	5.328389229	4.85142436	3.7190947	3.4428096	3.5637793	4.1140583	3.2298463	4.0658331	3.8906523	4.046671	3.2106286	3.5250031	5.0844649	3.6045922	3.0130735	4.2611052	4.6577644	3.2619197	4.2909477	3.5067696	3.4940626	3.6653354	3.3817705	4.6050426	4.3027673	3.6079083	3.7554755	3.8737715	3.9213839	3.7728622	4.2877268	3.6453451	2.4029907	3.6548051	3.9376299	2.2794246	3.9866676	3.8685819	3.5424646	3.4171832
LOC100293612	1.1727095	1.5812245	1.8350786	1.2114096	1.5787235	1.2939826	1.06364733	1.31652735	1.23909714	1.380739016	1.32998026	1.2440424	1.0953708	1.7105464	1.3750453	1.0380601	0.8936526	0.8784137	1.1184227	1.6293695	1.2930059	1.4361966	1.2899344	1.0101652	1.7743674	1.5130839	1.4497687	1.8025574	1.350539	1.6391472	1.3259191	1.3290817	1.7154119	1.5847061	1.2128816	1.4744964	2.6908312	1.0298065	1.0801028	1.4492813	1.2914112	1.9529951	1.7058455	1.1906845	1.5405863	1.5805672	1.4986366	2.1141609	1.1480509
LOC100294145	3.6445916	3.4753986	3.9307041	3.4242375	3.4339402	3.2799988	3.81395799	3.28833363	3.09428181	2.937987001	3.86877943	4.9101452	4.5495897	4.4292328	4.470654	4.5173791	5.3649926	4.5960311	4.5845969	4.538319	4.9801412	4.9322294	4.3751381	4.572992	5.1060372	5.1359519	3.732973	4.6339289	5.0314182	4.6034299	5.1836594	4.5573969	4.9995864	4.2986672	3.8957237	4.3687217	5.3653661	4.3955593	4.6260104	4.3300445	4.0568162	4.3987844	4.2328023	4.3653988	5.5653727	4.4261282	6.1091816	4.4385902	3.8807723
RNF213-AS1	3.4812319	2.5726086	3.2180541	2.9328655	3.5576919	2.3594658	2.07486598	2.43227842	2.55711359	2.362387949	1.97952157	1.5087832	2.4448262	2.4420412	2.0656816	1.9487083	1.6399428	2.5097685	2.1583621	1.9781381	2.1583621	2.7273561	2.2666208	2.4437174	2.5313782	2.4122281	2.2033345	2.9860386	2.9689359	2.3009822	2.690812	2.1983431	2.1690512	2.0725379	2.2611126	2.7588465	2.504736	1.870837	2.3030456	2.5167636	1.9375429	1.9301143	2.5125336	2.5091352	1.8298662	2.6050248	2.0116529	3.4551352	2.3291441
NHEG1	1.3664249	2.181892	1.4749228	2.0531224	1.8042622	1.9117604	1.95996806	2.04026125	2.13971183	2.613796497	2.20357167	1.7582007	2.322121	2.2280537	2.3642496	2.1717709	2.59353	2.0272766	2.063029	2.143759	2.6413035	1.9731042	1.9751249	2.663449	1.9383096	1.6539155	1.8747495	2.3948307	1.9690259	1.7312035	2.0531224	2.2865561	2.3192764	2.3522527	1.6749098	2.389039	1.6984327	2.0258655	2.0395961	1.9341175	2.3136326	2.7798474	2.5721003	1.9986165	2.4867692	2.8075071	2.1404671	1.9432697	2.2392721
CDH4	2.2362625	2.4939396	1.9902962	2.5107083	2.416768	1.7853554	2.18003418	1.71901313	1.77583317	1.988692125	2.08237586	1.8425538	2.0929271	1.7020427	1.6490945	1.4228859	1.726884	2.0939317	1.9252945	2.0642252	2.4876282	2.1410692	1.7466038	2.1146662	1.9695894	1.6945795	2.0783307	1.8682881	1.8730746	2.1248858	2.361938	1.8898644	2.1322964	2.6828633	1.8627781	1.6994682	2.2812752	2.3027944	1.7313058	2.5130604	2.053483	2.4451211	1.7453291	1.8596531	2.0569415	1.7906388	2.2482315	1.8986843	1.8847482
MIR1284	0.6967863	1.3201348	0.9057833	0.931111	1.4640433	1.1620666	1.17428186	0.81881959	1.41922566	1.813734755	1.72296544	1.2302499	1.2934244	1.4713813	1.9436394	1.4339845	3.0633419	1.4966592	0.972744	0.9842237	0.9190305	1.1309319	1.0200809	1.3621348	0.8804211	1.3938072	0.8658473	1.2917837	1.2384102	1.0476715	1.1510393	1.9222257	1.2071215	0.800683	1.4381015	0.9956257	0.7755755	0.7354447	0.9884432	1.9654238	1.334525	0.8943508	1.6266728	1.3440094	0.8971118	0.9942851	1.4246781	1.0519487	0.8136464
MIR1200	1.6509627	2.0836329	1.380975	2.2684732	3.0413175	1.6573743	1.6347447	2.36296309	2.1009855	1.141097638	1.12922583	1.6179923	1.5777003	2.2700538	2.8365488	1.4356491	2.0710776	1.3678494	2.4894479	1.3553282	1.8485221	3.8701035	2.4053172	2.223903	2.6271069	1.6479319	1.6479319	1.7181972	2.1082442	1.8479461	1.8841077	3.1698036	2.3256178	2.171486	2.5617384	1.7760903	2.5175733	1.5839963	1.9551057	1.4417611	1.5103979	2.0623255	1.8944894	2.1446539	2.4440285	1.9969006	1.7122934	1.3471268	1.9723567
MIR513C	3.2476994	4.0926764	3.1741825	3.4282693	3.5196033	1.5491096	4.06140768	3.32242051	1.40151046	3.116800155	1.21851466	1.0183356	1.4395361	3.1190185	1.1978431	2.2894226	1.4315454	1.2301303	1.0712363	1.0849378	0.9544575	1.3001039	4.0355455	3.3581095	1.346013	1.2055821	1.1299154	0.9852558	0.9118117	1.5067846	1.165436	1.1773741	1.1624996	1.7613627	5.2558801	1.2185055	0.9776052	1.545678	2.4146793	0.868049	1.1112901	1.3941032	2.9241481	2.9091743	1.0650821	1.3289812	2.261782	0.8880889	1.0869907
MIR1468	1.7343145	1.7331786	1.4290185	1.3155622	3.0367046	1.9197645	2.21608928	3.36491172	1.65725278	1.910180179	3.27761786	1.5915655	1.9628504	2.3956195	1.5951214	1.7888284	2.9965996	1.767997	1.7373047	1.8022415	1.8890668	2.5104964	1.839125	1.8347124	1.5858013	2.0688695	2.1591714	2.6618328	2.3010534	2.0374734	2.4132149	1.9638105	1.6443898	1.8953282	2.681489	2.3307966	2.1034736	1.7403196	1.6457392	2.3364866	2.1372458	2.1095312	1.9094526	2.4608432	2.2086377	2.2145246	2.1591714	2.7348506	2.4630211
MIR1265	0.5756546	0.8543184	0.7634936	0.9165251	0.9206292	1.4774751	1.08349147	0.89192017	1.16451803	0.727535229	0.9679602	1.1095744	1.0192141	1.5841089	1.1753787	1.0579111	1.4049061	1.2415848	1.0629598	1.3207204	0.8599427	0.8234194	1.1527059	1.0723399	0.8734195	0.986336	1.5677464	0.8963775	1.1101684	0.952626	0.7612137	1.1932986	2.7040213	1.9052742	1.053736	0.7661805	0.8862812	1.5364611	1.073398	1.0901916	0.9693875	1.2349937	1.117884	0.9829826	1.3730202	1.2041024	1.2742306	1.0013842	1.6562405
MIR320B1	1.3309573	1.1260865	2.1683163	1.2479042	0.9262281	0.7820847	1.47103219	1.28328898	1.95039238	2.963307015	0.97669406	3.0577874	1.940399	1.3894231	1.0236657	0.9462091	2.0737118	1.1968668	1.112626	1.5192075	0.9477508	1.0076297	2.2093904	2.7355047	1.2761918	0.9173514	1.3105605	1.0403508	1.7278355	2.6700321	1.747027	1.5634421	1.1843048	1.6072079	1.7780357	0.8635705	1.1314476	0.8463575	2.2698232	1.4148204	1.706678	1.622676	1.2856786	2.1668188	0.9226592	1.7437127	1.3949175	2.1328042	1.3543734
MIR1286	1.2685509	1.8892501	1.1948307	2.0514057	1.2909488	2.367145	3.34269076	2.10587203	1.84118888	2.414197504	2.5177782	1.3697725	1.3568808	1.5787674	1.716318	1.8559749	2.4449293	1.5512956	1.5493259	1.5345597	1.8383791	2.3305892	2.0202821	3.2337458	1.680405	1.9165593	1.7092442	1.8140236	1.7177184	1.4813403	1.8746474	2.1289392	2.0618373	1.6798366	1.1405738	1.8679771	1.9757391	2.9655525	2.2238915	1.9751363	2.4999984	1.1812344	2.1659337	1.3794188	1.9690094	1.4164971	2.4017601	1.6440342	2.7612932
MIR1538	5.7032177	4.9770486	4.9755523	4.7823406	5.305479	4.7706262	5.48579252	6.05853627	5.4616097	6.369215565	6.14543138	4.8770067	4.8550909	5.438804	5.5953072	5.4134806	5.7309217	4.1832442	6.0523151	4.8777182	4.8562081	6.1944412	5.846298	6.0875473	4.7232948	4.8525255	4.8626903	4.1231358	5.4145828	4.5195178	4.8056039	6.0757337	5.6848003	4.4728053	4.9668562	5.042786	5.4045039	4.7879482	4.5025357	6.0046634	5.4189663	4.4911178	4.8282483	4.5362695	5.0068729	6.9318915	5.1899831	8.5619618	4.8539876
MIR1276	1.2076241	1.4513617	1.2378285	1.4642463	0.9312917	1.5482372	1.49419845	1.27754846	1.22620564	1.708455473	1.34533665	1.6027994	1.0932384	1.5345165	0.9319101	1.2982822	2.244152	0.6149113	1.1570551	1.5146897	1.0430651	1.2635747	1.5073375	1.2246635	1.2104835	1.3549351	1.0050204	1.8872107	1.9357036	2.2913977	1.9635213	1.3602595	1.4203696	1.3902108	0.9530269	1.2481894	1.502252	1.6168691	1.399421	0.8438814	1.5145475	1.4115114	2.1492202	0.9415333	1.5816637	2.3816575	1.4747569	1.1938901	1.6374866
MIR1183	1.3165424	1.2082864	0.9440309	2.2139892	3.023747	1.2323401	0.9738637	1.7381709	1.17566603	1.272610255	0.9688058	1.0599742	1.320251	1.497377	0.8953002	1.9103721	1.3628167	1.0512218	1.4922447	1.6795335	1.2123755	1.2909875	0.9111277	1.2513478	2.3069171	1.2294941	0.9127523	0.9514394	1.7064554	0.7242434	1.2197708	1.0384292	1.4961223	1.1027938	1.4840238	1.104141	1.3717756	1.5120825	0.9948919	1.4693821	1.1686995	0.9746265	0.9043683	1.3862588	0.845233	1.1253425	0.9174201	1.2360132	0.8747196
MIR1275	1.1454313	0.8901194	1.3102602	0.8341262	0.9084618	1.1154542	0.92671497	0.79966095	0.82146283	0.719180768	0.59088249	0.5366329	0.658898	0.9387379	0.6257442	0.647915	0.5752382	1.8971877	1.1642012	0.878425	1.3132221	0.7871875	0.6192636	0.8151884	1.1479517	0.9544626	1.0350766	0.8832677	0.9438366	0.5897079	0.7491309	1.5304634	0.4621822	0.7562255	0.686396	1.2654259	0.7854234	0.7146853	0.9291611	0.5953992	1.834219	0.9131761	1.1576431	0.8053103	0.9180265	0.6543196	1.0876692	1.9898922	0.849933
MIR1288	1.2855142	1.0105444	1.3499013	1.4462684	0.960408	1.2227487	1.41004	1.17551655	1.14083216	0.576159894	1.85460402	1.3576649	1.1795822	1.3942346	1.4470866	1.5519539	1.767912	1.4506442	1.2686104	1.205425	0.9918648	1.2593535	1.0869083	1.2318185	1.1293339	1.8793082	2.1386528	1.1896288	1.6059321	1.7508492	1.2522334	1.5023638	0.9897906	0.9642803	1.2176758	0.6373007	1.277067	1.165267	1.1027369	1.4717643	1.0628478	1.2578387	1.6989914	0.9331038	1.2119268	0.9697884	1.39922	1.8645104	0.9831331
MIR1289-1	1.0709196	0.9102915	1.0555473	1.0542785	1.0255598	1.2774873	1.19158643	0.96714135	0.90502507	1.042749985	0.71200807	1.1952658	1.2883362	1.1016431	1.378016	1.1019953	1.4264913	1.0107112	1.6736642	1.0386661	1.2207668	0.8784408	0.8071842	1.1994631	1.3666777	1.7600456	1.746132	1.1922842	1.0008491	1.6921392	1.1800676	0.8990952	1.0037706	1.060798	0.7871816	1.377637	1.1565004	0.9814102	1.0653838	1.4204307	1.013731	1.3261689	1.3851982	1.1818172	1.5440327	1.1890547	0.9986959	1.371415	0.9449917
MIR1471	0.7963586	1.3887107	0.5952863	1.0888347	0.8462776	1.3137428	1.06365425	0.84078848	0.69640983	1.104541488	1.18999556	1.3529087	1.1753476	1.6282679	1.0364418	0.9908812	1.2082107	1.7781788	1.3017133	2.46099	1.3300771	1.1456517	1.030412	2.0508467	0.8183457	1.3419419	1.1936451	1.1780513	1.3628003	1.1890788	0.9522332	1.2614591	1.512079	2.0196766	0.8009317	0.9618734	1.113387	1.095392	2.0487096	1.2957209	1.6969955	1.827385	1.8177604	1.2097971	0.924667	0.7835778	0.9339922	1.137875	1.2076894
MIR1302-3	1.5276698	1.3938953	1.1189726	1.4260304	1.4078467	1.3625153	0.90342236	1.23916845	1.33279699	0.919652201	3.34057143	1.4186013	1.4335272	0.8180787	1.1615135	0.9172902	0.9731434	2.0099439	1.248857	1.822942	1.8861636	0.9091944	0.7449323	0.7849578	1.2833094	1.0105348	1.0124457	2.2256585	1.9919546	1.704956	1.5283739	0.777661	1.0932758	0.8528831	0.9739871	0.7826447	0.8889002	1.3064526	0.9963851	1.1064103	1.4915845	0.9603612	1.0999437	1.1755141	1.199922	1.1602383	1.4452509	1.6137056	1.0174812
MIR1302-4	2.5592506	0.9028218	0.8774422	1.0494858	1.0235156	0.5271108	2.18318114	1.09500988	0.6673588	2.020894352	1.43581151	3.5873543	1.1434412	1.29851	1.2824288	1.3630013	1.6990174	0.6528672	1.0120382	1.2801483	1.5161022	0.8989572	0.671552	0.7831774	1.7857786	0.9791095	1.3631393	1.125503	1.1165292	0.7178141	1.3132852	1.1914399	0.8102159	2.3303119	0.8823518	1.8128867	0.7955898	0.9892455	1.1534617	1.1040977	1.1204927	1.083066	1.5006601	1.3674892	0.8645262	0.8645262	0.6920639	1.164516	0.8777696
MIR302F	0.9756144	0.9495179	1.2919054	0.9743428	0.7829659	1.236263	0.66467898	0.73083845	0.83620265	1.117081339	0.75381748	0.9445444	1.3204119	0.7479629	1.0772835	0.7494652	0.918354	1.1670904	0.7531401	0.897855	1.0877073	0.6998059	0.7829659	1.187339	1.1675706	1.0396601	1.1511116	0.8881961	0.8042902	0.7835892	0.9745793	0.7191068	0.9120696	0.8439523	0.8914162	1.2760616	1.1909665	0.8924112	0.9343961	1.2346733	0.6540409	0.7370375	0.9058086	1.1145571	0.7982568	1.2557676	0.7892074	0.8660608	0.6345354
MIR1289-2	1.5948136	1.1378319	1.1487047	1.1993148	1.4789452	0.9864086	1.54231488	1.01728776	0.75455897	1.518303513	1.10827381	0.9315202	0.7429857	1.1824778	0.9361885	1.4090621	0.909172	2.9049392	1.1017174	1.1313771	1.1622429	1.010517	0.676883	0.6848214	1.6070547	1.8114444	1.0754492	0.911889	1.1862386	1.3534086	1.0766165	1.2806829	0.9425095	0.7574374	0.882379	1.3521912	1.3314425	1.1005023	1.0877985	0.9657942	0.9885858	1.2994713	0.6136127	0.9404611	0.8284916	1.3306511	1.0691506	0.8343641	1.0679457
MIR320C1	1.3275962	2.089944	3.1394845	2.7766838	3.5901074	4.4299889	2.67296738	2.04093051	2.92456258	4.430775568	3.19327165	1.4575625	2.5181962	3.2986241	1.5665349	2.4353933	3.7107074	3.4089553	2.3515367	2.617626	2.9650427	1.8883553	2.2607559	2.842282	1.9053562	4.1381086	1.7674117	2.88634	3.0370104	1.2296843	1.4249304	1.7874425	2.6724989	2.3414766	2.838303	1.9608795	2.973242	2.760777	2.8340283	4.0303397	2.9215601	3.0917123	2.9436711	3.2068883	2.4039342	2.7856237	2.1370513	1.6273796	1.9436938
MIR1252	1.2687834	0.8914005	1.2634305	1.0470379	1.110741	1.4504555	1.13708704	0.82990036	0.72182645	1.018444878	0.97522674	1.6775513	1.7357253	1.1977806	2.2400333	1.0774682	1.290103	1.1305664	1.3440599	1.0231794	1.1959783	0.8933427	1.2118381	1.0568396	1.2137189	1.4704193	1.0954738	1.3968334	1.1275384	1.2669922	1.423264	1.0276653	1.1958083	1.5870959	1.2779799	1.2174593	1.8820631	1.2466044	0.9547676	2.0171202	1.4278149	0.6994524	0.9306543	0.9059069	0.924666	1.5191237	1.6304519	1.1149683	1.0220208
MIR1914	2.2428229	1.4203896	1.5173601	1.5353786	1.6753838	1.1307795	1.14318471	1.238727	1.15171161	1.173166279	1.62391142	2.0786134	1.170938	1.4291306	2.6588659	1.4090823	1.1348199	1.0812506	1.1637183	1.7518158	1.3217987	1.2293467	1.3166362	1.6430376	1.1206426	1.3423931	1.9382625	1.9094447	1.232552	1.569587	1.6595722	1.9751937	1.6224064	0.8479226	2.258852	1.687117	1.3455869	1.7060194	1.7339011	1.7860722	1.8819295	1.1714542	1.2534075	1.4904084	1.8509653	1.0683352	2.241515	1.259073	0.8181216
MIR1292	1.3850343	0.9732039	3.0208957	3.4924659	1.2205898	2.2606263	2.04768481	2.00810723	1.13350872	1.87010945	1.5157161	1.5564717	1.618345	3.4558237	2.9147387	2.1689471	2.4985655	1.8820375	1.9378279	1.7789614	2.5222468	1.7356005	2.1185755	1.1738448	3.0840598	2.7279581	3.1783512	2.2108631	1.5727646	1.0989669	1.8508667	1.6444607	2.3036712	2.6041556	2.7720568	3.0804382	2.4433318	3.6157071	2.8314745	1.7374334	1.3545894	2.1359719	2.3916595	2.250077	1.1654745	2.0669822	3.6822306	3.9910999	1.7147952
MIR1537	1.723274	0.9410865	1.3117878	0.8295437	0.9206772	1.4874816	0.66214988	2.77640806	1.5891535	1.204146676	2.81948956	1.0897185	1.0954258	1.3950692	0.8812753	1.2322285	1.0022916	0.9519222	1.2546788	2.1544847	0.7754271	1.0556267	1.1807972	0.930683	1.8064528	1.5202268	0.986918	1.0201692	1.5852218	1.3622583	0.8346358	1.5686262	1.522074	1.0636593	3.4980527	0.5794574	0.8256652	0.6818145	1.1023089	2.9285326	0.7831004	1.6174303	1.3666949	1.4367878	1.1314662	1.1688727	1.1665435	1.0853521	0.8882815
MIR1302-6	3.7471792	2.713675	3.084172	4.0086238	3.0861261	2.0639652	1.8609048	2.48482695	2.84583735	4.678617236	2.16060028	2.3529957	2.847927	1.566956	2.4137334	1.8087381	2.4449912	2.0260054	2.2105408	1.50124	2.1330554	1.4233203	1.9475709	1.9037387	3.9340112	3.4892481	1.2087325	3.3745833	2.0343388	2.3500137	2.0256272	2.0829828	1.8194484	2.4735399	1.6148258	2.1100611	1.2755266	2.1860205	1.8366814	3.2866823	1.4351158	1.9422782	2.7373607	2.2147883	1.8819143	2.3023561	2.0395128	3.5599299	1.8632187
MIR1913	4.023736	4.2558129	2.5761345	3.9601158	4.1798349	3.510438	4.6541805	4.75503312	3.55392077	3.010153312	4.73763193	4.6496335	4.2623537	3.2911557	3.995688	3.7739179	4.9510415	3.8658417	4.5587497	3.5842347	3.3922815	4.4441476	3.7417245	3.9966979	3.4533185	4.4950129	2.4935126	4.5529877	2.6959079	3.5723331	3.6606879	3.625567	3.8934989	3.7316174	4.7821902	3.7848321	3.1596194	3.6837013	1.9469941	2.0896641	5.4982316	4.3732323	3.6712616	2.3837925	4.4364336	6.5378414	4.7068411	4.7782186	5.2991287
MIR1246	1.8177828	1.3399149	1.5676649	1.3069632	0.7191084	1.689727	1.68200864	0.8978005	2.78115177	0.965160209	1.6863529	1.3113674	1.004111	2.4212801	1.1677692	1.7269681	0.8113677	1.1986525	1.7606499	2.6506638	1.7203672	2.6313621	2.8268163	1.5261922	1.9610415	1.6837804	1.5826221	1.2310864	1.3145421	1.7866987	1.4422331	1.3336281	0.9500242	1.8927857	1.3829793	2.7654998	1.6621992	1.58449	1.3711673	2.2806297	0.9755284	2.3471591	1.5692096	1.7934129	2.8820158	2.9272595	1.366513	1.362975	1.0975221
MIR1912	1.350809	1.34159	1.6965442	2.5346433	1.6361896	2.053371	1.58451674	1.62074962	1.83760255	1.387037837	1.07121785	1.8579423	1.6150726	1.6753278	1.547759	1.5131358	1.338001	1.6450595	1.6130752	1.3987598	1.5168957	1.9489142	1.7304633	1.7514893	1.5130174	1.602927	1.7204543	1.4439452	1.7150872	1.9056785	1.7966195	1.3673411	1.5508522	2.2441547	1.9639985	1.5048806	1.8096032	1.2535401	1.9999893	1.3520297	1.1777597	1.9142262	2.0250344	1.7875096	1.7636064	1.4559282	2.2672518	1.2905064	1.8444791
MIR1247	2.5064848	4.1531027	4.411378	5.0115895	1.2352747	4.9368422	2.6220578	2.90417203	3.33916997	5.082539246	4.40421948	4.66738	3.3598963	4.8197976	1.6150279	4.5364609	3.0869772	3.9772615	3.6233202	4.3549636	4.1871215	4.208901	4.5777066	4.7587184	3.1379257	3.9985698	3.8641948	4.6239322	4.7514265	4.2349632	4.9982047	3.9985698	4.356293	3.679862	4.5450076	3.9200609	4.4218152	2.4970887	4.3284714	4.6285174	3.4908837	4.9670185	4.369074	3.2261069	5.0508612	3.8614059	5.8090934	4.4061963	5.3479615
MIR1302-5	1.2242764	0.8234412	1.0253964	0.7005258	2.1167033	1.0619575	0.54783085	0.90231412	0.81111814	0.687932377	0.722741	1.269982	0.9615386	0.8849832	1.1388845	1.3359251	1.1054052	2.2760133	0.5663594	0.7808452	0.5511991	0.5434966	1.0806249	0.7088852	1.1950469	1.1651286	1.2570306	1.424994	0.8284063	1.1286827	0.7300435	0.7567654	1.0355298	0.752986	0.6952814	1.2059798	1.0137815	0.6929555	1.2403663	1.0575878	1.0440674	0.9909119	2.0408061	0.8305521	1.9693132	0.9981339	1.2715529	2.1187988	0.6568517
MIR1302-7	0.8939415	0.7989396	1.2616597	1.1499321	1.0495253	1.6873151	1.06810818	1.5085127	1.23623497	1.335901074	0.80616251	3.5100742	1.8115447	1.4676424	2.0717265	1.6159463	1.5656561	1.4231622	1.6728829	1.1107738	0.9675244	1.421206	1.2430334	1.6696027	1.2843842	1.2394957	1.3998614	1.1440827	1.3396658	1.1136833	1.3298286	1.2412465	1.3530089	0.9952083	1.724336	1.2535292	1.3046488	1.0726369	1.854846	1.4628893	1.3803014	1.1582806	1.760961	0.9602884	1.6760214	1.2951092	0.9364454	1.3087349	0.9318989
MIR1263	0.84474	1.3578759	1.9040456	1.5479916	1.9878689	1.402304	1.46489844	1.18379686	1.50715828	1.253631866	1.31266775	1.1782994	0.7544286	1.7376389	1.9193957	0.7789282	0.7843757	2.1243793	1.1159018	1.3325314	1.0097622	0.9308329	0.8327496	1.3448772	2.4384153	1.1813839	1.4414657	0.8703794	1.7258027	0.8961871	1.0692069	1.3156384	1.2694878	0.7190283	1.0942705	2.2104066	1.6816495	1.1415604	1.6616487	0.9659998	1.7787825	1.2053278	2.9335215	1.6307383	0.921765	1.3939254	0.8422079	1.5262223	0.8612486
MIR1249	2.9506412	2.4491168	2.8942102	3.5501182	3.6110956	2.4811808	1.65249527	3.12409102	2.1903122	3.150606564	1.86462985	2.342239	2.6654787	2.8070662	1.9669824	1.7903389	2.1791301	2.1516762	1.2815402	2.3167277	1.9217269	3.0740677	2.4753432	2.3613736	2.8959433	2.2171978	1.3576412	2.1180786	1.153874	2.338623	2.5663403	1.3680508	2.8337819	2.1360803	1.6819729	2.5665786	2.5093112	3.6134846	2.9058427	2.8124191	2.4323713	3.287702	2.2106701	2.2706369	1.754415	4.3807159	1.9160439	4.2030202	2.4238968
MIR1296	3.3626159	2.5365628	1.6223071	3.1089798	2.6459162	2.8426527	4.85988811	2.82560136	3.23474285	2.840046159	2.50493192	2.1765505	3.1343854	2.249269	2.5606428	1.4603752	3.1551216	2.5183172	2.8608322	3.3103644	2.9685618	2.2521762	2.1832638	2.5954642	2.0264776	2.0624532	2.5542689	2.5839431	2.5498571	2.5338506	2.6562743	2.224696	2.1639809	2.8043053	4.4050513	1.7147806	2.9220143	2.003722	2.8892296	2.2006387	2.2516557	2.419173	2.6504507	2.4580604	3.0561554	2.3922213	2.430848	1.8795385	2.0672625
MIR1298	1.0737008	1.2345604	2.4659299	0.9019816	1.6201957	1.3021459	1.23981844	1.56763805	1.6343363	1.458564675	1.40289589	1.4220312	2.3849837	1.3109724	1.8086577	1.717676	1.4915673	1.8182499	1.2736926	2.0227254	1.4788232	2.1224353	1.449964	1.301862	1.4429299	1.3210071	1.8676311	1.5854409	1.6487106	2.1329732	1.4535991	1.2473138	1.4475758	1.3563709	1.3099825	2.5672208	1.2942445	1.8030631	1.227019	1.5343278	1.5131608	1.3839455	1.6459583	1.8260955	1.7771045	1.819514	1.9517287	1.4847805	1.4985542
MIR1256	0.3828861	2.1960083	1.1102244	0.7846551	1.463261	1.6805102	2.23157697	1.10757403	1.34449641	0.356532311	0.76305707	2.5161021	0.9024308	2.5225416	0.8498475	0.4449291	1.113416	0.6890175	0.8051759	0.7227863	0.5986589	1.1896138	1.4560261	0.9570615	1.9445209	2.0668749	1.6328543	2.5150393	1.7527986	1.080749	1.1309677	1.0654413	0.686061	2.034774	1.0881757	1.3585743	0.777813	1.7596278	1.5020997	1.4304462	0.9713143	0.8228044	1.4287473	1.6076951	1.0255513	0.8051759	1.0118924	0.9211497	1.1417599
MIR1229	5.4493473	5.9030321	5.3454417	4.6778882	5.2674524	3.6098627	2.98632015	4.33742339	4.63185363	5.185728735	4.44496996	4.1659221	4.7379102	4.4397804	2.7020839	4.4955465	5.2342579	4.3202766	3.3988303	3.3554394	3.6879718	3.6741818	3.9989691	4.863553	4.5522293	3.8161594	3.9609915	3.2925218	3.3212512	3.3157142	3.8007932	2.8731449	4.0559436	3.1046085	4.7520144	5.2973494	3.4024392	4.0398393	3.4406739	5.7632513	3.0876406	4.5790815	4.1888275	3.1722962	4.1263757	4.9101491	4.3520015	5.5685587	3.1624011
MIR1185-1	0.7266405	1.1308137	1.182179	1.0518571	0.9456934	1.2438727	0.83044692	0.73878261	0.93781609	1.12629243	0.82356553	0.793856	1.1545268	1.1132727	0.8436819	2.1499038	1.2671079	0.9348774	0.9025804	0.7691311	1.093136	0.6593252	0.5869815	1.0283418	1.3265985	0.9886377	1.0941397	0.7503121	0.9797183	1.9228472	1.1132727	0.8272959	0.7223206	0.7723116	0.8213722	1.1134401	0.8856287	0.8062355	1.1978484	0.7441323	0.983734	0.9025804	2.1950576	1.8113352	0.8168562	0.8168562	0.7829971	1.0445541	1.5943257
MIR1231	1.9923757	2.7527648	2.4201077	3.9852542	2.4659947	4.047448	3.07167291	3.89475781	4.43593439	1.537844303	3.98891756	2.7689099	3.5745688	2.693156	2.7253693	3.8866718	4.2079586	4.180332	4.8138943	3.5060829	3.4173751	3.9530297	4.2041157	3.0881836	3.3706976	2.7287343	3.7200233	3.2500788	3.1207052	3.9965936	3.0138579	2.7609176	3.2720454	3.5568164	4.1674001	3.9216056	3.7000418	3.8061445	3.5412409	4.805385	3.3472442	3.9726299	3.4403627	3.2111197	4.0782685	3.8031821	3.8530389	4.1099125	3.3945957
MIR548F3	0.5108951	0.7017534	0.8866486	0.8999097	0.6850979	1.0474224	0.4903148	0.85326208	0.81380073	0.860838411	0.63539811	1.4655733	0.7251993	0.6850979	1.1425551	0.9780472	0.9198755	0.8784474	0.9048368	1.0179182	0.8746802	0.9647241	0.9015404	0.9824963	0.5874735	1.7469031	1.5896103	0.6034468	0.9071396	1.0987541	0.9684246	1.0075076	1.1237701	1.3221515	1.2148153	1.5192378	0.6720393	0.8519485	0.8116162	1.1458632	0.8037315	1.0057094	1.0787662	1.3896319	0.7774641	0.8852122	0.8919058	1.0487579	0.9304541
MIR1205	2.5574468	3.2689651	3.3360271	2.5639997	3.0490906	3.0537692	4.20678369	3.51392336	3.07204606	2.985875858	4.17396064	3.1473833	1.1578804	2.2961052	2.9680708	2.8814682	2.7989043	3.5049126	3.0875257	3.8146059	3.3015033	2.3990845	2.4784882	2.7724699	2.9421687	2.1764308	3.0280497	2.1671489	2.0168495	3.6086606	3.1189788	2.8416162	3.2856372	1.719729	3.1922481	3.1274011	2.2811221	3.2918689	2.0212379	3.2150185	3.1823162	3.4881805	2.9090182	1.8723738	2.4866148	2.165718	3.2781617	2.8116988	2.9557171
MIR1278	1.7317969	1.6173927	2.021412	2.0126378	1.6555934	1.6475619	1.56953986	1.37866348	1.29362397	1.723469646	1.36915529	1.1831767	1.3636738	2.3202151	1.5740237	1.8690216	1.4187035	1.2067915	1.1858504	1.2210636	1.3496693	4.3744111	1.3757949	1.3691934	1.1709386	1.8178421	1.5556891	1.5901301	1.3808128	1.5237826	1.4478777	1.5881056	1.5837207	1.4819944	1.3804062	1.6267499	1.6699981	1.3541554	1.4348406	2.773503	1.234687	1.4907824	2.1287791	1.994579	1.5355843	1.317193	1.5048165	1.9754114	1.0023062
MIR2113	2.8976059	2.8194515	2.6793197	4.7671783	2.4126561	4.4101016	4.55147188	4.85952463	4.03555039	3.515234926	4.02604977	3.4510495	3.6134261	2.9303512	2.2802727	2.7896631	3.2962819	2.1592755	3.2569887	3.3484172	2.6969534	3.9074694	2.8851289	2.8579701	2.7130539	2.9734907	2.9418673	3.2336364	3.7312621	3.3996091	3.6748551	3.0413228	2.8107866	2.9505607	3.9945055	2.5422825	3.2847609	3.2376683	2.9129834	2.9612987	3.0593337	4.6604334	2.8519625	2.7354261	3.5828266	2.7846056	4.1951658	2.2467498	2.7728542
MIR1322	0.5427474	0.9166275	0.7711811	0.8836439	1.4711727	0.9223438	1.11268803	0.79568137	1.61399688	1.915961695	1.30606982	0.7773154	1.3428429	0.9111438	1.1481329	0.8715999	1.0544258	1.0304209	0.9202658	0.9564187	1.1014299	0.692637	0.7926758	1.1296358	0.9688421	0.9292886	1.0632723	0.9262505	1.3338123	2.023265	1.1317447	1.1795088	0.8983404	0.7773154	1.3231455	1.3117774	0.9682807	1.6543686	1.6071901	0.9594164	1.1654117	1.0301856	0.9939496	0.8441861	1.1169083	2.639883	0.900838	1.0656776	0.8699394
MIR320D2	1.0066671	1.1490242	0.9388514	0.7109172	0.8718579	0.9897015	1.00561808	1.33772864	0.82874288	1.158711454	0.96716463	0.9498089	1.2110954	1.2378589	1.5510499	0.6576917	1.0966669	1.0114083	0.9379129	0.9340018	0.5965385	1.3023031	1.5752736	1.0658493	1.4172077	2.0352794	1.4519736	2.497498	0.7855821	1.2937602	0.5164825	0.9148829	1.1202699	0.72859	1.1603838	0.8177201	1.3108432	0.9757517	1.2892874	0.8337961	2.478284	1.4538649	1.0024509	1.561618	2.0186203	1.0394951	1.4646293	0.9666855	2.4655193
MIR1206	1.4228482	0.7441739	0.8800156	1.1345217	1.1448674	0.9955136	1.16063323	1.01788447	1.09518739	0.810663055	0.97396184	0.7349666	1.1269699	0.8602231	1.1722202	1.6361398	1.0610467	0.8828809	0.7192671	0.8811765	0.7951322	0.5711242	0.5391021	0.5310275	1.4674804	0.9950622	2.1350357	1.2994428	1.047746	0.7618036	0.707764	2.7226867	0.8687227	1.0662899	1.2719409	1.3877593	0.7697304	0.8972914	0.9157658	0.9413409	1.5590877	0.8950635	1.1383847	1.1176311	1.1417129	1.2761688	0.9515737	0.9241113	0.7728286
MIR1321	1.5251592	2.2827128	2.3473102	2.0513211	1.5593715	2.1465574	2.42354578	2.23952901	1.49220765	1.711798859	1.85326582	1.558843	1.8900347	1.731519	1.5728925	1.5515176	1.8017109	1.2474816	1.6421655	2.118738	1.5623548	1.3205555	1.8845025	2.1645399	1.7110064	1.9673068	2.4509876	2.1422904	1.7769571	1.4342829	1.6644881	1.7956403	1.5415478	1.9124552	1.7068616	1.9586721	1.7008316	1.982503	1.8943123	1.0758957	2.2467928	1.7417612	1.2165474	1.4766582	1.4542785	1.2256315	1.503073	1.4054506	1.8567633
MIR1258	1.0203317	0.5095571	1.1750053	0.8396188	0.5676537	1.2534576	0.73722611	0.94454661	0.75795759	1.45833507	0.68344507	0.9674009	2.7051277	1.7268962	0.8609491	0.9236603	0.687924	0.9530213	0.9696224	0.7949575	0.9650212	1.072589	1.1369607	1.3828726	1.3787687	0.9872873	1.3098	1.3583689	0.997487	1.5519085	0.7055639	1.3307686	0.808952	1.3473973	1.0652474	0.8479305	1.0778172	0.7547364	0.8138018	2.1514845	0.8877202	1.3169637	1.0723933	0.7297802	1.302169	0.6741384	1.0685513	0.8884327	0.8254157
MIR1207	2.3937956	1.8577313	1.3360918	1.7077448	2.4367594	1.386216	1.46468106	1.52782693	1.5554333	2.233697656	1.09018078	1.0038758	1.6026966	1.1176619	1.3639491	1.9389458	1.6970215	1.2065757	2.2881071	1.5354752	2.3318635	1.8803826	1.7089784	2.1756591	1.8651002	1.9791273	1.2293409	1.2806326	1.2736203	0.9477273	1.1869001	1.5525388	1.1084849	1.5716687	1.3458366	1.2494254	1.3226065	2.5319067	1.3669953	1.0398562	1.0051647	1.8861395	1.2292125	2.3592284	1.2049271	1.4467021	1.9814355	1.596366	1.6097518
MIR1269A	4.1389837	2.7166983	2.698866	2.6894699	2.0909746	4.349981	1.72132708	3.84743554	2.51988061	1.78553887	2.72447817	3.4632729	2.7040164	2.5738294	3.3337194	3.7611921	3.0860957	3.4553845	3.513066	3.8105788	1.9696775	3.6935093	3.0205971	3.7002469	2.6818038	2.8431841	3.2050806	4.208012	3.5137019	2.8154975	1.6976216	3.3549557	3.3216491	2.5340721	2.4880192	2.9212505	2.2565693	3.4757783	2.8309744	3.7933777	3.0753966	1.8697639	2.9768035	3.3272039	3.5079568	2.0963601	2.1674268	3.3232046	3.0506296
MIR1295A	1.6055102	2.616292	2.0099233	3.3011341	0.9164443	1.9188892	1.26030692	1.80528089	1.66626412	1.228451252	1.80046177	1.2450958	0.6786284	1.1869653	1.6429116	1.4006111	1.1573352	1.3915197	1.383137	1.0968898	1.2034719	0.9673803	1.287246	1.268648	0.9478106	1.3088495	1.4928052	1.0281076	1.3751933	1.5254674	2.4033105	1.2591848	1.0170526	1.0922471	3.6650076	1.3771323	1.5142075	2.5838474	3.4736184	1.5077197	1.9955104	1.3849869	1.6445063	1.3087069	0.9215925	1.714688	1.1138687	1.4870494	1.1476209
MIR1270	3.6107284	4.7601921	3.6318081	1.0121093	3.5056158	1.931531	4.67510954	1.32729716	1.61002617	1.362804974	1.64481983	1.4281091	1.1445513	1.491418	0.7424736	1.887621	0.9289337	1.3747202	1.4054424	2.4582817	1.4577157	5.1076206	1.1002057	1.3015833	1.6220222	1.3233059	2.099642	0.9761884	2.1642325	1.6056293	1.6694863	0.9111874	1.9479975	0.8743497	2.3979797	1.5018566	1.0910044	1.0559276	1.0572512	1.3408828	1.658103	1.247434	1.4214921	1.7341626	2.2161785	1.8351473	1.6726956	1.2191106	2.5160739
MIR1294	2.0494729	2.0905669	2.7818585	2.1025848	1.5467051	2.1158784	2.47283148	3.2523723	2.67251924	1.966044354	2.52832181	2.4081757	1.9618671	2.4937107	2.646592	1.9470426	3.022689	1.6252038	2.2649935	1.7412479	2.6625025	2.0555823	2.1773652	1.9094942	2.0108225	1.9349017	1.7923063	2.3524755	2.0162522	2.0855956	2.3382035	2.0672196	2.1769877	1.9294111	3.0836163	2.0551964	3.6185666	2.1820614	2.0488953	2.2276455	2.3554333	2.2634821	2.8947322	1.8664967	1.9826359	1.9960886	2.5436909	2.4474423	2.9395669
MIR1279	0.9165533	0.6839366	1.7142267	0.8079936	0.7280058	0.4487955	0.91625249	1.00359228	1.25538538	0.860836436	0.9107272	0.7234576	0.858294	1.4079172	1.7832289	1.8501127	1.1293802	1.3023943	0.540025	1.0862585	1.7238714	0.6714224	0.7660639	0.971963	1.061952	1.1902365	0.811236	1.5060444	1.0516007	1.8138057	0.692664	1.0843475	0.6656017	0.8491161	0.611131	0.7048924	1.1922654	0.6613355	0.4393742	0.9510586	0.9581128	0.6254398	1.3088551	1.1737722	0.7681847	0.9883197	0.977442	0.6973356	1.4497884
MIR1272	0.9115062	1.0274634	1.1790465	1.1238491	1.5591451	1.7643008	1.48404833	1.84123958	1.18940438	1.425934511	1.25624475	1.2046472	1.2024727	1.0637238	1.1794086	1.2548022	1.7306288	1.758101	1.4996698	1.0681008	1.4313648	1.523002	1.1458398	0.9632541	1.7186196	1.3124713	2.3933872	1.4425758	1.4626761	1.5263185	1.4731597	1.1956758	1.4106242	1.29778	1.748221	1.1807848	1.3831185	1.1179899	1.0132336	1.0497968	1.7149064	1.5455596	0.9270938	1.1695014	1.4351835	0.8634307	1.3835831	0.9580483	0.9431786
MIR1204	1.0204186	1.4089591	1.1205025	1.7398213	1.2703868	1.770208	0.98415824	0.96411248	0.83484544	1.000950799	0.83437691	1.1108693	1.0325624	1.0140809	1.7488804	0.6671481	0.9580351	0.9368879	0.8647924	0.9502115	0.9948876	0.9372107	0.6822541	2.8311089	1.1924711	1.3641291	1.5282465	1.1484988	1.0823753	1.2442556	0.8147081	0.8524288	0.6629978	0.8761625	1.0939751	1.29932	0.6642937	1.3220658	0.8720522	0.8804034	0.8684603	0.7674165	1.5398108	1.7258901	0.953372	0.8688026	1.1761222	0.801128	0.8416831
MIR548I3	2.0821202	1.0437924	1.9511735	2.7572302	1.4569074	1.3466085	1.67550151	2.23757369	3.16484648	1.26088835	2.77888939	1.2976517	1.2151143	1.0560023	1.1153739	1.1936065	0.927995	0.9053192	1.6415223	2.7772505	0.9273643	1.0110379	1.2891608	1.3296378	1.3476273	0.9958769	1.0731448	1.5607348	0.7597487	0.8946456	1.9957988	1.7105967	1.0624819	0.9116009	1.2655075	0.9382901	0.8428141	1.6405364	1.7433852	1.0035673	1.0329198	1.4629479	1.159918	1.2411043	3.0718522	1.8164516	0.9521918	1.4493687	0.998726
MIR1297	1.0127649	0.5256441	1.2299015	0.6156863	1.0690862	0.8550603	0.3341687	0.66647967	0.5718792	0.795174028	0.75697618	0.8788628	1.3223272	0.9143821	0.9425487	0.9276632	0.784505	2.6161866	0.5779211	0.853105	0.7116507	0.67668	0.8349856	0.7274939	0.5745925	0.9143821	0.6735208	1.7911662	0.8323939	0.9382899	0.9681186	1.0878301	0.7804061	0.7567097	0.8999259	0.9818234	0.6262873	0.8842291	0.9204719	0.8500117	1.0724081	0.8569653	1.0985005	1.7003839	0.6668459	0.7213543	0.8636526	0.7923175	1.0855256
MIR1243	2.6403599	2.7673529	2.6627509	2.0058162	1.2718625	1.7399289	1.73375146	1.68751073	2.25367933	1.875563753	3.10858377	1.0088323	2.5696439	1.2491119	1.2141754	2.7835846	1.9715038	2.1079715	1.6524279	2.3714399	1.7045874	1.3904958	1.4222175	1.2864218	1.422891	1.2342729	2.0374456	3.011963	2.4489561	1.329403	1.6937216	1.3148766	1.5688353	1.3909027	1.7480513	1.3447293	1.4068625	1.2615648	1.7697219	1.3988834	1.3797667	1.5685894	1.1828865	1.4202926	2.1358353	1.3258122	2.4349515	1.8425826	1.1381125
MIR1976	5.5801897	5.4775527	5.2961772	5.8410394	5.9990226	6.0394015	5.96148966	6.0211769	6.18881581	5.361138731	6.23789206	5.8257833	5.4756531	5.2221959	5.3741886	6.3385627	5.8672244	5.7338077	5.708838	5.1108501	4.6545137	5.6264673	5.9314101	5.580588	5.5853007	5.5686825	5.5952063	4.8070101	5.0853761	5.1304226	5.5819454	5.1031097	5.080331	4.994675	5.8227159	5.252243	5.206047	5.3549427	4.7490224	6.5369519	3.849121	5.4730468	4.8164114	5.7421413	5.7104012	5.5295938	5.3441927	5.5694783	5.7051217
MIR548I4	1.2770557	1.3738837	1.3772589	1.7182485	2.196669	1.4013596	1.72387779	1.04246941	0.96407952	1.288695378	1.0458447	0.9961366	1.160513	1.336913	1.3356056	2.4306712	1.9397741	2.3584384	1.7324108	1.2248996	2.562556	1.1810076	1.0947531	1.1586049	0.9067921	0.9650172	2.1402235	0.9866091	0.7074559	0.818277	1.4177358	1.616124	1.1385703	0.7124293	1.1204674	0.8647361	0.9908264	0.8407247	1.3397919	1.1094656	1.227604	1.2577469	0.8571792	1.5224766	1.2225244	1.2208177	1.1531468	1.1117041	0.8274051
MIR548F1	0.8971835	0.6829446	0.9162263	0.9030599	1.2623767	0.7438969	1.20790792	1.14171581	0.76415841	1.079035986	1.14646168	1.4761774	1.2055059	1.7941964	2.4638577	1.3284723	1.388729	0.9154014	0.8843356	0.5885275	0.8482191	1.6129511	0.8282474	1.4636559	1.6540568	1.4948665	2.179405	0.7374285	0.8180862	0.9299833	1.249429	0.8738548	1.0940311	1.3959393	1.0333079	1.3177767	0.8197813	0.9074124	1.1045	1.5289212	1.9324303	0.9897758	0.9776148	1.5578995	0.8726306	1.2138545	1.4932932	0.7946137	1.1267527
MIR1255A	1.2229265	2.5109942	1.1798511	2.1988049	1.5999744	1.4596219	2.31791068	2.13493873	2.31636277	1.296052989	1.89490536	0.7887672	2.0312121	1.2587358	1.4378583	0.7712943	1.9355871	1.5552095	2.0025054	1.3702809	1.0034241	0.8911047	1.6555572	0.6018191	1.1697345	1.3376383	0.8039015	2.0159751	1.2734378	2.0852879	1.8340711	1.0005212	1.4435423	1.0995875	2.2965033	2.0963176	0.9173416	1.778491	1.1814904	1.5300832	1.9628581	1.4759575	3.1779152	1.7545888	1.6827971	1.4908171	1.1688766	0.9732764	5.5100109
MIR320C2	0.8181371	1.7375962	1.7511155	0.9921029	1.6160194	1.2742834	0.81678141	0.93247469	1.0898421	0.833719078	1.43154731	1.0888521	1.1514727	1.1259892	2.2159692	1.5086282	0.7581967	0.8596457	1.4439971	0.8521322	1.2623584	1.954654	1.105837	1.0149501	1.6339576	1.3333971	1.1790862	3.0058972	1.2026593	0.8306682	1.1948545	1.7384168	1.1699205	0.782069	1.0844142	1.3680591	0.6553436	0.8417179	0.7903585	2.5877172	1.127512	1.2663537	1.278381	1.620234	1.0005132	1.5440511	0.9834484	1.1872581	0.9503766
MIR1266	2.3051633	1.5453766	1.1730988	1.5716302	1.1436524	1.8080794	1.53722798	1.41398405	2.56535007	1.432272143	1.67563008	1.828622	0.7961995	2.2962077	1.171385	2.142766	1.6544131	2.0591873	1.5905177	1.3910175	1.5197662	1.5752025	1.4464323	1.5697119	1.767072	1.542146	1.855652	2.1049222	1.588002	1.4926803	1.6571367	1.9488726	2.1989089	1.7485124	1.1552399	1.1848249	1.6026888	1.4563113	2.1863914	1.2326951	1.1046627	1.5998487	2.5207639	1.4450013	1.7783421	1.1554178	1.0793037	2.4200256	1.5154598
MIR1271	1.4172004	0.7768695	1.0456484	1.0647653	1.3122264	0.9812997	1.22633843	1.87896921	1.83476708	1.363402965	1.06157662	1.8725678	0.9837549	0.7803428	1.1685882	1.4252327	0.8201015	1.033248	2.0220572	0.518416	1.3832521	1.0338468	1.1703187	1.3549928	1.3004385	2.0901551	1.7388883	1.0028319	0.6560069	1.2947963	1.0593877	1.3307807	1.4891483	1.3297525	0.9987333	1.611683	0.7865298	1.6105775	2.0373572	2.1735771	1.0604288	1.2424028	1.8010125	0.9910891	1.2519446	0.8694873	0.8363476	2.3656994	0.8999271
MIR548I1	3.1519867	3.5089338	1.74991	2.3831114	4.6559733	1.2993307	2.28033094	2.36606591	5.49653171	2.691637045	4.57674857	1.8704912	3.347899	3.2156199	1.6171662	2.6434163	2.3163328	2.6086049	1.7419279	2.0646522	1.506857	2.8892806	2.6369199	2.4156695	3.1884485	3.1391699	2.6892029	1.4528664	1.8393277	1.7993199	1.4683762	2.1943067	2.0800632	2.4316838	2.1024671	2.6600118	3.2596405	1.9915376	3.2185902	1.9274553	1.1364368	1.3528729	2.5760371	3.2281912	2.8679713	1.7376067	0.9329039	2.3195346	1.0123395
MIR1283-2	1.6350576	0.8605895	0.7383332	2.4431232	1.1519866	1.6227931	1.3245108	3.07133566	1.33314097	1.764368179	1.31541929	1.445309	1.2184027	1.3271473	1.2106648	1.0399752	1.7345924	1.4875271	1.3939199	1.3403089	1.4038721	1.6966593	1.3911391	1.4278829	1.2160029	0.8861021	1.0749585	1.7021599	1.3439721	1.6211132	0.8969919	1.596803	1.1927582	1.1129886	1.1636727	1.1147897	0.8899554	1.159587	1.4580545	1.6501165	1.4722818	1.6705009	1.333155	1.2561547	2.7572578	1.2758298	2.5482167	2.6282924	1.1781766
MIR1253	1.1920903	1.0881484	1.1955429	1.7214015	0.9853476	1.0008056	1.3029189	1.42035717	1.33607116	1.87167544	1.14250501	1.4572664	1.4431623	0.8329413	1.1457792	0.9370638	0.9779618	1.4383797	1.5013491	1.2894454	1.5530012	1.1265618	1.3009685	1.3884323	1.3913313	1.2325781	1.3055594	1.3803535	1.1285564	1.9713917	1.0800752	1.1767492	1.2177497	1.4113309	1.2765143	1.6803949	1.2062587	1.0576745	1.1516167	1.3430042	0.9608555	1.2843358	0.8359932	1.3997672	0.9988348	1.1185352	1.4282001	1.7164712	1.2469328
MIR1185-2	2.3232128	2.0472599	1.1976041	1.0596541	2.4387206	1.7256341	1.17765473	1.03901987	0.74315476	5.121169989	1.06606993	0.8730773	1.2747574	0.9476523	1.1083238	2.3666671	1.7906282	1.094871	1.2220639	0.9982498	0.8735699	1.0152659	0.8396871	1.1289973	0.9112969	0.9993655	1.4141655	0.6365849	0.9195081	0.7636641	1.2857014	1.3493458	0.7993195	0.7159748	1.1818664	0.9833895	1.0456474	1.1612339	1.4331601	1.9056257	1.5533941	0.3848753	1.7857536	0.8567948	1.444089	1.8468235	0.7514152	1.1731074	1.2372732
MIR1203	1.0246452	1.2986612	0.7077395	1.1552641	1.1507891	1.008884	1.09096473	1.42482742	1.79814206	0.879741996	1.35015221	1.0144781	1.8561518	1.3086499	1.8011668	2.2850446	1.1218345	1.2063281	1.7825091	1.9142111	1.8113539	2.3700489	1.871514	2.0171221	1.0838757	1.8678429	1.2573815	1.7188969	0.9981692	1.0061516	1.55176	1.2094427	1.8193535	1.9488246	1.5460658	2.7889125	1.6412547	1.9966638	1.4066853	1.6378957	1.233514	1.5550158	1.725178	2.1404216	0.6859615	1.8655162	3.3093338	2.5775533	1.4542919
MIR1324	2.2137173	0.9730926	1.021368	1.4302452	1.2705952	1.8246478	0.71047028	0.6933555	1.14773993	1.344083613	1.02900768	1.3988595	0.8155252	0.8344575	1.840375	1.1102009	1.0129134	2.0286954	0.8683606	0.828836	1.1183266	0.6997609	0.7671736	1.2303028	1.0808042	1.0332321	1.022275	0.8675815	2.2691441	1.1683324	1.1993908	0.870542	1.1329095	0.744001	0.7796483	0.7313518	0.9954355	1.2930667	0.7489389	1.4150969	1.2115344	0.77095	0.9341506	1.0482153	0.6355372	1.2469614	1.3592622	1.0032633	0.668687
MIR1827	1.0178303	1.3811284	2.1629456	0.977031	2.2199057	2.0182066	1.05521756	1.75046436	1.79136735	1.901356022	1.49929453	1.3180809	0.902853	1.4520688	1.0595663	1.078127	0.8858804	1.2524567	1.3271619	0.7585565	1.3639445	0.9184286	0.8176833	1.4116502	0.8459048	1.9364883	1.6673849	2.8996791	1.9511392	1.222255	1.6075501	1.7719769	0.9520754	1.1673127	1.7812527	1.4784756	1.4520688	1.8554298	1.0232049	1.0816134	1.1719478	1.0384256	2.6829115	1.5331649	1.1662599	1.3355331	1.8593261	1.3745752	0.9665708
MIR1245A	1.4699142	1.2436928	0.85487	0.9030858	1.2570003	0.8084474	0.82556723	1.87460613	1.46589728	2.931753686	0.99539404	0.8301964	1.7533483	1.0346597	1.0442815	1.2807014	0.95225	1.1640661	0.694821	0.7551687	1.1140172	0.7407995	0.9201422	0.818866	0.9683743	1.4206903	0.8106242	0.9903361	0.7820014	1.3107622	0.9197828	0.7721462	0.7530183	0.9958124	1.7058669	1.2172934	0.6450832	1.4364758	1.2367763	1.3793408	0.873137	1.2665839	1.0086422	1.4566071	1.02461	0.6637242	0.7280522	0.8193528	0.7407995
MIR1293	1.8471907	1.6242717	1.592707	2.1820406	2.0760788	1.8431283	1.71598184	1.78138399	1.61803949	3.548714321	1.56854441	1.5938565	1.6342967	1.6375323	2.290666	2.126404	1.6051468	2.1100034	1.6799223	1.7787598	1.8514723	1.5560069	3.6064648	1.6116123	1.5447892	2.0159369	1.6759316	1.9259089	2.0079222	1.7315907	1.2668312	1.867421	1.6334424	1.3945303	1.382658	2.2220736	2.3034224	1.4230114	1.9798716	1.8565286	1.8138956	2.0480922	2.2399876	2.0176719	1.3582436	1.3327815	1.5277958	1.7507164	2.0983639
MIR1911	2.743569	2.2122386	1.9929343	2.0733716	1.8871967	2.7726694	1.93478864	2.66905056	1.71814086	1.830347983	3.24820971	2.0821417	2.6714462	2.6664695	1.9823422	2.3857204	2.054366	1.6850086	2.1241007	3.2560974	2.0051097	2.8860676	2.0212983	2.7558079	2.3843814	1.9046402	1.7242573	2.3964766	1.9280299	2.5614417	2.0836358	2.3292575	1.925513	3.0578566	2.7733468	2.2450554	2.1424049	2.5146258	1.9247556	2.4689025	3.1501544	2.9149996	2.0250408	2.8941869	1.8747974	2.0344155	2.7445622	2.39146	3.6376849
MIR1302-8	0.9505953	0.8099529	0.9055561	1.2544882	1.0733187	0.8206663	0.9570827	0.97302986	0.61572783	1.914595398	0.99565376	1.0829047	1.5367232	0.7887186	1.1724223	1.1487443	0.8439978	0.7767135	0.7183108	1.0017383	1.0810725	0.7839664	1.5345218	0.8857059	0.9988509	1.2860085	1.0094462	1.4004735	1.0688565	0.849232	1.0154331	1.0258531	0.843185	0.7851161	0.7255818	0.9717841	0.7042187	1.2291209	1.4039875	1.1734028	1.0812792	0.9260747	1.5556161	1.0325605	1.0670195	0.8513962	1.183675	1.2304748	1.1957289
MIR2053	0.6004561	2.0951911	1.5147151	0.9444561	0.9775877	0.7013629	0.79574833	0.98627046	0.78192469	2.062528185	0.90495043	1.1386579	1.0515264	1.0521355	1.0290672	1.1976744	1.333722	0.6847555	1.3172631	0.9787806	0.8096089	1.5016443	0.9583807	0.9424843	1.5809938	0.8650254	1.6728003	0.9760515	0.9660996	1.6353249	0.9708398	1.1049687	1.0372607	0.8675544	1.2845458	1.1198409	0.8761658	1.0377012	0.7369946	0.8053828	1.0294858	0.990936	0.9248964	1.6015508	0.9721754	0.8047612	1.1951446	0.8810983	1.0346597
MIR1238	5.2739575	4.9389874	4.2271311	4.4053098	4.6077543	4.3004978	5.19546754	5.27454399	4.74101799	3.341128325	5.03197362	5.2149216	4.3519321	4.923929	5.0293615	3.1938498	5.4136518	4.3849415	4.2974566	4.750045	4.0883438	4.8604357	4.9223366	3.9719856	4.4561091	5.3781546	3.7075292	4.1782256	3.707903	3.9762118	5.0109866	4.1810266	3.9076588	5.752653	2.9754536	5.3856705	5.4472561	5.7806172	4.0388099	4.6585	5.4093376	5.1990759	4.9645181	4.2204361	4.155056	4.8536164	4.604679	5.3391656	5.7364413
MIR1302-1	0.8172303	0.9899469	2.6819772	1.7228382	1.0380295	1.1610991	0.85594794	0.81235615	0.79390247	0.9436387	0.77373831	1.1592488	1.5352289	1.093995	1.0898242	1.4100017	1.315932	1.9399963	1.7027914	0.7786875	1.2803312	0.7836933	0.8475655	0.6714992	0.7724513	0.589036	1.6564986	1.2196202	0.6477446	1.3726752	1.0622298	1.258259	1.3798729	0.8915815	1.4293783	0.9715545	1.1359347	0.9763003	0.9493685	0.8417429	1.1189965	0.8211493	1.4861114	1.2402656	1.284046	1.25115	1.2261895	1.4098604	1.5896542
MIR1261	0.6546429	1.5570947	0.9876834	0.9057652	1.4895273	0.6989977	0.80281076	1.15662719	0.98038091	0.859163849	0.8954164	1.0068283	1.015721	0.9281709	0.9251253	1.9014525	0.9266346	3.0224338	0.6445137	0.7780991	1.0757535	0.8682461	0.8657224	1.7462892	0.7734834	0.9076709	1.3678222	0.6119986	0.7684201	1.001773	0.7825412	0.5897309	0.8501756	1.802231	0.9405513	0.901804	1.3701827	0.7832633	0.7000881	1.0930174	2.3589191	1.8190862	1.6154211	0.9101261	0.9328296	1.1068019	1.0161243	1.0785977	0.7346841
MIR1250	4.3306889	3.9700221	3.5396303	3.2407025	3.8449421	4.6699614	4.55503877	4.32131404	4.09218299	2.741314424	4.56637393	3.0781632	3.3421451	3.7029644	3.9949286	3.2739213	3.7115708	2.458425	2.7471713	3.4295372	4.1515427	3.3841577	3.3552183	4.1003563	2.4479723	2.7855577	2.702426	3.2890978	3.3276193	3.321517	2.8828272	3.3669212	3.8993322	3.812081	4.8289138	2.7426753	4.0649897	3.6536322	3.5751754	4.0610895	2.8402293	4.1175272	4.1175272	2.8237212	3.4992848	3.2772017	2.833802	4.7725609	4.0748116
MIR1226	3.5805136	2.7003456	4.3722435	3.5545953	1.5425635	2.3661431	3.72145322	2.239054	3.91408853	2.116583903	2.95012832	3.478534	2.2109773	3.5125859	3.1998533	2.4983212	3.5193472	1.8480344	2.9825237	2.9571602	3.1886741	3.2186931	2.3956884	2.5825864	3.192997	2.2033683	3.0909009	2.8967916	2.8082937	2.467915	2.2676907	2.7872657	3.0869796	2.0542229	2.661497	3.1146025	3.0225588	2.006453	2.1177103	3.7610464	3.1986307	3.9228416	1.9847569	1.8970436	2.6951001	3.952441	3.5144079	3.2296616	3.5516949
MIR1179	1.0752346	1.2151925	1.1921492	1.0142533	1.0054242	1.5230681	1.38395726	1.92807145	1.28393077	1.325618864	2.29335885	1.6989081	0.9873308	1.2461875	0.8836845	1.2236424	1.349799	1.8842996	1.8092447	1.7694179	1.5721699	1.5715938	1.5745467	1.5536297	1.3372119	1.1110458	1.1474101	1.9003157	1.820497	0.8922517	1.5086145	1.51649	1.5863327	1.8566505	2.5705719	0.9698813	1.0733523	1.876774	1.7620721	1.8023374	2.9577928	1.2528345	1.5555681	2.0655884	1.3805477	1.5276874	1.4902916	1.2751732	1.3387912
MIR1260A	2.5059154	1.1120342	1.3714617	2.5783178	1.510997	1.9637023	2.49520738	1.1539874	2.03016004	2.439661435	2.18287148	1.8237917	2.0714455	1.0832701	2.6284607	2.1066229	1.3581471	1.4720201	2.3450064	1.9229476	1.5659606	1.5302422	2.5968966	3.0254016	1.3812169	3.0007707	3.2253835	1.3542072	1.4888805	1.277561	3.1146435	2.2831159	2.6454631	1.8518297	1.6323991	1.2442236	1.6151113	1.2010374	2.2490112	3.0251208	2.3433027	3.1249123	1.1118229	0.7971585	3.4601251	2.8213917	2.3506901	1.5129661	3.4051186
MIR103B1	1.0247782	1.6080623	1.7991044	3.6586109	2.0205148	1.7422853	1.43143044	1.99712899	1.35151165	2.494850683	1.20444298	1.5826519	2.5290239	1.8483452	1.6721099	2.1244593	2.0592728	0.9876109	1.6907101	1.3828344	1.2077573	1.6892712	1.7568606	1.4347423	1.7142483	0.8630028	1.4734461	2.3175438	1.5471204	2.4361585	1.3635105	1.5118176	1.1967294	1.3667257	1.0177519	1.5834023	1.6351646	2.5123185	1.9896429	2.2597749	1.7846711	1.3617472	1.8228141	2.1916617	1.6835164	1.4652893	1.3088617	1.9390723	1.1649385
MIR1304	2.9672975	2.871948	4.1638388	3.271573	3.5762339	4.3371259	2.91432775	3.75884286	3.89298807	2.912486917	3.79610316	2.5036395	1.0841636	2.7669496	2.320437	3.0581738	3.2263338	1.0478255	3.0099117	2.2132311	2.7368917	2.7407975	3.2219073	2.7220552	1.9750227	3.0732106	2.8234396	2.9696894	2.939505	2.8562103	1.0389959	2.7858	3.3392024	3.4935949	2.9227532	1.7444599	2.7936221	3.7551381	3.5532304	2.7520188	3.2661002	2.4186916	4.0723337	2.5633663	3.4707082	2.9567298	2.8185825	2.3159539	3.5638935
MIR1236	2.252266	1.5192639	1.8505242	1.4832317	2.1272734	1.7850188	2.03534384	1.65549623	2.14750429	1.855654327	2.09228356	2.136245	1.6457926	1.5393521	1.5109041	1.5110378	1.3361819	1.722629	1.4653187	1.8769887	1.8207778	1.6773157	1.8472238	1.802087	1.7593229	2.2036773	1.3361819	1.6948192	1.896213	1.3652653	1.4790029	2.4213392	1.218693	2.1265942	2.2052805	2.5307283	1.4415129	2.6125732	2.1694122	1.7567468	2.0507833	1.5226007	1.8532345	1.9081669	1.8248554	1.6897781	1.6942825	1.1450182	2.3271897
MIR1301	1.7320526	2.6016496	3.5176633	3.6280361	2.7373371	3.2199784	3.36930513	3.19211316	4.01907351	4.867838291	2.61862197	2.7311634	3.4849357	3.4064209	2.7326314	2.8316659	3.025372	2.8745955	3.0949987	4.2620476	2.9883026	4.1104609	2.5925666	2.7935749	3.3215224	3.4842907	3.3439441	2.7008012	3.5795172	3.3865818	3.7202803	2.4496184	2.7411771	4.179518	2.756829	3.0559078	5.3349151	3.4684545	2.5263173	3.7067512	2.4549865	2.5739257	2.9642613	2.7784231	3.6685042	2.2006493	4.1145696	3.2509409	3.3476861
MIR1197	2.1438043	1.2221428	1.9745519	1.4846031	1.7469516	1.6314429	2.08245767	1.02532877	1.87524369	1.595966362	1.42255709	1.0223761	1.3485543	1.5707264	1.6004948	1.1216567	1.2152826	1.9603284	1.6710421	2.3951727	2.261155	1.4349934	1.2007736	1.1955188	1.2774052	1.7248363	0.8668823	1.9280021	1.606313	1.9990943	2.019788	1.3774353	1.4620765	0.820526	1.0582822	1.5505451	2.3291344	1.9302746	1.6973621	2.5053217	1.0869318	1.2357042	1.6775682	1.1806201	1.5077363	1.0101991	2.2519285	1.1573396	1.4288459
MIR1264	0.9555113	0.9451942	1.2272073	1.5768007	0.9762572	1.0120932	0.88361352	1.24149936	1.29571568	1.115576175	1.12963185	1.143815	1.8659513	0.9360449	1.3274353	0.9166955	2.8966538	0.9050028	1.3671761	1.0563459	1.413641	2.2036725	1.2947401	1.3227136	1.3494088	0.9964194	1.0524784	0.9055475	0.772816	1.0913011	0.9791556	1.0969099	0.6479482	1.0360563	0.9494208	1.0677316	1.0695454	1.0152414	1.0298378	1.3660858	1.24159	2.8562099	1.3028461	0.882948	1.0114485	1.7265619	1.4214161	0.8397173	1.2995402
MIR1282	8.9577774	8.6846368	8.8347455	9.3505179	8.7038115	9.3536616	8.94281529	8.8169339	9.17395164	9.309221601	9.23829413	9.0434157	8.8600542	8.9706623	9.4384664	8.7055338	9.6521339	8.8248888	8.9924422	8.3875013	9.139242	9.0600036	9.1535613	9.2125199	9.103122	8.9706623	9.1535613	8.4264935	9.1996409	8.9784934	8.9868421	9.3392108	8.7627695	9.0782004	9.0224995	8.9949952	9.6481137	8.9975617	9.0863417	8.8576595	9.2157597	8.9630366	9.5026179	8.2828041	9.1508071	8.8806728	9.103122	8.5461327	9.3971982
MIR1323	0.9651676	1.1790584	0.7958337	0.9774099	1.1280882	1.0694499	0.98424543	1.28715687	1.09948385	1.177343583	1.31767932	1.3577547	1.4523555	0.7496375	1.2434198	0.9749368	0.9826839	1.0160645	1.2898351	1.8945919	1.9038226	1.777866	1.0493922	1.2806723	0.9609542	1.2198299	1.0782384	2.0155467	1.215045	1.2036167	1.2230061	1.0615133	1.575208	1.3259736	1.0883086	1.1297777	0.9352468	1.080283	1.0692388	1.0421511	1.285281	1.5188268	1.2234425	1.116806	1.4447355	1.0630155	1.444487	1.3248443	1.0194191
MIR1180	1.241412	1.3946943	1.7721519	2.305232	1.203564	1.5112463	1.98084169	2.97866767	1.55743134	1.80308084	1.59541818	1.9027522	2.3997799	1.6229138	3.4520379	3.3497335	3.5734315	1.8156967	2.2617105	3.5043983	2.9594502	2.63712	3.1181299	3.1792774	1.1443894	2.3775037	2.1527897	1.992089	1.576221	2.4407735	3.2547563	2.6982909	2.133428	2.6016881	3.6208758	2.1821443	2.6671252	1.8686434	2.2932391	2.2057642	2.3110774	2.2601431	1.6746087	3.3853916	2.1605923	3.3597859	1.2840272	2.1945348	1.8396726
MIR1539	1.4601065	1.5962561	1.555662	2.1829772	2.2073367	1.3736562	1.45338808	2.59257922	2.15575513	2.495159946	1.92857183	1.3630728	2.0258026	2.4649789	1.7371258	1.6873408	1.2507982	1.7853596	2.040123	1.8005194	1.241073	1.7100807	1.5874753	1.5906753	1.7558722	1.9280014	1.8667162	1.9768052	1.9132881	2.3051407	2.1078502	2.4015482	2.4138262	2.3302719	1.5786106	1.689672	1.4823245	1.785629	1.7784514	1.9858998	1.5041289	2.4743369	1.8984521	1.5228281	2.1655999	2.3046185	1.5248393	1.7707374	3.6023414
MIR1202	2.5749902	2.7093625	3.6460775	2.7670628	2.7834704	3.3640093	3.15830606	3.6930891	3.19794583	2.967843103	3.81858095	3.0979472	2.7598155	2.8891811	1.9544473	2.1117015	2.7908616	2.909696	3.5276232	2.987664	3.6401614	2.6733164	3.2102876	3.1527922	2.424062	3.0471801	3.2808934	2.7523972	3.1059544	2.9528961	3.1499335	3.3736411	3.6818578	3.2783201	3.1467752	3.1082337	3.1570016	3.8978539	2.5842828	2.6841911	4.3288799	3.0082076	2.5294593	2.5075318	2.8023315	3.0504217	2.9471051	2.3851558	3.7907818
MIR1910	6.5812359	5.553527	5.8750533	6.1310895	5.9100712	6.4618365	6.45994203	6.03526173	6.4082848	6.750663992	7.07292891	6.5019206	6.1542297	5.9459323	6.2337389	6.5626176	6.9417619	6.554243	6.4497301	6.5514174	6.0646904	6.9131875	6.7146441	6.8686092	6.5608603	6.6667934	6.1185066	5.8851377	6.3883425	6.458557	5.8337947	6.8376418	5.9482215	6.0753151	5.836469	6.3026667	6.7150824	6.471732	5.6098221	7.0304494	7.0610123	6.6256368	6.5703774	5.5632933	6.3905681	6.7567161	6.747092	5.5780166	7.6263004
MIR1908	4.4200454	3.2459802	4.6012829	3.6191749	4.4315304	4.7544342	4.43615331	4.09841219	5.08395116	3.729422551	4.92259648	4.1246338	3.7683369	4.0182542	4.3861639	5.2033364	3.9992276	3.3031771	4.753495	3.3246132	4.1535023	4.6431723	4.0990701	4.9158096	3.5051655	4.9305015	4.1509316	4.5494768	3.8866543	4.480209	4.936295	3.745671	4.7737981	3.5325116	4.8769843	4.1981257	4.8814716	3.5954039	3.5153802	5.6581581	4.5690034	4.3828124	5.1871749	4.243859	4.9366175	4.7520235	4.5465678	3.8512086	4.922568
MIR1283-1	1.0490719	1.2568902	0.974018	1.1515608	1.2133118	0.7597039	0.74553861	0.82660075	1.18358713	0.762830919	0.89737717	1.2543355	0.9285841	1.1387064	0.6942638	0.9818987	0.7332375	1.0459792	0.8497927	1.1602557	0.871826	0.9350874	0.8197113	0.9302392	1.0251374	1.3239129	1.2112206	1.2118118	1.5375395	0.6472396	0.8329987	0.6062954	0.7162522	0.9963263	0.7421838	0.8822416	0.7107631	0.708074	0.6809285	1.1637886	0.7556612	0.9099105	1.0371916	0.8625209	0.7332375	0.7946982	0.8992481	0.8438004	1.9964578
MIR1305	1.2576563	1.2400237	1.3530328	1.2497685	1.4480943	1.8407956	1.50012465	1.48427085	1.02697144	2.83935687	2.35557328	1.659541	1.5141598	1.2301069	1.5923138	2.9275935	1.2148606	3.2327182	2.1443401	1.9061892	1.9289289	1.3453389	1.1738108	1.6990106	1.8749035	1.1138697	1.4231901	2.0931895	1.3210763	1.624167	1.2408381	1.3523048	1.1049484	1.5378044	1.302746	1.8243971	1.0993285	2.0455771	1.9816332	1.5169733	2.1842325	1.0425575	1.0307864	1.5594809	1.7074642	1.6740064	1.8578464	1.47803	1.686522
MIR1178	1.9588183	1.7821934	3.3295104	2.6956562	2.4195371	1.5524699	2.70186383	3.30515772	1.7148521	1.800604282	1.94809059	3.4007876	2.6731958	2.3072518	2.4874366	2.9410507	2.0232909	4.2207065	1.3665684	2.7259507	3.1275729	2.4648766	1.287325	1.354621	2.2685992	2.8307706	1.5621692	2.2742807	1.2821147	2.4058886	2.1360293	3.1842193	2.1028338	2.7200326	1.4495889	2.5801521	2.4216387	2.6149501	1.3575242	2.1109008	1.9237395	2.8294407	2.0301195	2.2883142	1.7270156	3.1322877	2.9510965	1.3948736	1.7288978
MIR548L	2.7117855	1.0259958	1.2600238	1.0076347	2.0189615	1.1750951	1.67388142	1.59077957	2.49041962	3.295717372	1.95257991	0.7245968	1.0762256	0.9205669	1.0363977	1.0643089	1.6021528	3.4702587	1.8496655	0.6350817	1.4420718	1.375667	0.8143578	0.7501761	1.7350849	0.7219882	1.6704001	0.4091968	1.1182815	0.6755281	0.9552138	0.8732925	1.1282012	1.3303779	3.0275581	0.7897916	2.1136238	1.3821523	1.0651988	0.9536439	1.2543285	1.1783444	0.8810952	1.3642644	0.9324782	0.9084743	0.9751085	0.8319158	0.6371644
MIR1290	1.0719898	3.024925	0.921707	2.7136102	1.7649239	2.8830714	1.90325725	5.23929463	1.77058067	3.377772076	3.90472989	1.0590215	1.371693	1.6718722	1.331213	1.2517297	3.2194166	2.2908881	0.8738021	1.7866227	1.611164	0.9531173	1.2590635	2.1130401	1.6574042	2.4978744	0.94878	1.1826403	0.84136	0.6861444	3.3499765	1.1171017	2.2171699	2.2595958	5.7841262	1.1052923	1.2228645	1.0516518	1.4265516	0.7518222	2.0791304	3.1736538	3.8271321	1.671311	1.2440909	1.3672019	1.178877	1.0914043	0.3890416
MIR548I2	1.3617632	3.1280511	3.8436342	2.5848753	3.7458472	4.3326756	1.99230122	3.08222306	2.77430362	2.296829342	4.24936051	2.8161142	3.8597718	3.734481	3.2443532	3.4449357	4.0749291	3.9710605	2.8339961	1.9432881	3.434779	1.7663886	4.7295436	6.0686996	2.982315	2.2737308	3.8011592	4.4467471	3.5856102	2.3028657	2.6757504	1.911653	2.5574448	2.5354782	4.5621774	3.0048359	1.6259166	2.8922891	4.3548155	3.9659925	1.641765	3.0008765	3.7706328	3.7475679	6.3585365	3.9237135	3.5460213	4.6259572	2.0577474
MIR1262	0.9547775	1.5628565	0.8798956	0.9990598	1.1674842	0.9162788	0.8047138	1.32427053	1.01025134	1.780583804	0.99675336	1.630233	1.071984	0.8870859	0.681429	1.2686285	1.0762104	1.5809467	1.3186217	1.5104568	1.1215558	0.9066753	0.9297888	0.8978473	1.1694883	0.7519412	1.064842	1.094571	1.217924	1.2538548	1.4641061	1.1044233	1.3291189	1.0508812	1.5478135	0.9170143	1.5898672	0.7298028	0.9705462	0.8935053	0.8450888	0.8757426	1.4570689	0.6747809	1.1288261	0.7519412	0.7740039	1.0197215	1.026842
MIR1237	3.8943697	3.9379055	3.7375878	2.3068303	3.2818314	2.086909	3.40956924	4.12292603	3.06836917	3.631934632	2.6229696	3.1692768	2.8324165	2.4385181	3.6045241	4.3105377	3.0750054	4.3035024	3.558168	3.4882318	3.8400548	3.7691839	2.4656694	3.1788687	4.1603677	4.130717	3.6084564	3.808726	3.3429509	3.6614552	1.7969741	3.2761343	3.8496689	3.213216	3.0233639	3.8419229	3.5040114	3.5124043	3.6127113	3.9988892	3.7149216	4.7026879	3.8393309	2.8110422	2.8182627	2.6368539	3.7789705	3.2555908	4.0443806
MIR1208	1.6260921	1.7886109	1.5503502	1.5017728	1.1297363	1.295389	1.69268572	1.5211543	1.37397597	1.152613161	1.89116708	1.5284825	1.8334106	1.828373	1.4287631	1.5707029	1.3608552	1.2099134	1.0751465	1.7168674	2.3008085	1.2802265	1.4495739	1.9506216	1.849736	2.1174979	2.0808011	1.7655003	1.2687986	2.0227071	1.3564537	1.3363138	1.9286417	1.4581646	1.7073698	1.5826541	2.1373806	1.536299	1.9252158	1.484795	2.4117053	1.6858282	1.7466347	1.5948351	2.1069853	1.5936953	1.71517	2.4451237	2.4859324
MIR103B2	3.3658869	4.6636501	5.4567459	6.1183228	5.3674176	4.9868509	3.63739584	5.73829114	6.14526994	6.102472798	5.61033301	2.3075122	5.3365912	4.9431439	3.4255267	4.8214563	5.9043664	4.4209291	3.8942961	4.5556931	4.7476753	5.3064854	7.0509189	5.4317067	4.0404822	4.1604927	4.1949482	4.820026	4.945396	4.3122059	5.241735	6.3408278	5.1993525	5.3150537	7.4292002	4.6017313	6.0541165	4.8873609	5.2986768	1.94877	4.0881022	7.6423022	5.3392428	5.6805249	5.6710516	6.2657687	5.3180378	2.4820616	5.5400003
MIR1227	3.3255624	4.7520075	3.7092907	2.8958518	4.4562372	4.0974861	1.64749154	3.46834406	4.28300824	3.557451783	4.32254517	3.706178	3.651355	3.5314951	2.4340128	3.5891201	3.7694198	2.9645043	3.078631	4.9181911	2.5256288	4.2781025	3.4096629	4.0596454	3.2840109	4.3183713	3.3129496	3.8289775	3.4974467	3.5029885	3.4981445	3.831162	3.4480839	3.4881667	4.3005277	2.6278835	4.5533529	3.6714571	3.6202922	2.0073658	4.735833	4.181412	3.3946095	2.6444181	3.1577408	3.3803583	4.026769	4.625549	4.6274247
MIR548H3	1.2117418	2.4895216	0.7015847	0.9633228	0.915751	2.1994069	4.28975896	1.37331437	1.07195957	0.827235337	1.86059634	0.7782086	1.2529976	0.8756065	1.5249775	0.9796606	3.0410196	1.5672629	1.5018805	1.2741452	1.3192329	0.8264753	1.1592856	0.9254792	1.681377	0.7994189	1.1187991	1.4261176	1.3856931	1.4239728	1.2081644	1.2851536	2.6813694	0.8824881	4.46105	1.6702231	1.3231555	2.2360905	1.4119191	1.0669314	1.0711897	1.519989	2.5734833	1.4687575	0.885493	1.3170457	1.507891	1.3265805	1.0114466
MIR1251	1.9558008	2.7455544	3.1592119	1.6595214	1.1991755	2.3849142	2.23596484	2.27361288	2.71592244	2.860643773	4.61139754	1.1017995	1.6386183	1.8046635	1.3838639	2.1649929	2.1966475	1.8272392	1.5585849	1.3509006	1.3874929	1.5571498	1.5834782	1.1676684	1.5488602	1.6624953	1.6781569	1.8624183	1.474206	2.0944077	1.350499	1.85739	2.2374691	1.3058591	2.9312342	2.4222353	1.5495247	2.031784	2.7149876	1.2576583	2.2582512	3.0887076	1.6200262	1.493338	2.0905436	1.4177379	1.6002432	1.6342269	3.5402926
[truncated: 24,095 more rows]
[truncated: 100 more columns]
