# Supplementary material for: Identification of hub genes and their correlation with immune infiltrating cells in membranous nephropathy: an integrated bioinformatics analysis
Source: Eur J Med Res. 2023 Nov 16;28:525. doi: 10.1186/s40001-023-01311-3 (PMC10652554; doi:10.1186/s40001-023-01311-3)
Supplement: Supplementary file 2 — Additional file 2. The differentially expressed genes of merged data. [file 40001_2023_1311_MOESM2_ESM.xls]

id	logFC	AveExpr	t	P.Value	adj.P.Val	B
SNORA81	-2.67890717803162	1.96337819755705	-11.2378753268032	1.13835092878507e-21	1.41639314314083e-17	38.4162826006307
HBA2	3.25627300360409	10.8265520133221	11.0042652771315	4.79819699309856e-21	3.04288152015773e-17	37.0274141947601
AASS	-1.66780850634255	5.99842742968456	-11.0011480947517	4.89110953611852e-21	3.04288152015773e-17	37.008896155418
CCNL1	-1.68507047716733	5.48618474818121	-10.7370348117945	2.47889688097538e-20	1.23374697766145e-16	35.4415941620825
IFIT1B	-1.81766182998551	1.77943165954362	-10.6712483284837	3.7113128194929e-20	1.53926699188468e-16	35.0517943860474
MT1E	-1.98053934946904	3.44084962437584	-10.5191012592729	9.4266818356985e-20	3.35118539259082e-16	34.1513461721617
HBA1	3.86119847163637	9.52825118927517	10.1852133523223	7.24162469015837e-19	2.25259788018239e-15	32.1813893181755
HBB	2.97040761253886	9.8667662176443	10.1315567680327	1.00394515115456e-18	2.77590834294236e-15	31.8657094788185
IPW	-1.66013512300659	4.12180564890604	-9.90514104121495	3.97106789365944e-18	8.9836385939741e-15	30.5367877713232
ERRFI1	-1.99712237120817	7.49041886056376	-9.25619772312797	1.97169587677016e-16	3.77428091487887e-13	26.762291310806
BABAM2-AS1	-1.94148698782477	2.54399601594631	-9.18317987042372	3.04754380676089e-16	5.41700911651749e-13	26.3413918107898
MIR221	-2.07082021574308	1.88258070413423	-9.0554803113223	6.51226724287573e-16	1.01286106461852e-12	25.607413701897
ADGRF5-AS1	-2.04516553307312	2.11650410303356	-9.02155068136801	7.96425013740589e-16	1.10105758149636e-12	25.4128682971942
ZYX	2.29794960358827	6.21012024605369	8.92290315398643	1.4281365274911e-15	1.87048302561137e-12	24.8484148551639
SNORD104	-2.50213249498551	2.03743632591946	-8.73227065466818	4.39131823303013e-15	5.13880975379759e-12	23.7628120610904
PSMD6-AS2	-1.78263348597036	3.66024974124832	-8.5939437058755	9.87561760484147e-15	9.8301897638592e-12	22.9796234147568
ARPC1B	1.58142966216667	6.15593473233557	8.57638031345949	1.09427756266427e-14	1.0473498902654e-11	22.8804689764813
CYP3A5	-2.55952584640909	3.82163683246309	-8.55194575678007	1.26204926937784e-14	1.12164628815955e-11	22.7426335549784
MIR3662	-1.71388114611265	1.54183064428188	-8.47784855457149	1.94350011777259e-14	1.51137501346159e-11	22.3254480399412
SLC25A27	-1.84035602740909	2.70751085757718	-8.47190168348343	2.01191870855152e-14	1.51716960794862e-11	22.2920183871159
RORA-AS1	-2.26157971382543	2.99344120274497	-8.37910656365247	3.44841428753817e-14	2.3192916093348e-11	21.7714190665046
FHL3	1.91375654322925	4.44094683685235	8.36970577524183	3.64147922497389e-14	2.38468975035461e-11	21.7187891086849
CD151	1.93006009983268	8.48179908863758	8.19779516632336	9.82411698836782e-14	4.96610672460807e-11	20.7600631052109
MXD4	1.57737052385508	6.19693246795302	8.1679881590443	1.16601760502247e-13	5.68948001980081e-11	20.5945675958447
TIA1	-1.67699796057905	5.15432529780537	-8.14321593777516	1.34422984361248e-13	6.43291531890321e-11	20.4571963364229
SNORD59A	-2.51599504494005	1.83474338914765	-8.07610070453706	1.97460218597638e-13	8.77463846393252e-11	20.0858039564662
LRP10	1.65649375628524	7.65821328019463	8.06867588141617	2.06026955742092e-13	8.99470314674028e-11	20.0447890285095
ZMAT1	-1.69872019283004	3.08783387655705	-8.0168677952615	2.76980033832379e-13	1.14877469031979e-10	19.7590020566756
SNORA5A	-2.20247159637417	5.84540284212752	-7.9840082194504	3.34045363221667e-13	1.34076110705987e-10	19.5781088219637
SNORA75	-1.84897085432806	1.78536012922819	-7.98101579183088	3.39788088366616e-13	1.34216294904813e-10	19.5616497623075
SNORD82	-2.39598144905863	1.86968737163087	-7.90285880171464	5.29882818203763e-13	1.93913734279421e-10	19.1326288564227
NKTR	-1.59225135502701	5.29635231218121	-7.88481853257834	5.86973199398779e-13	2.11693160391864e-10	19.0338401993556
PLD3	1.76240072171673	7.87560966850336	7.79952560196905	9.51006454074487e-13	3.28691605689495e-10	18.5680116415529
SLC19A2	-1.7992594050942	4.45494424115436	-7.79415059111737	9.80302015951398e-13	3.34175557081514e-10	18.5387251557929
STARD13-AS	-2.15415372870224	3.29792598544295	-7.76179422840469	1.17652972228928e-12	3.85236080778535e-10	18.3626028931437
SCN3A	-1.90610517616469	2.14809291836913	-7.72761425016576	1.42616276485515e-12	4.49241270929373e-10	18.1768845297868
N4BP2L2-IT2	-2.22808577552174	3.63794227337584	-7.69078672165045	1.75405015053631e-12	5.27688695498829e-10	17.9771647199054
HDAC5	1.8892054236245	5.46212130191946	7.66626413850485	2.01274910729288e-12	5.69173426533903e-10	17.8443993695345
TGFB1	1.79156002594335	6.18250138287248	7.53360626439102	4.22313435031351e-12	1.10623892955318e-09	17.1293520359798
AHSA2P	-1.69270230006653	3.93331809063087	-7.51715372178035	4.62793402426913e-12	1.15166138193937e-09	17.0410494202164
RBM5-AS1	-1.95806558172135	4.85971191254362	-7.49652100150803	5.19024068422943e-12	1.25397222744708e-09	16.9304317978379
TAPBP	1.57144347488999	8.33702720472483	7.47647580366341	5.80114937205186e-12	1.37487240117629e-09	16.8230932075576
RASD1	-1.91199382257773	3.93932125424161	-7.46964016213781	6.02533695648575e-12	1.40131317908549e-09	16.7865187765447
SNORD67	-2.58855188878261	4.23337251236913	-7.4544337007388	6.5552778933204e-12	1.51044528125258e-09	16.7052094729246
CCDC18-AS1	-2.04278155958037	4.18973177548322	-7.44613355429787	6.86373221999788e-12	1.56700895683163e-09	16.6608596999911
LINC01554	-1.69541391781555	2.09900525315436	-7.43834396197294	7.16625940112985e-12	1.62120331997378e-09	16.6192581216604
TMEM14EP	-1.72597023206061	2.6349778768255	-7.40713613601433	8.51638695008698e-12	1.89223472547245e-09	16.4527845687793
CCND1	1.52521837860277	8.03494398071141	7.38865274848537	9.43168022565215e-12	2.05883651241538e-09	16.3543371511253
SNORD30	-1.89449857212121	2.36766758802685	-7.35192790911535	1.15486902489591e-11	2.45631757987477e-09	16.1590639356287
RNPC3	-1.56721237833202	5.863938923	-7.31445038193891	1.41932000132049e-11	2.9607475353277e-09	15.9602497112005
LINC01473	-1.62192283400395	2.09442107471141	-7.2758522830806	1.7542577782853e-11	3.54916299289672e-09	15.7559836528398
SNORD50B	-2.0584405198755	3.29624504726846	-7.24186731246846	2.11314538358235e-11	4.0450479131113e-09	15.5765494419645
IP6K3	-1.70857914754479	3.9117968674094	-7.22597734433545	2.30497704801918e-11	4.32292540092248e-09	15.4927891209406
MT1A	-2.75368289083597	3.72218803438926	-7.19783073456309	2.68794463689359e-11	4.84706538326789e-09	15.344634651011
SCARNA4	-2.08188626398353	3.30367594283893	-7.19530649978323	2.72521729208005e-11	4.87892318801526e-09	15.3313613369721
SYT11	1.64545701314229	5.63885407362416	7.17958090079399	2.96919854176468e-11	5.20341589519817e-09	15.2487206074045
FRAS1	-1.78555012968906	4.55835997958389	-7.14129437459326	3.65717601246394e-11	6.19107653538538e-09	15.0478806511026
LINC-PINT	-1.74134738392424	3.88397057330201	-7.10910824671632	4.35571550845719e-11	7.17827684953359e-09	14.8794424736013
SCARNA9	-2.00355195625955	8.15608370004698	-7.07882571416545	5.13261244515214e-11	8.1875038908725e-09	14.7213039823798
FCER1G	2.38458632759684	7.2255950979396	7.06901215659648	5.41261654464839e-11	8.44456771553317e-09	14.6701273229121
MIR21	-2.54055246096575	4.71095583081208	-7.05816582800593	5.73966342068148e-11	8.8715232437055e-09	14.6136053630877
SNORD14E	-2.34419858352833	2.49346549168456	-7.01648427655647	7.18836487846848e-11	1.08413612121629e-08	14.3967941552021
BGN	2.38775077496706	9.88599660420805	6.98245342390063	8.63436435644744e-11	1.27139737875855e-08	14.2202513115855
SDC3	2.11752127449012	6.03469972426174	6.94788046753598	1.03970552336915e-10	1.46175547734696e-08	14.0413357334914
SUMO1P3	-1.92202030464163	2.53226618989933	-6.94249800222602	1.07017244566299e-10	1.49613715226536e-08	14.0135215337818
LINC01187	-2.08706485361726	2.78886808410067	-6.91780181934986	1.22164931262557e-10	1.6522143013417e-08	13.8860420980001
TGM2	1.88042732723715	6.2218214078255	6.90459509703694	1.31114715137681e-10	1.75121755454858e-08	13.8179646108
PDK4	-1.65911634112714	8.23344583297316	-6.84612572095018	1.79162914157997e-10	2.274729142256e-08	13.5173666615321
LRRC32	2.21511812312911	6.5570176980604	6.83752039666421	1.87567429380973e-10	2.34553541715855e-08	13.4732363766489
SNORD59B	-1.7949930016726	1.59740074883221	-6.81358936348344	2.13039408468687e-10	2.5906059028662e-08	13.350662590608
SNORD28	-1.98461180354019	2.15019305191275	-6.79740354573888	2.32172090627408e-10	2.77769349772262e-08	13.2678856685344
ERVK13-1	-1.52717363402833	2.73214555603356	-6.78215374693917	2.51744572117177e-10	2.98317317958855e-08	13.1899893439222
FSCN1	2.72489549257378	6.64165851487919	6.7687086042635	2.70344929136461e-10	3.1437072717574e-08	13.1213869243806
CYP27B1	-2.36200620005534	3.43098991786577	-6.73631540028907	3.20907638959499e-10	3.62990299795779e-08	12.9563969525137
TRPM6	-1.84040389710079	2.46733427179866	-6.72696139173333	3.3716999345081e-10	3.77949337253306e-08	12.9088311323865
MIR548F2	-2.20569223943742	2.12523531711409	-6.67511325570444	4.43177029145044e-10	4.87984972136036e-08	12.6458142275001
JCAD	1.9853760975	6.14768985775168	6.64164240506927	5.2841735225286e-10	5.64363339519846e-08	12.4765983598059
SNORD102	-2.50578413399802	3.94343485244966	-6.62900707503906	5.64634751457133e-10	5.95831834439715e-08	12.4128375346678
RUSC2	1.62907306348748	6.40640191002685	6.58227125814492	7.21133539489154e-10	7.44622743991187e-08	12.177567304156
SNORA53	-1.50150315419631	2.30251056313423	-6.57976456138959	7.3064008485658e-10	7.51321426101487e-08	12.1649739597457
SNORD5	-2.58793239777734	4.69713510468456	-6.5361655800093	9.17176830380793e-10	9.1674497275754e-08	11.946356332038
SNORA79	-2.38417483854743	5.74781018508725	-6.51307376469393	1.03423082766758e-09	1.01726617179873e-07	11.8308899937554
INMT	1.74017773332082	5.95848383468456	6.49608333133549	1.12963372973014e-09	1.09159894841151e-07	11.7460761880783
EGF	-2.94041123412978	4.27400457812081	-6.47834951701495	1.23845098617236e-09	1.15860348837967e-07	11.6576821394007
ADGRE5	1.97682935474177	6.77855887885235	6.47406246138589	1.2662685919937e-09	1.16921403522754e-07	11.6363334386187
ECM1	4.15431616180698	8.54839261933557	6.47178094090696	1.28132264036671e-09	1.17659460905998e-07	11.6249751080337
FKBP5	-1.51932646885178	7.49865535556376	-6.44060632571732	1.50555298511413e-09	1.3464759098195e-07	11.4699984719547
S100A16	1.66919701041304	6.29360768191946	6.39761512991204	1.87926770576994e-09	1.62380475201684e-07	11.256965623652
AXL	2.49910965890909	5.99911500848993	6.34529660416436	2.45872991570416e-09	2.03274066286704e-07	10.9987995054297
PLEKHO1	2.2774440270415	6.11448456092617	6.33030395665104	2.65500252599499e-09	2.13128186643178e-07	10.9250401056133
PXDN	1.67290960605007	5.52657019449664	6.29378563951772	3.19985125622128e-09	2.5119337069737e-07	10.745798128083
ARHGEF15	2.32820672971541	5.43588901152349	6.28977507527704	3.26600773318593e-09	2.55580510818654e-07	10.7261494074607
BCL6B	2.57617368700791	5.01980466965101	6.28335979050847	3.37463753111702e-09	2.61613255332857e-07	10.6947343516564
PDE4A	1.51686179468709	3.99059278253691	6.26139785963167	3.77410194785831e-09	2.88093641019798e-07	10.5873286816043
SHANK3	1.52291926360606	4.32327314512752	6.26071238297245	3.78729057868613e-09	2.88216287616527e-07	10.5839798243716
MIR29C	-2.37052682761133	4.56531714038255	-6.23253039937859	4.37055639220282e-09	3.29579684302931e-07	10.4464821740681
SUSD3	-1.67007392399605	4.62639377999329	-6.19243749565058	5.35516112115881e-09	3.94269776627329e-07	10.2514942280412
PDE7A	-2.28686943686364	5.07020892678524	-6.16964937263875	6.00876207759958e-09	4.34674547386819e-07	10.1409945739705
CYP4Z1	-2.19626751676416	2.53935540407383	-6.14800055960065	6.70197702614763e-09	4.76510566559097e-07	10.0362413125147
ALB	-3.05351231844335	6.15328265683221	-6.14357143506421	6.85319059025718e-09	4.83120815406657e-07	10.0148366200696
MYO1C	1.80877970698024	7.35378043510738	6.1406833029498	6.95359317180759e-09	4.88001685400662e-07	10.0008840090962
SOX18	2.20274951101647	4.34887364805369	6.13519192430851	7.14849508774423e-09	4.99691854658751e-07	9.97436576678855
IVNS1ABP	-1.54361771749078	7.36022403594631	-6.12794722221224	7.4138536577954e-09	5.15345665570499e-07	9.939402074989
EXOC3L2	1.65642696528195	3.86713485397987	6.03049304736449	1.20770817297674e-08	7.68628193207909e-07	9.47147377446041
ANKRD36B	-1.80639991764032	2.99163489226846	-6.02569521444832	1.23693204233209e-08	7.77432355544125e-07	9.44855310457947
DEPDC7	-2.26364997312318	3.54580281556376	-6.01939433391791	1.27636711289697e-08	7.94659796545221e-07	9.41846864525236
SNORD71	-2.45177533645323	3.26343474896644	-6.00987520277007	1.338294429163e-08	8.24342991824785e-07	9.37305423955214
ZYG11A	-1.94982648189328	2.98171718413423	-5.99499116428887	1.44107747693035e-08	8.74663732034432e-07	9.30213180680769
MIR570	-1.9830498174473	4.04218387295973	-5.99333783341725	1.45296181592023e-08	8.78930543260577e-07	9.29426026235851
LOC101929633	-2.37492508196245	4.30972421128188	-5.99303191317636	1.45517132338098e-08	8.78930543260577e-07	9.29280391375065
BOC	1.84992630189196	4.30145638130201	5.98534565828428	1.51177977982972e-08	9.0434230339093e-07	9.25622791896883
SLC17A4	-1.59343539062912	2.70352180778523	-5.97622116611152	1.58178930981852e-08	9.30881964999784e-07	9.21284491562218
DEPDC1B	-1.72856354097497	2.64414874961074	-5.97441474142801	1.59602184787188e-08	9.36545932612484e-07	9.2042609225422
MFNG	1.54216769072135	4.14918375460403	5.96232678976293	1.69454624631879e-08	9.82955322602403e-07	9.14686056559099
SNORA32	-2.18301777752569	6.4780949728255	-5.94265265306619	1.86779886484683e-08	1.06119120437702e-06	9.05358849152507
TYROBP	1.73620180852437	7.4984956123557	5.93722586630801	1.91856888496346e-08	1.08508151596172e-06	9.02789409932241
TFRC	-1.56904737969499	4.41185167371812	-5.91964788625104	2.09248565349553e-08	1.15972172577363e-06	8.94476585489466
IGFBP2	3.03281416767918	8.12990314971141	5.9154413238176	2.13634487858979e-08	1.17877920850791e-06	8.92489498998733
BMP2	3.01137501449934	6.54708591544295	5.90005931789858	2.30453089230967e-08	1.25763708892821e-06	8.85230782505006
SLC16A12-AS1	-2.43428291012253	4.11826568284564	-5.89729081479263	2.33615021171721e-08	1.2721028012819e-06	8.83925571690766
CYP4A22	-2.69939803073913	2.87738722663758	-5.87665628190914	2.58559685740619e-08	1.39192956451695e-06	8.7420933977203
NECTIN2	1.62311843612055	6.9238352382953	5.87234683442369	2.64089631568514e-08	1.41330547991021e-06	8.72182798815978
WFS1	2.16739754590053	5.48109136155705	5.86962878849436	2.67636897768986e-08	1.42921549377279e-06	8.70905096535418
ATP8B1	1.59965295041173	7.54471373851678	5.85177465585518	2.9212644606344e-08	1.51492553609493e-06	8.62521327353568
GGACT	-1.61913136858366	3.90806013779195	-5.85171638002543	2.9220986832452e-08	1.51492553609493e-06	8.62493988727853
ELK3	1.52781060309749	6.23550759138255	5.84842838245374	2.96954662441379e-08	1.52680098654003e-06	8.60951782335676
PCK1	-2.64544417353096	5.95620451372483	-5.84111568564663	3.07779622407294e-08	1.55989733270988e-06	8.57523759456157
TIMP1	1.81094108595586	8.56914216591946	5.83069596535129	3.23874565847766e-08	1.62165363604057e-06	8.52643851632357
CD248	1.77688428842293	6.67882531569799	5.82407333539505	3.34529842508775e-08	1.6650206098995e-06	8.49545074663443
SNORA36B	-1.6113068086917	2.18033483142953	-5.82406527383066	3.34543019871308e-08	1.6650206098995e-06	8.49541303938203
GPR4	1.96070490656456	5.02521669508725	5.81240718479517	3.541410600069e-08	1.73822490695694e-06	8.44091749628066
SNORD6	-1.97128860957576	2.76240597519463	-5.8073544629502	3.62980303511207e-08	1.76421188532742e-06	8.41731985117266
ENG	1.88532381569565	8.03456585701342	5.8036825537044	3.69539163747453e-08	1.77871994001071e-06	8.40017905643607
ESRRG	-1.64458233798156	3.95217690083893	-5.76529687704867	4.45443172000689e-08	2.0914817613655e-06	8.22139919072776
FAM110A	1.90600723942622	5.6599788069396	5.75930468386001	4.58594573937883e-08	2.14513646098575e-06	8.19355820212691
SPN	1.90630304941831	3.78730184479195	5.74405252477803	4.93808433386832e-08	2.29261620612524e-06	8.12277600669061
RASSF3	1.60823451685573	5.01679980595302	5.73898969756802	5.06072304572181e-08	2.33647667890143e-06	8.09930669934425
GPC6	1.53003238492227	6.9136861004094	5.73748153162559	5.09782874952245e-08	2.34924941540493e-06	8.09231795961503
BST2	2.3011792639855	8.34550202151007	5.72762701787079	5.34692029996404e-08	2.436961752099e-06	8.04668147005745
OAS1	1.81077120335046	7.84596604607383	5.72221635677581	5.48871063464062e-08	2.47542393622273e-06	8.02164574044837
SNORA11	-2.28313107519894	4.87287885856376	-5.71109183734276	5.79189391578194e-08	2.5737728588256e-06	7.9702186005432
IRF1	1.62671204143676	5.78054021261745	5.70971549687724	5.83052493959966e-08	2.57713344799179e-06	7.96386039109477
SLC15A3	1.56437686112121	5.78493919645638	5.70696542946924	5.90847033572621e-08	2.60234131512472e-06	7.95115896786256
APLNR	2.92997882885375	6.7849896043557	5.70527137124188	5.95699171160973e-08	2.61907665624396e-06	7.9433367534947
ANKS4B	-2.39366222934585	3.71628577605369	-5.69765328589889	6.18005212450354e-08	2.68864680276697e-06	7.9081789841527
MFGE8	1.6031734959809	6.36078587994631	5.69406129872369	6.2880421415472e-08	2.72609631868296e-06	7.89161221234779
PYCARD	1.51147634876811	6.14044671951007	5.67301770093429	6.95879468043266e-08	2.95511272393458e-06	7.79469018906879
UNC5B	1.85948667888011	5.25498071491946	5.67114366833476	7.02181511724577e-08	2.96553030802661e-06	7.78606995622192
RPL23AP32	-1.76773283626944	4.8597468275302	-5.66265782308173	7.3142367095293e-08	3.06938921613215e-06	7.74705935063993
CAVIN1	1.79248443449539	5.71550123113423	5.65818312526122	7.47319711497156e-08	3.12555479337928e-06	7.72650363374239
LY6E	1.50422346602569	7.24205269339597	5.65376097428964	7.63360865088484e-08	3.18728777310854e-06	7.7061995542624
SNORD14C	-2.0187998122971	3.19895667002013	-5.64065930347737	8.12889099380958e-08	3.35468411908709e-06	7.6461038156347
SNORD79	-2.06272665462714	3.18948148802685	-5.63849001925717	8.21387385095463e-08	3.38414322485109e-06	7.63616223529498
DUSP10	1.76430916935244	5.09370906257718	5.63434976512086	8.37848869871067e-08	3.43490430424077e-06	7.61719476315317
FXYD5	1.87496689331225	7.81312607245638	5.62913387926194	8.59046779184824e-08	3.51024287356557e-06	7.5933123536548
SNORD116-20	-1.84366774677405	4.30188040728859	-5.62051136462364	8.95244981601284e-08	3.63929016228734e-06	7.55386302816938
SNORA26	-1.65828551827668	2.82014466118121	-5.61430311863476	9.2222700014929e-08	3.71830818246861e-06	7.52548353863842
UGT1A1	-1.91525977122398	2.31268677926175	-5.60472466744997	9.65423089306911e-08	3.85626863200682e-06	7.48173776938184
PPP1R14A	1.54584000508432	5.98689900732886	5.58565202180858	1.05740594162394e-07	4.17488277951398e-06	7.39477522814663
TNFRSF12A	1.72280289364163	7.29776999974497	5.57373423573069	1.11917417295814e-07	4.3790329078716e-06	7.34053332403404
APOH	-2.84620640193939	4.13573188161074	-5.56887262662842	1.14537164492504e-07	4.46176834050906e-06	7.31842813248526
FAM24B	-2.02468315404282	4.17871216775839	-5.55562359691683	1.21984528554017e-07	4.70633332258406e-06	7.25825009713386
SLC8A1-AS1	-1.63600744559947	2.34341631702013	-5.55127309769226	1.24531620486151e-07	4.77091156457826e-06	7.23851021808284
USP2	-1.72593640639262	4.94370204893289	-5.55033751490428	1.25086128128005e-07	4.78151812360277e-06	7.23426644045449
SNORD116-28	-1.83085534659091	2.21475111203356	-5.54964504397451	1.25498099385473e-07	4.7819602781644e-06	7.23112571237255
NABP1	-1.50356660527932	4.51378967427517	-5.54940063512207	1.25643821661552e-07	4.7819602781644e-06	7.2300172479036
KLKB1	-1.5501706115303	2.66254920151678	-5.54692794644352	1.27127424405127e-07	4.82987168904058e-06	7.2188046871018
CDH9	-2.31507017713175	3.37379788736242	-5.54140769027063	1.30501580801955e-07	4.94297083448503e-06	7.19378452953683
LAPTM5	1.59195563558234	7.29569571773825	5.53259567586923	1.36069864926879e-07	5.12269075447109e-06	7.15387850137364
EHD2	2.26334797370751	5.86061447300671	5.52996299194522	1.37778014695735e-07	5.16356309593881e-06	7.14196421659965
PPARGC1A	-2.45156754928722	6.27260912832215	-5.52625818957455	1.40217307100472e-07	5.23920073152439e-06	7.12520432512285
SLC9A3R2	2.16896097194467	7.3672504957047	5.52474885074877	1.41223125370422e-07	5.26098424377688e-06	7.11837844608471
SLC16A12	-2.45792601705336	5.28387662009396	-5.5021771874454	1.57132687674079e-07	5.74191913769377e-06	7.01644580253048
RFLNB	2.55815501367918	6.06888297367785	5.49975003163419	1.58944271175797e-07	5.79960144898785e-06	7.00550121639902
PKHD1	-2.36991332099012	4.78372495411409	-5.48539659620565	1.70081796877208e-07	6.12515993529568e-06	6.94084344289237
MTNR1A	-2.14994963264756	2.74921829589933	-5.46773736217889	1.84833458817993e-07	6.552109149125e-06	6.86144716813672
ESAM	1.56640823276153	6.22136677233557	5.4665953345492	1.85829306870602e-07	6.57804025814355e-06	6.85631841759349
EHD4	1.71601761956851	6.07730698212752	5.46255502465898	1.89394677918155e-07	6.67747667536508e-06	6.83817941744721
C1R	1.67000505148485	7.28641038113423	5.46189878274325	1.89980047665601e-07	6.67747667536508e-06	6.83523405311186
SNORD116-14	-2.03205913234914	5.06219178030872	-5.46050466931978	1.91229468156439e-07	6.71191158684482e-06	6.82897773004007
CTSS	1.81558749990909	6.20040985693289	5.45597294035888	1.95346520070905e-07	6.83712820248167e-06	6.80864813126469
HLX	2.02039198946311	4.14818161904698	5.44918646163391	2.01674262457502e-07	7.02894120623939e-06	6.778224528354
MYOZ2	3.10430917489262	5.14304365612081	5.44625453639424	2.04469483585503e-07	7.10645684221401e-06	6.76508855948322
SLC12A3	-2.92400312821476	5.66517003881208	-5.44264839303806	2.07959376149818e-07	7.19759259455943e-06	6.74893831502216
PPP1R3C	1.58320241564097	6.90094510848322	5.42624836555361	2.24577962397236e-07	7.65851495599303e-06	6.67557994323698
CLDN8	-2.50796248011265	3.4271079644698	-5.40809746163764	2.44482641008162e-07	8.19939423381146e-06	6.59456180891296
SORCS1	-1.82132004660013	2.59573514624832	-5.39719503271026	2.57255145512394e-07	8.58149369447176e-06	6.54598504084434
SEMA7A	1.9610109311054	4.2596811549396	5.38553088593685	2.71640644767571e-07	8.95395616017641e-06	6.49408701924358
PIK3C2G	-1.63377815836561	2.62794865945638	-5.38551630623409	2.71659107933823e-07	8.95395616017641e-06	6.49402219592764
NRROS	1.79802286979447	4.29827133611409	5.38264218128308	2.75322792160122e-07	9.06270857527069e-06	6.48124574815874
STRIT1	-2.14556792921673	3.11078231195973	-5.37612171980948	2.83814096126029e-07	9.30528825045616e-06	6.45227707739707
C1QTNF7-AS1	-1.69937647391766	3.01304874093289	-5.37115533866833	2.9045241572836e-07	9.48518570206021e-06	6.43022858538521
GOLGA2P5	-1.50159000835178	2.2076175669396	-5.37059795549639	2.91206826456661e-07	9.48518570206021e-06	6.42775490976122
CCSER1	-1.57062658925889	2.75483605973154	-5.36772771728502	2.95122012780198e-07	9.58761264756557e-06	6.41501947691535
LINC00853	-2.13525790935507	5.01664686759732	-5.360914967448	3.04621682695913e-07	9.84481892712701e-06	6.38480919188957
DAAM2	2.18731799006258	5.1953819431745	5.35845405495285	3.08125946154053e-07	9.94515456555593e-06	6.3739029298051
ENC1	1.63978873344927	4.06819585780537	5.35538905920101	3.12545402797074e-07	1.00616977342887e-05	6.36032420763275
FLNA	1.50615884343939	6.73291520641611	5.35302610156852	3.15994715258566e-07	1.01203712859838e-05	6.34985926708799
CHD3	1.50677891218181	7.18300026136242	5.34972960463145	3.20868831770479e-07	1.02632659108077e-05	6.33526511588973
ALDH6A1	-1.69467093631621	7.39781525285235	-5.33288169127644	3.46947081145454e-07	1.09844505271051e-05	6.26077126371405
SCARNA3	-1.63123473554809	3.46904901816779	-5.31326084093973	3.79927029699335e-07	1.18033509788613e-05	6.17421700106707
KLK1	-2.21222013172135	4.42949188112752	-5.31137273677451	3.83257272110919e-07	1.18203489267971e-05	6.16589932653651
SNORD116-15	-1.84340870240053	7.24649627648993	-5.30797693775835	3.89318525472767e-07	1.19459821287174e-05	6.15094484081233
BAMBI	1.67714039465613	7.35017256773154	5.30088079214662	4.02287714616016e-07	1.22532800223006e-05	6.1197156458494
CPNE2	1.63723218268314	6.06069824414094	5.29131326452375	4.20442006511804e-07	1.26974506456872e-05	6.07765514986729
ASB15	-1.93342025493808	2.76393098148993	-5.28920293049486	4.24552506661281e-07	1.28030362092195e-05	6.0683847120018
AFM	-2.8621173991245	5.93607734989262	-5.28157660401848	4.39736007844321e-07	1.31208999462901e-05	6.03490417689861
CYBB	1.75025754987747	5.62361228207383	5.26638661211261	4.71570591817365e-07	1.38876144110948e-05	5.96831628734659
KDELR3	1.91319885657049	5.98275506751007	5.26584005341145	4.7275692326955e-07	1.39060946046841e-05	5.96592279344335
LYZ	2.24872499010013	7.36037516916107	5.25413438818611	4.98873832463784e-07	1.44859688691497e-05	5.91470199415433
SNORA18	-2.09960406722464	4.51249757688591	-5.24709262621067	5.15256288364397e-07	1.48629216114531e-05	5.88392671123073
RIDA	-2.09133568345125	6.81259983361074	-5.24426999023012	5.21969135377105e-07	1.4999078445565e-05	5.87159860757686
DNAJB3	-2.25833536952767	2.53557882351007	-5.24141672977926	5.28841344247526e-07	1.51615401516125e-05	5.85914136606781
PCCA	-1.61065940254677	6.52955225548993	-5.22953620228234	5.58415506760209e-07	1.58632076321094e-05	5.80732133922535
RIPOR1	2.04802302256851	7.35912241713423	5.22783386778459	5.62782889707619e-07	1.59690447096626e-05	5.79990277009835
LST1	1.75060191358696	5.78863246814094	5.22570361647326	5.68294969665382e-07	1.6107084647065e-05	5.79062172665756
RAB31	1.80490477636496	6.31167705301342	5.22244101470051	5.76839071611977e-07	1.63120912466637e-05	5.77641231369955
FMNL3	1.62621370029249	5.46393343657718	5.21084746320328	6.08223912559673e-07	1.7025480387005e-05	5.72596897420626
MTSS2	2.22744913096245	5.92188710403356	5.20542320761322	6.23472756858219e-07	1.7374154036301e-05	5.70239462300695
F11	-2.26336264775494	3.8171209293557	-5.19998150942004	6.39144311064336e-07	1.77199903009708e-05	5.67876145923242
SNORD110	-1.84384183038076	3.75701112994631	-5.19995821443164	6.39212215519139e-07	1.77199903009708e-05	5.67866032627828
TFCP2L1	-1.96883540461924	5.4123039070604	-5.19243976453279	6.61499177818474e-07	1.82498969401471e-05	5.64603602241425
BCAM	1.70669860267655	7.9265346925302	5.18837105442556	6.73873568153788e-07	1.85707018200521e-05	5.62839452579986
LINC01874	-2.62670328626218	3.95453265437584	-5.18399602689172	6.87430908608014e-07	1.89024510063099e-05	5.60943552462973
TAS2R14	-1.71109018792029	2.37740656448993	-5.17885464571261	7.03702443730072e-07	1.92647253159767e-05	5.5871696874055
SNORA14A	-2.18427727989987	4.67856835712081	-5.17301220367431	7.22647778939453e-07	1.96678111376e-05	5.56188630480537
THBD	1.72318159116667	4.0827531838255	5.17203542469426	7.25863236597846e-07	1.96980443214148e-05	5.55766118455288
HHEX	1.65277000795323	5.02247898009396	5.16895914207029	7.36081268660131e-07	1.99318632977229e-05	5.54435813532243
HRG	-2.5488116944888	3.86787213472483	-5.16069536591861	7.64227639564078e-07	2.0649082313303e-05	5.50864948296398
EFNB1	2.09517136172069	6.89481830141611	5.14987511482206	8.02668515574365e-07	2.13630010802867e-05	5.46195394267146
ITGA5	1.54432512575823	4.37323471273154	5.149460489102	8.04178358747628e-07	2.13803188647807e-05	5.46016595009868
TMEM52B	-2.64612045764888	5.83661925516779	-5.14567583403339	8.18088330289525e-07	2.1611600954623e-05	5.44384998504042
G6PC1	-2.71454455893478	6.54778221351007	-5.13792502169538	8.47309557014971e-07	2.23124850013942e-05	5.41046160714438
SNORD89	-2.34031673012648	7.68387291839597	-5.13628543127729	8.5361977354749e-07	2.24311806385737e-05	5.40340318574211
ATP6V0D2	-3.00537792816403	5.67046222842953	-5.13212114677231	8.69852813427958e-07	2.28336363524839e-05	5.38548302739333
MRGPRF	2.87911260175362	5.80748510671141	5.11099832649653	9.5692760294828e-07	2.47024309122074e-05	5.29474126640707
LINC00513	-1.87096164163307	3.76371556404698	-5.10996113687926	9.61414696556968e-07	2.47668785960871e-05	5.29029231819374
TRPM3	-1.64003873842095	4.59914353014765	-5.10638594482766	9.77039030326314e-07	2.50914512586897e-05	5.27496163039427
FCN1	1.93426523479183	4.02159898766443	5.09933192397082	1.00859383701015e-06	2.57424180861514e-05	5.24473546585994
PFKFB2	-1.65377320618643	5.74283064165101	-5.08846487958286	1.05915290483152e-06	2.6758395976378e-05	5.19822788726473
SNORD45C	-1.82851187497431	2.82443580549664	-5.08784820521168	1.06209467992355e-06	2.68055031540542e-05	5.19559079564956
LBH	1.6654012487635	7.35903620055705	5.0853121600508	1.07427629887339e-06	2.70580624468263e-05	5.18474823135021
SNORD63	-2.11381877643149	3.65915848583221	-5.07872534689479	1.10655314391622e-06	2.76986241411411e-05	5.15660478904235
ITGA3	2.14566724561989	9.27795630708725	5.06170581423164	1.19437779893659e-06	2.93987057631425e-05	5.08400411602884
PEA15	1.71708372879579	8.39242207857718	5.05713570212127	1.21909127290567e-06	2.98887550012391e-05	5.06453844751214
FAM167B	1.5188374215336	4.62061944610067	5.03612892853713	1.33922517685385e-06	3.21996314260946e-05	4.97522277849728
APOC3	-1.75546013676614	5.03415824090604	-5.01757240918779	1.4548514055625e-06	3.45457797971592e-05	4.89654338121594
TBX3	1.90655007144401	5.39020595820134	5.01200107217599	1.49141965881863e-06	3.52459432190897e-05	4.87296109363048
ADH6	-2.49052746932213	4.04389914763087	-5.01049293804439	1.50147102131614e-06	3.53826764824356e-05	4.86658067285975
MUC13	-2.87812529202965	4.00571556455705	-4.99179464553095	1.63168609383579e-06	3.81262990094871e-05	4.78758744839272
BPHL	-1.7064620119394	7.06598801132215	-4.99097193712267	1.63766034178237e-06	3.81835020497186e-05	4.7841166310109
COMETT	-2.73209318133201	4.61336143763087	-4.98976409049543	1.64646982801549e-06	3.82919641777246e-05	4.77902174046503
LGALS1	1.56327048113108	10.0697068357987	4.98468095626692	1.68405069861276e-06	3.90201132541699e-05	4.75758987102065
TRAM2	1.86077996645981	8.06122127189262	4.980322844512	1.71693311203308e-06	3.97080673726238e-05	4.73922725993065
TBXA2R	1.5732863450639	5.34119797408054	4.98009188609441	1.71869299540273e-06	3.97118618297094e-05	4.73825445093182
RAMP2	1.9357078386726	9.03758477349664	4.96966857572036	1.79996621934348e-06	4.13975594901686e-05	4.69438435362643
IQUB	-1.60535165409223	3.61430358528859	-4.96294525732575	1.85435541602769e-06	4.2413267029273e-05	4.66612169614788
SNORD97	-1.76247360098617	3.5661597689396	-4.9626271757039	1.85696770329023e-06	4.24340140462603e-05	4.66478525967539
KCNJ16	-1.88033034349539	7.08138536131544	-4.95768452058844	1.89802168926724e-06	4.30951366217293e-05	4.64402628971619
PTGIS	1.95960430780962	4.46426529695302	4.94589442026114	1.99953841414885e-06	4.51529160037153e-05	4.59456794621132
NCAM1	1.81894765138801	3.7415401343557	4.93087286771132	2.13653215305719e-06	4.7726752808643e-05	4.53167599000995
SLC38A11	-1.6777317198834	2.63303087765101	-4.92747889871574	2.16872250678325e-06	4.84003468734691e-05	4.51748515731267
MXRA8	2.30170654324704	7.28854399593289	4.91030031918805	2.33900561352812e-06	5.15098714094225e-05	4.44576576742099
SLC13A2	-2.24546272038669	5.2113846319396	-4.89615134455946	2.48893003011833e-06	5.45220279925129e-05	4.3868299461182
SLC8A1	-1.51188921293742	3.11186000195302	-4.89376017803691	2.51517079422567e-06	5.47594271341258e-05	4.37688192266287
GRB14	-2.08491480499144	4.74829977757718	-4.88684276765273	2.59260183421528e-06	5.60338829235565e-05	4.34812297601749
LARGE1	1.62325618149275	6.35233983881879	4.88467600240174	2.61732753322423e-06	5.60869105189936e-05	4.33912073761232
CORO2B	2.12279952124044	5.62483694269799	4.88110424175376	2.65858585912268e-06	5.68375507768624e-05	4.32428746241966
SCARNA7	-1.7007944508801	6.1601761674698	-4.87533742838889	2.72653366283382e-06	5.79912736748886e-05	4.30035480774441
TMOD1	2.41850956904414	7.43369388255705	4.87457463964842	2.73564633722249e-06	5.81354048691561e-05	4.29719071343356
CAND2	1.57938064271212	4.21945743422819	4.86589223489103	2.84147340980731e-06	5.98223906963239e-05	4.26120076955347
HGD	-2.06613988898485	6.52596171914094	-4.85784671190202	2.94307163250781e-06	6.14931465784692e-05	4.22789220773127
ID1	1.56048742685903	7.084051568	4.85099253885798	3.03239453073771e-06	6.28842815811732e-05	4.19954731646257
PCDH17	1.64550855814164	4.6922347704698	4.83220498461748	3.29090747923715e-06	6.71264201809971e-05	4.12200163062246
MRO	-1.73454828769895	4.3284097376443	-4.83076306654749	3.311606930976e-06	6.73829423363351e-05	4.11605913253056
MIR612	-2.43890915657971	4.17519126154362	-4.82388529659	3.4120884734415e-06	6.89762970443474e-05	4.08773188642891
SLC6A13	-1.71387448469697	4.39852303918792	-4.81849505729656	3.49289538594518e-06	7.04381699183516e-05	4.06555179322056
UPP2	-2.28747888191568	4.57182004168456	-4.8036994790291	3.72434092689148e-06	7.38487840364099e-05	4.00476281205393
SLC9A4	-2.24108048640777	3.08864102510738	-4.77676282222275	4.18438822646546e-06	8.0765262664609e-05	3.89444139896858
RMST	-2.18440191099737	5.31235991188591	-4.77219225163706	4.26772058516677e-06	8.20094415149615e-05	3.87576723765936
SNORD3C	-1.65548496900659	4.80388259194631	-4.76110480265299	4.47659872597822e-06	8.51032538548267e-05	3.83052121294223
ACMSD	-2.12105575112253	6.14933787216779	-4.75881142273604	4.52102214755848e-06	8.57145163740199e-05	3.82117194077706
LOC102723544	-1.93838935319302	3.24148903877852	-4.75645018162848	4.56720557301338e-06	8.62983376495353e-05	3.81154947490972
ETNK2	-1.61080432787945	6.47403785016107	-4.75548465340742	4.58622148790846e-06	8.65918981233703e-05	3.80761578953262
SNORA49	-1.52428670071476	3.32233131549664	-4.75362819962872	4.62299947840631e-06	8.70221951740855e-05	3.80005400593627
CCDC85C	1.76581698321739	4.88987775459732	4.75208945362037	4.65369950231919e-06	8.74677583951759e-05	3.79378796490535
GLYATL1	-2.54845239916403	6.30656011625503	-4.74935212205831	4.70880105864819e-06	8.8236833090708e-05	3.78264475616653
SNORD80	-1.51340371717919	3.77292178747651	-4.74828727167948	4.73040619758194e-06	8.8574987379102e-05	3.77831120598436
GLDC	-2.14502851167589	4.64751332445638	-4.74629389392767	4.77110861720928e-06	8.89356089432606e-05	3.77020080862396
MAFB	1.94257698803887	6.68332350136242	4.74485292605217	4.80074221994196e-06	8.92206647821178e-05	3.7643395428289
FLT4	1.91724206652174	4.60221278190604	4.7315430408599	5.08301098964134e-06	9.33510911271031e-05	3.71026225982369
MGAM	-2.39246446863373	5.21294778393289	-4.72217444821725	5.29125036935102e-06	9.6446594727064e-05	3.67226526877912
WDR72	-2.17108003660343	6.8303149054698	-4.72040112831257	5.33158450049404e-06	9.69857312096448e-05	3.66507931073781
CCDC144B	-1.66158430272332	2.86441392042953	-4.71732070857285	5.40235637805328e-06	9.78439872400697e-05	3.65260137081433
KIRREL1	2.2181549867253	6.80249462112752	4.70520855275491	5.68954008744597e-06	0.000102079455714559	3.60359660775694
FAM219A	1.55975838635376	5.82614318573154	4.70388540699033	5.72179215464321e-06	0.000102510293569688	3.59824890690858
CALHM4	1.96618827410079	3.50142883025503	4.69408225907231	5.96631339411671e-06	0.000105975523777726	3.55866257715873
MIR644A	-1.84290458824506	3.42596657925503	-4.68853951498101	6.10900471787395e-06	0.00010827819259565	3.53630731966785
ACSF2	-1.71217200444664	5.65316027688591	-4.68599324975933	6.17565555050596e-06	0.000109034172015158	3.52604415547657
CYP8B1	-1.59781453993215	3.24580046002013	-4.68432777256681	6.21963051379751e-06	0.00010961438054947	3.51933339351291
SNORD29	-1.84359431372332	3.36492227710738	-4.6810177454637	6.30792793110677e-06	0.000110934831495118	3.50600143799622
SNORA24	-2.25861699696838	6.80082940099329	-4.67680610930735	6.42202881640389e-06	0.000112394447348278	3.48904812371387
EMP3	1.55920053589789	8.07356440268456	4.67678740947706	6.422539848473e-06	0.000112394447348278	3.48897287555299
SNORD32A	-1.55117305770026	3.76587946534899	-4.6729122052818	6.52929417472966e-06	0.00011402209511449	3.47338385829996
NRIP2	2.14862840216008	6.15609095266443	4.67081195603418	6.58786625481521e-06	0.000114803257528765	3.46493906402234
MRC2	2.11847657705731	4.7166623115906	4.67046964962557	6.597460534948e-06	0.000114809654134392	3.46356296705817
SLIT2	-2.03399134256522	4.75806029612081	-4.66819165120448	6.66165375623052e-06	0.000115822502416393	3.45440715178905
IGFBP5	1.6324378375336	10.3987574432081	4.66408647282148	6.77886301919152e-06	0.000117473541944694	3.43791583865968
RNF152	-1.86258454937484	5.96328727097987	-4.65633181215451	7.0057298020501e-06	0.000120232818016563	3.40679324011538
ACAT1	-1.56139142631291	7.12658744503356	-4.65598574041311	7.01602340996357e-06	0.000120326493836625	3.40540521090386
CRACD	1.56231420807378	3.41516980889933	4.65486118663027	7.04957326371311e-06	0.000120674690357773	3.40089536490257
PRKAG2-AS2	-1.74594663262187	2.625403345	-4.65214721208365	7.13118127533082e-06	0.000121714297693146	3.39001473326313
RNF186	-1.52784605672266	4.93576565291946	-4.65153242511725	7.14979400763774e-06	0.000121864810876757	3.38755063817912
VASN	1.5855986543386	6.30048397110738	4.6478973835839	7.26080784158743e-06	0.000123587690244804	3.3729861714875
RNU6-79P	-1.69082738269038	3.3584789314698	-4.64492264433051	7.35289297319926e-06	0.000124813602754477	3.36107363218517
CLMN	-1.68164707271344	5.26573020680537	-4.63728037476385	7.59466508671369e-06	0.00012856683039651	3.33049569735845
GPR63	1.56894778746311	3.31500073649664	4.63567030974408	7.64657154141844e-06	0.000129117859427621	3.32405835536987
TTC36	-1.52448891766074	3.3888336834094	-4.6318998414274	7.76947054205856e-06	0.00013082025094739	3.30898983595228
APLP1	1.51131288877009	3.89139160748322	4.63188876194387	7.76983447459283e-06	0.00013082025094739	3.30894557072854
SNORD116-23	-1.59676776257839	2.71028244587248	-4.62343277619601	8.05244530499938e-06	0.000134757970016752	3.27518489304297
ASPA	-1.52930744887549	5.67397976895973	-4.62042812739463	8.15523440578639e-06	0.000136020782967825	3.26319986494275
SNORA28	-1.56477110286429	5.25923473298658	-4.61770277386972	8.24956342915029e-06	0.000136951558328489	3.25233393011995
CD52	1.97134187848353	7.10949163856376	4.61026882345965	8.51225039243244e-06	0.000140655611564197	3.22271926267298
GIMAP1	1.97084701786495	4.63146083600671	4.60471441635066	8.71377248948656e-06	0.000143224721532941	3.20061543102455
PVALB	-2.90530173264558	4.58732280334899	-4.60212568760037	8.80926109145188e-06	0.000144507885471839	3.19032036470082
CALB1	-2.82339939566601	6.58466575471141	-4.58688345213628	9.39230146783922e-06	0.000151886916667241	3.12979175399953
GJA3	1.70068984612912	4.08225934655034	4.58452499120685	9.48577933016117e-06	0.000152785513677062	3.12043949255126
NRGN	1.67158134489262	5.65646796434228	4.5817847618794	9.59551606571053e-06	0.000154153916911044	3.10957789562672
ADORA1	1.68175317004414	5.08610069656376	4.57602128428752	9.83033449250966e-06	0.000156913325109752	3.08674879329105
TMEM45A	1.9281347402892	4.08897005673154	4.57584091421264	9.83777194849622e-06	0.000156931381370723	3.08603469662795
KIAA0040	1.88312739974375	7.54994807030201	4.57507301128418	9.8694967742189e-06	0.000157336596557615	3.08299475641032
CSF2RB	1.7422358599249	4.31681377632886	4.5726593158229	9.96985909765937e-06	0.000158530315428277	3.07344202096889
HAO2	-2.28898625993873	6.53455785196644	-4.56609161696629	1.02479551410159e-05	0.000162329957787512	3.04746807583505
SLC5A12	-2.07933239673255	7.78137587328188	-4.56347495804351	1.03608237745247e-05	0.00016370101563749	3.03712752925971
CLIP3	1.5568798755224	6.10376475386577	4.55115296608238	1.0908641824218e-05	0.000170945561584171	2.98849329674129
PDGFRB	1.79424383284651	6.54365604410738	4.54719467074078	1.1090473911347e-05	0.000173358318645647	2.97289114061698
AZGP1	-2.06527437717392	7.33479200828859	-4.54588253860264	1.11513916101475e-05	0.000174001082438886	2.96772145260238
NLGN3	1.53072727903689	3.88669439597987	4.54234853633682	1.13170717911613e-05	0.000176015832201905	2.95380338229423
GIPC2	-2.10605592099341	5.90144535465101	-4.52248277709563	1.22934981577049e-05	0.000189271634421574	2.87571754766597
PLGLA	-1.86676220681884	4.52067301774497	-4.52160564069986	1.23384308730985e-05	0.000189766286945029	2.87227577176638
CDH5	1.82862117905204	6.18999743869799	4.51992542165993	1.24249451548771e-05	0.000190743220344921	2.86568420771369
RHCG	-2.11045069245586	3.96396082204027	-4.5169971592576	1.25771201471554e-05	0.000192722681565247	2.8542009507725
MYL9	1.54787019455402	10.1349360514027	4.50812707233693	1.30491170568086e-05	0.000198731504258679	2.819451052017
SULT1C2	-1.87951850119631	5.51152757140268	-4.50141055322399	1.34178253352044e-05	0.000203351147056371	2.79317250567196
TGFBI	1.73905895099407	5.55106829520805	4.49666858753592	1.36841619546121e-05	0.000206883578517935	2.77463733835693
UGT1A6	-2.441150714139	4.55671337046309	-4.49478305084923	1.37914736643345e-05	0.000208252926053984	2.76727136102305
CDON	1.51994357211726	4.4658821294698	4.49153159815815	1.39784308429114e-05	0.000210715431450604	2.75457484691123
SERPINA5	-1.85296692844467	5.01042065347651	-4.4915052653926	1.39799548854711e-05	0.000210715431450604	2.75447204923825
PRODH2	-1.86617092215481	6.02416329924832	-4.48373650434235	1.44366401526881e-05	0.000216549602290321	2.72416439794376
TENM2-AS1	-1.51472437064822	3.10541817136913	-4.47680675848983	1.48561006307997e-05	0.000221395605348031	2.69716357505228
FTCD	-1.52204176524835	4.93738126274497	-4.47678279578759	1.48575712650678e-05	0.000221395605348031	2.69707026269379
PRLR	-2.2530618406469	4.25448399937584	-4.47548487283331	1.4937436915231e-05	0.000222452494096662	2.69201663176392
PRKG2	1.62961058408169	3.33172345589262	4.47523856314622	1.49526397935376e-05	0.000222545718458244	2.69105771895514
ALDH8A1	-1.93883331018709	3.88926673649664	-4.46776445439666	1.5421112163883e-05	0.000227477401421594	2.66197922594724
CYP2B6	-2.52568304123123	3.86015659942282	-4.4663715963579	1.55099639225449e-05	0.000228381924386113	2.65656431350329
SLC17A1	-2.24735139849144	6.3814740303557	-4.46022239720075	1.59081529755105e-05	0.000232674146420416	2.63267389293749
ATP6V0A4	-2.28991536398617	5.65066065658389	-4.45620438184415	1.61736347114816e-05	0.000235368947248666	2.61707694200034
DDC	-1.91208226939723	6.7093366602349	-4.45571071485458	1.62065453877013e-05	0.000235710042064844	2.61516138692259
PAH	-1.87781658975362	7.72885256419463	-4.44334064618746	1.70525681440861e-05	0.000245684637532934	2.56721519805023
UGT1A7	-2.32840711884585	3.3011473511745	-4.43576184983811	1.75917316716104e-05	0.000252171798760383	2.53789019191913
FOXC2	1.56373509852701	4.41778976330872	4.43321447234629	1.7776610421648e-05	0.000254528740128142	2.52804209128199
LINC00671	-1.97338342050132	4.95547745619463	-4.41671510514021	1.90201277740263e-05	0.000269695657924014	2.46436076115899
MIR421	-1.58688449710211	3.96058703884564	-4.41254911813269	1.93470990803245e-05	0.000273552591257884	2.4483103810761
MYADM	1.54607394352438	7.25300983069128	4.40760124082569	1.97424636891404e-05	0.000278036903737555	2.42926268243315
ALPL	-1.83889112257246	5.16770609316779	-4.397294003635	2.0591175499132e-05	0.000287445064704832	2.38963587394692
GOLGA8A	-1.82606794954875	4.40010259744295	-4.39724467417247	2.0595320488998e-05	0.000287445064704832	2.38944639504379
PRMT6	1.50331659309288	5.44922980826846	4.39096479213583	2.11296015949123e-05	0.000292767336129952	2.36533813977829
SNORA50A	-1.6272927744361	5.17770294110738	-4.38355778838202	2.17769114023567e-05	0.000299644749836039	2.33693694601073
NES	2.34722454662187	8.04553561034228	4.37514734536347	2.25350270085757e-05	0.000307784932551266	2.30473292519554
LINC02274	-2.12500377055731	2.91146246425503	-4.37358309409717	2.26787984337606e-05	0.000308936531689874	2.29874857789825
APOM	-1.94954538235112	7.71440544372483	-4.36697586457762	2.32958586271228e-05	0.000315968685705726	2.27348952663206
GNAO1	2.0070403175863	4.51952284406711	4.36595941657691	2.33922069399245e-05	0.00031688354365815	2.26960631756187
EVA1B	1.53177713483267	5.52299726800671	4.3645946633499	2.35221732444888e-05	0.000317779197171067	2.26439354910155
MIR30C2	-1.76416124765481	3.65824810918121	-4.3626851103762	2.37051863883305e-05	0.000319730928603579	2.25710198989288
CD34	1.68272606665152	8.33005674895302	4.35083143915836	2.48722336668793e-05	0.000331518765292068	2.21189425716246
CYP4A11	-2.31962561134453	7.63363890910067	-4.34306237698844	2.56668674560859e-05	0.000339383632648617	2.18231601262352
TRAC	1.58596125337747	6.94747370336242	4.34171785742831	2.5806839924793e-05	0.000341053219080443	2.17720132741951
OR2T10	-1.59593781093347	4.43418716091946	-4.34067162909303	2.59162654576386e-05	0.000342135950086651	2.1732222185851
CUBN	-1.85932362554546	8.37109992255705	-4.33886227865578	2.6106558935511e-05	0.000343918326686179	2.16634248598065
OLFML2A	2.02934278123518	4.87804560102013	4.33535488425573	2.64792687043809e-05	0.000347907392665533	2.15301256301556
KIT	-1.53681222759815	4.03240776475839	-4.33296834296635	2.67357880677467e-05	0.000350722238305681	2.14394723353221
LRP2	-1.67569248943478	7.98968490206711	-4.31332293665689	2.89399999141283e-05	0.000374699218451136	2.06947067837083
HAO2-IT1	-2.07010994292951	3.23895084515436	-4.305194251123	2.99021723648659e-05	0.000384953729591148	2.03873127658228
SUGCT	-2.1602107672108	4.77185029321477	-4.29892815355498	3.06647563682373e-05	0.000392715465911285	2.01506616619699
C3orf70	1.83164261935837	4.99566555010738	4.29316004889014	3.13832060954911e-05	0.000400497991633998	1.99330550221323
SNORA60	-1.89565696252635	4.39968571119463	-4.29249203632588	3.14674469697617e-05	0.000401161587009488	1.99078683601053
TRIM54	1.93369224631555	4.35078336480537	4.28849408076428	3.19761694907661e-05	0.000405776123293072	1.97571936693681
SLC27A2	-2.33818153435968	6.82996424762416	-4.28506064753859	3.24193491562718e-05	0.000409728544313776	1.96278818621953
PLG	-2.07740118492951	7.0953366987651	-4.27494867460278	3.37590787237716e-05	0.000424076059586601	1.92475078903914
ARHGAP23	1.60650214531884	5.53822575779866	4.27336366380827	3.39738325348364e-05	0.000425699306459921	1.91879492918073
EFNB2	1.72948398113439	6.3825687675906	4.27208543210712	3.41479746260683e-05	0.000427450879562228	1.91399308102393
TRPC6	2.56378706145388	5.41253871887248	4.26804556584426	3.47039997493286e-05	0.00043353867156729	1.89882414825663
MFSD4A-AS1	-1.76426510641502	3.57134487266443	-4.26554372482561	3.50526823829519e-05	0.00043636118114045	1.88943582166067
SERPINA6	-2.09205861510145	4.87199544020805	-4.2564471236237	3.63490145611903e-05	0.000450022501171752	1.85533642843329
PIPOX	-2.08320499769828	6.37518350457718	-4.24799885508778	3.75940325492921e-05	0.000462046736117204	1.8237183003552
ACSM3	-1.83818683217062	5.89549678206711	-4.24697617040772	3.77474904461835e-05	0.000462925348306431	1.81989417629104
SEMA3G	1.82676511112582	5.05133178755705	4.24452178822447	3.81182341961642e-05	0.000466358042267231	1.8107194444282
LRRC55	1.97709299171541	4.27684551496644	4.23742816091675	3.92094804956035e-05	0.000478532575837712	1.78422606741963
SCIMP	1.58779043035903	4.25284352652349	4.23517560411462	3.95622219401202e-05	0.000482128253173307	1.77582044321228
ENPP3	-1.63791975052306	4.3823043028792	-4.23252603385921	3.99810274835968e-05	0.000485804623500638	1.76593780614664
PITPNM3	1.77397635793676	4.2989002558255	4.22797395655231	4.07104932784539e-05	0.000493704008398793	1.74897031674548
LINC02294	-2.30403803391502	4.3507712662349	-4.22162247089065	4.1749656694766e-05	0.000505075453013735	1.72531959810142
KNG1	-2.11858395702635	7.17458683127517	-4.21784360401802	4.23799242582865e-05	0.000511705199013809	1.71126164576543
LEAP2	-2.08893221735178	4.51111968916107	-4.21105388674759	4.35353380135903e-05	0.000522109342876238	1.68602770196503
RNF212B	-1.82114311491765	3.43047818049664	-4.19118662280938	4.70920783597757e-05	0.000556715615193833	1.61237465855122
LINC02499	-2.07072366703755	3.0663377403557	-4.17318923930605	5.05528964083861e-05	0.000590614472827553	1.54589047988332
ACSS3	-1.68559173845323	5.43296318018121	-4.16805235096817	5.15845335805111e-05	0.00060069308289706	1.52695567063341
ACE2	-2.09760141095916	6.09245215477181	-4.15480907294364	5.43379309497419e-05	0.000626888925212947	1.47822526591939
MRLN	-2.17536977083531	4.21180918902685	-4.15325084409739	5.46709978232877e-05	0.000628691211105598	1.47249961199805
VEPH1	-1.66597094034454	4.92833861099329	-4.15202758637805	5.49338332998873e-05	0.000630908761458506	1.46800598659599
SCARNA17	-1.84551573706588	5.8100596333557	-4.14687171565225	5.60549964507428e-05	0.000640757274541449	1.44907744938894
HPD	-1.90424770266733	7.76899330167785	-4.12021681772796	6.22091002259128e-05	0.000695987782415722	1.35151752997494
SLC1A1	-1.77234457733201	4.98827202384564	-4.11737888339854	6.29011287994483e-05	0.000701925825190255	1.34115975624702
ZNF826P	-1.88595240007642	5.52683197025503	-4.11119594892189	6.44344064492324e-05	0.000716145692045175	1.31861316086335
INSL4	2.07037154348814	3.66299742142953	4.10911127836977	6.49593805617521e-05	0.000720692904716541	1.31101729910659
CHGA	2.03148925722266	3.40342878979195	4.10743724025516	6.53839039901335e-05	0.000725079523526949	1.30491986435561
DMGDH	-2.04489984962121	5.32648646754362	-4.1056785219686	6.58327575063352e-05	0.000728758082982719	1.29851612142737
GSTA2	-2.31767898718446	6.69777869057047	-4.09701186082079	6.80879834546221e-05	0.000749729484269763	1.26699142778355
SHMT1	-1.75159264194598	6.25115259061074	-4.09141762504233	6.9582713451504e-05	0.000761462543641458	1.24667072674123
RIIAD1	1.55832930824572	3.69167339285235	4.08352151891065	7.17459329161971e-05	0.000779756646457513	1.21802625698763
TRAJ35	2.38637991792688	5.4204436344698	4.07962927475753	7.28357490846624e-05	0.000789080372647725	1.20392270127498
F2R	1.66574414229117	8.51002993416107	4.07574474741838	7.39391595455508e-05	0.000798947453448125	1.18985779750152
SLCO4C1	-2.03038298417918	5.80942873508725	-4.06005715722376	7.85598497891281e-05	0.000839760250001053	1.13316573910649
CES3	-1.75907503763043	3.89314260146309	-4.05713373062484	7.94508674715948e-05	0.000846376214482293	1.12262031553159
ABCC2	-2.04452961345257	4.5516658282953	-4.05667099835691	7.95927829606832e-05	0.000847162704865954	1.12095169791929
FXYD1	1.69188063286891	6.15539386471141	4.0551242152407	8.00689249337607e-05	0.000851502220930186	1.11537508519261
SLC7A9	-1.96088263719367	6.05865575997315	-4.05202156655891	8.10322151066183e-05	0.000859542486329154	1.1041942402797
MIR509-3	-1.94448293723716	2.8711404668255	-4.04849110893365	8.21417842530758e-05	0.000869089413749061	1.09148004789108
FOLH1B	-1.98391072987022	3.28776075855705	-4.04247637335041	8.40656000059514e-05	0.000886429006842415	1.06983967825595
SLC22A8	-2.08529412353755	7.93043934414094	-4.04163416346778	8.43383892245633e-05	0.000887800683525067	1.06681155329756
FBP1	-1.60774693169895	7.57835073471141	-4.04047912369031	8.47138771487118e-05	0.000890686810457823	1.06265948494257
MYLK3	2.01054370816337	4.90514575079866	4.03996981036402	8.48799544392041e-05	0.000891239521611643	1.06082893752212
SLC23A3	-1.74461949495454	4.33390579987919	-4.03678479600858	8.59255947866632e-05	0.000899183526604758	1.04938571603321
LINC02027	-1.87205759266733	3.61557548660403	-4.01376262012402	9.38576505792889e-05	0.000967542516431485	0.966886122049642
UGT2A3	-1.76107427129513	5.80530523768456	-4.00902793095097	9.55733346364918e-05	0.000979547954048229	0.949966395784167
SNORA68	-1.54256399788801	4.52620238780537	-4.00786927092865	9.59977245356745e-05	0.000982448862714449	0.945828290732311
A1CF	-1.87848270169828	5.08623067902685	-4.00551689080401	9.68648803851558e-05	0.000989524855658704	0.93742982188625
EAF2	-1.69773403905533	4.58066471021476	-4.00455123620307	9.72230068435405e-05	0.000992775759253798	0.933983388623551
CLTRN	-1.81824100192029	7.45485441726846	-4.00344127308488	9.76362117439449e-05	0.000996365638906749	0.930022741646665
CDKN1C	1.91289058454874	6.9929757678255	3.99258289321549	0.000101767743868804	0.00102946760413626	0.891323700219514
SNORA12	-1.52089801962583	4.75134463095302	-3.98154438289089	0.000106138338334275	0.00106416299333136	0.852069416001273
SNORD57	-1.67338423514559	4.02464089150336	-3.97984131112208	0.000106828380228933	0.0010689281230386	0.846020882635549
HS3ST3B1	2.19107870512121	6.06628712636913	3.97463470226463	0.000108964579086466	0.00108550182168403	0.827542323667217
ISG15	1.5952843630942	7.63709651499329	3.97350399575898	0.000109433841451931	0.00108930445781252	0.823531958405584
GALM	-1.77010770020158	5.53108496739597	-3.96604555215839	0.000112577803069136	0.00111613491210177	0.797101578685619
C3orf85	-1.60214712444664	3.71350059373826	-3.96305099855757	0.000113864151790425	0.00112530159543476	0.786501099447853
SLC23A1	-1.80829223140711	5.91999545115436	-3.962011898693	0.000114313773392266	0.00112885145571527	0.782824280355444
GOLGA8B	-1.8761369511805	4.53171398242282	-3.94550202201452	0.000121688544888856	0.0011922123777792	0.724509210069089
SLC4A4	-1.79753209266732	7.30350775705369	-3.94062422037606	0.000123952685905062	0.0012077378969254	0.707317862516092
ATP6V1G3	-2.10276675318643	4.04922978126174	-3.93384324013525	0.000127166945034658	0.0012327812338089	0.683447549752151
KCNK5	-1.59421809105336	4.2804944427047	-3.92867830891558	0.000129668244696652	0.00125263752689293	0.665288375683317
ACSM2B	-1.86622067922003	7.11835418152349	-3.92186517522143	0.000133039432600986	0.00128072970223425	0.641363937066335
CFI	-1.5368026123531	6.92190456151678	-3.92143957537554	0.000133252766818985	0.00128228735587411	0.639870553296659
SIGLEC14	1.72913733809025	4.4271860758255	3.91692207025098	0.000135537346943605	0.00130075082093776	0.624027222390493
IYD	-1.60556505826614	4.21297170078523	-3.91356598269188	0.000137258653603147	0.0013142291631067	0.612266691617061
BHMT2	-1.65211003476021	8.14125811197315	-3.91255211542282	0.000137782734017614	0.00131823273203703	0.608715468645412
SNORD116-21	-1.72336498057642	4.92597559467114	-3.91016139195092	0.000139026075514178	0.00132706708445352	0.600344557304536
SCIN	-1.56198449486495	4.87486453942953	-3.90798829806438	0.000140165488362956	0.00133538215080864	0.592739262468072
AGMAT	-1.73177291312911	7.04463139351678	-3.90379627059601	0.000142388626129199	0.00135087341259059	0.578077900384242
UPB1	-1.60638179100593	4.22535317093289	-3.89648371888906	0.000146347153920426	0.00138048925065386	0.552533312411156
OR51E2	1.98028206499407	3.44233216939597	3.8838024471381	0.000153461222119496	0.00143720607159164	0.50832682562138
GLYAT	-1.77852018918313	7.97457922255705	-3.88371762524102	0.000153509895048848	0.00143720607159164	0.508031534348365
GGH	-1.53865950526548	7.30447059847651	-3.87143115074899	0.000160717327583358	0.0014945630406995	0.465314033523501
SLC36A2	-1.89677603065876	6.82887513137584	-3.86734336708109	0.000163185764304136	0.00151130545020783	0.451126134149266
MAP1B	1.77739244291765	7.63076452288591	3.8626811018947	0.000166045075792944	0.00153322141414004	0.434959251010778
LMX1B	1.87499571177141	5.31678777365101	3.85315090121869	0.000172038607859979	0.00157530511840551	0.401961847339802
ACSM2A	-2.08555586736166	7.22288410714094	-3.84387573911978	0.000178068656202777	0.00162078950607392	0.369911459183963
DPYS	-1.90597569893544	6.87775480160403	-3.84041409824396	0.000180370180422399	0.00163814304372679	0.357965923036878
SMAD6	1.80748094371541	6.11543201478523	3.83459266805152	0.000184304463447853	0.00166536549488011	0.337897014401393
TM4SF5	-1.725314148083	5.78821593725503	-3.83174104914598	0.000186261265677334	0.0016798634391546	0.32807538441922
PDZK1	-2.20119013492227	5.85226483531544	-3.83172369520478	0.000186273234239822	0.0016798634391546	0.328015631779954
SNORD52	-1.62045327234914	3.29650203651007	-3.82959063579707	0.000187749922851041	0.00168974930565937	0.320672825049349
MYBPH	1.62149149961792	4.48531741992617	3.82789603242349	0.000188930988236914	0.00169792258659285	0.314841739191972
APOL1	1.61991937274177	5.88963800992617	3.80576073114177	0.000205020633067277	0.00181370012580135	0.238869151897014
COLEC12	2.02920947719433	3.63717849048993	3.79941132831317	0.000209870597717118	0.00184806433977017	0.217143545879792
ATP6V1B1	-1.58272544633597	5.51274769214094	-3.79600329986016	0.000212518487238667	0.00186609829037905	0.205494667358607
HSD11B2	-1.64489930787088	6.01312098386577	-3.79489398823842	0.000213387187422252	0.00187306531181754	0.201704816699244
SCNN1G	-1.75298903238406	4.80065030830872	-3.7806409433756	0.000224852602752845	0.00195099617137537	0.153091807645828
LOC101927960	-1.93740313180039	6.38366166451678	-3.77385692279863	0.000230512695346986	0.0019916679715142	0.130006379307791
SCARNA9L	-1.86339101010277	3.5500424305302	-3.77328299284251	0.000230997686497696	0.00199457926040776	0.128054912942772
CDC42EP3	1.9192958397108	7.23712687807383	3.75811241816449	0.000244173578470013	0.00208142660153384	0.0765609300287711
NPR1	1.58436454046641	5.97874172804027	3.75693817163537	0.000245222583130214	0.0020884202536603	0.0725822823829008
HNF4G	-1.80472546201383	4.52167181445638	-3.74067526192189	0.000260197102517954	0.00219046173753697	0.0175849937316306
UGT1A5	-1.55423641986693	2.26295544443624	-3.73453498494611	0.000266072933550275	0.00223237523647963	-0.00312867040597631
SCARNA5	-1.6462459054776	4.33764115795973	-3.73370344277732	0.000266878254960702	0.00223837727492318	-0.00593163796746676
TINAG	-1.77369026870422	6.31216973654362	-3.73232780525921	0.000268215583541745	0.00224656506106911	-0.0105675116769053
SLC17A3	-1.95332187271015	6.40573291375839	-3.73166283641189	0.000268864306441577	0.00224972705642187	-0.0128079379310879
PSAT1	-1.70076952917391	6.8718090594094	-3.7255386802503	0.000274909076955412	0.0022910624179623	-0.0334260312774166
TMEM266	1.54179081785903	4.64489502057047	3.7210877843732	0.000279382750740504	0.00232290001743316	-0.0483931907359159
DPYSL3	1.62753279415086	5.34143901675839	3.71628751341273	0.000284284771449277	0.00235412716385654	-0.0645185894057514
ACSM5	-1.55170986429249	4.65406091022819	-3.71282149977933	0.000287874731303806	0.00237289257651382	-0.0761511333988052
NAPSA	-1.75013311290514	5.65225330791275	-3.68217810659805	0.000321533951306534	0.00259869190589902	-0.178603629959903
PDPN	1.56600633564757	5.01234105793289	3.67415338441145	0.000330944556887695	0.00266439663632931	-0.205316690606274
MIR3671	-1.55335943714295	3.15495226465101	-3.67256313421513	0.000332840089180915	0.00267789383099485	-0.210604629448055
CLRN3	-1.99255176238669	5.56360904516107	-3.66635352258847	0.00034034046807927	0.00272765621518604	-0.231234727075858
TPPP3	1.78015008630501	6.45776563095302	3.65540189754864	0.00035395922546863	0.00280965720120793	-0.267548242674461
JAKMIP2	1.60836163535441	3.93558557522819	3.65209014633733	0.000358177835789372	0.00283230233352987	-0.278511545260194
EPCAM	-1.76144251822925	6.62984926558389	-3.64656331972388	0.000365324000981459	0.00286966154180038	-0.296789223677004
OAS3	1.55026149626482	4.53017235487919	3.64416307052144	0.000368469260527333	0.00289162962731715	-0.304719852992045
SORD	-1.59866675072134	5.8953669449396	-3.64145074475009	0.000372054227765605	0.00291608486864475	-0.313676363026864
GIMAP8	1.58049039399737	5.79996815983893	3.64094429063343	0.000372727262385519	0.00291976977003004	-0.315348134143518
SLC13A1	-1.8258542785303	7.131842092	-3.62778264047412	0.000390626413638651	0.00304058126474752	-0.358725717943815
UGT1A9	-1.57252359595718	8.2853723802349	-3.62659792646153	0.000392276754098787	0.00305056469554635	-0.362623803317579
PAMR1	1.51382850464822	3.82240330738926	3.62414206120085	0.000395718824516283	0.00306880903571118	-0.37070098819835
SLC13A3	-1.71002612991172	7.95796014951678	-3.60576367806503	0.000422396850468608	0.00323525565525125	-0.431000910047163
SPOCK1	2.05231492086166	8.03998184996644	3.59326297099912	0.000441502451924794	0.00335065218546767	-0.471869204558462
SLC6A19	-1.62568910044598	6.00975233678524	-3.59284634513856	0.000442153024097697	0.00335456646483878	-0.473229220443035
GBA3	-1.84214992062846	5.83998127897315	-3.59176358065755	0.000443848017899011	0.00336537413937139	-0.476763132264432
TMEM174	-1.89585975630501	6.58957071667785	-3.59115689080954	0.00044480042499795	0.0033700927998173	-0.47874284748484
CALHM5	2.10913387651581	7.22485100207383	3.5798950950133	0.000462833274880004	0.00347753805718264	-0.515440699926326
AGXT2	-1.55890552729513	6.85323825039597	-3.56623952169211	0.00048562337756775	0.00361601967407943	-0.559808991706022
LOC100505985	-2.16148909810606	4.76066034383221	-3.56480873030479	0.000488071494774825	0.00362448795806372	-0.564449518042187
MGAT5	1.54379582125823	7.55280580740268	3.56148124597802	0.000493809921093673	0.00365340512569681	-0.575235582302645
KCNJ10	-1.6143092258386	3.85364089078523	-3.56138262212295	0.000493980968896728	0.00365340512569681	-0.575555142874609
COLGALT2	1.78697945983992	4.60647829291275	3.55784540792222	0.000500152735470142	0.00368997949071286	-0.587011483201818
LOC102724193	1.59401520671871	4.13726283736242	3.55728297771594	0.000501140734405683	0.00369507789891729	-0.588832200693603
KLK6	2.04720530811463	7.96125626413423	3.55646970967016	0.000502572620611458	0.00370058994808619	-0.591464510006495
STAP1	-1.6329081196614	2.67769333475168	-3.55643610621344	0.000502631867572084	0.00370058994808619	-0.591573263602316
BBOX1	-1.51205498154941	7.80256922720134	-3.53596857723082	0.000539966364711993	0.00391751107459415	-0.657653052374809
XPNPEP2	-1.72624206179908	6.96178802387248	-3.52826622797927	0.000554680138485045	0.00400557610162518	-0.682436897183959
SLC2A2	-1.89432058869565	5.18746204428188	-3.52125442897024	0.000568401958284178	0.0040798046529858	-0.70495906958161
SLC3A1	-1.62332733822002	8.24382082136242	-3.51055100453358	0.000589965172774765	0.00420856004732887	-0.739265858117264
RAMP3	1.61094764721147	6.09394465591275	3.50454979363086	0.000602389391929148	0.00427687874983077	-0.758462383037403
NELL1	2.20776654577866	5.81079758733557	3.5022757248312	0.000607161294393161	0.00430584463122651	-0.765729355669848
KCNJ15	-1.64004626574111	8.07396390489933	-3.49426525509851	0.000624254955634712	0.00440073217307926	-0.791295648773349
FAM151A	-1.74858105258036	6.74958943096644	-3.47246358431659	0.000673096210149415	0.00467354888101791	-0.860626681203495
WIPF3	1.9012907570527	6.65201760134228	3.47158399682388	0.000675140085080487	0.00468643264078882	-0.863416111414251
LOC101929494	1.84677090371212	5.39096660461745	3.46643311746714	0.000687226503226463	0.00475573735617089	-0.879739015344971
ACADL	-1.58273161218445	3.40638796967114	-3.4547076771146	0.000715501579984236	0.00490638104654387	-0.916819597853772
SLC16A9	-1.5269559442108	7.62156213615436	-3.44069871611156	0.000750714044668917	0.00509866784977784	-0.960981463818283
SLC45A1	1.987446458778	5.48730806883893	3.43314493763917	0.000770369067827855	0.00520516813817436	-0.984730595761991
CLDN11	2.25202623964097	7.25057207902013	3.42809564844464	0.000783775333542898	0.00527569628758859	-1.00058079239835
SNCA	1.98615382747563	6.42013397914765	3.40824370000179	0.000838633086894387	0.00558004929608738	-1.06270497364511
MUC15	-1.60832141002767	3.85154492426174	-3.40154316305567	0.000857946863408215	0.00568424060061593	-1.08360391422156
HBEGF	1.58259810668379	5.37643744412081	3.3951165453496	0.00087686178922789	0.00578338341503738	-1.10361547443531
UPK1B	-1.50213468817391	4.19831349428859	-3.39385345951457	0.000880624940428233	0.00580051658087787	-1.10754473651348
ATP10A	1.85490027141436	6.84620402583893	3.38348447781052	0.000912094093015229	0.00596830436620667	-1.13975372517299
TMSB15A	1.86139709630896	5.23304006745638	3.38122774415034	0.000919081171507986	0.0060029750532746	-1.14675259980045
MAP6	1.86818033037879	5.86001935558389	3.37865728317286	0.000927100589986482	0.00604266584122934	-1.15471957500414
DIO1	-1.63685035091436	5.79535915152349	-3.37434913477175	0.000940688310600085	0.0061063360468021	-1.16806075982427
CMBL	-1.58545158821871	7.56765099469128	-3.37349655939194	0.000943399287760758	0.00612004464961587	-1.17069922940513
ENPP6	-1.55219044589591	4.74951677434899	-3.37153596263517	0.000949661252657827	0.0061542500709349	-1.1767645310396
XAGE2	1.50868627624177	3.8668170467651	3.35968276151329	0.000988355064162025	0.00636686921347968	-1.21336919894174
SLC47A1	-1.59106986282477	6.32965867730872	-3.35871546857618	0.000991576923245313	0.00638101674035677	-1.21635148118196
RBP4	-2.03616866723913	7.28580471753691	-3.34465463877997	0.00103953353787883	0.00663812986659343	-1.25961948169218
HHLA2	-1.54880933259091	2.98997601808054	-3.33824997994525	0.00106208859272859	0.00674580771568426	-1.27927621237966
SOST	1.81067296082411	7.11921099562416	3.31932874645745	0.00113142213439271	0.00711355225223915	-1.33715862412378
FABP1	-1.63822155073122	8.80087465067785	-3.30888130128852	0.00117149337154101	0.00733094552331139	-1.36899725213971
EHD3	1.91101211753887	5.82376059031544	3.29780027764029	0.00121543956286389	0.00756344424152737	-1.40267214918776
TSPAN2	1.97709079541041	7.49927291798658	3.29582276075796	0.00122344210716565	0.00760373547373055	-1.40867151644868
SLC4A1	-1.52992971101976	3.74323749044966	-3.2474173366159	0.00143533814422406	0.00867372261267989	-1.55455297175701
CTXN3	-1.60750171194598	5.5145220201745	-3.24156071543492	0.00146317484510466	0.00879707804310933	-1.57207656412398
DAO	-1.63658393390118	6.4603137125302	-3.23986682697854	0.00147131914133447	0.00883622623164174	-1.577139733057
SNORD116-1	-1.73168265171673	3.06791140851678	-3.21377733611439	0.00160220813289935	0.00946603736638185	-1.65483308882375
TYRO3	1.76031360811199	5.87145829402013	3.18393326818345	0.00176517161876951	0.0102344584653027	-1.74303737273135
SULF1	1.6922121146502	7.82800367304698	3.18125740735532	0.0017805110932654	0.0102946139767448	-1.75091087598355
ITGA8	1.56900318416403	5.96339970805369	3.14300341013895	0.00201377293396166	0.0113155887699136	-1.86283822047713
CYP4F2	-1.62287199198156	3.78875482461745	-3.12209098241341	0.00215296549317417	0.0119217949037915	-1.92352519170559
LINC00379	-1.54854110590843	3.04183575142953	-3.10562839741986	0.0022687501253365	0.0124083179931866	-1.97104914054468
FMO1	-1.50272527937879	7.14389337732215	-3.06463154772359	0.00258258208858936	0.0137235864348807	-2.08843888563608
ANGPTL3	-1.54731565597695	5.78178103981208	-3.00134004402726	0.00314655409093466	0.0160586543381684	-2.2669653311276
AMIGO2	1.55746004660409	6.11443970397987	2.99301383859509	0.00322865466224219	0.0163835789702074	-2.29020590172809
VNN1	-1.64639762374967	5.29874599545638	-2.96675106015833	0.0035007069568173	0.0174614336781717	-2.36313708115533
SPINK1	-2.11633933552239	5.35156239037584	-2.930478934216	0.00391114821989227	0.0190504841362339	-2.46292510601206
SPOCK2	1.66884455548024	7.25364081560403	2.90938474644503	0.00416969334983204	0.0200438966858388	-2.52045465511561
MIR614	1.53154263660408	6.60080277281879	2.90639726853781	0.00420755025106517	0.0201704658057709	-2.52857236650678
LRRC19	-1.6178261738307	5.91666118506711	-2.90623892185409	0.00420956555797616	0.020174154265376	-2.5290024257936
PTGER4	1.5310283425606	6.32991674979195	2.89770290979596	0.00431952263109198	0.0205815176638491	-2.55215474221346
FOLH1	-1.50149353649078	5.08272389708054	-2.86099573647079	0.00482297692133143	0.0224924626475511	-2.65102249755912
TCF21	1.58030056267326	8.42687362336242	2.83075347202099	0.00527744331997657	0.0241502716104481	-2.73162961775491
CYP17A1	-1.54930370649605	6.01728208639597	-2.75631680387675	0.00656712963114014	0.02869587723809	-2.92675086222785
NPHS1	1.58089836415745	6.59780616221477	2.62168948671963	0.00964623346602208	0.0389180479575161	-3.26769426726327
OR51E1	1.80090815360079	3.43307202284564	2.61076425246871	0.00994578256615678	0.0399323651434029	-3.29468151997495
KLK7	1.61292652772332	7.57740403230201	2.54620396494477	0.0118929895685688	0.0462144043431971	-3.45205467137064
