# Supplementary material for: Identification of hub genes and their correlation with immune infiltrating cells in membranous nephropathy: an integrated bioinformatics analysis
Source: Eur J Med Res. 2023 Nov 16;28:525. doi: 10.1186/s40001-023-01311-3 (PMC10652554; doi:10.1186/s40001-023-01311-3)
Supplement: Supplementary file 3 — Additional file 3. GO enrichment analyses. [file 40001_2023_1311_MOESM3_ESM.xls]

ONTOLOGY	ID	Description	GeneRatio	BgRatio	pvalue	p.adjust	qvalue	geneID	Count
BP	GO:1901605	alpha-amino acid metabolic process	25/496	203/18800	1.62582636427846e-10	6.90813622181919e-07	5.8204583841169e-07	AASS/MIR21/ALDH6A1/RIDA/HGD/ACMSD/GLYATL1/GLDC/ACAT1/TTC36/ASPA/PRODH2/FTCD/ALDH8A1/PAH/PIPOX/HPD/SHMT1/IYD/BHMT2/AGMAT/GLYAT/PSAT1/AGXT2/DAO	25
BP	GO:1901606	alpha-amino acid catabolic process	17/496	94/18800	3.58358109253604e-10	7.61331803109282e-07	6.41461015563952e-07	AASS/MIR21/ALDH6A1/RIDA/HGD/ACMSD/GLDC/ACAT1/ASPA/PRODH2/ALDH8A1/PAH/PIPOX/HPD/SHMT1/AGXT2/DAO	17
BP	GO:0006520	cellular amino acid metabolic process	29/496	285/18800	5.69460130983777e-10	8.0654536551669e-07	6.79555756307307e-07	AASS/MIR21/ALDH6A1/RIDA/BPHL/HGD/ACMSD/GLYATL1/GLDC/ACAT1/TTC36/ASPA/PRODH2/FTCD/ALDH8A1/DDC/PAH/PIPOX/HPD/SHMT1/IYD/BHMT2/AGMAT/UPB1/GLYAT/PSAT1/AGXT2/DIO1/DAO	29
BP	GO:0009063	cellular amino acid catabolic process	18/496	112/18800	8.11538602185967e-10	8.62056880172043e-07	7.2632704895644e-07	AASS/MIR21/ALDH6A1/RIDA/HGD/ACMSD/GLDC/ACAT1/ASPA/PRODH2/FTCD/ALDH8A1/PAH/PIPOX/HPD/SHMT1/AGXT2/DAO	18
BP	GO:0046395	carboxylic acid catabolic process	25/496	238/18800	4.66150608089153e-09	3.96134786754162e-06	3.33763835391834e-06	AASS/MIR21/PCK1/ALDH6A1/RIDA/PCCA/HGD/ACMSD/GLDC/ACAT1/ASPA/PRODH2/FTCD/ALDH8A1/PAH/CYP4A11/SLC27A2/PIPOX/HPD/SHMT1/AGXT2/ACADL/FABP1/DAO/CYP4F2	25
BP	GO:0016054	organic acid catabolic process	25/496	242/18800	6.55740419376016e-09	4.64373506988116e-06	3.9125845022769e-06	AASS/MIR21/PCK1/ALDH6A1/RIDA/PCCA/HGD/ACMSD/GLDC/ACAT1/ASPA/PRODH2/FTCD/ALDH8A1/PAH/CYP4A11/SLC27A2/PIPOX/HPD/SHMT1/AGXT2/ACADL/FABP1/DAO/CYP4F2	25
BP	GO:0044282	small molecule catabolic process	31/496	376/18800	2.31970212653479e-08	1.40805919080662e-05	1.18636194471351e-05	AASS/MIR21/CYP27B1/PCK1/ALDH6A1/RIDA/PCCA/PFKFB2/HGD/UPP2/ACMSD/GLDC/ACAT1/ASPA/PRODH2/FTCD/ALDH8A1/PAH/CYP4A11/SLC27A2/PIPOX/HPD/SHMT1/GALM/UPB1/SORD/AGXT2/ACADL/FABP1/DAO/CYP4F2	31
BP	GO:0046942	carboxylic acid transport	26/496	279/18800	2.78756390653963e-08	1.41921517937868e-05	1.19576143614396e-05	SLC19A2/SLC17A4/ATP8B1/SLC16A12/SLC13A2/SLC6A13/ADORA1/SLC5A12/SLC17A1/CYP4A11/LRP2/ACE2/SLC1A1/ABCC2/SLC7A9/CLTRN/SLC23A1/SLC36A2/SLC17A3/SLC13A3/KCNJ10/SLC3A1/SLC16A9/SNCA/SLC47A1/CYP4F2	26
BP	GO:0015711	organic anion transport	30/496	361/18800	3.28508011658178e-08	1.41921517937868e-05	1.19576143614396e-05	SLC19A2/SLC17A4/ATP8B1/SLC16A12/SLC13A2/SLC6A13/ADORA1/SLC5A12/SLC17A1/CYP4A11/LRP2/ACE2/SLC1A1/SLCO4C1/ABCC2/SLC7A9/CLTRN/SLC23A1/SLC4A4/SLC36A2/SLC17A3/SLC13A3/KCNJ10/SLC2A2/SLC3A1/SLC16A9/SNCA/SLC47A1/SLC4A1/CYP4F2	30
BP	GO:0050878	regulation of body fluid levels	31/496	382/18800	3.34011574341888e-08	1.41921517937868e-05	1.19576143614396e-05	HBB/CCND1/FCER1G/AXL/WFS1/APLNR/APOH/KLKB1/FLNA/F11/THBD/HRG/TBXA2R/CORO2B/ADORA1/MYL9/PRLR/CD34/CYP4A11/PLG/KNG1/F2R/ATP6V1B1/HSD11B2/SCNN1G/NPR1/PDPN/SLC4A1/TYRO3/CYP4F2/SPINK1	31
BP	GO:0003014	renal system process	16/496	114/18800	5.17971898188816e-08	2.00078417764025e-05	1.68576308683269e-05	HBB/WFS1/ITGA3/CORO2B/KIRREL1/ADORA1/CD34/CYP4A11/F2R/OR51E2/ATP6V1B1/HSD11B2/NPR1/SLC4A1/SULF1/CYP4F2	16
BP	GO:0071466	cellular response to xenobiotic stimulus	19/496	168/18800	1.03716340622916e-07	3.67242276088975e-05	3.094204161917e-05	CYP3A5/PDE4A/TFRC/UGT1A1/BPHL/UGT1A6/CYP2B6/DDC/UGT1A7/GSTA2/CES3/FBP1/ACSM2B/GLYAT/UGT1A5/UGT1A9/CMBL/CYP4F2/FMO1	19
BP	GO:0003018	vascular process in circulatory system	24/496	263/18800	1.41862624620964e-07	4.63672532318827e-05	3.90667843186962e-05	TGFB1/MIR21/TFRC/GPR4/SLC16A12/TBXA2R/RAMP2/SLC8A1/SLC6A13/SLIT2/ADORA1/CDH5/FOXC2/LRP2/KNG1/ACE2/SLC1A1/F2R/ABCC2/SLC22A8/MYLK3/SLC4A4/NPR1/SLC13A3	24
BP	GO:0006805	xenobiotic metabolic process	15/496	108/18800	1.55930759078843e-07	4.73249853804287e-05	3.98737226787326e-05	CYP3A5/UGT1A1/BPHL/UGT1A6/CYP2B6/UGT1A7/GSTA2/CES3/ACSM2B/GLYAT/UGT1A5/UGT1A9/CMBL/CYP4F2/FMO1	15
BP	GO:0009410	response to xenobiotic stimulus	31/496	411/18800	1.73846316932276e-07	4.92448667096828e-05	4.14913209745033e-05	CYP3A5/CCND1/PDE4A/TFRC/IGFBP2/ENG/UGT1A1/CYBB/ITGA3/BPHL/TBXA2R/SLC8A1/UGT1A6/CYP2B6/DDC/UGT1A7/SLC1A1/GSTA2/CES3/FBP1/ACSM2B/GLYAT/MAP1B/HSD11B2/UGT1A5/SORD/UGT1A9/SNCA/CMBL/CYP4F2/FMO1	31
BP	GO:0042060	wound healing	31/496	429/18800	4.44306039322279e-07	0.000117991022567523	9.941347629836e-05	HBB/MIR221/CD151/TGFB1/SYT11/FCER1G/AXL/ELK3/TIMP1/GPR4/TNFRSF12A/APOH/KLKB1/FLNA/F11/THBD/HRG/ITGA5/TBXA2R/PDGFRB/MYL9/FOXC2/CD34/PLG/KNG1/F2R/PDPN/HBEGF/SLC4A1/TYRO3/CYP4F2	31
BP	GO:0009636	response to toxic substance	22/496	247/18800	7.11558038295865e-07	0.000177847653218772	0.00014984575159407	HBA2/MT1E/HBA1/HBB/MT1A/MIR21/TRPM6/INMT/PXDN/ALB/BPHL/PDGFRB/DDC/APOM/SLC22A8/SLC23A1/GLYAT/MAP1B/PDZK1/SLC17A3/SLC47A1/FABP1	22
BP	GO:0001655	urogenital system development	27/496	352/18800	7.89316581838557e-07	0.000183565823685334	0.000154663602916803	FRAS1/BMP2/CYP4A22/WFS1/GPR4/PKHD1/RIDA/ITGA3/SLIT2/ACAT1/CALB1/PDGFRB/PRLR/FOXC2/CD34/CYP4A11/LRP2/EFNB2/EAF2/CDKN1C/SMAD6/EPCAM/RBP4/SULF1/ITGA8/TCF21/NPHS1	27
BP	GO:0051917	regulation of fibrinolysis	6/496	14/18800	8.20840350675771e-07	0.000183565823685334	0.000154663602916803	APOH/KLKB1/F11/THBD/HRG/PLG	6
BP	GO:0072001	renal system development	25/496	312/18800	9.13637498046386e-07	0.000194102286459955	0.000163541112150303	FRAS1/BMP2/CYP4A22/WFS1/GPR4/PKHD1/RIDA/ITGA3/SLIT2/ACAT1/CALB1/PDGFRB/FOXC2/CD34/CYP4A11/LRP2/EFNB2/CDKN1C/SMAD6/EPCAM/RBP4/SULF1/ITGA8/TCF21/NPHS1	25
BP	GO:0015849	organic acid transport	25/496	318/18800	1.29492343498679e-06	0.000247107291952507	0.000208200542525294	SLC19A2/ATP8B1/SLC38A11/SLC13A2/SLC6A13/ADORA1/SLC5A12/CYP4A11/LRP2/SLC27A2/ACE2/SLC1A1/ABCC2/SLC7A9/CLTRN/SLC23A1/SLC36A2/SLC13A3/SLC6A19/KCNJ10/SLC3A1/SNCA/SLC47A1/FABP1/CYP4F2	25
BP	GO:0072337	modified amino acid transport	8/496	32/18800	1.33613736801316e-06	0.000247107291952507	0.000208200542525294	SLC19A2/SLC16A12/SLC6A13/LRP2/SLC7A9/PDZK1/SLC13A3/SLC3A1	8
BP	GO:0001977	renal system process involved in regulation of blood volume	6/496	15/18800	1.33760125086083e-06	0.000247107291952507	0.000208200542525294	CORO2B/ADORA1/CYP4A11/F2R/HSD11B2/CYP4F2	6
BP	GO:0001822	kidney development	24/496	303/18800	1.84949172414148e-06	0.000327437097328215	0.000275882515517771	FRAS1/BMP2/CYP4A22/WFS1/GPR4/PKHD1/RIDA/ITGA3/SLIT2/ACAT1/CALB1/PDGFRB/FOXC2/CD34/CYP4A11/LRP2/EFNB2/CDKN1C/SMAD6/EPCAM/SULF1/ITGA8/TCF21/NPHS1	24
BP	GO:0032970	regulation of actin filament-based process	28/496	393/18800	2.12275315624561e-06	0.000360783126435503	0.000303978251974371	ARPC1B/MIR21/FSCN1/ARHGEF15/SHANK3/BST2/PYCARD/ESAM/DAAM2/FLNA/HRG/CORO2B/TMOD1/ID1/KIRREL1/SLIT2/CRACD/ADORA1/PDGFRB/MYADM/MYLK3/SCIN/CDC42EP3/PDPN/STAP1/TMSB15A/PTGER4/NPHS1	28
BP	GO:0032956	regulation of actin cytoskeleton organization	26/496	352/18800	2.54502580189206e-06	0.000388491447031287	0.000327323930424102	ARPC1B/MIR21/FSCN1/ARHGEF15/SHANK3/BST2/PYCARD/ESAM/DAAM2/FLNA/HRG/CORO2B/TMOD1/ID1/KIRREL1/SLIT2/CRACD/PDGFRB/MYADM/MYLK3/SCIN/CDC42EP3/STAP1/TMSB15A/PTGER4/NPHS1	26
BP	GO:0098656	anion transmembrane transport	21/496	247/18800	2.68226519774552e-06	0.000388491447031287	0.000327323930424102	SLC16A12/SLC12A3/SLC13A2/SLC6A13/SLC9A4/SLC5A12/SLC17A1/LRP2/ACE2/SLC1A1/SLC22A8/CLTRN/SLC23A1/SLC4A4/APOL1/SLC13A1/SLC13A3/KCNJ10/SLC3A1/SLC47A1/SLC4A1	21
BP	GO:0003071	renal system process involved in regulation of systemic arterial blood pressure	7/496	25/18800	2.71412801728126e-06	0.000388491447031287	0.000327323930424102	CORO2B/ADORA1/CYP4A11/F2R/OR51E2/HSD11B2/CYP4F2	7
BP	GO:1903036	positive regulation of response to wounding	11/496	72/18800	2.72792753097059e-06	0.000388491447031287	0.000327323930424102	MIR221/MIR21/APOH/FLNA/THBD/HRG/TBXA2R/FOXC2/PLG/F2R/HBEGF	11
BP	GO:1905039	carboxylic acid transmembrane transport	16/496	152/18800	2.74293796444778e-06	0.000388491447031287	0.000327323930424102	SLC38A11/SLC13A2/SLC6A13/SLC5A12/LRP2/ACE2/SLC1A1/SLC7A9/CLTRN/SLC23A1/SLC36A2/SLC13A3/SLC6A19/KCNJ10/SLC3A1/SLC47A1	16
BP	GO:1903825	organic acid transmembrane transport	16/496	153/18800	2.99014285973638e-06	0.000409842484226447	0.000345313272188911	SLC38A11/SLC13A2/SLC6A13/SLC5A12/LRP2/ACE2/SLC1A1/SLC7A9/CLTRN/SLC23A1/SLC36A2/SLC13A3/SLC6A19/KCNJ10/SLC3A1/SLC47A1	16
BP	GO:0043270	positive regulation of ion transport	22/496	273/18800	3.75096388779117e-06	0.000498057673725771	0.000419639084946637	MIR21/SHANK3/WFS1/APLNR/CTSS/STRIT1/FLNA/ADORA1/PDGFRB/NLGN3/CYP4A11/TRPC6/LRRC55/ACE2/F2R/FXYD1/CLTRN/PDZK1/RAMP3/SNCA/EHD3/CYP4F2	22
BP	GO:0055067	monovalent inorganic cation homeostasis	16/496	157/18800	4.19136983549171e-06	0.000539670619121342	0.000454700121547283	PDK4/SLC12A3/ATP6V0D2/SLC8A1/SLC9A4/ADORA1/RHCG/ATP6V0A4/CYP4A11/SLC4A4/ATP6V1B1/SCNN1G/NPR1/KCNJ10/SLC4A1/CYP4F2	16
BP	GO:0097205	renal filtration	7/496	27/18800	4.78966821684778e-06	0.00059856765451136	0.000504323888715149	ITGA3/CORO2B/KIRREL1/ADORA1/CD34/F2R/SULF1	7
BP	GO:0052697	xenobiotic glucuronidation	5/496	11/18800	5.0750661315158e-06	0.000616113028366019	0.000519106764309331	UGT1A1/UGT1A6/UGT1A7/UGT1A5/UGT1A9	5
BP	GO:0032271	regulation of protein polymerization	18/496	201/18800	6.73025375180006e-06	0.000761384371056388	0.000641505306750263	ARPC1B/PYCARD/ESAM/DAAM2/TMOD1/KIRREL1/SLIT2/CRACD/CLIP3/CDH5/MYADM/SCIN/MAP1B/CDC42EP3/TPPP3/SNCA/TMSB15A/NPHS1	18
BP	GO:0007596	blood coagulation	19/496	221/18800	6.79696654535007e-06	0.000761384371056388	0.000641505306750263	HBB/FCER1G/AXL/APOH/KLKB1/FLNA/F11/THBD/HRG/TBXA2R/MYL9/CD34/PLG/KNG1/F2R/PDPN/SLC4A1/TYRO3/CYP4F2	19
BP	GO:0034767	positive regulation of ion transmembrane transport	16/496	163/18800	6.80927420572905e-06	0.000761384371056388	0.000641505306750263	MIR21/SHANK3/APLNR/CTSS/FLNA/NLGN3/TRPC6/LRRC55/ACE2/F2R/FXYD1/CLTRN/PDZK1/RAMP3/SNCA/EHD3	16
BP	GO:1902903	regulation of supramolecular fiber organization	26/496	376/18800	8.36942819043063e-06	0.000889343161271435	0.000749317137526886	ARPC1B/MIR21/ARHGEF15/SHANK3/PYCARD/ESAM/DAAM2/FLNA/CORO2B/TMOD1/ID1/KIRREL1/SLIT2/CRACD/CLIP3/CDH5/MYADM/TRIM54/MYLK3/SCIN/MAP1B/CDC42EP3/SNCA/TMSB15A/PTGER4/NPHS1	26
BP	GO:0030193	regulation of blood coagulation	10/496	66/18800	8.37225851985347e-06	0.000889343161271435	0.000749317137526886	APOH/KLKB1/F11/THBD/HRG/TBXA2R/CD34/PLG/KNG1/F2R	10
BP	GO:1903034	regulation of response to wounding	16/496	166/18800	8.60086983547115e-06	0.000891343803193096	0.000751002780755774	MIR221/MIR21/TNFRSF12A/APOH/KLKB1/FLNA/F11/THBD/HRG/TBXA2R/FOXC2/CD34/PLG/KNG1/F2R/HBEGF	16
BP	GO:1904064	positive regulation of cation transmembrane transport	15/496	148/18800	8.91815332047426e-06	0.000902219844254646	0.00076016640207852	MIR21/SHANK3/APLNR/CTSS/FLNA/NLGN3/LRRC55/ACE2/F2R/FXYD1/CLTRN/PDZK1/RAMP3/SNCA/EHD3	15
BP	GO:0052695	cellular glucuronidation	6/496	20/18800	9.25698267594516e-06	0.000905563206433142	0.000762983355855648	UGT1A1/UGT1A6/UGT1A7/UGT2A3/UGT1A5/UGT1A9	6
BP	GO:0050817	coagulation	19/496	226/18800	9.37744906638227e-06	0.000905563206433142	0.000762983355855648	HBB/FCER1G/AXL/APOH/KLKB1/FLNA/F11/THBD/HRG/TBXA2R/MYL9/CD34/PLG/KNG1/F2R/PDPN/SLC4A1/TYRO3/CYP4F2	19
BP	GO:0007599	hemostasis	19/496	227/18800	9.98865544001289e-06	0.000943151043658106	0.000794653032783248	HBB/FCER1G/AXL/APOH/KLKB1/FLNA/F11/THBD/HRG/TBXA2R/MYL9/CD34/PLG/KNG1/F2R/PDPN/SLC4A1/TYRO3/CYP4F2	19
BP	GO:0006814	sodium ion transport	20/496	249/18800	1.08225286461977e-05	0.000995061423053251	0.00083839018463889	SCN3A/SLC17A4/FXYD5/SLC12A3/SLC38A11/SLC13A2/SLC8A1/SLC6A13/SLC9A4/SLC5A12/SLC17A1/FXYD1/SLC23A1/SLC4A4/ATP6V1B1/SCNN1G/SLC17A3/SLC13A1/SLC13A3/SLC6A19	20
BP	GO:1900046	regulation of hemostasis	10/496	68/18800	1.10067985134156e-05	0.000995061423053251	0.00083839018463889	APOH/KLKB1/F11/THBD/HRG/TBXA2R/CD34/PLG/KNG1/F2R	10
BP	GO:0061041	regulation of wound healing	14/496	133/18800	1.14509178104919e-05	0.00101364478701625	0.000854047620032519	MIR221/TNFRSF12A/APOH/KLKB1/F11/THBD/HRG/TBXA2R/FOXC2/CD34/PLG/KNG1/F2R/HBEGF	14
BP	GO:0050818	regulation of coagulation	10/496	71/18800	1.62875301849177e-05	0.00141236154603501	0.0011899868992246	APOH/KLKB1/F11/THBD/HRG/TBXA2R/CD34/PLG/KNG1/F2R	10
BP	GO:0006063	uronic acid metabolic process	6/496	22/18800	1.70371560347016e-05	0.00141942894100877	0.00119594154125944	UGT1A1/UGT1A6/UGT1A7/UGT2A3/UGT1A5/UGT1A9	6
BP	GO:0019585	glucuronate metabolic process	6/496	22/18800	1.70371560347016e-05	0.00141942894100877	0.00119594154125944	UGT1A1/UGT1A6/UGT1A7/UGT2A3/UGT1A5/UGT1A9	6
BP	GO:0009308	amine metabolic process	13/496	121/18800	1.88018144348479e-05	0.00153632518333979	0.00129443260916838	MIR21/INMT/LY6E/ACMSD/SULT1C2/DDC/PAH/SLC1A1/DMGDH/AGMAT/NPR1/SNCA/DAO	13
BP	GO:0090303	positive regulation of wound healing	9/496	58/18800	1.94373541177695e-05	0.00155828901219627	0.00131293825927575	MIR221/APOH/THBD/HRG/TBXA2R/FOXC2/PLG/F2R/HBEGF	9
BP	GO:0030194	positive regulation of blood coagulation	6/496	23/18800	2.25388290747591e-05	0.0017412269952482	0.00146707287432068	APOH/THBD/HRG/TBXA2R/PLG/F2R	6
BP	GO:1900048	positive regulation of hemostasis	6/496	23/18800	2.25388290747591e-05	0.0017412269952482	0.00146707287432068	APOH/THBD/HRG/TBXA2R/PLG/F2R	6
BP	GO:0043254	regulation of protein-containing complex assembly	26/496	401/18800	2.56406256197483e-05	0.0019454824688984	0.00163916856640534	ARPC1B/TGFB1/FSCN1/TFRC/PYCARD/ESAM/DAAM2/HRG/TMOD1/KIRREL1/SLIT2/CRACD/CLIP3/CDH5/MYADM/ISG15/SCIN/MAP1B/SMAD6/CDC42EP3/TPPP3/SNCA/TMSB15A/SOST/PTGER4/NPHS1	26
BP	GO:0008217	regulation of blood pressure	16/496	183/18800	2.91711478531685e-05	0.00211623919998696	0.00178303985313093	HBB/KLK1/TBXA2R/RAMP2/CORO2B/ADORA1/CD34/CYP4A11/ACSM3/ACE2/CHGA/F2R/OR51E2/HSD11B2/NPR1/CYP4F2	16
BP	GO:0042730	fibrinolysis	6/496	24/18800	2.93852936689175e-05	0.00211623919998696	0.00178303985313093	APOH/KLKB1/F11/THBD/HRG/PLG	6
BP	GO:0050820	positive regulation of coagulation	6/496	24/18800	2.93852936689175e-05	0.00211623919998696	0.00178303985313093	APOH/THBD/HRG/TBXA2R/PLG/F2R	6
BP	GO:0006570	tyrosine metabolic process	5/496	15/18800	3.02199047199618e-05	0.00214007291925196	0.00180312098162439	HGD/TTC36/PAH/HPD/IYD	5
BP	GO:0030195	negative regulation of blood coagulation	8/496	48/18800	3.30941034068774e-05	0.00223872748907462	0.0018862425066809	APOH/KLKB1/F11/THBD/HRG/CD34/PLG/KNG1	8
BP	GO:0006637	acyl-CoA metabolic process	11/496	93/18800	3.34509373867663e-05	0.00223872748907462	0.0018862425066809	AASS/PDK4/ACSF2/ACAT1/PIPOX/ACSM3/ACSM2B/GLYAT/ACSM2A/ACSM5/SNCA	11
BP	GO:0035383	thioester metabolic process	11/496	93/18800	3.34509373867663e-05	0.00223872748907462	0.0018862425066809	AASS/PDK4/ACSF2/ACAT1/PIPOX/ACSM3/ACSM2B/GLYAT/ACSM2A/ACSM5/SNCA	11
BP	GO:0090287	regulation of cellular response to growth factor stimulus	22/496	314/18800	3.37205364322842e-05	0.00223872748907462	0.0018862425066809	TGFB1/MIR21/JCAD/MYO1C/BMP2/ENG/NRROS/BAMBI/HHEX/HRG/ITGA5/ITGA3/SLIT2/VASN/CDH5/LRP2/VEPH1/CDKN1C/SMAD6/SOST/SULF1/ITGA8	22
BP	GO:0110053	regulation of actin filament organization	20/496	270/18800	3.49347371110089e-05	0.00228365689207195	0.00192409782857557	ARPC1B/MIR21/ARHGEF15/SHANK3/PYCARD/ESAM/DAAM2/FLNA/CORO2B/TMOD1/ID1/KIRREL1/SLIT2/CRACD/MYADM/SCIN/CDC42EP3/TMSB15A/PTGER4/NPHS1	20
BP	GO:1900047	negative regulation of hemostasis	8/496	49/18800	3.86484487259346e-05	0.00248814028237115	0.00209638555210372	APOH/KLKB1/F11/THBD/HRG/CD34/PLG/KNG1	8
BP	GO:0098739	import across plasma membrane	16/496	188/18800	4.05466045274525e-05	0.00257138093488277	0.00216652006281015	SLC15A3/SLC12A3/KCNJ16/SLC8A1/SLC6A13/SLC9A4/LRP2/ACE2/SLC1A1/CLTRN/KCNK5/SCNN1G/KCNJ10/RAMP3/KCNJ15/SLC47A1	16
BP	GO:0006544	glycine metabolic process	5/496	16/18800	4.30050780851646e-05	0.00264824024324441	0.00223127796441869	RIDA/GLDC/SHMT1/GLYAT/AGXT2	5
BP	GO:0009812	flavonoid metabolic process	5/496	16/18800	4.30050780851646e-05	0.00264824024324441	0.00223127796441869	UGT1A1/UGT1A6/UGT1A7/UGT1A5/UGT1A9	5
BP	GO:0003094	glomerular filtration	6/496	26/18800	4.80610909643358e-05	0.00291730822153518	0.00245798150931889	CORO2B/KIRREL1/ADORA1/CD34/F2R/SULF1	6
BP	GO:0007588	excretion	9/496	65/18800	4.95570446409667e-05	0.00296574482647138	0.00249879182837551	KIRREL1/ADORA1/ATP6V0A4/UGT1A7/KCNK5/ATP6V1B1/SCNN1G/NPR1/NPHS1	9
BP	GO:0034764	positive regulation of transmembrane transport	17/496	213/18800	5.30886793670223e-05	0.0031329694254233	0.00263968711297139	MIR21/SHANK3/APLNR/CTSS/FLNA/CLIP3/NLGN3/TRPC6/LRRC55/ACE2/F2R/FXYD1/CLTRN/PDZK1/RAMP3/SNCA/EHD3	17
BP	GO:0050819	negative regulation of coagulation	8/496	52/18800	6.01771067684979e-05	0.00350263735149791	0.00295115126344141	APOH/KLKB1/F11/THBD/HRG/CD34/PLG/KNG1	8
BP	GO:1901342	regulation of vasculature development	23/496	351/18800	6.34228409847276e-05	0.00364167096410956	0.00306829419899088	MIR221/MIR21/JCAD/ECM1/MIR29C/GPR4/ENG/APLNR/APOH/CYBB/HHEX/HRG/ITGA5/TBXA2R/RAMP2/PTGIS/ID1/CDH5/FOXC2/CD34/NPR1/SULF1/ANGPTL3	23
BP	GO:0098657	import into cell	18/496	238/18800	6.5188293339442e-05	0.00368210375395226	0.00310236089412782	SLC15A3/SLC12A3/KCNJ16/SLC8A1/SLC6A13/SLC9A4/LRP2/SLC27A2/ACE2/SLC1A1/CLTRN/KCNK5/SCNN1G/KCNJ10/RAMP3/KCNJ15/SNCA/SLC47A1	18
BP	GO:0003333	amino acid transmembrane transport	11/496	100/18800	6.58601754060654e-05	0.00368210375395226	0.00310236089412782	SLC38A11/SLC6A13/ACE2/SLC1A1/SLC7A9/CLTRN/SLC36A2/SLC6A19/KCNJ10/SLC3A1/SLC47A1	11
BP	GO:0009069	serine family amino acid metabolic process	7/496	40/18800	7.47397908817938e-05	0.00412427755138626	0.003474914952686	RIDA/GLDC/SHMT1/GLYAT/PSAT1/AGXT2/DAO	7
BP	GO:0032102	negative regulation of response to external stimulus	26/496	429/18800	7.91175447752989e-05	0.00430987753525955	0.0036312924396868	MIR221/SYT11/MIR21/OAS1/DUSP10/APOH/KLKB1/SEMA7A/F11/THBD/HRG/PTGIS/SLIT2/ADORA1/CDH5/MIR30C2/CD34/PLG/SEMA3G/ENPP3/KNG1/ISG15/OAS3/STAP1/TYRO3/PTGER4	26
BP	GO:0030540	female genitalia development	5/496	18/18800	8.07482825697344e-05	0.0043105297067314	0.00363184192753552	AXL/TBX3/LRP2/RBP4/TYRO3	5
BP	GO:0030833	regulation of actin filament polymerization	13/496	139/18800	8.11584788276094e-05	0.0043105297067314	0.00363184192753552	ARPC1B/PYCARD/ESAM/DAAM2/TMOD1/KIRREL1/SLIT2/CRACD/MYADM/SCIN/CDC42EP3/TMSB15A/NPHS1	13
BP	GO:0007179	transforming growth factor beta receptor signaling pathway	16/496	200/18800	8.51112674669928e-05	0.00446466389465744	0.00376170787076339	ZYX/TGFB1/MIR21/LRRC32/BMP2/ENG/NRROS/BAMBI/ITGA3/ID1/VASN/CDH5/VEPH1/CDKN1C/SMAD6/ITGA8	16
BP	GO:0051918	negative regulation of fibrinolysis	4/496	10/18800	8.85850124323279e-05	0.00453491226295134	0.00382089571696065	APOH/THBD/HRG/PLG	4
BP	GO:0060068	vagina development	4/496	10/18800	8.85850124323279e-05	0.00453491226295134	0.00382089571696065	AXL/LRP2/RBP4/TYRO3	4
BP	GO:0055078	sodium ion homeostasis	8/496	56/18800	0.000103582727588255	0.00523955963717257	0.00441459719959468	SLC12A3/SLC8A1/ADORA1/CYP4A11/ATP6V1B1/SCNN1G/NPR1/CYP4F2	8
BP	GO:0046394	carboxylic acid biosynthetic process	21/496	316/18800	0.000107519400278273	0.00537470507979272	0.00452846415289667	AASS/PDK4/CYP4A22/APOC3/PTGIS/ACMSD/CYP8B1/ALDH8A1/PAH/CYP4A11/SLC27A2/ACSM3/SHMT1/ACSM2B/BHMT2/UPB1/ACSM2A/PSAT1/ACSM5/AGXT2/ACADL	21
BP	GO:0045216	cell-cell junction organization	16/496	205/18800	0.000113767958912684	0.00562093090023251	0.00473592201055128	TGFB1/FSCN1/MYO1C/APLNR/CDH9/PKHD1/ESAM/CLDN8/FLNA/RAMP2/KIRREL1/CDH5/EFNB2/ACE2/F2R/CLDN11	16
BP	GO:0016053	organic acid biosynthetic process	21/496	318/18800	0.000117446791735148	0.00573599331129477	0.00483286798174518	AASS/PDK4/CYP4A22/APOC3/PTGIS/ACMSD/CYP8B1/ALDH8A1/PAH/CYP4A11/SLC27A2/ACSM3/SHMT1/ACSM2B/BHMT2/UPB1/ACSM2A/PSAT1/ACSM5/AGXT2/ACADL	21
BP	GO:0060249	anatomical structure homeostasis	21/496	319/18800	0.00012270845665248	0.00591839966186495	0.00498655466921076	PDK4/ALB/TFRC/OAS1/ESAM/LYZ/MUC13/LARGE1/CRACD/CALB1/ADORA1/AZGP1/CDH5/CD34/CUBN/PLG/SLC1A1/F2R/NAPSA/RBP4/TYRO3	21
BP	GO:0006865	amino acid transport	13/496	145/18800	0.000124893581436046	0.00591839966186495	0.00498655466921076	SLC38A11/SLC6A13/ADORA1/ACE2/SLC1A1/SLC7A9/CLTRN/SLC36A2/SLC6A19/KCNJ10/SLC3A1/SNCA/SLC47A1	13
BP	GO:0051494	negative regulation of cytoskeleton organization	14/496	165/18800	0.00012536031291312	0.00591839966186495	0.00498655466921076	MIR21/SHANK3/CORO2B/TMOD1/SLIT2/CRACD/CLIP3/CDH5/MYADM/TRIM54/SCIN/MAP1B/SNCA/TMSB15A	14
BP	GO:0045765	regulation of angiogenesis	22/496	345/18800	0.000134936317185854	0.00630048804090871	0.00530848368709183	MIR221/MIR21/JCAD/ECM1/MIR29C/GPR4/ENG/APLNR/APOH/CYBB/HHEX/HRG/ITGA5/TBXA2R/RAMP2/PTGIS/CDH5/FOXC2/CD34/NPR1/SULF1/ANGPTL3	22
BP	GO:0009072	aromatic amino acid family metabolic process	6/496	31/18800	0.000137433374223787	0.00634733051170511	0.00534795086653431	HGD/ACMSD/TTC36/PAH/HPD/IYD	6
BP	GO:0006835	dicarboxylic acid transport	10/496	91/18800	0.000141721416301947	0.00643155329334918	0.00541891287130856	SLC19A2/SLC13A2/ADORA1/LRP2/SLC1A1/ABCC2/SLC13A3/KCNJ10/SLC3A1/SNCA	10
BP	GO:0006631	fatty acid metabolic process	24/496	395/18800	0.00014228430444218	0.00643155329334918	0.00541891287130856	PDK4/CYP4Z1/CYP4A22/PCK1/PPARGC1A/PCCA/APOC3/PTGIS/ACSF2/ACAT1/HAO2/CYP2B6/CYP4A11/SLC27A2/ACSM3/ACSM2B/ACSM2A/ATP6V1B1/ACSM5/ACADL/SNCA/FABP1/CYP4F2/ANGPTL3	24
BP	GO:0006575	cellular modified amino acid metabolic process	15/496	188/18800	0.000144846910235641	0.00645771725453146	0.00544095734789895	GGACT/FTCD/PIPOX/SLC1A1/DMGDH/GSTA2/SHMT1/IYD/BHMT2/GGH/BBOX1/ACADL/DIO1/VNN1/FOLH1	15
BP	GO:0008202	steroid metabolic process	21/496	323/18800	0.000145902766871033	0.00645771725453146	0.00544095734789895	CYP3A5/CYP27B1/BMP2/ATP8B1/UGT1A1/G6PC1/CYP8B1/ACAT1/PRLR/CYP2B6/UGT1A7/CUBN/KIT/LRP2/SLC27A2/SERPINA6/APOL1/HSD11B2/ACADL/ANGPTL3/CYP17A1	21
BP	GO:1902904	negative regulation of supramolecular fiber organization	14/496	169/18800	0.000161534787991071	0.007075889836846	0.00596179939183542	MIR21/SHANK3/CORO2B/TMOD1/SLIT2/CRACD/CLIP3/CDH5/MYADM/TRIM54/SCIN/MAP1B/SNCA/TMSB15A	14
BP	GO:0017015	regulation of transforming growth factor beta receptor signaling pathway	12/496	130/18800	0.000171388564782417	0.00743091848735194	0.00626092920327606	TGFB1/MIR21/BMP2/ENG/NRROS/BAMBI/ITGA3/VASN/VEPH1/CDKN1C/SMAD6/ITGA8	12
BP	GO:0098754	detoxification	13/496	150/18800	0.000175585152794664	0.00753597287095481	0.00634944289903935	HBA2/MT1E/HBA1/HBB/MT1A/MIR21/PXDN/ALB/APOM/PDZK1/SLC17A3/SLC47A1/FABP1	13
BP	GO:0001667	ameboidal-type cell migration	27/496	480/18800	0.000198174867861576	0.00842045013543835	0.00709466026944441	MIR221/HDAC5/TGFB1/MIR21/JCAD/EGF/MIR29C/SOX18/TIMP1/DUSP10/APOH/SEMA7A/DAAM2/HRG/EFNB1/ITGA3/TBXA2R/SLC8A1/ID1/FLT4/SLIT2/CDH5/FOXC2/KIT/EFNB2/SEMA3G/HBEGF	27
BP	GO:0030198	extracellular matrix organization	20/496	307/18800	0.000203094682790116	0.00854405254628915	0.00719880162761006	TGFB1/FSCN1/PXDN/BMP2/ENG/CTSS/RAMP2/WDR72/APLP1/TGFBI/FOXC2/OLFML2A/PLG/PDPN/COLGALT2/SULF1/ITGA8/SPOCK2/NPHS1/KLK7	20
BP	GO:0043062	extracellular structure organization	20/496	308/18800	0.000212001190328628	0.00876479152119724	0.00738478551327044	TGFB1/FSCN1/PXDN/BMP2/ENG/CTSS/RAMP2/WDR72/APLP1/TGFBI/FOXC2/OLFML2A/PLG/PDPN/COLGALT2/SULF1/ITGA8/SPOCK2/NPHS1/KLK7	20
BP	GO:1903844	regulation of cellular response to transforming growth factor beta stimulus	12/496	133/18800	0.000212467292700239	0.00876479152119724	0.00738478551327044	TGFB1/MIR21/BMP2/ENG/NRROS/BAMBI/ITGA3/VASN/VEPH1/CDKN1C/SMAD6/ITGA8	12
BP	GO:0010631	epithelial cell migration	22/496	358/18800	0.000227725837100963	0.00930391424848067	0.00783902400789852	MIR221/HDAC5/TGFB1/MIR21/JCAD/EGF/MIR29C/SOX18/DUSP10/APOH/DAAM2/HRG/ITGA3/TBXA2R/ID1/FLT4/SLIT2/CDH5/FOXC2/KIT/EFNB2/HBEGF	22
BP	GO:0045229	external encapsulating structure organization	20/496	310/18800	0.000230848867085175	0.00934168415471342	0.00787084708728502	TGFB1/FSCN1/PXDN/BMP2/ENG/CTSS/RAMP2/WDR72/APLP1/TGFBI/FOXC2/OLFML2A/PLG/PDPN/COLGALT2/SULF1/ITGA8/SPOCK2/NPHS1/KLK7	20
BP	GO:0042573	retinoic acid metabolic process	6/496	34/18800	0.000234772603842924	0.00941083767668477	0.00792911246941197	CYP3A5/UGT1A1/ADH6/ALDH8A1/UGT1A7/UGT1A9	6
BP	GO:0009259	ribonucleotide metabolic process	23/496	384/18800	0.000239463052682205	0.00950914496118402	0.0080119413888065	AASS/TGFB1/PDK4/PDE4A/PDE7A/PPARGC1A/PFKFB2/UPP2/ACSF2/ACAT1/PIPOX/ACSM3/FBP1/SLC4A4/ACSM2B/UPB1/GLYAT/ACSM2A/DPYS/NPR1/ACSM5/SNCA/SLC4A1	23
BP	GO:0043114	regulation of vascular permeability	7/496	48/18800	0.000246090184026431	0.00959312184609266	0.00808269621299406	TGFB1/GPR4/RAMP2/SLIT2/CDH5/MYLK3/NPR1	7
BP	GO:0009117	nucleotide metabolic process	27/496	487/18800	0.000249694548780429	0.00959312184609266	0.00808269621299406	AASS/TGFB1/PDK4/PDE4A/PDE7A/PPARGC1A/PFKFB2/PTGIS/UPP2/ACMSD/ACSF2/ACAT1/PIPOX/ACSM3/ENPP3/SHMT1/FBP1/SLC4A4/ACSM2B/UPB1/GLYAT/ACSM2A/DPYS/NPR1/ACSM5/SNCA/SLC4A1	27
BP	GO:0090066	regulation of anatomical structure size	27/496	487/18800	0.000249694548780429	0.00959312184609266	0.00808269621299406	ARPC1B/MIR21/SHANK3/PYCARD/ESAM/SLC12A3/SEMA7A/DAAM2/TBXA2R/SLC8A1/TMOD1/KIRREL1/SLIT2/CRACD/ADORA1/FOXC2/MYADM/SEMA3G/KNG1/ACE2/F2R/SCIN/MAP1B/CDC42EP3/NPR1/TMSB15A/NPHS1	27
BP	GO:0044106	cellular amine metabolic process	11/496	116/18800	0.000250608737330263	0.00959312184609266	0.00808269621299406	MIR21/LY6E/ACMSD/DDC/PAH/SLC1A1/DMGDH/AGMAT/NPR1/SNCA/DAO	11
BP	GO:0090132	epithelium migration	22/496	361/18800	0.000255821549207125	0.00970523002304529	0.00817715309072773	MIR221/HDAC5/TGFB1/MIR21/JCAD/EGF/MIR29C/SOX18/DUSP10/APOH/DAAM2/HRG/ITGA3/TBXA2R/ID1/FLT4/SLIT2/CDH5/FOXC2/KIT/EFNB2/HBEGF	22
BP	GO:0035725	sodium ion transmembrane transport	14/496	177/18800	0.000261602874779211	0.009836731105636	0.00828794948415554	SCN3A/SLC17A4/FXYD5/SLC12A3/SLC8A1/SLC6A13/SLC9A4/SLC17A1/FXYD1/SLC23A1/SLC4A4/SCNN1G/SLC17A3/SLC6A19	14
BP	GO:0042692	muscle cell differentiation	23/496	387/18800	0.000267679079846155	0.00994359018977986	0.00837798373250457	MIR221/PLD3/HDAC5/TGFB1/MIR21/PLEKHO1/BMP2/ENG/APLNR/EHD2/MYOZ2/TBX3/RAMP2/SLC8A1/TMOD1/IGFBP5/PDGFRB/MYL9/KIT/EFNB2/MYLK3/ITGA8/NPHS1	23
BP	GO:0120254	olefinic compound metabolic process	13/496	157/18800	0.000275623405319924	0.00994359018977986	0.00837798373250457	CYP3A5/CYP4Z1/BMP2/CYP4A22/ADH6/PTGIS/ALDH8A1/CYP2B6/CYP4A11/HSD11B2/RBP4/CYP4F2/CYP17A1	13
BP	GO:0042558	pteridine-containing compound metabolic process	6/496	35/18800	0.000277095625535887	0.00994359018977986	0.00837798373250457	FTCD/PRKG2/PIPOX/SHMT1/GGH/FOLH1	6
BP	GO:0044319	wound healing, spreading of cells	6/496	35/18800	0.000277095625535887	0.00994359018977986	0.00837798373250457	MIR221/CD151/FLNA/ITGA5/PDPN/HBEGF	6
BP	GO:0090505	epiboly involved in wound healing	6/496	35/18800	0.000277095625535887	0.00994359018977986	0.00837798373250457	MIR221/CD151/FLNA/ITGA5/PDPN/HBEGF	6
BP	GO:0032272	negative regulation of protein polymerization	9/496	81/18800	0.000278756704193172	0.00994359018977986	0.00837798373250457	TMOD1/SLIT2/CRACD/CLIP3/CDH5/MYADM/SCIN/SNCA/TMSB15A	9
BP	GO:0009176	pyrimidine deoxyribonucleoside monophosphate metabolic process	4/496	13/18800	0.000283166489282976	0.00994359018977986	0.00837798373250457	UPP2/SHMT1/UPB1/DPYS	4
BP	GO:0046415	urate metabolic process	4/496	13/18800	0.000283166489282976	0.00994359018977986	0.00837798373250457	G6PC1/SLC17A1/SLC17A3/SLC16A9	4
BP	GO:0030278	regulation of ossification	11/496	118/18800	0.000291017696109867	0.0101311759222432	0.00853603431434004	TGFB1/CYP27B1/ECM1/BMP2/RFLNB/SLC8A1/ISG15/SMAD6/NELL1/SOST/PTGER4	11
BP	GO:0008064	regulation of actin polymerization or depolymerization	13/496	158/18800	0.000293277156610007	0.0101311759222432	0.00853603431434004	ARPC1B/PYCARD/ESAM/DAAM2/TMOD1/KIRREL1/SLIT2/CRACD/MYADM/SCIN/CDC42EP3/TMSB15A/NPHS1	13
BP	GO:0090130	tissue migration	22/496	366/18800	0.000309460638332456	0.0106016599058574	0.00893244115391136	MIR221/HDAC5/TGFB1/MIR21/JCAD/EGF/MIR29C/SOX18/DUSP10/APOH/DAAM2/HRG/ITGA3/TBXA2R/ID1/FLT4/SLIT2/CDH5/FOXC2/KIT/EFNB2/HBEGF	22
BP	GO:0030832	regulation of actin filament length	13/496	159/18800	0.000311886911798581	0.0106016599058574	0.00893244115391136	ARPC1B/PYCARD/ESAM/DAAM2/TMOD1/KIRREL1/SLIT2/CRACD/MYADM/SCIN/CDC42EP3/TMSB15A/NPHS1	13
BP	GO:0050673	epithelial cell proliferation	25/496	443/18800	0.00032246001231548	0.0107945557446329	0.00909496577213124	ERRFI1/TGFB1/CCND1/MIR21/JCAD/EGF/ECM1/MIR29C/BMP2/APLNR/DUSP10/APOH/PKHD1/RIDA/ID1/FLT4/IGFBP5/CD34/KIT/EFNB2/EAF2/CDKN1C/OR51E2/SULF1/SPINK1	25
BP	GO:0006753	nucleoside phosphate metabolic process	27/496	495/18800	0.000322846583276319	0.0107945557446329	0.00909496577213124	AASS/TGFB1/PDK4/PDE4A/PDE7A/PPARGC1A/PFKFB2/PTGIS/UPP2/ACMSD/ACSF2/ACAT1/PIPOX/ACSM3/ENPP3/SHMT1/FBP1/SLC4A4/ACSM2B/UPB1/GLYAT/ACSM2A/DPYS/NPR1/ACSM5/SNCA/SLC4A1	27
BP	GO:0090504	epiboly	6/496	36/18800	0.000325183133752178	0.0107945557446329	0.00909496577213124	MIR221/CD151/FLNA/ITGA5/PDPN/HBEGF	6
BP	GO:0002699	positive regulation of immune effector process	17/496	248/18800	0.000333410001621927	0.0109569417542182	0.00923178429750555	TGFB1/MIR21/TYROBP/TFRC/NECTIN2/PCK1/LAPTM5/HLX/SEMA7A/FCN1/AZGP1/KIT/SCIMP/ENPP3/STAP1/RBP4/KLK7	17
BP	GO:0032963	collagen metabolic process	10/496	101/18800	0.000335232390691542	0.0109569417542182	0.00923178429750555	ERRFI1/TGFB1/MIR21/ENG/CTSS/TRAM2/MRC2/PDGFRB/F2R/KLK6	10
BP	GO:0019693	ribose phosphate metabolic process	23/496	394/18800	0.000345184894605038	0.0111961115815023	0.00943329711974074	AASS/TGFB1/PDK4/PDE4A/PDE7A/PPARGC1A/PFKFB2/UPP2/ACSF2/ACAT1/PIPOX/ACSM3/FBP1/SLC4A4/ACSM2B/UPB1/GLYAT/ACSM2A/DPYS/NPR1/ACSM5/SNCA/SLC4A1	23
BP	GO:0015804	neutral amino acid transport	7/496	51/18800	0.000361499791256827	0.0116364591897747	0.00980431252045031	ACE2/SLC1A1/SLC7A9/CLTRN/SLC36A2/SLC6A19/SLC3A1	7
BP	GO:0045766	positive regulation of angiogenesis	14/496	183/18800	0.000368007720872653	0.0116691403431933	0.00983184806510521	MIR21/JCAD/ECM1/ENG/APLNR/CYBB/ITGA5/TBXA2R/RAMP2/PTGIS/CDH5/FOXC2/CD34/ANGPTL3	14
BP	GO:1904018	positive regulation of vasculature development	14/496	183/18800	0.000368007720872653	0.0116691403431933	0.00983184806510521	MIR21/JCAD/ECM1/ENG/APLNR/CYBB/ITGA5/TBXA2R/RAMP2/PTGIS/CDH5/FOXC2/CD34/ANGPTL3	14
BP	GO:0034765	regulation of ion transmembrane transport	26/496	476/18800	0.00040583676372527	0.0127114856572791	0.0107100773483312	SCN3A/MIR21/SHANK3/APLNR/FXYD5/CTSS/STRIT1/FLNA/CYBB/KCNJ16/SLC8A1/NLGN3/TRPC6/LRRC55/ACE2/MRLN/F2R/FXYD1/CLTRN/KCNK5/PDZK1/KCNJ10/RAMP3/KCNJ15/SNCA/EHD3	26
BP	GO:0007015	actin filament organization	25/496	450/18800	0.000406863273567888	0.0127114856572791	0.0107100773483312	ZYX/ARPC1B/MIR21/FSCN1/ARHGEF15/SHANK3/MYO1C/PYCARD/RFLNB/ESAM/DAAM2/FLNA/CORO2B/TMOD1/ID1/KIRREL1/SLIT2/CRACD/MYADM/SCIN/CDC42EP3/DPYSL3/TMSB15A/PTGER4/NPHS1	25
BP	GO:0002683	negative regulation of immune system process	24/496	425/18800	0.000418265420686683	0.0129723341058228	0.0109298555186739	MIR221/TGFB1/SYT11/MIR21/LRRC32/AXL/TYROBP/SPN/BST2/OAS1/IRF1/DUSP10/LAPTM5/HLX/LST1/MAFB/SLIT2/ADORA1/ENPP3/ISG15/OAS3/STAP1/TYRO3/PTGER4	24
BP	GO:0051258	protein polymerization	18/496	277/18800	0.000429237699994405	0.0132161665744654	0.0111352968549273	ARPC1B/PYCARD/ESAM/DAAM2/TMOD1/KIRREL1/SLIT2/CRACD/CLIP3/CDH5/MYADM/SCIN/MAP1B/CDC42EP3/TPPP3/SNCA/TMSB15A/NPHS1	18
BP	GO:0035886	vascular associated smooth muscle cell differentiation	6/496	38/18800	0.000440809165957538	0.0134748068068603	0.0113532144901294	MIR221/MIR21/ENG/APLNR/RAMP2/KIT	6
BP	GO:0015807	L-amino acid transport	8/496	69/18800	0.000452175016631045	0.0137235117547522	0.0115627611395653	ACE2/SLC1A1/SLC7A9/CLTRN/SLC36A2/KCNJ10/SLC3A1/SLC47A1	8
BP	GO:0006576	cellular biogenic amine metabolic process	10/496	105/18800	0.000458438790477015	0.0137328387073535	0.0115706195745648	LY6E/ACMSD/DDC/PAH/SLC1A1/DMGDH/AGMAT/NPR1/SNCA/DAO	10
BP	GO:0010718	positive regulation of epithelial to mesenchymal transition	7/496	53/18800	0.000459976392225274	0.0137328387073535	0.0115706195745648	MIR221/TGFB1/MIR21/BMP2/ENG/BAMBI/PDPN	7
BP	GO:0031333	negative regulation of protein-containing complex assembly	12/496	145/18800	0.00047102527644392	0.0137328387073535	0.0115706195745648	TMOD1/SLIT2/CRACD/CLIP3/CDH5/MYADM/SCIN/SMAD6/SNCA/TMSB15A/SOST/PTGER4	12
BP	GO:0010232	vascular transport	9/496	87/18800	0.000476854619146108	0.0137328387073535	0.0115706195745648	TFRC/SLC16A12/SLC6A13/LRP2/SLC1A1/ABCC2/SLC22A8/SLC4A4/SLC13A3	9
BP	GO:0150104	transport across blood-brain barrier	9/496	87/18800	0.000476854619146108	0.0137328387073535	0.0115706195745648	TFRC/SLC16A12/SLC6A13/LRP2/SLC1A1/ABCC2/SLC22A8/SLC4A4/SLC13A3	9
BP	GO:0033865	nucleoside bisphosphate metabolic process	11/496	125/18800	0.000478338462859102	0.0137328387073535	0.0115706195745648	AASS/PDK4/ACSF2/ACAT1/PIPOX/ACSM3/ACSM2B/GLYAT/ACSM2A/ACSM5/SNCA	11
BP	GO:0033875	ribonucleoside bisphosphate metabolic process	11/496	125/18800	0.000478338462859102	0.0137328387073535	0.0115706195745648	AASS/PDK4/ACSF2/ACAT1/PIPOX/ACSM3/ACSM2B/GLYAT/ACSM2A/ACSM5/SNCA	11
BP	GO:0034032	purine nucleoside bisphosphate metabolic process	11/496	125/18800	0.000478338462859102	0.0137328387073535	0.0115706195745648	AASS/PDK4/ACSF2/ACAT1/PIPOX/ACSM3/ACSM2B/GLYAT/ACSM2A/ACSM5/SNCA	11
BP	GO:0022407	regulation of cell-cell adhesion	25/496	456/18800	0.000494084363220546	0.0140896943578799	0.011871288727044	MIR221/TGFB1/MIR21/LRRC32/TFRC/IGFBP2/BMP2/PCK1/SPN/IRF1/PYCARD/DUSP10/FXYD5/LAPTM5/PKHD1/HLX/EFNB1/LGALS1/MYADM/PLG/EFNB2/PDPN/EPCAM/HHLA2/VNN1	25
BP	GO:0007162	negative regulation of cell adhesion	19/496	305/18800	0.000506378443834595	0.014344013385688	0.0120855655261857	MIR221/TGFB1/MIR21/LRRC32/MIR29C/BMP2/SPN/IRF1/FXYD5/LAPTM5/HLX/HRG/CORO2B/TGFBI/MYADM/PLG/KNG1/EPCAM/SPOCK1	19
BP	GO:0003206	cardiac chamber morphogenesis	11/496	126/18800	0.000511915527304356	0.0144048283146769	0.0121368052168847	TGFB1/BMP2/ENG/APLNR/LY6E/TBX3/SLIT2/FOXC2/LRP2/SMAD6/RBP4	11
BP	GO:0072348	sulfur compound transport	7/496	54/18800	0.000516650454741248	0.0144424196197077	0.0121684778156162	SLC19A2/SLC6A13/SLC1A1/SLC7A9/SLC13A1/SLC13A3/SLC3A1	7
BP	GO:0030041	actin filament polymerization	13/496	169/18800	0.000560381340580543	0.0155624857263185	0.0131121908449565	ARPC1B/PYCARD/ESAM/DAAM2/TMOD1/KIRREL1/SLIT2/CRACD/MYADM/SCIN/CDC42EP3/TMSB15A/NPHS1	13
BP	GO:0044070	regulation of anion transport	9/496	89/18800	0.000564183246353696	0.0155663286607588	0.0131154287139366	ATP8B1/ADORA1/PRKG2/CYP4A11/ACE2/CLTRN/PDZK1/SNCA/CYP4F2	9
BP	GO:0032496	response to lipopolysaccharide	20/496	333/18800	0.00057869572583744	0.0158637299295696	0.0133660045064389	TGFB1/MIR21/CYP27B1/AXL/PCK1/PYCARD/DUSP10/UGT1A1/THBD/TBXA2R/CSF2RB/ALPL/EFNB2/SCIMP/F2R/SMAD6/STAP1/SNCA/FMO1/PTGER4	20
BP	GO:0006766	vitamin metabolic process	10/496	109/18800	0.000617097496583951	0.0168079952755462	0.014161596395965	SLC19A2/CYP27B1/ALPL/CUBN/LRP2/SHMT1/SLC23A1/PSAT1/CYP4F2/VNN1	10
BP	GO:0072012	glomerulus vasculature development	5/496	27/18800	0.000625413599891547	0.0169260024582114	0.0142610234879729	GPR4/PDGFRB/FOXC2/CD34/TCF21	5
BP	GO:0051145	smooth muscle cell differentiation	8/496	73/18800	0.000663223711337851	0.0178356806928768	0.0150274739657564	MIR221/MIR21/ENG/APLNR/TBX3/RAMP2/KIT/ITGA8	8
BP	GO:0009074	aromatic amino acid family catabolic process	4/496	16/18800	0.000676823984235987	0.0179739069313669	0.0151439366472802	HGD/ACMSD/PAH/HPD	4
BP	GO:0072109	glomerular mesangium development	4/496	16/18800	0.000676823984235987	0.0179739069313669	0.0151439366472802	GPR4/PDGFRB/FOXC2/CD34	4
BP	GO:0031589	cell-substrate adhesion	21/496	364/18800	0.000717021766402505	0.0189231396611444	0.0159437138119315	ZYX/AXL/MIR29C/PKHD1/FLNA/BCAM/HRG/ITGA5/ITGA3/CORO2B/ID1/MYADM/CD34/PLG/SMAD6/PDPN/SPOCK1/TYRO3/ITGA8/ANGPTL3/SPOCK2	21
BP	GO:0006790	sulfur compound metabolic process	20/496	339/18800	0.000723000474792576	0.0189451179983267	0.0159622316860461	AASS/SLC19A2/MIR21/BGN/PDK4/ACSF2/ACAT1/SULT1C2/PIPOX/ACSM3/SLC1A1/GSTA2/HS3ST3B1/ACSM2B/BHMT2/GLYAT/ACSM2A/ACSM5/SNCA/SPOCK2	20
BP	GO:0140115	export across plasma membrane	8/496	74/18800	0.000726772001347907	0.0189451179983267	0.0159622316860461	MIR21/SLC8A1/FXYD1/SLC4A4/KCNK5/PDZK1/SLC17A3/SLC47A1	8
BP	GO:0006760	folic acid-containing compound metabolic process	5/496	28/18800	0.00074502494484234	0.0193025060404579	0.0162633494057047	FTCD/PIPOX/SHMT1/GGH/FOLH1	5
BP	GO:0010633	negative regulation of epithelial cell migration	10/496	112/18800	0.000763782392484367	0.0196685538525217	0.0165717634248123	MIR221/HDAC5/TGFB1/MIR21/MIR29C/DUSP10/APOH/HRG/TBXA2R/SLIT2	10
BP	GO:0043534	blood vessel endothelial cell migration	13/496	175/18800	0.00077777941754681	0.0199083418382916	0.0167737970772143	MIR221/HDAC5/TGFB1/JCAD/MIR29C/SOX18/HRG/TBXA2R/ID1/SLIT2/CDH5/FOXC2/EFNB2	13
BP	GO:0048762	mesenchymal cell differentiation	16/496	244/18800	0.000798373154211597	0.0201453695710095	0.0169735050751268	MIR221/TGFB1/MIR21/BMP2/ENG/RFLNB/SEMA7A/FLNA/BAMBI/EFNB1/TBX3/VASN/FOXC2/SEMA3G/PDPN/TCF21	16
BP	GO:0006584	catecholamine metabolic process	7/496	58/18800	0.000801263228406825	0.0201453695710095	0.0169735050751268	LY6E/DDC/PAH/SLC1A1/NPR1/SNCA/DAO	7
BP	GO:0009712	catechol-containing compound metabolic process	7/496	58/18800	0.000801263228406825	0.0201453695710095	0.0169735050751268	LY6E/DDC/PAH/SLC1A1/NPR1/SNCA/DAO	7
BP	GO:0050727	regulation of inflammatory response	22/496	394/18800	0.000832319836522171	0.0208030999140159	0.0175276765573493	MIR221/ZYX/SYT11/MIR21/BCL6B/GPR4/PYCARD/DUSP10/KLKB1/SEMA7A/LGALS1/PTGIS/ADORA1/CDH5/MIR30C2/ENPP3/ACE2/STAP1/SNCA/TYRO3/LRRC19/PTGER4	22
BP	GO:0051271	negative regulation of cellular component movement	21/496	369/18800	0.000852974729268994	0.0211946761676255	0.0178575995952222	MIR221/HDAC5/TGFB1/MIR21/MIR29C/TIMP1/ENG/BST2/DUSP10/APOH/PKHD1/HRG/TBXA2R/SLIT2/IGFBP5/ADORA1/MIR30C2/DPYSL3/STAP1/SULF1/PTGER4	21
BP	GO:0090594	inflammatory response to wounding	4/496	17/18800	0.000866737092467393	0.0213324641417727	0.017973693016603	TGFB1/MIR21/TIMP1/F2R	4
BP	GO:0061045	negative regulation of wound healing	8/496	76/18800	0.000868561142981095	0.0213324641417727	0.017973693016603	APOH/KLKB1/F11/THBD/HRG/CD34/PLG/KNG1	8
BP	GO:0061437	renal system vasculature development	5/496	29/18800	0.00088092153710136	0.021388774920821	0.0180211377304164	GPR4/PDGFRB/FOXC2/CD34/TCF21	5
BP	GO:0061440	kidney vasculature development	5/496	29/18800	0.00088092153710136	0.021388774920821	0.0180211377304164	GPR4/PDGFRB/FOXC2/CD34/TCF21	5
BP	GO:0040013	negative regulation of locomotion	22/496	396/18800	0.000889114004726041	0.021465030716369	0.0180853871415865	MIR221/HDAC5/TGFB1/MIR21/MIR29C/TIMP1/ENG/BST2/DUSP10/APOH/SEMA7A/HRG/TBXA2R/SLIT2/IGFBP5/ADORA1/MIR30C2/SEMA3G/DPYSL3/STAP1/SULF1/PTGER4	22
BP	GO:0003073	regulation of systemic arterial blood pressure	9/496	95/18800	0.000907733005958271	0.0217907205780604	0.0183597975216419	KLK1/CORO2B/ADORA1/CYP4A11/ACE2/F2R/OR51E2/HSD11B2/CYP4F2	9
BP	GO:0030336	negative regulation of cell migration	20/496	346/18800	0.000929696996815403	0.0221925985363407	0.0186984002730289	MIR221/HDAC5/TGFB1/MIR21/MIR29C/TIMP1/ENG/BST2/DUSP10/APOH/HRG/TBXA2R/SLIT2/IGFBP5/ADORA1/MIR30C2/DPYSL3/STAP1/SULF1/PTGER4	20
BP	GO:0001945	lymph vessel development	5/496	30/18800	0.00103443813502018	0.024418486865004	0.0205738251298457	SOX18/FLT4/FOXC2/EFNB2/PDPN	5
BP	GO:0042744	hydrogen peroxide catabolic process	5/496	30/18800	0.00103443813502018	0.024418486865004	0.0205738251298457	HBA2/HBA1/HBB/PXDN/SNCA	5
BP	GO:0010596	negative regulation of endothelial cell migration	9/496	97/18800	0.00105420374105732	0.0247475784295722	0.0208511016187029	MIR221/HDAC5/TGFB1/MIR21/MIR29C/APOH/HRG/TBXA2R/SLIT2	9
BP	GO:0001946	lymphangiogenesis	4/496	18/18800	0.00109130532386672	0.0252967480772309	0.021313805158034	SOX18/FLT4/FOXC2/PDPN	4
BP	GO:0009068	aspartate family amino acid catabolic process	4/496	18/18800	0.00109130532386672	0.0252967480772309	0.021313805158034	AASS/RIDA/ASPA/PIPOX	4
BP	GO:0045933	positive regulation of muscle contraction	6/496	45/18800	0.00111315987182368	0.0252967480772309	0.021313805158034	MIR21/TBXA2R/KIT/ACE2/CHGA/F2R	6
BP	GO:0051180	vitamin transport	6/496	45/18800	0.00111315987182368	0.0252967480772309	0.021313805158034	SLC19A2/AFM/CUBN/LRP2/SLC23A1/SLC2A2	6
BP	GO:0089718	amino acid import across plasma membrane	6/496	45/18800	0.00111315987182368	0.0252967480772309	0.021313805158034	SLC6A13/ACE2/SLC1A1/CLTRN/KCNJ10/SLC47A1	6
BP	GO:0015698	inorganic anion transport	13/496	182/18800	0.00111701055484544	0.0252967480772309	0.021313805158034	ATP8B1/SLC12A3/PRKG2/SLC17A1/SLC1A1/ABCC2/FXYD1/SLC22A8/SLC4A4/APOL1/SLC17A3/SLC13A1/SLC4A1	13
BP	GO:0071560	cellular response to transforming growth factor beta stimulus	16/496	252/18800	0.00112270745287872	0.0252967480772309	0.021313805158034	ZYX/TGFB1/MIR21/LRRC32/BMP2/ENG/NRROS/BAMBI/ITGA3/ID1/VASN/CDH5/VEPH1/CDKN1C/SMAD6/ITGA8	16
BP	GO:0060485	mesenchyme development	18/496	301/18800	0.00112522602649956	0.0252967480772309	0.021313805158034	MIR221/TGFB1/MIR21/BMP2/ENG/APLNR/RFLNB/SEMA7A/FLNA/BAMBI/EFNB1/TBX3/VASN/PDGFRB/FOXC2/SEMA3G/PDPN/TCF21	18
BP	GO:0022617	extracellular matrix disassembly	7/496	62/18800	0.00119738259234112	0.0267772559729338	0.0225612088451643	TGFB1/FSCN1/CTSS/WDR72/PLG/PDPN/KLK7	7
BP	GO:0051897	positive regulation of protein kinase B signaling	10/496	119/18800	0.00121979866546679	0.027075378892644	0.0228123926654896	MIR221/TGFB1/MIR21/EGF/AXL/ENG/IGFBP5/LRP2/RAMP3/HBEGF	10
BP	GO:0002237	response to molecule of bacterial origin	20/496	354/18800	0.00122629788514719	0.027075378892644	0.0228123926654896	TGFB1/MIR21/CYP27B1/AXL/PCK1/PYCARD/DUSP10/UGT1A1/THBD/TBXA2R/CSF2RB/ALPL/EFNB2/SCIMP/F2R/SMAD6/STAP1/SNCA/FMO1/PTGER4	20
BP	GO:0072073	kidney epithelium development	11/496	140/18800	0.00122983010738533	0.027075378892644	0.0228123926654896	BMP2/SLIT2/ACAT1/CALB1/FOXC2/CD34/EFNB2/SMAD6/EPCAM/TCF21/NPHS1	11
BP	GO:0043542	endothelial cell migration	17/496	279/18800	0.00124946457437692	0.0272819121555563	0.0229864075116243	MIR221/HDAC5/TGFB1/MIR21/JCAD/EGF/MIR29C/SOX18/APOH/HRG/TBXA2R/ID1/FLT4/SLIT2/CDH5/FOXC2/EFNB2	17
BP	GO:0001974	blood vessel remodeling	6/496	46/18800	0.0012520529231192	0.0272819121555563	0.0229864075116243	TGFB1/AXL/FLNA/HRG/FLT4/FOXC2	6
BP	GO:0007565	female pregnancy	13/496	185/18800	0.00129620726817133	0.0280999218492855	0.0236756225512926	MIR21/CYP27B1/IGFBP2/TIMP1/THBD/ITGA5/ITGA3/IGFBP5/PRLR/ACE2/A1CF/HSD11B2/TPPP3	13
BP	GO:0050678	regulation of epithelial cell proliferation	21/496	382/18800	0.00131494325897285	0.0282162588166484	0.0237736424014124	ERRFI1/TGFB1/CCND1/MIR21/JCAD/EGF/ECM1/MIR29C/BMP2/APLNR/DUSP10/APOH/PKHD1/RIDA/ID1/FLT4/EFNB2/EAF2/CDKN1C/SULF1/SPINK1	21
BP	GO:0006767	water-soluble vitamin metabolic process	7/496	63/18800	0.00131700709629039	0.0282162588166484	0.0237736424014124	SLC19A2/ALPL/CUBN/SHMT1/SLC23A1/PSAT1/VNN1	7
BP	GO:0030500	regulation of bone mineralization	8/496	81/18800	0.00132149576477125	0.0282162588166484	0.0237736424014124	TGFB1/CYP27B1/ECM1/BMP2/RFLNB/SLC8A1/ISG15/NELL1	8
BP	GO:0002040	sprouting angiogenesis	13/496	186/18800	0.00136101066130565	0.0289146714994386	0.0243620908373712	MIR221/HDAC5/MIR21/JCAD/MIR29C/APLNR/ITGA5/TBXA2R/RAMP2/FLT4/SLIT2/FOXC2/EFNB2	13
BP	GO:0032964	collagen biosynthetic process	6/496	47/18800	0.00140381263056063	0.0295287122141194	0.0248794515713221	ERRFI1/TGFB1/ENG/TRAM2/PDGFRB/F2R	6
BP	GO:0090279	regulation of calcium ion import	6/496	47/18800	0.00140381263056063	0.0295287122141194	0.0248794515713221	EGF/STRIT1/PDGFRB/MRLN/RAMP3/SPINK1	6
BP	GO:0071559	response to transforming growth factor beta	16/496	258/18800	0.00143366982850014	0.0300081926172271	0.0252834383548301	ZYX/TGFB1/MIR21/LRRC32/BMP2/ENG/NRROS/BAMBI/ITGA3/ID1/VASN/CDH5/VEPH1/CDKN1C/SMAD6/ITGA8	16
BP	GO:0042180	cellular ketone metabolic process	14/496	211/18800	0.00148611894397805	0.0309535264360918	0.0260799304874579	MIR21/PDK4/BMP2/PPARGC1A/APOC3/ACMSD/ALDH8A1/CYP2B6/HSD11B2/ACADL/SNCA/FABP1/CYP4F2/CYP17A1	14
BP	GO:2000146	negative regulation of cell motility	20/496	361/18800	0.00154885203886308	0.0320167128675048	0.0269757194788579	MIR221/HDAC5/TGFB1/MIR21/MIR29C/TIMP1/ENG/BST2/DUSP10/APOH/HRG/TBXA2R/SLIT2/IGFBP5/ADORA1/MIR30C2/DPYSL3/STAP1/SULF1/PTGER4	20
BP	GO:0061448	connective tissue development	16/496	260/18800	0.00155223413761026	0.0320167128675048	0.0269757194788579	TGFB1/MIR21/BGN/ECM1/BMP2/TIMP1/GPR4/PPARGC1A/RFLNB/ACAT1/PDGFRB/TGFBI/FOXC2/CD34/SCIN/SULF1	16
BP	GO:0098801	regulation of renal system process	5/496	33/18800	0.00161447674470874	0.0331396699916302	0.0279218683384411	CORO2B/ADORA1/F2R/OR51E2/NPR1	5
BP	GO:0072006	nephron development	11/496	145/18800	0.00163235330167637	0.033345524898187	0.0280953116346221	BMP2/GPR4/ITGA3/ACAT1/CALB1/PDGFRB/FOXC2/CD34/SULF1/TCF21/NPHS1	11
BP	GO:0060339	negative regulation of type I interferon-mediated signaling pathway	4/496	20/18800	0.00165719143085892	0.03369093966373	0.028386341255861	MIR21/OAS1/ISG15/OAS3	4
BP	GO:0001523	retinoid metabolic process	8/496	84/18800	0.00167253903393624	0.0338410397866432	0.0285128082928177	CYP3A5/UGT1A1/ADH6/ALDH8A1/UGT1A7/LRP2/UGT1A9/RBP4	8
BP	GO:0046718	viral entry into host cell	11/496	146/18800	0.00172451988690452	0.0347260085368303	0.0292584397650865	AXL/TFRC/NECTIN2/LY6E/ITGA5/FCN1/LGALS1/NCAM1/EFNB2/ACE2/TYRO3	11
BP	GO:0032835	glomerulus development	7/496	66/18800	0.00173262268999954	0.0347260085368303	0.0292584397650865	GPR4/PDGFRB/FOXC2/CD34/SULF1/TCF21/NPHS1	7
BP	GO:1904894	positive regulation of receptor signaling pathway via STAT	6/496	49/18800	0.00174899751590119	0.0348896265026486	0.0293962962766491	MIR221/TGFB1/PRLR/KIT/F2R/MGAT5	6
BP	GO:0009150	purine ribonucleotide metabolic process	20/496	366/18800	0.00182119304374344	0.036160043190962	0.0304666873672968	AASS/TGFB1/PDK4/PDE4A/PDE7A/PPARGC1A/PFKFB2/ACSF2/ACAT1/PIPOX/ACSM3/FBP1/SLC4A4/ACSM2B/GLYAT/ACSM2A/NPR1/ACSM5/SNCA/SLC4A1	20
BP	GO:0034329	cell junction assembly	22/496	420/18800	0.00187861777698772	0.0368381418607497	0.0310380202074568	FSCN1/SHANK3/MYO1C/GPC6/APLNR/CDH9/ESAM/CLDN8/HRG/ITGA5/RAMP2/CORO2B/PCDH17/NLGN3/CDH5/EFNB2/ACE2/MAP1B/CLDN11/SNCA/AMIGO2/SPOCK2	22
BP	GO:0006937	regulation of muscle contraction	12/496	170/18800	0.00189030791684341	0.0368381418607497	0.0310380202074568	MIR21/STRIT1/TBXA2R/SLC8A1/ADORA1/MYL9/KIT/ACE2/CHGA/F2R/MYBPH/EHD3	12
BP	GO:1902475	L-alpha-amino acid transmembrane transport	7/496	67/18800	0.00189167829903854	0.0368381418607497	0.0310380202074568	ACE2/SLC1A1/SLC7A9/CLTRN/KCNJ10/SLC3A1/SLC47A1	7
BP	GO:0003093	regulation of glomerular filtration	3/496	10/18800	0.00190736437029064	0.0368381418607497	0.0310380202074568	CORO2B/ADORA1/F2R	3
BP	GO:0015824	proline transport	3/496	10/18800	0.00190736437029064	0.0368381418607497	0.0310380202074568	ACE2/CLTRN/SLC36A2	3
BP	GO:0035524	proline transmembrane transport	3/496	10/18800	0.00190736437029064	0.0368381418607497	0.0310380202074568	ACE2/CLTRN/SLC36A2	3
BP	GO:0038084	vascular endothelial growth factor signaling pathway	6/496	50/18800	0.00194399251155702	0.0373756750298903	0.0314909194179824	MIR21/JCAD/MYO1C/HRG/FLT4/PDGFRB	6
BP	GO:0031334	positive regulation of protein-containing complex assembly	13/496	194/18800	0.00198289541748907	0.0379519037338335	0.0319764215973462	TGFB1/FSCN1/TFRC/PYCARD/KIRREL1/CRACD/CDH5/ISG15/MAP1B/CDC42EP3/TPPP3/SNCA/NPHS1	13
BP	GO:0003091	renal water homeostasis	4/496	21/18800	0.00200485405104398	0.0382001114927618	0.0321855493396299	WFS1/CYP4A11/ATP6V1B1/CYP4F2	4
BP	GO:0090092	regulation of transmembrane receptor protein serine/threonine kinase signaling pathway	16/496	267/18800	0.00203415931855342	0.0385854595738103	0.0325102248233092	TGFB1/MIR21/BMP2/ENG/NRROS/BAMBI/ITGA3/VASN/CDH5/LRP2/VEPH1/CDKN1C/SMAD6/SOST/SULF1/ITGA8	16
BP	GO:0001960	negative regulation of cytokine-mediated signaling pathway	8/496	87/18800	0.00209352794052043	0.0393062075399275	0.033117491878781	MIR21/ECM1/PXDN/OAS1/SLIT2/ISG15/OAS3/STAP1	8
BP	GO:0016101	diterpenoid metabolic process	8/496	87/18800	0.00209352794052043	0.0393062075399275	0.033117491878781	CYP3A5/UGT1A1/ADH6/ALDH8A1/UGT1A7/LRP2/UGT1A9/RBP4	8
BP	GO:0007229	integrin-mediated signaling pathway	9/496	107/18800	0.00209990800460427	0.0393062075399275	0.033117491878781	ZYX/TIMP1/SEMA7A/FLNA/ITGA5/ITGA3/ISG15/ITGA8/ANGPTL3	9
BP	GO:0007584	response to nutrient	11/496	150/18800	0.00213665665448158	0.0398186584425097	0.0335492579958072	CCND1/CYP27B1/TFRC/IGFBP2/UGT1A1/CYBB/TBXA2R/SLC8A1/ALPL/MAP1B/SLC6A19	11
BP	GO:0043277	apoptotic cell clearance	6/496	51/18800	0.00215499154093038	0.0399849740498392	0.0336893874084312	TGM2/AXL/TYROBP/MFGE8/FCN1/TYRO3	6
BP	GO:0045926	negative regulation of growth	15/496	245/18800	0.00225754827705926	0.041705750561847	0.035139229703792	MT1E/TGFB1/MT1A/CYP27B1/BST2/DUSP10/SEMA7A/HRG/SLIT2/IGFBP5/SEMA3G/FBP1/EAF2/NPR1/RBP4	15
BP	GO:0048771	tissue remodeling	12/496	174/18800	0.00229584107032125	0.0422295615056061	0.0355805672370134	TGFB1/PDK4/AXL/TFRC/TIMP1/FLNA/HRG/FLT4/IGFBP5/FOXC2/PLG/F2R	12
BP	GO:0030168	platelet activation	10/496	130/18800	0.0023650824571045	0.0433156696561941	0.0364956689501471	HBB/FCER1G/AXL/FLNA/THBD/HRG/MYL9/F2R/PDPN/TYRO3	10
BP	GO:0009129	pyrimidine nucleoside monophosphate metabolic process	4/496	22/18800	0.00239983376550579	0.0433910368920601	0.036559169704301	UPP2/SHMT1/UPB1/DPYS	4
BP	GO:0009713	catechol-containing compound biosynthetic process	4/496	22/18800	0.00239983376550579	0.0433910368920601	0.036559169704301	DDC/PAH/SNCA/DAO	4
BP	GO:0042423	catecholamine biosynthetic process	4/496	22/18800	0.00239983376550579	0.0433910368920601	0.036559169704301	DDC/PAH/SNCA/DAO	4
BP	GO:0001656	metanephros development	8/496	89/18800	0.00241757643160424	0.0435266197368069	0.0366734051912847	FRAS1/ACAT1/CALB1/PDGFRB/FOXC2/CD34/ITGA8/TCF21	8
BP	GO:0001894	tissue homeostasis	16/496	272/18800	0.0024501177924935	0.043926373419008	0.0370102181313364	PDK4/ALB/TFRC/OAS1/ESAM/LYZ/MUC13/CRACD/AZGP1/CDH5/CD34/CUBN/SLC1A1/F2R/NAPSA/RBP4	16
BP	GO:0008154	actin polymerization or depolymerization	13/496	199/18800	0.0024788605283662	0.044069784037774	0.0371310489186234	ARPC1B/PYCARD/ESAM/DAAM2/TMOD1/KIRREL1/SLIT2/CRACD/MYADM/SCIN/CDC42EP3/TMSB15A/NPHS1	13
BP	GO:0022408	negative regulation of cell-cell adhesion	13/496	199/18800	0.0024788605283662	0.044069784037774	0.0371310489186234	MIR221/TGFB1/MIR21/LRRC32/BMP2/SPN/IRF1/FXYD5/LAPTM5/HLX/MYADM/PLG/EPCAM	13
BP	GO:0044409	entry into host	11/496	153/18800	0.00249550619723319	0.0441808576335158	0.0372246341087284	AXL/TFRC/NECTIN2/LY6E/ITGA5/FCN1/LGALS1/NCAM1/EFNB2/ACE2/TYRO3	11
BP	GO:0042762	regulation of sulfur metabolic process	3/496	11/18800	0.00257151164099447	0.0453375641601059	0.0381992185674698	MIR21/PDK4/SNCA	3
BP	GO:0043090	amino acid import	6/496	53/18800	0.0026282797595456	0.0461469450343358	0.0388811633850135	SLC6A13/ACE2/SLC1A1/CLTRN/KCNJ10/SLC47A1	6
BP	GO:1904062	regulation of cation transmembrane transport	19/496	352/18800	0.00268607045198132	0.0469675446521343	0.0395725605682845	MIR21/SHANK3/APLNR/FXYD5/CTSS/STRIT1/FLNA/SLC8A1/NLGN3/LRRC55/ACE2/MRLN/F2R/FXYD1/CLTRN/PDZK1/RAMP3/SNCA/EHD3	19
BP	GO:0001676	long-chain fatty acid metabolic process	9/496	111/18800	0.00269910460887628	0.0470020306685054	0.0396016168023651	CYP4Z1/CYP4A22/PTGIS/ACSF2/CYP2B6/CYP4A11/SLC27A2/ACADL/CYP4F2	9
BP	GO:0002697	regulation of immune effector process	19/496	353/18800	0.00277144458051796	0.0480647674392686	0.0404970269316502	TGFB1/MIR21/TYROBP/TFRC/NECTIN2/PCK1/BST2/DUSP10/LAPTM5/HLX/SEMA7A/FCN1/AZGP1/KIT/SCIMP/ENPP3/STAP1/RBP4/KLK7	19
BP	GO:0008211	glucocorticoid metabolic process	4/496	23/18800	0.00284519586138021	0.0485511534739137	0.0409068320632175	BMP2/SERPINA6/HSD11B2/CYP17A1	4
BP	GO:0036303	lymph vessel morphogenesis	4/496	23/18800	0.00284519586138021	0.0485511534739137	0.0409068320632175	SOX18/FLT4/FOXC2/PDPN	4
BP	GO:0046618	xenobiotic export	4/496	23/18800	0.00284519586138021	0.0485511534739137	0.0409068320632175	ABCC2/PDZK1/SLC17A3/SLC47A1	4
BP	GO:0048169	regulation of long-term neuronal synaptic plasticity	4/496	23/18800	0.00284519586138021	0.0485511534739137	0.0409068320632175	SHANK3/KIT/KCNJ10/SNCA	4
BP	GO:0060761	negative regulation of response to cytokine stimulus	8/496	92/18800	0.00297587095090775	0.050376397093255	0.0424446932440228	MIR21/ECM1/PXDN/OAS1/SLIT2/ISG15/OAS3/STAP1	8
BP	GO:1903035	negative regulation of response to wounding	8/496	92/18800	0.00297587095090775	0.050376397093255	0.0424446932440228	APOH/KLKB1/F11/THBD/HRG/CD34/PLG/KNG1	8
BP	GO:0018958	phenol-containing compound metabolic process	9/496	113/18800	0.00304557859920979	0.0513518391588985	0.0432665531157582	LY6E/DDC/PAH/SLC1A1/IYD/NPR1/SNCA/DIO1/DAO	9
BP	GO:0032965	regulation of collagen biosynthetic process	5/496	38/18800	0.00306511743778126	0.0514770118305635	0.0433720174990392	ERRFI1/TGFB1/ENG/PDGFRB/F2R	5
BP	GO:0042743	hydrogen peroxide metabolic process	6/496	55/18800	0.0031755176454272	0.0528254819767605	0.0445081726233943	HBA2/HBA1/HBB/PXDN/CYBB/SNCA	6
BP	GO:0070663	regulation of leukocyte proliferation	15/496	254/18800	0.00318078831250597	0.0528254819767605	0.0445081726233943	MIR21/LRRC32/TYROBP/TFRC/IGFBP2/SPN/BST2/IRF1/PYCARD/LST1/HHEX/EFNB1/CSF2RB/ENPP3/HHLA2	15
BP	GO:0006885	regulation of pH	8/496	93/18800	0.0031827073160863	0.0528254819767605	0.0445081726233943	PDK4/ATP6V0D2/SLC9A4/RHCG/ATP6V0A4/SLC4A4/ATP6V1B1/SLC4A1	8
BP	GO:0044703	multi-organism reproductive process	13/496	205/18800	0.00320379977946939	0.0529686586107604	0.0446288062665386	MIR21/CYP27B1/IGFBP2/TIMP1/THBD/ITGA5/ITGA3/IGFBP5/PRLR/ACE2/A1CF/HSD11B2/TPPP3	13
BP	GO:0042445	hormone metabolic process	14/496	230/18800	0.00328623518827858	0.0541209818410685	0.045599697573788	CYP3A5/CYP27B1/BMP2/UGT1A1/ADH6/ALDH8A1/UGT1A7/ACE2/IYD/UGT1A9/KLK6/DIO1/RBP4/CYP17A1	14
BP	GO:0009162	deoxyribonucleoside monophosphate metabolic process	4/496	24/18800	0.00334394234971826	0.0543152782009469	0.0457634022027277	UPP2/SHMT1/UPB1/DPYS	4
BP	GO:0043567	regulation of insulin-like growth factor receptor signaling pathway	4/496	24/18800	0.00334394234971826	0.0543152782009469	0.0457634022027277	MIR29C/IGFBP2/BMP2/IGFBP5	4
BP	GO:0035924	cellular response to vascular endothelial growth factor stimulus	7/496	74/18800	0.0033445278471817	0.0543152782009469	0.0457634022027277	MIR21/JCAD/MYO1C/HRG/RAMP2/FLT4/PDGFRB	7
BP	GO:0042416	dopamine biosynthetic process	3/496	12/18800	0.00336194826237916	0.0543152782009469	0.0457634022027277	DDC/SNCA/DAO	3
BP	GO:0060312	regulation of blood vessel remodeling	3/496	12/18800	0.00336194826237916	0.0543152782009469	0.0457634022027277	TGFB1/HRG/FLT4	3
BP	GO:0051146	striated muscle cell differentiation	16/496	281/18800	0.00337687968173471	0.054349855180647	0.0457925350780692	PLD3/HDAC5/TGFB1/PLEKHO1/BMP2/EHD2/MYOZ2/TBX3/SLC8A1/TMOD1/IGFBP5/PDGFRB/MYL9/EFNB2/MYLK3/NPHS1	16
BP	GO:0002042	cell migration involved in sprouting angiogenesis	8/496	94/18800	0.00340054438463698	0.0545242003408398	0.0459394298000015	MIR221/HDAC5/JCAD/MIR29C/TBXA2R/SLIT2/FOXC2/EFNB2	8
BP	GO:0072593	reactive oxygen species metabolic process	14/496	231/18800	0.00341638329789524	0.054572227942695	0.0459798955130261	HBA2/HBA1/HBB/TGFB1/MIR21/PDK4/PXDN/TYROBP/NRROS/CYBB/PDGFRB/ACE2/SLC1A1/SNCA	14
BP	GO:0042401	cellular biogenic amine biosynthetic process	5/496	39/18800	0.00344094542892176	0.0547587158332906	0.0461370211068911	DDC/PAH/AGMAT/SNCA/DAO	5
BP	GO:0003229	ventricular cardiac muscle tissue development	6/496	56/18800	0.003478984641189	0.0551574841060152	0.0464730037890173	TGFB1/ENG/LY6E/TBX3/FOXC2/LRP2	6
BP	GO:0072659	protein localization to plasma membrane	16/496	283/18800	0.00361786625564435	0.0571461476588581	0.0481485546290215	TGFB1/EHD2/SLC9A3R2/EHD4/FLNA/RAB31/ITGA3/RAMP2/WDR72/CLIP3/PRKG2/MYADM/PDZK1/RAMP3/EHD3/SLC4A1	16
BP	GO:0072521	purine-containing compound metabolic process	21/496	416/18800	0.00363332443193695	0.0571777611529633	0.0481751906160529	AASS/TGFB1/PDK4/PDE4A/PDE7A/PPARGC1A/PFKFB2/ACSF2/ACAT1/PIPOX/ACSM3/SHMT1/FBP1/SLC4A4/ACSM2B/GLYAT/ACSM2A/NPR1/ACSM5/SNCA/SLC4A1	21
BP	GO:1990778	protein localization to cell periphery	18/496	337/18800	0.00383327421028982	0.0589568007032077	0.0496741225035264	TGFB1/GPC6/EHD2/SLC9A3R2/EHD4/FLNA/RAB31/ITGA3/RAMP2/WDR72/CLIP3/PRKG2/MYADM/SLC1A1/PDZK1/RAMP3/EHD3/SLC4A1	18
BP	GO:1903900	regulation of viral life cycle	10/496	139/18800	0.00383851154003787	0.0589568007032077	0.0496741225035264	AXL/NECTIN2/BST2/OAS1/LY6E/FCN1/LGALS1/ISG15/OAS3/TYRO3	10
BP	GO:0009309	amine biosynthetic process	5/496	40/18800	0.00384876517433184	0.0589568007032077	0.0496741225035264	DDC/PAH/AGMAT/SNCA/DAO	5
BP	GO:0031111	negative regulation of microtubule polymerization or depolymerization	5/496	40/18800	0.00384876517433184	0.0589568007032077	0.0496741225035264	CLIP3/CDH5/TRIM54/MAP1B/SNCA	5
BP	GO:0001837	epithelial to mesenchymal transition	11/496	162/18800	0.00387321115018801	0.0589568007032077	0.0496741225035264	MIR221/TGFB1/MIR21/BMP2/ENG/RFLNB/FLNA/BAMBI/TBX3/VASN/PDPN	11
BP	GO:0030509	BMP signaling pathway	11/496	162/18800	0.00387321115018801	0.0589568007032077	0.0496741225035264	TGFB1/MIR21/BMP2/ENG/BAMBI/ITGA3/CDH5/LRP2/SMAD6/SOST/SULF1	11
BP	GO:0061572	actin filament bundle organization	11/496	162/18800	0.00387321115018801	0.0589568007032077	0.0496741225035264	ZYX/MIR21/FSCN1/ARHGEF15/SHANK3/RFLNB/FLNA/CORO2B/ID1/DPYSL3/PTGER4	11
BP	GO:0031667	response to nutrient levels	22/496	446/18800	0.00388400907852566	0.0589568007032077	0.0496741225035264	CCND1/PDK4/CYP27B1/ALB/TFRC/IGFBP2/PCK1/UGT1A1/PPARGC1A/CYBB/RIPOR1/TBXA2R/SLC8A1/CYP8B1/RNF152/ACAT1/ALPL/MAP1B/HSD11B2/SORD/SLC6A19/SPINK1	22
BP	GO:0008652	cellular amino acid biosynthetic process	7/496	76/18800	0.00388477497019573	0.0589568007032077	0.0496741225035264	AASS/PAH/SHMT1/BHMT2/UPB1/PSAT1/AGXT2	7
BP	GO:0009219	pyrimidine deoxyribonucleotide metabolic process	4/496	25/18800	0.00389900235293042	0.0589568007032077	0.0496741225035264	UPP2/SHMT1/UPB1/DPYS	4
BP	GO:0032967	positive regulation of collagen biosynthetic process	4/496	25/18800	0.00389900235293042	0.0589568007032077	0.0496741225035264	TGFB1/ENG/PDGFRB/F2R	4
CC	GO:0016324	apical plasma membrane	42/510	358/19594	2.99920922924634e-16	1.1846876455523e-13	1.01657407559718e-13	TRPM6/SLC17A4/IGFBP2/ATP8B1/BST2/SLC9A3R2/PKHD1/SLC12A3/ATP6V0D2/MUC13/SLC9A4/MGAM/SLC5A12/PDGFRB/RHCG/PRKG2/SLC17A1/ATP6V0A4/CD34/CYP4A11/CUBN/LRP2/ENPP3/ACE2/SLC1A1/ABCC2/FXYD1/SLC7A9/SLC22A8/SLC23A1/PDZK1/ATP6V1B1/SCNN1G/SLC17A3/PDPN/EPCAM/SLC6A19/SLC2A2/SLC3A1/UPK1B/SLC47A1/CYP4F2	42
CC	GO:0045177	apical part of cell	44/510	424/19594	5.34000485828479e-15	1.05465095951125e-12	9.04990297035632e-13	TRPM6/SLC17A4/IGFBP2/ATP8B1/BST2/SLC9A3R2/PKHD1/SLC12A3/ATP6V0D2/MUC13/SLC9A4/MGAM/SLC5A12/PDGFRB/RHCG/PRKG2/SLC17A1/ATP6V0A4/CD34/CYP4A11/CUBN/LRP2/ENPP3/ACE2/SLC1A1/ABCC2/FXYD1/SLC7A9/SLC22A8/SLC23A1/PDZK1/ATP6V1B1/SCNN1G/SLC17A3/PDPN/EPCAM/SLC6A19/SLC2A2/SLC3A1/UPK1B/SLC47A1/FABP1/ITGA8/CYP4F2	44
CC	GO:0005903	brush border	16/510	102/19594	8.48319332015602e-09	1.11695378715388e-06	9.58452017224645e-07	TRPM6/MYO1C/ANKS4B/FLNA/ATP6V0A4/CUBN/LRP2/ACE2/SLC7A9/SLC23A1/SCIN/PDZK1/SLC17A3/SLC6A19/SLC2A2/SLC3A1	16
CC	GO:0098862	cluster of actin-based cell projections	19/510	158/19594	3.13226035929873e-08	3.09310710480749e-06	2.65417851498471e-06	TRPM6/MYO1C/ATP8B1/ANKS4B/FLNA/PVALB/CALB1/ATP6V0A4/CUBN/LRP2/ACE2/SLC7A9/SLC23A1/SCIN/PDZK1/SLC17A3/SLC6A19/SLC2A2/SLC3A1	19
CC	GO:0062023	collagen-containing extracellular matrix	31/510	429/19594	3.37310944524846e-07	2.66475646174629e-05	2.28661313972633e-05	CD151/TGFB1/FRAS1/BGN/SDC3/TGM2/ECM1/PXDN/TIMP1/GPC6/MFGE8/APOH/CTSS/SEMA7A/BCAM/HRG/FCN1/APOC3/LGALS1/NCAM1/APLP1/AZGP1/TGFBI/CDON/SERPINA5/PLG/KNG1/TINAG/SOST/SULF1/ANGPTL3	31
CC	GO:0045178	basal part of cell	23/510	269/19594	6.54032526335093e-07	4.24943209302998e-05	3.64641474738349e-05	MYO1C/TFRC/SLC16A12/CLDN8/ITGA3/KCNJ16/SLC6A13/SLC9A4/ADORA1/RHCG/CD34/SLCO4C1/SLC22A8/SLC23A1/SLC4A4/ATP6V1B1/PDPN/EPCAM/SLC13A3/KCNJ10/CLDN11/SLC47A1/SLC4A1	23
CC	GO:0009925	basal plasma membrane	22/510	251/19594	7.53063915220503e-07	4.24943209302998e-05	3.64641474738349e-05	MYO1C/TFRC/SLC16A12/CLDN8/ITGA3/KCNJ16/SLC6A13/SLC9A4/ADORA1/RHCG/CD34/SLCO4C1/SLC22A8/SLC23A1/SLC4A4/ATP6V1B1/PDPN/EPCAM/SLC13A3/KCNJ10/SLC47A1/SLC4A1	22
CC	GO:0031526	brush border membrane	10/510	55/19594	1.33573315185059e-06	6.5951824372623e-05	5.65929045915646e-05	TRPM6/ATP6V0A4/CUBN/LRP2/ACE2/SLC7A9/PDZK1/SLC17A3/SLC6A19/SLC3A1	10
CC	GO:0031253	cell projection membrane	25/510	339/19594	3.2521398663278e-06	0.000142732805244387	0.000122478249936556	FSCN1/TRPM6/JCAD/PLEKHO1/PDE4A/SHANK3/MYO1C/MTSS2/ITGA5/ITGA3/MXRA8/ADORA1/ATP6V0A4/CUBN/LRP2/SCIMP/ACE2/SLC7A9/PDZK1/SLC17A3/PDPN/SLC6A19/SLC3A1/EHD3/ITGA8	25
CC	GO:0016323	basolateral plasma membrane	19/510	226/19594	7.80158899485e-06	0.000308162765296575	0.000264432805930705	TFRC/SLC16A12/CLDN8/ITGA3/KCNJ16/SLC6A13/SLC9A4/ADORA1/RHCG/SLCO4C1/SLC22A8/SLC4A4/ATP6V1B1/PDPN/EPCAM/SLC13A3/KCNJ10/SLC47A1/SLC4A1	19
CC	GO:0030139	endocytic vesicle	24/510	342/19594	1.17710965894608e-05	0.000422689377530636	0.000362707473857068	HBA2/HBA1/HBB/ZYX/TAPBP/SYT11/EGF/MYO1C/TFRC/EHD2/EHD4/CTSS/CYBB/RAB31/ATP6V0D2/NLGN3/ATP6V0A4/CUBN/LRP2/SCIMP/ACE2/COLEC12/HBEGF/EHD3	24
CC	GO:0009897	external side of plasma membrane	28/510	455/19594	2.57029023594569e-05	0.000846053869332122	0.000725994259626764	FCER1G/TFRC/CD248/ENG/SPN/MFGE8/PKHD1/SEMA7A/BCAM/THBD/ITGA5/FCN1/ITGA3/NCAM1/CSF2RB/AZGP1/CDH5/SERPINA5/PRLR/CD34/CUBN/KIT/LRP2/PLG/ENPP3/SCNN1G/HHLA2/ITGA8	28
CC	GO:0072562	blood microparticle	14/510	147/19594	3.08723070758256e-05	0.000938043176534702	0.000804929787725981	HBA2/HBA1/HBB/TGFB1/ALB/TFRC/ENG/C1R/AFM/HRG/PLG/KNG1/APOL1/SLC4A1	14
CC	GO:0031091	platelet alpha granule	9/510	91/19594	0.000604083774243547	0.0167645097994784	0.0143855353908916	TGFB1/EGF/ALB/TIMP1/HRG/SERPINA5/PLG/KNG1/SNCA	9
CC	GO:0005911	cell-cell junction	26/510	497/19594	0.000636626954410574	0.0167645097994784	0.0143855353908916	ZYX/CCND1/FSCN1/JCAD/NECTIN2/CDH9/ESAM/CLDN8/FLNA/ITGA5/MXRA8/SLC8A1/CCDC85C/KIRREL1/GJA3/CDH5/MYADM/KIT/EFNB2/TRPC6/ABCC2/FXYD1/EPCAM/SLC2A2/CLDN11/NPHS1	26
CC	GO:0034361	very-low-density lipoprotein particle	4/510	20/19594	0.0015774144783695	0.0366516893503501	0.0314506168442711	APOH/APOC3/APOM/APOL1	4
CC	GO:0034385	triglyceride-rich plasma lipoprotein particle	4/510	20/19594	0.0015774144783695	0.0366516893503501	0.0314506168442711	APOH/APOC3/APOM/APOL1	4
CC	GO:0031093	platelet alpha granule lumen	7/510	67/19594	0.00175378671838981	0.0384858752091096	0.0330245218316677	TGFB1/EGF/ALB/TIMP1/HRG/PLG/KNG1	7
CC	GO:0005902	microvillus	8/510	90/19594	0.00238932793876988	0.0488778786651171	0.0419418439178353	TGFB1/FSCN1/MYO1C/SPN/ANKS4B/PDZK1/ATP6V1B1/PDPN	8
CC	GO:0031838	haptoglobin-hemoglobin complex	3/510	11/19594	0.0024748292994996	0.0488778786651171	0.0419418439178353	HBA2/HBA1/HBB	3
MF	GO:0015291	secondary active transmembrane transporter activity	24/443	240/18410	4.18404612280702e-09	2.87025564024562e-06	2.37829990138505e-06	SLC17A4/SLC15A3/SLC16A12/SLC12A3/SLC13A2/SLC8A1/SLC6A13/SLC9A4/SLC5A12/SLC17A1/SLC1A1/SLCO4C1/SLC22A8/SLC23A1/SLC4A4/SLC36A2/SLC17A3/SLC13A1/SLC13A3/SLC6A19/SLC16A9/SLC45A1/SLC47A1/SLC4A1	24
MF	GO:0015293	symporter activity	18/443	144/18410	1.17159389935853e-08	4.01856707479977e-06	3.32979318765057e-06	SLC17A4/SLC15A3/SLC16A12/SLC12A3/SLC13A2/SLC6A13/SLC5A12/SLC17A1/SLC1A1/SLC23A1/SLC4A4/SLC36A2/SLC17A3/SLC13A1/SLC13A3/SLC6A19/SLC16A9/SLC45A1	18
MF	GO:0015294	solute:cation symporter activity	15/443	104/18410	2.79538070184844e-08	6.39210387156009e-06	5.2965108035023e-06	SLC17A4/SLC15A3/SLC12A3/SLC13A2/SLC6A13/SLC5A12/SLC17A1/SLC1A1/SLC23A1/SLC4A4/SLC36A2/SLC17A3/SLC13A1/SLC13A3/SLC45A1	15
MF	GO:0050840	extracellular matrix binding	11/443	55/18410	6.38192601273309e-08	1.09450031118373e-05	9.0690527549365e-06	BGN/ECM1/CD248/CTSS/BCAM/ITGA3/LGALS1/SLIT2/TGFBI/OLFML2A/SPOCK2	11
MF	GO:0046906	tetrapyrrole binding	17/443	149/18410	1.16568333699021e-07	1.54522801535768e-05	1.28037920560556e-05	HBA2/HBA1/HBB/CYP3A5/CYP27B1/PXDN/CYP4Z1/CYP4A22/CYBB/HRG/PTGIS/CYP8B1/CYP2B6/CYP4A11/CUBN/CYP4F2/CYP17A1	17
MF	GO:0015370	solute:sodium symporter activity	12/443	72/18410	1.35151138369476e-07	1.54522801535768e-05	1.28037920560556e-05	SLC17A4/SLC12A3/SLC13A2/SLC6A13/SLC5A12/SLC17A1/SLC1A1/SLC23A1/SLC4A4/SLC17A3/SLC13A1/SLC13A3	12
MF	GO:0008509	anion transmembrane transporter activity	25/443	315/18410	1.96973099444757e-07	1.85295692552742e-05	1.53536403220011e-05	SLC19A2/SLC16A12/SLC12A3/SLC13A2/SLC6A13/SLC9A4/SLC5A12/SLC17A1/SLC1A1/SLCO4C1/ABCC2/FXYD1/SLC7A9/SLC22A8/SLC23A1/SLC4A4/SLC36A2/APOL1/SLC17A3/SLC13A1/SLC13A3/SLC2A2/SLC3A1/SLC47A1/SLC4A1	25
MF	GO:0022853	active ion transmembrane transporter activity	22/443	254/18410	2.41094771323444e-07	1.85295692552742e-05	1.53536403220011e-05	SLC17A4/SLC15A3/SLC12A3/SLC13A2/SLC8A1/SLC6A13/SLC9A4/SLC5A12/SLC17A1/SLC1A1/SLCO4C1/ABCC2/SLC22A8/SLC23A1/SLC4A4/ATP6V1G3/SLC36A2/SLC17A3/SLC13A1/SLC13A3/SLC45A1/SLC4A1	22
MF	GO:0020037	heme binding	16/443	139/18410	2.4309930509835e-07	1.85295692552742e-05	1.53536403220011e-05	HBA2/HBA1/HBB/CYP3A5/CYP27B1/PXDN/CYP4Z1/CYP4A22/CYBB/HRG/PTGIS/CYP8B1/CYP2B6/CYP4A11/CYP4F2/CYP17A1	16
MF	GO:0046943	carboxylic acid transmembrane transporter activity	17/443	164/18410	4.68093318668074e-07	3.18365339482174e-05	2.63798194445871e-05	SLC19A2/SLC16A12/SLC38A11/SLC13A2/SLC6A13/SLC5A12/SLC27A2/SLC1A1/ABCC2/SLC7A9/SLC23A1/SLC36A2/SLC13A3/SLC6A19/SLC3A1/SLC16A9/SLC47A1	17
MF	GO:0005342	organic acid transmembrane transporter activity	17/443	165/18410	5.1049835777025e-07	3.18365339482174e-05	2.63798194445871e-05	SLC19A2/SLC16A12/SLC38A11/SLC13A2/SLC6A13/SLC5A12/SLC27A2/SLC1A1/ABCC2/SLC7A9/SLC23A1/SLC36A2/SLC13A3/SLC6A19/SLC3A1/SLC16A9/SLC47A1	17
MF	GO:0008514	organic anion transmembrane transporter activity	18/443	186/18410	6.0176508835654e-07	3.44009042177155e-05	2.85046620800466e-05	SLC19A2/SLC16A12/SLC13A2/SLC6A13/SLC5A12/SLC1A1/SLCO4C1/ABCC2/SLC7A9/SLC23A1/SLC4A4/SLC36A2/SLC17A3/SLC13A3/SLC2A2/SLC3A1/SLC47A1/SLC4A1	18
MF	GO:0015081	sodium ion transmembrane transporter activity	16/443	150/18410	6.91287014792407e-07	3.64786840113532e-05	3.0226314816834e-05	SCN3A/SLC17A4/SLC12A3/SLC13A2/SLC8A1/SLC6A13/SLC9A4/SLC5A12/SLC17A1/SLC1A1/SLC23A1/SLC4A4/SCNN1G/SLC17A3/SLC13A1/SLC13A3	16
MF	GO:0031406	carboxylic acid binding	17/443	173/18410	9.9724596724915e-07	4.88650523952083e-05	4.04896858883113e-05	ALB/PCK1/UGT1A1/AFM/RIDA/PCCA/FCN1/GLDC/SERPINA5/FTCD/UGT1A7/SLC1A1/SHMT1/SIGLEC14/TM4SF5/UGT1A9/FABP1	17
MF	GO:0043177	organic acid binding	15/443	141/18410	1.59235587663266e-06	7.28237420913338e-05	6.03419069039746e-05	HBA2/HBA1/HBB/UGT1A1/PCCA/GLDC/SERPINA5/FTCD/DDC/UGT1A7/SLC1A1/SHMT1/TM4SF5/UGT1A9/FABP1	15
MF	GO:0022804	active transmembrane transporter activity	27/443	404/18410	1.90127017845602e-06	8.15169589013019e-05	6.75451247609376e-05	TAPBP/SLC17A4/SLC15A3/SLC16A12/SLC12A3/SLC13A2/SLC8A1/SLC6A13/SLC9A4/SLC5A12/SLC17A1/SLC1A1/SLCO4C1/ABCC2/SLC22A8/SLC23A1/SLC4A4/ATP6V1G3/SLC36A2/SLC17A3/SLC13A1/SLC13A3/SLC6A19/SLC16A9/SLC45A1/SLC47A1/SLC4A1	27
MF	GO:0016405	CoA-ligase activity	7/443	27/18410	2.60763474070186e-06	0.000105225731301263	8.71902637757897e-05	ACSF2/SLC27A2/ACSM3/ACSS3/ACSM2B/ACSM2A/ACSM5	7
MF	GO:0005506	iron ion binding	15/443	151/18410	3.76920183043339e-06	0.00014364846975985	0.000119027426224212	HBA2/HBA1/CYP3A5/CYP27B1/CYP4Z1/CYP4A22/PTGIS/CYP8B1/CYP2B6/PAH/CYP4A11/BBOX1/SNCA/CYP4F2/CYP17A1	15
MF	GO:0004497	monooxygenase activity	12/443	103/18410	6.86475454990861e-06	0.000243694911911556	0.000201926120043333	CYP3A5/CYP27B1/CYP4Z1/CYP4A22/PTGIS/CYP8B1/CYP2B6/PAH/CYP4A11/CYP4F2/FMO1/CYP17A1	12
MF	GO:0016878	acid-thiol ligase activity	7/443	31/18410	7.10480792745062e-06	0.000243694911911556	0.000201926120043333	ACSF2/SLC27A2/ACSM3/ACSS3/ACSM2B/ACSM2A/ACSM5	7
MF	GO:0015645	fatty acid ligase activity	6/443	22/18410	1.00935442543307e-05	0.000314735061748675	0.00026079013862864	ACSF2/SLC27A2/ACSM3/ACSM2B/ACSM2A/ACSM5	6
MF	GO:0072349	modified amino acid transmembrane transporter activity	6/443	22/18410	1.00935442543307e-05	0.000314735061748675	0.00026079013862864	SLC19A2/SLC16A12/SLC6A13/SLC7A9/SLC13A3/SLC3A1	6
MF	GO:0015020	glucuronosyltransferase activity	7/443	34/18410	1.36563472814385e-05	0.000407315401524643	0.000337502404209463	UGT1A1/LARGE1/UGT1A6/UGT1A7/UGT2A3/UGT1A5/UGT1A9	7
MF	GO:1901682	sulfur compound transmembrane transporter activity	8/443	52/18410	3.13793877821649e-05	0.000896927500773547	0.000743196026419696	SLC19A2/SLC6A13/SLC1A1/ABCC2/SLC7A9/SLC13A1/SLC13A3/SLC3A1	8
MF	GO:0019825	oxygen binding	7/443	39/18410	3.51954499384899e-05	0.000954026673937318	0.000790508522212908	HBA2/HBA1/HBB/CYP3A5/ALB/CYP8B1/CYP17A1	7
MF	GO:0043236	laminin binding	6/443	27/18410	3.61584453678867e-05	0.000954026673937318	0.000790508522212908	ECM1/CTSS/BCAM/ITGA3/LGALS1/SLIT2	6
MF	GO:0016877	ligase activity, forming carbon-sulfur bonds	7/443	41/18410	4.93545132242851e-05	0.00125397022488369	0.00103904238366916	ACSF2/SLC27A2/ACSM3/ACSS3/ACSM2B/ACSM2A/ACSM5	7
MF	GO:0005343	organic acid:sodium symporter activity	6/443	30/18410	6.82299942325363e-05	0.00167163485869714	0.00138512018366803	SLC13A2/SLC6A13/SLC5A12/SLC1A1/SLC23A1/SLC13A3	6
MF	GO:0016408	C-acyltransferase activity	5/443	20/18410	9.06992473968687e-05	0.0021455063349742	0.00177777109235242	ACAT1/ACSM3/ACSM2B/ACSM2A/ACSM5	5
MF	GO:0140272	exogenous protein binding	9/443	77/18410	9.45297798581933e-05	0.00216158096609069	0.00179109056573419	AXL/ALB/TFRC/NECTIN2/ITGA5/NCAM1/EFNB2/ACE2/TYRO3	9
MF	GO:0008391	arachidonic acid monooxygenase activity	5/443	21/18410	0.000116701406411979	0.00254632455211068	0.00210988991581981	CYP4Z1/CYP4A22/CYP2B6/CYP4A11/CYP4F2	5
MF	GO:0046873	metal ion transmembrane transporter activity	24/443	428/18410	0.000118778987853559	0.00254632455211068	0.00210988991581981	SCN3A/TRPM6/SLC17A4/SLC12A3/TRPM3/KCNJ16/SLC13A2/SLC8A1/SLC6A13/SLC9A4/SLC5A12/SLC17A1/TRPC6/LRRC55/SLC1A1/SLC23A1/SLC4A4/KCNK5/SCNN1G/SLC17A3/SLC13A1/SLC13A3/KCNJ10/KCNJ15	24
MF	GO:0033293	monocarboxylic acid binding	9/443	81/18410	0.000140466864993817	0.0029200081632048	0.00241952494726192	ALB/UGT1A1/AFM/RIDA/PCCA/SERPINA5/UGT1A7/UGT1A9/FABP1	9
MF	GO:0005539	glycosaminoglycan binding	16/443	234/18410	0.000183111408315677	0.0036945419442516	0.00306130527834259	BGN/ENG/APOH/F11/HRG/SLIT2/APLP1/SERPINA5/KNG1/DPYSL3/NELL1/HBEGF/SOST/SULF1/ANGPTL3/SPOCK2	16
MF	GO:0019842	vitamin binding	12/443	148/18410	0.000247764177725098	0.00485617788341192	0.00402383927733994	ALB/AFM/PCCA/GLDC/CALB1/FTCD/DDC/CUBN/SHMT1/PSAT1/AGXT2/RBP4	12
MF	GO:0016705	oxidoreductase activity, acting on paired donors, with incorporation or reduction of molecular oxygen	13/443	177/18410	0.000365881150436793	0.00697206858887889	0.00577707079637042	CYP3A5/CYP27B1/CYP4Z1/CYP4A22/PTGIS/CYP8B1/CYP2B6/PAH/CYP4A11/BBOX1/CYP4F2/FMO1/CYP17A1	13
MF	GO:0001618	virus receptor activity	8/443	76/18410	0.00047566976521939	0.00863551224508848	0.00715540373231208	AXL/TFRC/NECTIN2/ITGA5/NCAM1/EFNB2/ACE2/TYRO3	8
MF	GO:0008191	metalloendopeptidase inhibitor activity	4/443	16/18410	0.000478351990252715	0.00863551224508848	0.00715540373231208	TIMP1/BST2/SPOCK1/SPOCK2	4
MF	GO:0016709	oxidoreductase activity, acting on paired donors, with incorporation or reduction of molecular oxygen, NAD(P)H as one donor, and incorporation of one atom of oxygen	6/443	43/18410	0.000538007584445675	0.00946341545973674	0.00784140608908675	CYP27B1/CYP4A22/CYP8B1/CYP2B6/CYP4F2/FMO1	6
MF	GO:0008392	arachidonic acid epoxygenase activity	4/443	17/18410	0.000613713954144174	0.0105251943135726	0.008721198295733	CYP4Z1/CYP2B6/CYP4A11/CYP4F2	4
MF	GO:1901681	sulfur compound binding	16/443	267/18410	0.000786470779387774	0.0131589988941467	0.0109035743483799	APOH/ALDH6A1/PCCA/F11/HRG/SLIT2/APLP1/SERPINA5/CD34/KNG1/DPYSL3/NELL1/ACADL/HBEGF/SOST/ANGPTL3	16
MF	GO:0015171	amino acid transmembrane transporter activity	8/443	84/18410	0.000930867323172247	0.01520416627848	0.0125982043737597	SLC38A11/SLC6A13/SLC1A1/SLC7A9/SLC36A2/SLC6A19/SLC3A1/SLC47A1	8
MF	GO:0015103	inorganic anion transmembrane transporter activity	11/443	151/18410	0.00108758530682465	0.0173507795460862	0.014376892672835	SLC12A3/SLC17A1/SLC1A1/ABCC2/FXYD1/SLC22A8/SLC4A4/APOL1/SLC17A3/SLC13A1/SLC4A1	11
MF	GO:0001972	retinoic acid binding	4/443	20/18410	0.00117994686536468	0.0183964443100038	0.0152433327104528	UGT1A1/SERPINA5/UGT1A7/UGT1A9	4
MF	GO:0042887	amide transmembrane transporter activity	5/443	35/18410	0.00141150866573013	0.0204966811117991	0.0169835933717531	SLC19A2/TAPBP/SLC15A3/SLC13A3/SLC47A1	5
MF	GO:0019203	carbohydrate phosphatase activity	3/443	10/18410	0.00146404865084279	0.0204966811117991	0.0169835933717531	G6PC1/PFKFB2/FBP1	3
MF	GO:0031720	haptoglobin binding	3/443	10/18410	0.00146404865084279	0.0204966811117991	0.0169835933717531	HBA2/HBA1/HBB	3
MF	GO:0034713	type I transforming growth factor beta receptor binding	3/443	10/18410	0.00146404865084279	0.0204966811117991	0.0169835933717531	TGFB1/ENG/SMAD6	3
MF	GO:0050308	sugar-phosphatase activity	3/443	10/18410	0.00146404865084279	0.0204966811117991	0.0169835933717531	G6PC1/PFKFB2/FBP1	3
MF	GO:0005436	sodium:phosphate symporter activity	3/443	11/18410	0.00197727715420256	0.0261362894560615	0.0216565847878982	SLC17A4/SLC17A1/SLC17A3	3
MF	GO:0019838	growth factor binding	10/443	139/18410	0.00198460141836679	0.0261362894560615	0.0216565847878982	LRRC32/PXDN/IGFBP2/ENG/NRROS/FLT4/IGFBP5/VASN/PDGFRB/LRP2	10
MF	GO:0030170	pyridoxal phosphate binding	6/443	55/18410	0.00200790597723096	0.0261362894560615	0.0216565847878982	ALB/GLDC/DDC/SHMT1/PSAT1/AGXT2	6
MF	GO:0005501	retinoid binding	5/443	38/18410	0.00205737555485032	0.0261362894560615	0.0216565847878982	UGT1A1/SERPINA5/UGT1A7/UGT1A9/RBP4	5
MF	GO:0019840	isoprenoid binding	5/443	38/18410	0.00205737555485032	0.0261362894560615	0.0216565847878982	UGT1A1/SERPINA5/UGT1A7/UGT1A9/RBP4	5
MF	GO:0070279	vitamin B6 binding	6/443	56/18410	0.00220404970640295	0.0274905108834986	0.0227786955302888	ALB/GLDC/DDC/SHMT1/PSAT1/AGXT2	6
MF	GO:0005160	transforming growth factor beta receptor binding	4/443	24/18410	0.00239851090688166	0.0288662891600143	0.0239186683234736	TGFB1/ENG/BAMBI/SMAD6	4
MF	GO:0050431	transforming growth factor beta binding	4/443	24/18410	0.00239851090688166	0.0288662891600143	0.0239186683234736	LRRC32/ENG/NRROS/VASN	4
MF	GO:0008201	heparin binding	11/443	168/18410	0.00254530849720927	0.0296485132464651	0.0245668208578965	APOH/F11/HRG/SLIT2/APLP1/SERPINA5/KNG1/NELL1/HBEGF/SOST/ANGPTL3	11
MF	GO:0008194	UDP-glycosyltransferase activity	10/443	144/18410	0.00257283739228944	0.0296485132464651	0.0245668208578965	MFNG/UGT1A1/LARGE1/UGT1A6/UGT1A7/UGT2A3/UGT1A5/UGT1A9/MGAT5/COLGALT2	10
MF	GO:0016712	oxidoreductase activity, acting on paired donors, with incorporation or reduction of molecular oxygen, reduced flavin or flavoprotein as one donor, and incorporation of one atom of oxygen	5/443	40/18410	0.00259316442388907	0.0296485132464651	0.0245668208578965	CYP3A5/CYP4Z1/CYP2B6/CYP4A11/CYP4F2	5
MF	GO:0070330	aromatase activity	4/443	25/18410	0.00280175884714434	0.0310001059538874	0.0256867534373166	CYP3A5/CYP4Z1/CYP4A11/CYP4F2	4
MF	GO:0070696	transmembrane receptor protein serine/threonine kinase binding	4/443	25/18410	0.00280175884714434	0.0310001059538874	0.0256867534373166	BMP2/PYCARD/CDH5/SMAD6	4
MF	GO:0004857	enzyme inhibitor activity	19/443	390/18410	0.00301508121114555	0.0328308842991405	0.0272037402509373	TIMP1/BST2/UGT1A1/PPP1R14A/HRG/APOC3/SLIT2/SERPINA5/UGT1A7/SERPINA6/KNG1/MRLN/CDKN1C/SPOCK1/MGAT5/SNCA/ANGPTL3/SPINK1/SPOCK2	19
MF	GO:0031994	insulin-like growth factor I binding	3/443	13/18410	0.00330671780054957	0.0354438814246407	0.0293688752022494	IGFBP2/IGFBP5/LRP2	3
MF	GO:0005344	oxygen carrier activity	3/443	14/18410	0.00413400235281734	0.0429685699095863	0.0356038480146948	HBA2/HBA1/HBB	3
MF	GO:0070700	BMP receptor binding	3/443	14/18410	0.00413400235281734	0.0429685699095863	0.0356038480146948	BMP2/PYCARD/CDH5	3
MF	GO:0016209	antioxidant activity	7/443	85/18410	0.00438453376076209	0.0448923904460118	0.0371979297849415	HBA2/HBA1/HBB/PXDN/ALB/APOM/FABP1	7
MF	GO:0016645	oxidoreductase activity, acting on the CH-NH group of donors	4/443	29/18410	0.00487715511424151	0.048363787044563	0.0400743363573178	AASS/PRODH2/PIPOX/DMGDH	4
MF	GO:0033612	receptor serine/threonine kinase binding	4/443	29/18410	0.00487715511424151	0.048363787044563	0.0400743363573178	BMP2/PYCARD/CDH5/SMAD6	4
MF	GO:0003779	actin binding	20/443	439/18410	0.00501815170979041	0.048363787044563	0.0400743363573178	ARPC1B/FHL3/FSCN1/SHANK3/MYO1C/FXYD5/MYOZ2/DAAM2/ENC1/FLNA/FMNL3/MTSS2/CORO2B/TMOD1/CLMN/SCIN/MAP1B/WIPF3/SNCA/TMSB15A	20
MF	GO:0005452	inorganic anion exchanger activity	3/443	15/18410	0.00507608260526026	0.048363787044563	0.0400743363573178	SLC22A8/SLC4A4/SLC4A1	3
MF	GO:1904680	peptide transmembrane transporter activity	3/443	15/18410	0.00507608260526026	0.048363787044563	0.0400743363573178	TAPBP/SLC15A3/SLC13A3	3
MF	GO:0015026	coreceptor activity	5/443	47/18410	0.00527067005096567	0.0495298582871568	0.0410405454581321	NECTIN2/ENG/GPC6/RAMP2/RAMP3	5
MF	GO:0005310	dicarboxylic acid transmembrane transporter activity	4/443	30/18410	0.00552228113487198	0.0505104647802957	0.0418530780748192	SLC13A2/SLC1A1/ABCC2/SLC13A3	4
MF	GO:0042910	xenobiotic transmembrane transporter activity	4/443	30/18410	0.00552228113487198	0.0505104647802957	0.0418530780748192	SLC6A13/ABCC2/SLC17A3/SLC47A1	4
MF	GO:0015556	C4-dicarboxylate transmembrane transporter activity	3/443	16/18410	0.00613709736256969	0.0553953788253001	0.0459007281965046	SLC13A2/SLC1A1/SLC13A3	3
MF	GO:0090482	vitamin transmembrane transporter activity	4/443	31/18410	0.00622196714237598	0.0554320709048042	0.0459311313312786	SLC19A2/SLC23A1/SLC2A2/RBP4	4
