# Supplementary material for: Identification of hub genes and their correlation with immune infiltrating cells in membranous nephropathy: an integrated bioinformatics analysis
Source: Eur J Med Res. 2023 Nov 16;28:525. doi: 10.1186/s40001-023-01311-3 (PMC10652554; doi:10.1186/s40001-023-01311-3)
Supplement: Supplementary file 4 — Additional file 4. KEGG enrichment analyses. [file 40001_2023_1311_MOESM4_ESM.xls]

ID	Description	GeneRatio	BgRatio	pvalue	p.adjust	qvalue	geneID	Count
hsa00982	Drug metabolism - cytochrome P450	11/247	72/8190	8.92420356325189e-06	0.00231136872288224	0.00210423326122992	CYP3A5/UGT1A1/ADH6/UGT1A6/CYP2B6/UGT1A7/GSTA2/UGT2A3/UGT1A5/UGT1A9/FMO1	11
hsa00040	Pentose and glucuronate interconversions	7/247	35/8190	6.80289183580254e-05	0.00687619090221943	0.00625997464782423	UGT1A1/UGT1A6/UGT1A7/UGT2A3/UGT1A5/SORD/UGT1A9	7
hsa00140	Steroid hormone biosynthesis	9/247	62/8190	8.95471074371564e-05	0.00687619090221943	0.00625997464782423	CYP3A5/UGT1A1/UGT1A6/UGT1A7/UGT2A3/HSD11B2/UGT1A5/UGT1A9/CYP17A1	9
hsa00980	Metabolism of xenobiotics by cytochrome P450	10/247	78/8190	0.000107529794289531	0.00687619090221943	0.00625997464782423	CYP3A5/UGT1A1/ADH6/UGT1A6/CYP2B6/UGT1A7/GSTA2/UGT2A3/UGT1A5/UGT1A9	10
hsa00983	Drug metabolism - other enzymes	10/247	80/8190	0.000133461324092077	0.00687619090221943	0.00625997464782423	UGT1A1/UPP2/UGT1A6/UGT1A7/GSTA2/UGT2A3/UPB1/DPYS/UGT1A5/UGT1A9	10
hsa00260	Glycine, serine and threonine metabolism	7/247	40/8190	0.000165841746187965	0.00687619090221943	0.00625997464782423	GLDC/PIPOX/DMGDH/SHMT1/PSAT1/AGXT2/DAO	7
hsa00830	Retinol metabolism	9/247	68/8190	0.000185842997357282	0.00687619090221943	0.00625997464782423	CYP3A5/UGT1A1/ADH6/UGT1A6/CYP2B6/UGT1A7/UGT2A3/UGT1A5/UGT1A9	9
hsa00053	Ascorbate and aldarate metabolism	6/247	30/8190	0.000228701868739057	0.00740422300042696	0.0067406866575722	UGT1A1/UGT1A6/UGT1A7/UGT2A3/UGT1A5/UGT1A9	6
hsa05204	Chemical carcinogenesis - DNA adducts	8/247	69/8190	0.00104192192075969	0.0242289838790496	0.0220576809140708	CYP3A5/UGT1A1/UGT1A6/UGT1A7/GSTA2/UGT2A3/UGT1A5/UGT1A9	8
hsa04610	Complement and coagulation cascades	9/247	86/8190	0.00108298898368776	0.0242289838790496	0.0220576809140708	KLKB1/C1R/F11/THBD/SERPINA5/PLG/KNG1/F2R/CFI	9
hsa00650	Butanoate metabolism	5/247	27/8190	0.00112257840366253	0.0242289838790496	0.0220576809140708	ACAT1/ACSM3/ACSM2B/ACSM2A/ACSM5	5
hsa04966	Collecting duct acid secretion	5/247	27/8190	0.00112257840366253	0.0242289838790496	0.0220576809140708	ATP6V0D2/ATP6V0A4/ATP6V1G3/ATP6V1B1/SLC4A1	5
hsa04976	Bile secretion	9/247	89/8190	0.00138427650461532	0.0275790472842591	0.0251075252658973	UGT1A1/UGT1A6/UGT1A7/ABCC2/SLC22A8/UGT2A3/SLC4A4/UGT1A5/UGT1A9	9
hsa00860	Porphyrin metabolism	6/247	43/8190	0.0016923215554569	0.0313079487759527	0.0285022577761163	UGT1A1/UGT1A6/UGT1A7/UGT2A3/UGT1A5/UGT1A9	6
hsa00630	Glyoxylate and dicarboxylate metabolism	5/247	30/8190	0.00184082893425956	0.031784979598215	0.0289365390367818	PCCA/GLDC/ACAT1/HAO2/SHMT1	5
hsa00770	Pantothenate and CoA biosynthesis	4/247	21/8190	0.00322360042542539	0.0521820318865736	0.0475056904799532	ENPP3/UPB1/DPYS/VNN1	4
