# Supplementary material for: Identification of hub genes and their correlation with immune infiltrating cells in membranous nephropathy: an integrated bioinformatics analysis
Source: Eur J Med Res. 2023 Nov 16;28:525. doi: 10.1186/s40001-023-01311-3 (PMC10652554; doi:10.1186/s40001-023-01311-3)
Supplement: Supplementary file 5 — Additional file 5. Gene set enrichment analysis. [file 40001_2023_1311_MOESM5_ESM.xls]

ID	Description	setSize	enrichmentScore	NES	pvalue	p.adjust	qvalue	rank	leading_edge	core_enrichment
GSE37533_PPARG1_FOXP3_VS_FOXP3_TRANSDUCED_CD4_TCELL_DN	GSE37533_PPARG1_FOXP3_VS_FOXP3_TRANSDUCED_CD4_TCELL_DN	197	0.654946912287264	2.62203827439434	1e-10	5.00816603085359e-09	2.27879994403631e-09	3852	tags=50%, list=15%, signal=43%	BST2/LRRC32/FHL3/OAS1/EHD4/IRF1/APOL1/ISG15/SLC15A3/OAS3/LY6E/BTN3A1/TAP1/IL15RA/IFI6/VEGFC/IFI27/HLA-C/IDO1/PSMB10/RSAD2/OAS2/SECTM1/GBP2/PLA1A/CXCL10/APOL6/TAP2/UBA7/PSMB8/APOBEC3G/IFIT3/BAK1/HLA-A/TLR3/CD47/SAMHD1/LGALS8/CSF1/HLA-E/SIDT2/RABAC1/YEATS2/MX2/MYD88/PLEKHA4/PSMB9/IFITM2/HLA-F/WARS1/FBXL7/IFI30/TRIM21/PML/UBE2L6/PRKD2/THEMIS2/SLFN12/IFIT2/GBP1/RHBDF2/RTP4/PARP12/HLA-B/NMI/IFITM1/GSD…
GSE6269_HEALTHY_VS_FLU_INF_PBMC_DN	GSE6269_HEALTHY_VS_FLU_INF_PBMC_DN	154	0.668790787154644	2.59424088984008	1e-10	5.00816603085359e-09	2.27879994403631e-09	4693	tags=66%, list=19%, signal=54%	ZYX/OAS1/TGFB1/PLD3/ISG15/EMP3/OAS3/LY6E/SLC43A3/ADM/IFI6/IFI27/TAGLN2/RSAD2/SCAMP4/GNAI2/OAS2/PHACTR2/WAS/FXYD6/CD74/SH3BGRL3/PPDPF/NFIC/ARHGDIA/RAB11B/TLN1/IFIT3/HLA-A/S100A11/SPI1/CTSD/CALU/ATN1/H1-0/MX2/GRN/ETV5/IFITM2/LGALS3BP/R3HDM4/CTIF/TFE3/STRN4/GPSM3/NUCB1/PML/RNASE2/DCAF15/STAB1/ATP2A2/MSN/MID1IP1/G6PC3/NMI/IFITM1/MX1/GRB2/LSP1/RNF40/KDELR1/MINK1/IFI35/IFITM3/ARHGEF11/AGPAT1/TRIM25/LMN…
GSE19888_ADENOSINE_A3R_INH_PRETREAT_AND_ACT_BY_A3R_VS_TCELL_MEMBRANES_ACT_MAST_CELL_UP	GSE19888_ADENOSINE_A3R_INH_PRETREAT_AND_ACT_BY_A3R_VS_TCELL_MEMBRANES_ACT_MAST_CELL_UP	197	0.646691114813578	2.58898671470983	1e-10	5.00816603085359e-09	2.27879994403631e-09	3708	tags=55%, list=15%, signal=47%	BST2/FXYD5/TIMP1/OAS1/IRF1/ISG15/TAPBP/OAS3/LY6E/TAP1/MPEG1/GBP4/GIMAP4/LYN/GIMAP7/IL2RG/CCL5/TUBB6/HCK/BATF2/LCP2/PSMB10/STING1/DTX3L/TNFAIP2/RSAD2/SERPINB9/OAS2/ZNFX1/SLFN5/GBP2/CXCL10/CD180/CMPK2/STXBP1/GZMB/UBA7/MAP1S/PSMB8/IFIT3/TLR3/P2RY13/SLAMF7/SAMHD1/GNB4/PTPRC/HLA-E/CD40/B4GALT5/MX2/PSMB9/SLAMF8/CXCL9/IKZF1/WARS1/RNASE6/C2/AOAH/TRIM21/PML/UBE2L6/THEMIS2/IFIT2/RTP4/PARP12/SELL/CALHM6/DCK…
GSE37533_PPARG2_FOXP3_VS_FOXP3_TRANSDUCED_CD4_TCELL_DN	GSE37533_PPARG2_FOXP3_VS_FOXP3_TRANSDUCED_CD4_TCELL_DN	194	0.636631568681221	2.54913826635	1e-10	5.00816603085359e-09	2.27879994403631e-09	3871	tags=50%, list=16%, signal=43%	FHL3/OAS1/C1R/IRF1/APOL1/ISG15/SLC15A3/OAS3/LY6E/BTN3A1/ELF4/TAP1/IL15RA/IFI6/HLA-C/CX3CL1/IDO1/PSMB10/MAP2/RSAD2/MFSD12/OAS2/SECTM1/PLA1A/CXCL10/APOL6/TAP2/UBA7/PSMB8/APOBEC3G/IFIT3/BAK1/HLA-A/TLR3/CD47/SAMHD1/LGALS8/CSF1/SIDT2/YEATS2/MX2/MYD88/PLEKHA4/PSMB9/HLA-F/WARS1/FBXL7/IFI30/TRIM21/PML/UBE2L6/PRKD2/THEMIS2/SLFN12/IFIT2/GBP1/FAM20B/RHBDF2/RTP4/PARP12/GMDS/HLA-B/NMI/GSDMD/MX1/MEF2C/STARD5/C…
GSE2405_0H_VS_12H_A_PHAGOCYTOPHILUM_STIM_NEUTROPHIL_UP	GSE2405_0H_VS_12H_A_PHAGOCYTOPHILUM_STIM_NEUTROPHIL_UP	198	0.632652212456618	2.53516300735028	1e-10	5.00816603085359e-09	2.27879994403631e-09	4322	tags=55%, list=17%, signal=46%	ECM1/RFLNB/HS3ST3B1/EHD3/SPN/ENC1/FMNL3/TAPBP/GNG2/NKG7/TRIB2/TAP1/CARD6/S1PR1/GIMAP7/TNFRSF1B/NXPE3/PPP1R18/ITGB3/RELB/KLF2/TOX2/CD48/CCND2/S1PR4/RASA3/STING1/QSOX1/ST3GAL2/RSAD2/HVCN1/GPR65/CNN2/CD200/TGFBR2/SLFN5/CMPK2/ITGB2/CST7/ARHGAP20/IFIT3/ST6GAL1/GLIPR2/FAM189B/ARHGAP1/IER5/RGS19/ARRB2/ASAP1/MYD88/RCAN3/RIN3/GRK6/IL2RB/B3GALT4/PSEN2/PML/FLT3LG/TSPAN31/FRMD8/PRKCH/CTSW/NAB2/SELL/PRF1/HLA-…
GSE9988_ANTI_TREM1_AND_LPS_VS_VEHICLE_TREATED_MONOCYTES_DN	GSE9988_ANTI_TREM1_AND_LPS_VS_VEHICLE_TREATED_MONOCYTES_DN	195	0.632062289878549	2.53333408442082	1e-10	5.00816603085359e-09	2.27879994403631e-09	4562	tags=57%, list=18%, signal=47%	ENG/RAB31/TGFBI/ENC1/NECTIN2/LAPTM5/ARPC1B/GIMAP8/LGALS1/EMP3/DUSP7/MPEG1/CXCL16/CSF1R/CMTM3/MLXIP/PPP1R18/HCK/ABI3/ARRB1/BCL3/IL10RA/RASSF2/GNAI2/SH2D3C/FAM89B/CTDSP1/BCL9L/CSK/NFIC/PLXNB2/MAP7D1/MYO1F/TRIM8/CBL/RGS19/PPP1R9B/EXTL3/IL27RA/GRN/RHOG/TMED9/CENPB/CALHM2/TWF2/MARCKSL1/ZC3H10/PATZ1/SUN2/CX3CR1/CD14/IFI30/FAM78A/GNB2/RASSF5/SLC16A3/PLEKHO2/MOB3A/ELOVL1/TGIF2/YWHAG/TNRC18/MAP3K3/ATF5/PL…
GSE42021_TREG_PLN_VS_CD24INT_TREG_THYMUS_DN	GSE42021_TREG_PLN_VS_CD24INT_TREG_THYMUS_DN	198	0.631048896516451	2.52873820209302	1e-10	5.00816603085359e-09	2.27879994403631e-09	3419	tags=45%, list=14%, signal=39%	BST2/TGM2/CTSS/OAS1/C1R/IRF1/APOL1/ISG15/TAPBP/OAS3/LY6E/BTN3A1/TAP1/TNFRSF1B/HEG1/BTN3A2/IFI27/HLA-C/SEMA3F/IDO1/PSMB10/CA11/TEAD4/C1S/OAS2/SECTM1/ST8SIA4/GBP2/CD74/APOL6/PLAUR/TAP2/UBA7/PSMB8/IFIT3/HLA-A/TLR3/CD47/SAMHD1/HLA-E/MX2/DENND5A/MYD88/PSMB9/PJA1/PSENEN/HLA-F/LGALS3BP/WARS1/IL32/IFI30/NUCB1/TRIM21/PML/FLT3LG/UBE2L6/GBP1/RTP4/PARP12/ADGRE1/PELO/HLA-B/NMI/IFITM1/MX1/RBCK1/TAPBPL/CASP1/SP…
GSE9988_LPS_VS_VEHICLE_TREATED_MONOCYTE_DN	GSE9988_LPS_VS_VEHICLE_TREATED_MONOCYTE_DN	196	0.629803384615526	2.51811152465105	1e-10	5.00816603085359e-09	2.27879994403631e-09	5544	tags=64%, list=22%, signal=50%	PLEKHO1/ENG/RAB31/TGFBI/TYROBP/HHEX/ENC1/LAPTM5/ARPC1B/LGALS1/DUSP7/MPEG1/CXCL16/CSF1R/TIMP2/CMTM3/MLXIP/NCOR2/PPP1R18/PIP5K1C/SH2D3C/NACC2/FAM89B/CTDSP1/CSK/NFIC/LYL1/PLXNB2/MAP7D1/MYO1F/S100A11/ARHGAP1/RGS19/PPP1R9B/EXTL3/IL27RA/GRN/FRAT2/RHOG/CENPB/CALHM2/TWF2/APBB1IP/DGKZ/CX3CR1/IFI30/FAM78A/BRD3/PLEKHO2/ELOVL1/TGIF2/GLTP/RARA/MAP3K3/ATF5/PLIN3/CLIC1/APOBR/ARHGAP45/TACC3/SETD1B/DOK2/USP22/COR…
GSE6269_FLU_VS_E_COLI_INF_PBMC_UP	GSE6269_FLU_VS_E_COLI_INF_PBMC_UP	159	0.63969159940029	2.49674738220804	1e-10	5.00816603085359e-09	2.27879994403631e-09	5043	tags=56%, list=20%, signal=45%	ZYX/OAS1/TGFB1/ISG15/EMP3/OAS3/IFI6/AGRN/MYO9B/RSAD2/GNAI2/OAS2/SHC1/PHACTR2/ACTN4/WAS/CD74/DLGAP4/UBA7/ARHGDIA/TLN1/HLA-A/MX2/COMT/CHST12/IFITM2/GOLGA2/LGALS3BP/WIPF1/IDS/LIMD2/STRN4/NUCB1/RUBCN/TRIM21/DCAF15/SLC4A2/ATP2A2/CCND3/PARP12/CNOT3/HLA-B/ATP13A1/IFITM1/POU2F2/MX1/RNF40/KDELR1/HECTD3/IFI35/NUP62/MARK2/IFITM3/COPS7A/MAU2/IRF7/LMNB1/SZRD1/KCTD13/GAK/DCTN1/BRD2/EIF4G1/AP3D1/LRRFIP1/SREBF2/…
GSE9988_ANTI_TREM1_VS_VEHICLE_TREATED_MONOCYTES_DN	GSE9988_ANTI_TREM1_VS_VEHICLE_TREATED_MONOCYTES_DN	195	0.62241750908949	2.49467736925057	1e-10	5.00816603085359e-09	2.27879994403631e-09	4450	tags=56%, list=18%, signal=46%	GIMAP1/ENG/CYBB/TGFBI/NECTIN2/ARPC1B/GIMAP8/LGALS1/DUSP7/MPEG1/PECAM1/CXCL16/CSF1R/CMTM3/MLXIP/LILRB1/CFP/HCK/ARRB1/BCL3/IL10RA/RASSF2/TNFAIP2/SH2D3C/PPM1F/ORAI2/TGFBR2/FAM89B/BCL9L/CSK/PLXNB2/MAP7D1/TOR1B/MYO1F/TRIM8/ARHGAP1/RGS19/LILRB2/PPP1R9B/C1orf162/IL27RA/GRN/MYD88/RHOG/CALHM2/TWF2/MARCKSL1/EFHD2/GPR107/SUN2/SIPA1/CD14/FAM78A/GNB2/USB1/BRD3/RASSF5/MIDEAS/NISCH/ELOVL1/TGIF2/GLTP/TNRC18/NFAM…
GSE42021_CD24HI_VS_CD24INT_TREG_THYMUS_DN	GSE42021_CD24HI_VS_CD24INT_TREG_THYMUS_DN	199	0.621918202469665	2.49210107245594	1e-10	5.00816603085359e-09	2.27879994403631e-09	4008	tags=52%, list=16%, signal=44%	BST2/TGM2/CTSS/OAS1/C1R/IRF1/APOL1/ISG15/TAPBP/SLC15A3/OAS3/LY6E/TAP1/IFI6/BTN3A2/IFI27/HLA-C/SEMA3F/IDO1/PSMB10/C1S/SERPINB9/OAS2/SECTM1/HCP5/ST8SIA4/APOL6/PLAUR/TAP2/UBA7/PSMB8/IFIT3/HLA-A/TLR3/CD47/SAMHD1/HLA-E/MX2/MYD88/PSMB9/PJA1/IFITM2/HLA-F/LGALS3BP/WARS1/IL32/IFI30/RASGRP3/NUCB1/RUBCN/TRIM21/PML/FLT3LG/SLC2A3/UBE2L6/PRKD2/IFIT2/GBP1/RTP4/PARP12/ADGRE1/HLA-B/NMI/IFITM1/MX1/RBCK1/GTPBP1/TAP…
GSE369_PRE_VS_POST_IL6_INJECTION_SOCS3_KO_LIVER_DN	GSE369_PRE_VS_POST_IL6_INJECTION_SOCS3_KO_LIVER_DN	196	0.619804641536453	2.47813404787897	1e-10	5.00816603085359e-09	2.27879994403631e-09	3634	tags=52%, list=15%, signal=44%	ZYX/ENG/PLD3/LRP10/CD4/PLXND1/ZNF185/PECAM1/CSF1R/TIMP2/AGRN/TSPAN4/IL10RB/PLXNC1/TBXAS1/MAP3K11/TNFAIP2/MYO9B/PIP5K1C/OAS2/ST8SIA4/ARSA/FAM89B/TBC1D2B/MAZ/RAB11B/MYO1F/RANGAP1/SGSH/TMEM259/RGS19/ARRB2/SART1/SORBS3/GRN/PLD2/SCD/GDF11/TBC1D9B/RHOG/B3GALT4/ATP6V0C/MAN2B1/IKZF1/DGKZ/ZFPL1/RNASE6/TFE3/PLCB3/GPSM3/RPS6KA2/NUCB1/IGF1/GDI1/NISCH/STAB1/SLC4A2/ZBED1/CST3/CPSF1/SF3A1/GAS7/PRKCSH/RNF40/PCSK…
GSE42021_TREG_VS_TCONV_PLN_UP	GSE42021_TREG_VS_TCONV_PLN_UP	199	0.618071278864257	2.47668598667035	1e-10	5.00816603085359e-09	2.27879994403631e-09	3852	tags=46%, list=15%, signal=39%	BST2/CTSS/OAS1/EHD4/C1R/IRF1/APOL1/ISG15/TAPBP/OAS3/TAP1/HEG1/IFI27/HLA-C/IL10RB/IDO1/PSMB10/C1S/RSAD2/OAS2/SECTM1/GBP2/CXCL10/APOL6/PLAUR/TAP2/PSMB8/IFIT3/HLA-A/TLR3/CD47/SAMHD1/CSF1/HLA-E/HK1/MX2/MYD88/PSMB9/BMPR2/IFITM2/HLA-F/LGALS3BP/WARS1/IFI30/RASGRP3/TRIM21/PML/UBE2L6/PRKD2/THEMIS2/IFIT2/GBP1/RTP4/PARP12/HLA-B/NMI/IFITM1/MX1/RBCK1/GTPBP1/SP110/IRF9/MSX1/STAT1/IFI35/BATF3/IFITM3/IFIH1/IRF7/…
GSE42021_TREG_PLN_VS_TREG_PRECURSORS_THYMUS_DN	GSE42021_TREG_PLN_VS_TREG_PRECURSORS_THYMUS_DN	199	0.617987557038462	2.47635050324017	1e-10	5.00816603085359e-09	2.27879994403631e-09	3830	tags=46%, list=15%, signal=39%	BST2/OAS1/EHD4/IRF1/APOL1/ISG15/TAPBP/SLC15A3/OAS3/LY6E/BTN3A1/TAP1/GATA3/IL15RA/IFI6/HEG1/IFI27/HLA-C/PSMB10/C1S/RSAD2/SERPINB9/OAS2/APOL6/TAP2/TNNC2/PSMB8/IFIT3/HLA-A/TLR3/PARVA/CD47/SAMHD1/HLA-E/MX2/MYD88/RGS11/PSMB9/BMPR2/IFITM2/HLA-F/LGALS3BP/IFI30/RASGRP3/TRIM21/PML/UBE2L6/PRKD2/THEMIS2/IFIT2/GBP1/PARP12/ADGRE1/HLA-B/NMI/IFITM1/MX1/RBCK1/GTPBP1/DUSP22/SP110/IRF9/STAT1/IFI35/IFITM3/TCIRG1/IF…
GSE29618_PDC_VS_MDC_DN	GSE29618_PDC_VS_MDC_DN	194	0.618076031758827	2.47483998843154	1e-10	5.00816603085359e-09	2.27879994403631e-09	4151	tags=56%, list=17%, signal=47%	PLEKHO1/FCN1/TIMP1/RAB31/LST1/LGALS1/EMP3/OAS3/PTGER4/ANXA1/CSTA/HK2/MNDA/S100A4/PLXNC1/CFP/SERINC5/HCK/SLCO3A1/LMNA/MEGF9/ARRB1/TNFAIP2/NDRG2/CNN2/LILRA1/PTGS1/PDLIM1/GBP2/ITGB2/ZFP36L1/FGR/NCF2/BCL2A1/SPI1/P2RY13/PTPRC/C2CD2/CD93/ASAP1/ANXA2/RHOG/RIN3/IFITM2/STX11/FGL2/ALOX5/BASP1/PLBD1/CD86/EFHD2/HLA-DQB1/GMFG/ITGAX/LIMD2/IFI30/AOAH/RNH1/TUBA1A/RNASE2/YWHAH/SLC2A3/TMSB10/VEGFA/PILRA/GBP1/MSN/L…
GSE22935_WT_VS_MYD88_KO_MACROPHAGE_UP	GSE22935_WT_VS_MYD88_KO_MACROPHAGE_UP	197	0.61758741226248	2.47247189406724	1e-10	5.00816603085359e-09	2.27879994403631e-09	3653	tags=48%, list=15%, signal=41%	FCER1G/TRAM2/CYBB/CSF2RB/TYROBP/SULF1/SLC15A3/ITGA5/ELK3/ANXA1/TGFB1I1/CD37/INPP5D/TRPV2/CCL5/PPP1R18/CDK6/CFP/HCK/LCP2/FSTL1/CD48/LOXL1/NCKAP1L/NFKBIE/NIBAN2/DTX4/FBRS/HVCN1/WAS/PLOD3/SH3BGRL3/CSK/NCF2/HLA-DMB/IL17RA/ZNF469/CBL/SAMHD1/CMIP/UNC93B1/CD40/IL27RA/LIX1L/ANXA2/MGAT1/TMED9/STX11/SLAMF8/EFHD2/LGALS3BP/CCR1/SLC38A10/SEC24D/ITGAX/SOGA1/IFI30/CMTM7/JPT1/LITAF/SELPLG/CNPY3/PILRA/PIK3CG/MFSD…
GSE13485_CTRL_VS_DAY7_YF17D_VACCINE_PBMC_DN	GSE13485_CTRL_VS_DAY7_YF17D_VACCINE_PBMC_DN	197	0.615463816562953	2.46397021385616	1e-10	5.00816603085359e-09	2.27879994403631e-09	5043	tags=55%, list=20%, signal=44%	AXL/BST2/ATP10A/OAS1/ISG15/OAS3/LY6E/TAP1/GBP4/IL15RA/IFI6/MS4A7/LILRB1/HEG1/IFI27/PLXNC1/BATF2/LCP2/MYOF/DTX3L/RSAD2/OAS2/PLAC8/SECTM1/CXCL10/APOL6/JUP/CMPK2/PSMB8/IFIT3/TOR1B/GNGT2/RIN2/GBP3/MX2/ADA2/MYD88/PSMB9/IFITM2/SAMD4A/LGALS3BP/CCR1/C3AR1/CX3CR1/C2/UBE2L6/IFIT2/GBP1/RTP4/PARP12/NMI/ATP13A1/IFITM1/PARP14/MX1/SP110/IRF9/VSIG10L/STAT1/TNFSF13B/IFI35/IFITM3/IFIH1/IRF7/NID1/TRIM25/NAGK/CXCL11…
GSE19888_ADENOSINE_A3R_ACT_VS_TCELL_MEMBRANES_ACT_IN_MAST_CELL_UP	GSE19888_ADENOSINE_A3R_ACT_VS_TCELL_MEMBRANES_ACT_IN_MAST_CELL_UP	197	0.605776338469458	2.42518701194016	1e-10	5.00816603085359e-09	2.27879994403631e-09	2674	tags=40%, list=11%, signal=36%	MRC2/SDC3/ADGRE5/CTSS/TIMP1/TGFB1/TYROBP/C1R/IRF1/TBXA2R/GNG2/EFEMP2/CRIP1/HCST/COL3A1/IFNAR2/SYDE1/TRPV2/PPP1R18/ECSCR/SSC5D/C1QC/ADAM12/FERMT3/NCKAP1L/SPACA9/GNAI2/FADS1/GBP2/HLA-DMA/HIP1/APOL6/FUT11/TLN1/BAK1/ERG/MYO1F/IFI27L2/GALNS/GPM6B/PSMB9/MGAT1/CXCL9/GPX7/RCN3/CTSZ/SLC11A1/SLC38A10/ITGA1/FKBP1B/NRSN2/LY96/GPSM3/CPXM1/SELPLG/MYO1G/CD276/BACE1/CALHM6/ADAMTS2/NFAM1/VSIR/SNED1/ARHGDIB/ITGAM/…
GSE6259_FLT3L_INDUCED_DEC205_POS_DC_VS_CD8_TCELL_DN	GSE6259_FLT3L_INDUCED_DEC205_POS_DC_VS_CD8_TCELL_DN	169	0.615772632914492	2.42449846491636	1e-10	5.00816603085359e-09	2.27879994403631e-09	3799	tags=50%, list=15%, signal=42%	FSCN1/KIRREL1/SDC3/ATP10A/EHD4/ISG15/NKG7/GBP4/IL15RA/LTBP1/SLCO3A1/NOTCH1/PSMB10/ICAM1/SERPINB9/OAS2/PLAC8/SLFN5/GBP2/TSPO/CMPK2/GZMB/CSRP1/SYNGR2/IFIT3/SAMHD1/CSF1/GBP3/KEAP1/MMP14/MYD88/PSMB9/SLAMF8/CXCL9/EFHD2/LGALS3BP/GPR107/WARS1/CTSZ/AOAH/SLC29A3/TRIM21/PML/GMPPB/THEMIS2/CORO1B/CCL4/RTP4/PARP12/PRF1/RILPL1/JAML/ATP13A1/PARP14/MLKL/NUPR1/GATAD2A/LRP8/NLRC5/C3/IKBKE/IL18BP/IRF9/CERS6/STAT1/H…
GSE22886_NAIVE_BCELL_VS_MONOCYTE_DN	GSE22886_NAIVE_BCELL_VS_MONOCYTE_DN	198	0.604121069954577	2.42083305543602	1e-10	5.00816603085359e-09	2.27879994403631e-09	3862	tags=47%, list=16%, signal=40%	FCER1G/LYZ/MAFB/CDC42EP3/RAB31/CSF2RB/TYROBP/LGALS1/PLXND1/ANXA1/CSTA/MYDGF/KCTD12/TIMP2/TNFRSF1B/MNDA/LILRB1/S100A4/VIM/HCK/BCL3/IL10RA/TNFAIP2/ITGAL/PLXNB2/NCF2/MAP7D1/ZMIZ1/MYO1F/S100A11/TRIM8/CTSD/VCAN/RIN2/QPCT/CD300A/ARRB2/LILRB2/CD93/GRN/ANXA2/ABR/C5AR1/RHOG/MGAT1/TWF2/PLBD1/EFHD2/ATP6V0C/NOTCH2/SLC27A3/WARS1/SLC11A1/CD14/IFI30/LY96/MICAL2/RNH1/SLC16A3/PNPLA6/THEMIS2/DUSP3/ILK/VASP/ITGAM/P…
GSE9601_UNTREATED_VS_PI3K_INHIBITOR_TREATED_HCMV_INF_MONOCYTE_UP	GSE9601_UNTREATED_VS_PI3K_INHIBITOR_TREATED_HCMV_INF_MONOCYTE_UP	169	0.613435975160986	2.41529827829944	1e-10	5.00816603085359e-09	2.27879994403631e-09	4107	tags=46%, list=17%, signal=39%	EHD4/IRF1/PYCARD/CDH12/GBP4/GIMAP7/MYH9/PREX1/DDA1/RELB/PSMB10/SHKBP1/GRK2/MAP4K2/NFKBIE/LCP1/CSRP1/ARHGDIA/OSBPL5/TLN1/MED15/MYO1F/ZC3H7B/SAMHD1/CSF1/GBP3/CDC42SE1/PPP1R9B/PDGFB/RAB1B/DPP9/ANKRD11/H4-16/FMNL1/SIPA1/ARHGEF1/SDF4/B4GALT7/PRRC2B/EHMT2/FRMD8/H4C4/FLII/JAML/GIPC1/CSNK1G2/RCC2/RBCK1/PUF60/RPS26/LRRC8A/ARHGAP45/IRF9/MIIP/CKAP2/CTBP1/CORO1A/RGS16/LMNB1/NOSIP/TPX2/CYBA/ANXA6/MYO18A/DNMT1…
GSE37534_UNTREATED_VS_PIOGLITAZONE_TREATED_CD4_TCELL_PPARG1_AND_FOXP3_TRASDUCED_DN	GSE37534_UNTREATED_VS_PIOGLITAZONE_TREATED_CD4_TCELL_PPARG1_AND_FOXP3_TRASDUCED_DN	198	0.599890315478019	2.40387958237299	1e-10	5.00816603085359e-09	2.27879994403631e-09	3735	tags=45%, list=15%, signal=39%	BST2/ATP10A/OAS1/EHD4/IRF1/ISG15/SLC15A3/OAS3/LY6E/EFEMP2/TRIB2/HK2/ID3/VAMP5/TAP1/IL15RA/FGF1/IFI6/TRPV2/IFI27/HLA-C/IL10RB/PSMB10/C1S/RSAD2/OAS2/SECTM1/CARHSP1/CXCL10/CYB5R3/APOL6/TAP2/PSMB8/IFIT3/SRGAP2/TLR3/LGALS8/HLA-E/MX2/MYD88/PSMB9/IFITM2/HLA-F/WARS1/IFI30/TRIM21/PML/P2RX4/UBE2L6/PRKD2/THEMIS2/IFIT2/GBP1/RTP4/PARP12/NMI/IFITM1/GSDMD/MX1/CHRNB1/RBCK1/STARD5/CASP1/SP110/IRF9/STAT1/IFI35/IFI…
GSE9988_LPS_VS_CTRL_TREATED_MONOCYTE_DN	GSE9988_LPS_VS_CTRL_TREATED_MONOCYTE_DN	199	0.599489754640094	2.402227583197	1e-10	5.00816603085359e-09	2.27879994403631e-09	6583	tags=61%, list=26%, signal=45%	PLEKHO1/DUSP10/HHEX/ENC1/ARPC1B/DUSP7/PDLIM2/CXCL16/CSF1R/CMTM3/MLXIP/PIP5K1C/ORAI2/TGFBR2/FAM89B/CTDSP1/CSK/FOXK1/PLXNB2/MAP7D1/MYO1F/CBL/ARHGAP1/RGS19/ARRB2/GRN/FRAT2/CCDC69/LRRC25/CALHM2/APMAP/CMTM7/RIC8A/RETREG3/PLEKHO2/FHOD1/THEMIS2/MNT/WASF2/FRMD8/ELOVL1/BRPF1/EVI2B/GLTP/PLIN3/UBALD2/CLIC1/APOBR/SETD1B/DOK2/USP22/NUP62/HECA/NAGA/MAST3/DNAJC5/TNFAIP8L1/YY1/FRAT1/CCR2/VRK3/NELFA/ARAP1/GIT2/PC…
GSE9988_ANTI_TREM1_AND_LPS_VS_CTRL_TREATED_MONOCYTES_DN	GSE9988_ANTI_TREM1_AND_LPS_VS_CTRL_TREATED_MONOCYTES_DN	197	0.597752847010905	2.39306547460039	1e-10	5.00816603085359e-09	2.27879994403631e-09	4583	tags=50%, list=18%, signal=41%	ENG/LRP10/HHEX/ENC1/ARPC1B/GIMAP8/DUSP7/CXCL16/CSF1R/CMTM3/MLXIP/LILRB1/CFP/NCKAP1L/IL10RA/PIP5K1C/SH2D3C/ORAI2/TGFBR2/ST8SIA4/RNF44/FAM89B/CTDSP1/CSK/FOXK1/PLXNB2/MAP7D1/MYO1F/TRIM8/CBL/ARHGAP1/RGS19/ARRB2/FRAT2/RHOG/LRRC25/CALHM2/TWF2/MARCKSL1/APMAP/GNB2/RETREG3/PLEKHO2/FHOD1/THEMIS2/MNT/ELOVL1/EVI2B/GLTP/ILK/ATF5/PLIN3/GAPT/APOBR/ARID1A/SETD1B/USP22/CTBP1/PTTG1IP/CORO1A/HECA/AP1M1/MAST3/WDR82/…
GSE29618_PDC_VS_MDC_DAY7_FLU_VACCINE_DN	GSE29618_PDC_VS_MDC_DAY7_FLU_VACCINE_DN	196	0.598039471832649	2.39111145319954	1e-10	5.00816603085359e-09	2.27879994403631e-09	4137	tags=53%, list=17%, signal=45%	FCN1/TIMP1/RAB31/LST1/APOL1/LGALS1/EMP3/OAS3/ITGA5/MFNG/PTGER4/FLNA/ANXA1/CSTA/HK2/KCTD12/CSF1R/MNDA/S100A4/PLXNC1/CFP/HCK/LMNA/MEGF9/ARRB1/TNFAIP2/PPM1F/NDRG2/CNN2/PTGS1/NACC2/PDLIM1/NIBAN1/ITGB2/ZFP36L1/FGR/CSRP1/CST7/NCF2/P2RY13/VCAN/QPCT/C2CD2/ASAP1/ANXA2/RHOG/ACTN1/RIN3/IL1B/FYN/IFITM2/FGL2/BASP1/PLBD1/CD86/EFHD2/GMFG/ITGAX/IFI30/AOAH/RNH1/TUBA1A/SLC2A3/PILRA/FZD1/MSN/LY86/CST3/GAS7/RGS10/AP…
GSE19888_CTRL_VS_TCELL_MEMBRANES_ACT_MAST_CELL_PRETREAT_A3R_INH_DN	GSE19888_CTRL_VS_TCELL_MEMBRANES_ACT_MAST_CELL_PRETREAT_A3R_INH_DN	197	0.596971587516752	2.38993775194459	1e-10	5.00816603085359e-09	2.27879994403631e-09	5121	tags=56%, list=21%, signal=45%	BST2/OAS1/IRF1/TAPBP/MPEG1/IL2RG/TUBB6/BATF2/IDO1/STING1/BCL3/DTX3L/TNFAIP2/RSAD2/GZMA/SERPINB9/OAS2/PLAC8/ABCG1/SLFN5/CXCL10/BFSP1/ITGAL/CMPK2/TMEM39B/STXBP1/GZMB/UBA7/PTPRO/CCRL2/PTPN6/TLR3/SLAMF7/SAMHD1/GNB4/HLA-E/IFI27L2/CD40/HK1/B4GALT5/GRN/C8orf33/SLAMF8/IKZF1/C2/C19orf38/TRIM21/GMPPB/EVI2B/SLFN12/IFIT2/RTP4/CALHM6/DCK/NMI/SF3A2/PARP14/NLRC5/SP110/IL18BP/IRF9/CARM1/HELZ2/IFITM3/IFIH1/RARRES…
GSE9988_ANTI_TREM1_VS_CTRL_TREATED_MONOCYTES_DN	GSE9988_ANTI_TREM1_VS_CTRL_TREATED_MONOCYTES_DN	200	0.595249833606923	2.38545220101524	1e-10	5.00816603085359e-09	2.27879994403631e-09	5183	tags=55%, list=21%, signal=44%	ENG/ARPC1B/GIMAP8/DUSP7/MPEG1/CSF1R/CMTM3/MLXIP/LILRB1/CFP/HCK/ARRB1/NCKAP1L/IL10RA/RASSF2/TNFAIP2/PIP5K1C/ORAI2/TGFBR2/ST8SIA4/RNF44/FAM89B/BCL9L/CSK/TBC1D2B/CDIPT/FOXK1/PLXNB2/MAP7D1/MYO1F/TRIM8/CBL/ARHGAP1/RGS19/LILRB2/RHOG/RIN3/CALHM2/TWF2/APMAP/SIPA1/CD14/GNB2/BRD3/RETREG3/MIDEAS/FHOD1/MOB3A/THEMIS2/FRMD8/ELOVL1/GLTP/TNRC18/ILK/POU2F2/ATF5/GRB2/GAPT/APOBR/ARID1A/IKBKE/SETD1B/LILRB3/USP22/NUP…
GSE9006_TYPE_1_VS_TYPE_2_DIABETES_PBMC_AT_DX_UP	GSE9006_TYPE_1_VS_TYPE_2_DIABETES_PBMC_AT_DX_UP	195	0.594256404652723	2.38180639614078	1e-10	5.00816603085359e-09	2.27879994403631e-09	5985	tags=60%, list=24%, signal=46%	UCP2/PDLIM2/RALGDS/TP53/CD81/PSMB10/CDK2AP2/ATP2A3/GSN/ST6GALNAC4/CNN2/BBLN/PTPN6/LPCAT4/DRAP1/TMEM259/CCDC85B/SART1/RAB1B/AEBP1/TLE5/TMED9/MARCKSL1/DGKZ/FOXK2/SIPA1/HRAS/LIMD2/ARHGEF1/TSPAN14/RASGRP2/DCAF15/PGLS/PTBP1/MFSD10/PIN1/GFUS/CNOT3/SF3A2/ATP13A1/ADRM1/PUF60/U2AF2/MTA1/BANF1/GATAD2A/CCDC22/TACC3/PDIA4/HMG20B/MED22/PTPRCAP/TNFRSF14/TRIM28/NOC2L/CORO1A/SREBF1/CDC37/ANXA6/TBL3/AP5Z1/SPINT2/…
GSE37533_PPARG1_FOXP3_VS_FOXP3_TRANSDUCED_CD4_TCELL_PIOGLITAZONE_TREATED_UP	GSE37533_PPARG1_FOXP3_VS_FOXP3_TRANSDUCED_CD4_TCELL_PIOGLITAZONE_TREATED_UP	195	0.591412503914232	2.37040791407833	1e-10	5.00816603085359e-09	2.27879994403631e-09	3890	tags=46%, list=16%, signal=39%	BST2/FHL3/OAS1/EHD4/ISG15/SLC15A3/OAS3/LY6E/ELF4/HK2/ID3/IFI6/SH2B3/IFI27/HLA-C/KANK3/NT5E/RSAD2/OAS2/AFAP1/UBA7/PSMB8/APOBEC3G/IFIT3/TOR1B/CD47/SAMHD1/LGALS8/CCDC85B/RIN2/UNC93B1/SIDT2/RABAC1/YEATS2/MX2/MYD88/PLEKHA4/PSMB9/IFITM2/HLA-F/FBXL7/RASGRP3/PML/UBE2L6/PRKD2/THEMIS2/RAPGEF5/SEMA6A/IFIT2/RTP4/PARP12/HLA-B/NMI/IFITM1/MX1/RBCK1/MEF2C/EML2/CASP1/SP110/MSX1/IFI35/IFITM3/IFIH1/TRADD/KLF11/ELOV…
GSE10325_LUPUS_CD4_TCELL_VS_LUPUS_MYELOID_DN	GSE10325_LUPUS_CD4_TCELL_VS_LUPUS_MYELOID_DN	198	0.590490175781248	2.36621135652321	1e-10	5.00816603085359e-09	2.27879994403631e-09	3706	tags=52%, list=15%, signal=45%	FCER1G/HLX/MAFB/FCN1/RAB31/LST1/CYBB/CSF2RB/TGFBI/TYROBP/PEA15/SLC15A3/CSTA/GAB2/SLC43A3/KCTD12/PECAM1/CSF1R/BCL2L2/TIMP2/LYN/LILRB1/CFP/HCK/TBXAS1/KIAA0930/MYOF/TNFAIP2/ARHGEF40/C15orf39/SECTM1/CD74/HLA-DMA/JUP/PLAUR/PLXNB2/NCF2/ADGRE2/CD36/CTSD/VCAN/DSE/RIN2/QPCT/LILRB2/CD93/GRN/TNS3/C5AR1/CYP1B1/FGL2/BASP1/CD86/SLC27A3/WARS1/CCR1/SLC11A1/CSF3R/RNASE6/ITGAX/CD14/IFI30/CFD/STAB1/DUSP3/PILRA/RHBD…
GSE9988_LOW_LPS_VS_VEHICLE_TREATED_MONOCYTE_DN	GSE9988_LOW_LPS_VS_VEHICLE_TREATED_MONOCYTE_DN	196	0.591486848676656	2.36491242618752	1e-10	5.00816603085359e-09	2.27879994403631e-09	5481	tags=56%, list=22%, signal=44%	RIPOR1/RAB31/TGFBI/TYROBP/HHEX/ENC1/LAPTM5/ARPC1B/GIMAP8/DUSP7/MPEG1/PECAM1/CXCL16/CMTM3/PPP1R18/PIP5K1C/SH2D3C/ORAI2/CTDSP1/CSK/NFIC/LYL1/FOXK1/PLXNB2/MAP7D1/MYO1F/S100A11/RGS19/PPP1R9B/EXTL3/IL27RA/GRN/FRAT2/RHOG/CENPB/CALHM2/TWF2/APBB1IP/CCR1/CX3CR1/IFI30/FAM78A/PLEKHO2/MNT/ELOVL1/TGIF2/YWHAG/RARA/MAP3K3/DYRK2/ATF5/CLIC1/APOBR/SETD1B/DOK2/USP22/MED22/SLC35A2/HECA/MAST3/WDR82/DNAJC5/TMBIM1/STK1…
GSE42021_TREG_PLN_VS_CD24LO_TREG_THYMUS_DN	GSE42021_TREG_PLN_VS_CD24LO_TREG_THYMUS_DN	192	0.589773921945786	2.36437478230391	1e-10	5.00816603085359e-09	2.27879994403631e-09	3995	tags=46%, list=16%, signal=39%	BST2/OAS1/SMAD6/TYROBP/C1R/NECTIN2/APOL1/ISG15/TAPBP/OAS3/LY6E/H1-10/PTPN7/TAP1/IFI6/MEF2D/IFI27/HLA-C/NT5E/C1S/OAS2/SECTM1/HCP5/PDLIM1/TAP2/PSMB8/IFIT3/HLA-A/KLHL29/SAMHD1/HLA-E/UNC93B1/MX2/CRELD2/MYD88/PSMB9/IFITM2/HLA-F/LGALS3BP/APBB1IP/ALPK3/DSC2/MYO1E/IFI30/TRIM21/PML/SERPINB8/UBE2L6/PRKD2/PTBP1/GBP1/PARP12/ADGRE1/HIF1AN/HLA-B/NMI/IFITM1/PCDHA10/MX1/SP110/C3/IRF9/STAT1/IFI35/IFITM3/IFIH1/IRF…
GSE26495_NAIVE_VS_PD1LOW_CD8_TCELL_DN	GSE26495_NAIVE_VS_PD1LOW_CD8_TCELL_DN	199	0.588310654325635	2.35743158306045	1e-10	5.00816603085359e-09	2.27879994403631e-09	2940	tags=39%, list=12%, signal=35%	TSPAN2/SYT11/JAKMIP2/LGALS1/PDE4A/PIEZO1/TMEM184B/NKG7/JAZF1/ELF4/SLFN11/TNFRSF1B/SEMA4C/S100A4/CCL5/PREX1/RALGDS/SLCO3A1/PDGFD/IL10RA/MXRA7/GZMA/LPCAT1/ACTN4/CTDSP1/NIBAN1/ITGAL/CD99/GZMB/CST7/PIK3R3/OSBPL5/APOBEC3G/TNFSF12/SLAMF7/CAPN2/PAM/B4GALT5/VANGL1/ANXA2/CHST12/TMED9/IL2RB/FYN/EFHD2/APMAP/SLC27A3/PSEN2/ATP2B4/SUSD1/MICAL2/PLEKHO2/PPP2R2B/ZEB2/GZMH/CCL4/RHBDF2/SLC66A3/PRF1/SFXN3/AHNAK/AGPA…
GSE18791_UNSTIM_VS_NEWCATSLE_VIRUS_DC_6H_DN	GSE18791_UNSTIM_VS_NEWCATSLE_VIRUS_DC_6H_DN	193	0.586709903335165	2.35377141404182	1e-10	5.00816603085359e-09	2.27879994403631e-09	3934	tags=44%, list=16%, signal=37%	ATP10A/OAS1/IRF1/APOL1/ISG15/OAS3/TAP1/IL15RA/IFI6/BATF2/C10orf82/DTX3L/RSAD2/OAS2/SECTM1/ZNFX1/CXCL10/APOL6/CMPK2/UBA7/PIK3R3/APOBEC3G/IFIT3/TOR1B/SRGAP2/INKA1/IFI27L2/UNC93B1/MX2/TRIM56/MYD88/CXCL9/LGALS3BP/WARS1/ELMO2/RUBCN/TRIM21/PML/IFIT2/GIMAP2/GBP1/RTP4/ZBED1/PARP14/MX1/STARD5/NLRC5/SP110/MICB/CCNA2/IKBKE/IRF9/STAT1/HELZ2/IFIH1/TNNC1/IRF7/TRIM25/CXCL11/ZC3HAV1/DAPP1/ISG20/TRIM5/TRIM69/MVB1…
GSE42724_NAIVE_BCELL_VS_PLASMABLAST_UP	GSE42724_NAIVE_BCELL_VS_PLASMABLAST_UP	195	0.586847520284347	2.35211125438261	1e-10	5.00816603085359e-09	2.27879994403631e-09	4729	tags=48%, list=19%, signal=39%	AXL/BST2/KIRREL1/OAS1/IRF1/APOL1/ISG15/OAS3/LY6E/TAP1/GBP4/IL15RA/IFI27/BATF2/DTX3L/RSAD2/OAS2/ZNFX1/CXCL10/APOL6/CMPK2/TAP2/UBA7/IFIT3/SRGAP2/TLR3/MX2/MYD88/PSMB9/SAMD4A/HLA-F/LGALS3BP/TRIM21/PML/UBE2L6/EPDR1/IFIT2/GBP1/RTP4/PARP12/NMI/IFITM1/PARP14/MX1/TAPBPL/NLRC5/CASP1/SP110/IRF9/VSIG10L/STAT1/IFI35/HELZ2/IFIH1/CARD16/MCM5/HSH2D/IRF7/TRIM25/CXCL11/SHISA5/ISG20/TYMP/TRIM5/CHRM1/EPHB2/NKIRAS2/R…
GSE24026_PD1_LIGATION_VS_CTRL_IN_ACT_TCELL_LINE_UP	GSE24026_PD1_LIGATION_VS_CTRL_IN_ACT_TCELL_LINE_UP	191	0.58605244088498	2.34877039667008	1e-10	5.00816603085359e-09	2.27879994403631e-09	3162	tags=37%, list=13%, signal=32%	ECM1/BST2/CD52/TIMP1/BAMBI/IRF1/TRAC/LGALS1/EMP3/ANXA1/PGR/TAP1/ANTXR1/IFI6/BTN3A2/HLA-C/VIM/IL10RB/LCP2/PSMB10/NT5E/MXRA7/GZMA/PPM1F/SH3BGRL3/APOL6/CST7/PTPRO/PSMB8/IFIT3/HLA-A/CCRL2/PACS1/PTPRC/HLA-E/DDAH2/ANXA2/PSMB9/TFPT/SLAMF8/CCR1/GMFG/EPAS1/LY96/TRIM21/UBE2L6/CACNA1C/SLC14A1/GBP1/HLA-B/NMI/GRB2/CLIC1/S100A10/IRF9/STAT1/DOK2/SLA/IFI35/BATF3/SELENOW/IFIH1/CD3D/ISG20/NOSIP/ZNF580/CBR3/CAPNS1/…
GSE7509_UNSTIM_VS_IFNA_STIM_IMMATURE_DC_DN	GSE7509_UNSTIM_VS_IFNA_STIM_IMMATURE_DC_DN	169	0.595886454989623	2.34620007152447	1e-10	5.00816603085359e-09	2.27879994403631e-09	4729	tags=54%, list=19%, signal=44%	SDC3/SEMA7A/TGM2/ENC1/IRF1/ISG15/TAPBP/OAS3/GIMAP6/GIMAP4/IL15RA/PLA2G4C/BATF2/PDGFD/NOTCH1/IDO1/PSMB10/NCKAP1L/GZMA/ICAM1/ESYT1/CXCL10/ITGAL/STXBP1/CST7/PSMB8/IFIT3/CCRL2/PTPN6/SLAMF7/CSF1/GNB4/UNC93B1/IL27RA/PSMB9/FURIN/FYN/STX11/CXCL9/ATP2B4/USB1/MYO1G/DGKA/PIK3CG/PRKCH/IFIT2/PPP6R1/PARP12/CALHM6/AHNAK/MX1/MLKL/NLRC5/CASP1/SP110/IL18BP/DOK2/TNFRSF14/PLCB2/CORO1A/PTPN22/CD300C/GRAP2/CD3D/CYSLTR…
GSE22886_NAIVE_CD8_TCELL_VS_MONOCYTE_DN	GSE22886_NAIVE_CD8_TCELL_VS_MONOCYTE_DN	199	0.584585334324394	2.34250377754926	1e-10	5.00816603085359e-09	2.27879994403631e-09	3972	tags=49%, list=16%, signal=41%	FCER1G/LYZ/SNCA/MAFB/FCN1/CDC42EP3/CTSS/RAB31/CYBB/CSF2RB/TGFBI/TYROBP/LAPTM5/SLC15A3/CSTA/GAB2/KCTD12/CSF1R/TIMP2/LYN/TNFRSF1B/MNDA/LILRB1/PLXNC1/CFP/HCK/MBOAT7/QSOX1/BCL3/TNFAIP2/SIGLEC9/PTGS1/FGR/PLXNB2/NCF2/ZMIZ1/TMEM127/S100A11/CD36/VCAN/RIN2/QPCT/LILRB2/CD93/GRN/ANXA2/TNS3/C5AR1/KCNMB1/MGAT1/FGL2/ALOX5/PLBD1/NOTCH2/SLC27A3/WARS1/CCR1/SLC11A1/CSF3R/TFE3/CD14/IFI30/LY96/SLC16A3/DUSP3/PILRA/CS…
GSE22140_HEALTHY_VS_ARTHRITIC_MOUSE_CD4_TCELL_UP	GSE22140_HEALTHY_VS_ARTHRITIC_MOUSE_CD4_TCELL_UP	192	0.582470931762868	2.33509745215859	1e-10	5.00816603085359e-09	2.27879994403631e-09	3237	tags=41%, list=13%, signal=36%	SDC3/KLK6/CD52/FCN1/SPN/HDAC5/SMAD6/LST1/PEA15/PXDN/NRGN/ENC1/HBEGF/TAPBP/EGR3/DAG1/TMEM184B/INPP5D/VAMP5/CRIP1/IL2RG/MEF2D/IFI27/IDO1/PSMB10/INPP5K/PPM1F/HCP5/TGFBR2/POLR2A/FADS1/GBP2/GAS2L1/CSK/ITGAL/ITGB2/FGR/PLXNB2/RRBP1/PTPN6/HLA-DQA1/KIAA0513/PDGFB/CDC25B/PSMB9/MARCKSL1/FGL2/HLA-F/LGALS3BP/HLA-DQB1/WARS1/FAM53B/C2/CD55/FADS2/CCL22/YWHAH/PNPLA6/PRKD2/MNT/SLC4A2/LMAN2/NCLN/DOK1/CSNK1G2/PLIN3/…
GSE43863_DAY6_EFF_VS_DAY150_MEM_LY6C_INT_CXCR5POS_CD4_TCELL_DN	GSE43863_DAY6_EFF_VS_DAY150_MEM_LY6C_INT_CXCR5POS_CD4_TCELL_DN	198	0.582365193368374	2.33365293905003	1e-10	5.00816603085359e-09	2.27879994403631e-09	4559	tags=53%, list=18%, signal=43%	RFLNB/CDC42EP3/KIAA0040/CTSS/CYBB/TYROBP/LAPTM5/TBXA2R/EMP3/CDON/INPP5D/MPEG1/PECAM1/HCST/ITGB3/ATP13A2/KLF2/ABI3/S1PR4/RASA3/BCL3/STK10/RASSF2/SIGLEC10/ETS1/GRK2/MAP4K2/MYLIP/TP53I11/CNN2/MSRB3/FLI1/FOXO4/RNASEL/RCSD1/UBA7/ITGA4/CBL/EMB/PIAS3/DOCK2/CHST12/RIN3/NOTCH2/GMFG/TSPAN13/BICRA/RNASE6/ARHGEF1/SUSD1/C19orf38/SELPLG/RASGRP2/GDI1/IP6K1/PDE2A/DGKA/PIK3CG/CCND3/CTSW/POU6F1/LRRC8C/SELL/DCK/RBM…
GSE21379_WT_VS_SAP_KO_TFH_CD4_TCELL_UP	GSE21379_WT_VS_SAP_KO_TFH_CD4_TCELL_UP	196	0.580896253535294	2.32256857677385	1e-10	5.00816603085359e-09	2.27879994403631e-09	3263	tags=42%, list=13%, signal=37%	APLNR/FSCN1/AXL/BGN/SOX18/SLC9A3R2/GPR4/CDH5/PXDN/C1R/F2R/ESAM/FAM167B/NHSL2/COL4A1/TIE1/TM4SF1/GIMAP4/F5/COL4A2/ADGRA2/NPDC1/FGFR1/KDR/ITGB3/DOCK6/ECSCR/KANK3/ICAM2/RHOJ/GNG11/SCARF1/BOK/GPX8/ZNF385A/PTGS1/TMEM204/AK1/SHISA2/SELENOM/RAPH1/TEK/TCF15/FKBP9/TEAD2/LHFPL6/MPZL1/CCDC85B/H1-0/FGD5/LAMB2/LDB2/PALLD/MYO1E/CD14/FKBP1B/CDC42BPB/CAMK2A/CARD10/RASGEF1B/TLCD3A/ADCY4/AP2S1/NRP2/TMEM170A/TMEM13…
GSE22886_NAIVE_BCELL_VS_NEUTROPHIL_DN	GSE22886_NAIVE_BCELL_VS_NEUTROPHIL_DN	196	0.579326831007749	2.31629363279897	1e-10	5.00816603085359e-09	2.27879994403631e-09	4161	tags=51%, list=17%, signal=43%	FCER1G/HLX/ADGRE5/FCN1/RAB31/LST1/CSF2RB/TYROBP/CSTA/ZNF185/GAB2/ARAP3/ADM/GIMAP4/IFI6/TNFRSF1B/MNDA/TNFRSF10C/PLXNC1/CFP/HCK/MEGF9/S1PR4/BCL3/RASSF2/ARHGEF40/SECTM1/HCP5/WAS/NIBAN1/NCF2/IFIT3/BCL2A1/ADGRE2/MYO1F/S100A11/IMPDH1/P2RY13/LIMK2/KIAA0513/ZDHHC18/QPCT/CD300A/B4GALT5/DENND5A/FRAT2/C5AR1/BIN2/IFITM2/IER3/FGL2/PLBD1/EFHD2/APMAP/PLEK/CSF3R/CFD/LY96/LITAF/SLC16A3/PLEKHO2/ADGRE3/NINJ1/ECE1/P…
GSE360_T_GONDII_VS_B_MALAYI_HIGH_DOSE_MAC_DN	GSE360_T_GONDII_VS_B_MALAYI_HIGH_DOSE_MAC_DN	195	0.572553311036238	2.29481942084348	1e-10	5.00816603085359e-09	2.27879994403631e-09	5152	tags=52%, list=21%, signal=42%	FSCN1/FCN1/HDAC5/F2R/IRF1/CD4/TMEM184B/ZNF185/VAMP5/TAP1/VASH1/CCN2/TSPAN4/CCL5/RASSF2/TNFAIP2/FCHSD2/NTNG1/NFKBIE/OAZ2/NDRG2/HLA-DPB1/ABCA2/UBA7/MYO1F/HLA-DMB/PLEKHM2/DOCK2/PBX2/ETV5/B3GALT4/LGALS3BP/PSEN2/GAS6/SIPA1/CFD/AOAH/TNF/INTS1/VAMP2/TSPAN31/NISCH/STAB1/ARAF/CNOT3/LY86/SMARCD3/IFITM1/TPD52L2/DOK1/BANF1/GAS7/CCDC22/LILRA2/PDIA4/PTAFR/PTPRCAP/TNFRSF14/CYFIP1/TRAF3/NAGA/IRF7/CYBA/EHD1/DAP/S…
GSE18281_CORTICAL_VS_MEDULLARY_THYMOCYTE_UP	GSE18281_CORTICAL_VS_MEDULLARY_THYMOCYTE_UP	194	0.568044351822777	2.27450799716859	1e-10	5.00816603085359e-09	2.27879994403631e-09	4217	tags=53%, list=17%, signal=44%	AXL/TGM2/CTSS/C1R/IRF1/NECTIN2/ISG15/HBEGF/LY6E/PLXND1/PLAT/TAP1/MPEG1/GBP4/TNFRSF1B/CCL5/ARHGEF3/HLA-C/PSMB10/CDK2AP2/CCND2/BCL3/PLK2/TNFAIP2/RSAD2/ICAM1/ZNFX1/GBP2/CD74/CXCL10/CMPK2/PLAUR/TAP2/UBA7/PSMB8/IFIT3/CCRL2/CD47/SAMHD1/CSF1/HLA-E/MX2/CRELD2/MYD88/MARCKSL1/LGALS3BP/WARS1/ST3GAL1/LRRC59/CD14/PPP1R15A/TNF/TRIM21/GMPPB/SLFN12/IFIT2/HLA-B/NMI/MX1/ADRM1/RPS6KA4/S100A10/C3/IL18BP/RABEPK/IRF9/…
GSE9006_HEALTHY_VS_TYPE_2_DIABETES_PBMC_AT_DX_UP	GSE9006_HEALTHY_VS_TYPE_2_DIABETES_PBMC_AT_DX_UP	191	0.567185760893652	2.27315685706915	1e-10	5.00816603085359e-09	2.27879994403631e-09	5985	tags=58%, list=24%, signal=44%	FXYD5/TGFB1/MFNG/UCP2/ELF4/PDLIM2/LTBP4/MYH9/TP53/CD81/PSMB10/GSN/PKN1/ST6GALNAC4/NDRG2/BBLN/LPCAT4/DRAP1/CCDC85B/SART1/ADA2/HLA-DPA1/TLE5/PBX2/TMED9/MARCKSL1/DGKZ/FOXK2/FAM53B/IDS/HRAS/LIMD2/ARHGEF1/NUTF2/TSPAN14/RASGRP2/PTBP1/CORO1B/MFSD10/MSN/CNOT3/SF3A2/ADRM1/RBCK1/U2AF2/MTA1/GATAD2A/CCDC22/PDIA4/DOK2/MINK1/HMG20B/PTPRCAP/TNFRSF14/VPS4A/IDUA/CDC37/ANXA6/ZNF580/AP5Z1/R3HCC1/SSBP3/PFN1/PCBP1/PA…
GSE360_L_DONOVANI_VS_B_MALAYI_HIGH_DOSE_MAC_DN	GSE360_L_DONOVANI_VS_B_MALAYI_HIGH_DOSE_MAC_DN	197	0.567715767376301	2.27281393821568	1e-10	5.00816603085359e-09	2.27879994403631e-09	4612	tags=49%, list=19%, signal=40%	BST2/FCN1/OAS1/SULF1/IRF1/PLXND1/H1-10/CD37/TAP1/SPARC/TIMP2/NCOR2/CCL5/RASSF2/CHST1/TP53I11/SECTM1/FXR2/PLTP/HLA-DMA/ITGAL/UBA7/SRPX2/PSMB8/MYO1F/HLA-DMB/IMPDH1/HLA-DPA1/DOCK2/PBX2/ACTN1/RHOBTB2/SIPA1/VGLL4/KPNA2/AOAH/RNH1/PXDC1/RPL13P5/CNPY3/STAB1/SMPD1/DUSP3/ZFHX3/GBP1/ADGRE1/NMI/MX1/SNED1/MGRN1/GTPBP1/NR5A2/SUSD6/C1QB/LILRA2/STAT6/PTPRCAP/IFITM3/TNFRSF14/SGTA/SLC7A1/CORO1A/IRF7/VAV1/IGFBP4/ND…
GSE15930_STIM_VS_STIM_AND_IL12_48H_CD8_T_CELL_UP	GSE15930_STIM_VS_STIM_AND_IL12_48H_CD8_T_CELL_UP	197	0.567540618505079	2.27211274085839	1e-10	5.00816603085359e-09	2.27879994403631e-09	4179	tags=43%, list=17%, signal=36%	PLEKHO1/ADGRE5/CTSS/LRP10/HHEX/LAPTM5/TAPBP/PLXND1/NFATC1/SYNPO/TAP1/GATA3/CMTM3/RELA/TRPV2/SLC29A1/PPP1R18/KLF2/ICAM2/CCND2/S1PR4/ESYT1/CD79B/ITIH5/HLA-DMA/CSK/CMPK2/TAP2/PNPLA2/CAVIN3/SPATA13/ARHGAP1/SIDT2/MARCKSL1/PDRG1/MAN2B1/PSEN2/SIPA1/GPSM3/LITAF/GNB2/ISYNA1/SPNS1/PRKD2/RNF145/SLC4A2/FRMD8/DGKA/RNF26/RBM38/ANGPTL2/MAP1LC3B/PIGS/RGS10/NEK7/IRF9/RIPOR2/PTPRCAP/IFIH1/TMC6/PTPRA/TLR6/ISG20/FHL…
GSE15930_STIM_VS_STIM_AND_IFNAB_48H_CD8_T_CELL_UP	GSE15930_STIM_VS_STIM_AND_IFNAB_48H_CD8_T_CELL_UP	199	0.566888593512712	2.27159080767535	1e-10	5.00816603085359e-09	2.27879994403631e-09	4174	tags=46%, list=17%, signal=38%	HDAC5/ENG/FXYD5/PLD3/NRGN/LAPTM5/PLXND1/SYNPO/ID3/GIMAP4/CMTM3/TRPV2/HCLS1/FOXC1/KLF2/S1PR4/RASA3/QSOX1/INPP5K/MAP4K2/OAZ2/CNN2/PDLIM1/HLA-DMA/PPDPF/CDK2/RAC2/CAVIN3/SPATA13/IL17RA/GLIPR2/CTSD/IL1RAP/FAM189B/KLK8/PJA1/ARMCX2/TWF2/PDRG1/TNNT1/GMFG/SUN2/MPRIP/GPSM3/NUCB1/RASSF5/RNF145/CTC1/FRMD8/DGKA/RNF26/RBM38/CSNK1G2/ARHGDIB/MAP1LC3B/LSP1/RGS10/S100A10/KDELR1/LTB/FAM50A/RIPOR2/DOK2/BTBD1/MCM5/LM…
GSE10325_LUPUS_BCELL_VS_LUPUS_MYELOID_DN	GSE10325_LUPUS_BCELL_VS_LUPUS_MYELOID_DN	199	0.566470761054772	2.26991650273878	1e-10	5.00816603085359e-09	2.27879994403631e-09	3683	tags=47%, list=15%, signal=40%	FCER1G/MAFB/TIMP1/RAB31/LST1/TGFBI/TYROBP/ITGA5/PLXND1/ZCCHC24/HK2/KCTD12/PECAM1/CSF1R/TNFRSF1B/LILRB1/S100A4/CFP/TBXAS1/SLCO3A1/KIAA0930/MYOF/QSOX1/TNFAIP2/ARHGEF40/OAZ2/SECTM1/LILRA1/NACC2/TSPO/PLAUR/PLXNB2/NCF2/ADGRE2/LRP1/ZMIZ1/MYO1F/TMEM127/S100A11/CD36/CTSD/VCAN/RIN2/KIAA0513/QPCT/ARRB2/LILRB2/HK1/CD93/MCOLN1/C5AR1/KCNMB1/RHOG/CYP1B1/FGL2/EFHD2/SLC27A3/C3AR1/SLC11A1/CSF3R/CFD/MICAL2/HEBP1/F…
GSE21546_WT_VS_SAP1A_KO_DP_THYMOCYTES_UP	GSE21546_WT_VS_SAP1A_KO_DP_THYMOCYTES_UP	192	0.56614833140746	2.26966094636222	1e-10	5.00816603085359e-09	2.27879994403631e-09	3729	tags=45%, list=15%, signal=39%	BST2/OAS1/EHD4/NECTIN2/APOL1/ISG15/OAS3/BTN3A1/VAMP5/TAP1/HEG1/BTN3A2/IFI27/HLA-C/CX3CL1/BATF2/SNX25/GPRC5A/DTX3L/RSAD2/OAS2/ZNFX1/GABRA2/CXCL10/CMPK2/TAP2/PSMB8/IFIT3/SAMHD1/GNB4/HLA-E/GBP3/SIDT2/MX2/TRIM56/MYD88/PSMB9/IFITM2/HLA-F/LGALS3BP/ATP2B4/TRIM21/PML/UBE2L6/PRKD2/THEMIS2/IFIT2/GBP1/PARP12/SCAMP1-AS1/HLA-B/NMI/IFITM1/PARP14/MX1/RBCK1/TAPBPL/NLRC5/CASP1/SP110/IRF9/MSX1/STAT1/IFI35/HELZ2/IF…
GSE21360_PRIMARY_VS_TERTIARY_MEMORY_CD8_TCELL_DN	GSE21360_PRIMARY_VS_TERTIARY_MEMORY_CD8_TCELL_DN	197	0.565300418040077	2.26314424089091	1e-10	5.00816603085359e-09	2.27879994403631e-09	4730	tags=50%, list=19%, signal=41%	ADGRE5/IRF1/NECTIN2/APOL1/PTGER4/VAMP5/TAP1/IL15RA/CCL5/IFI27/LCP2/IDO1/CDC42EP2/IL10RA/TNFAIP2/ICAM1/OAS2/SECTM1/GBP2/CXCL10/GEM/TBC1D2B/TAP2/PSMB8/RRBP1/BCL2A1/CCRL2/PTPN6/ITGA4/CD47/IL1RAP/LIMK2/B4GALT5/PDGFB/F3/HIVEP2/PSMB9/IL1B/CXCL9/SAMD4A/GPR107/WARS1/CTSZ/PLEK/LITAF/NUCB1/TNF/P2RX4/UBE2L6/IL3RA/SMPD1/GBP1/IFITM1/RCN1/RBCK1/NRP2/C1QB/SERTAD2/KIF2A/SP110/CERS6/IFI35/PTAFR/ARHGEF11/IRF7/TRIM…
GSE22886_NAIVE_CD4_TCELL_VS_MONOCYTE_DN	GSE22886_NAIVE_CD4_TCELL_VS_MONOCYTE_DN	198	0.56385366813445	2.25947358259059	1e-10	5.00816603085359e-09	2.27879994403631e-09	3972	tags=45%, list=16%, signal=39%	FCER1G/LYZ/FCN1/CDC42EP3/CTSS/RAB31/CYBB/CSF2RB/SLC15A3/CSTA/GAB2/KCTD12/TIMP2/MNDA/LILRB1/SH2B3/PLXNC1/HCK/MEGF9/TNFAIP2/SIGLEC9/PTGS1/FGR/PLXNB2/NCF2/ADGRE2/ZMIZ1/S100A11/SPI1/CD36/VCAN/RIN2/QPCT/LILRB2/CD93/GRN/ANXA2/TNS3/C5AR1/KCNMB1/MGAT1/FGL2/ALOX5/PLBD1/NOTCH2/SLC27A3/CCR1/SLC11A1/CSF3R/CD14/IFI30/LY96/MICAL2/DUSP3/PILRA/DOK1/ILK/ITGAM/PTPRE/NPTN/CASP1/LILRA2/CKAP4/LILRB3/NUP62/FCGR2A/NCF1…
GSE29618_MONOCYTE_VS_PDC_UP	GSE29618_MONOCYTE_VS_PDC_UP	196	0.564623715707344	2.25750689873144	1e-10	5.00816603085359e-09	2.27879994403631e-09	2593	tags=42%, list=10%, signal=38%	MAFB/CDC42EP3/CTSS/TIMP1/RAB31/LST1/TYROBP/HBEGF/ANXA1/HK2/CSF1R/TIMP2/F5/TNFRSF1B/S100A4/CFP/SERINC5/HCK/TBXAS1/SLCO3A1/MEGF9/TNFAIP2/ARHGEF40/LILRA1/PTGS1/NACC2/GBP2/TSPO/ITGB2/ZFP36L1/FGR/CSRP1/NCF2/BCL2A1/TNFSF12/MYO1F/S100A11/SPI1/P2RY13/PTPRC/RIN2/CDC42SE1/QPCT/CAPN2/CD93/STS/C5AR1/CYP1B1/IFITM2/IER3/FGL2/ALOX5/DPEP2/HLA-F/PLBD1/CD86/EFHD2/GMFG/ITGAX/CD14/AOAH/TSPAN14/RNASE2/HEBP1/SLC2A3/EV…
GSE6269_HEALTHY_VS_STAPH_PNEUMO_INF_PBMC_DN	GSE6269_HEALTHY_VS_STAPH_PNEUMO_INF_PBMC_DN	162	0.575599684074929	2.25191989972611	1e-10	5.00816603085359e-09	2.27879994403631e-09	2671	tags=36%, list=11%, signal=33%	ZYX/SNCA/FCN1/CTSS/CYBB/CSF2RB/MYL9/DYSF/ADM/RAB3D/PLP2/TIMP2/F5/MBOAT7/QSOX1/BCL3/CTNNBIP1/GSN/PLEC/FADS1/SLC35F6/TSPO/PLAUR/MAP1A/ZMIZ1/SPI1/CD36/VCAN/H1-0/QPCT/CD93/CCPG1/GRN/MARCHF2/FURIN/CYP1B1/PLBD1/SORT1/PLEK/CTIF/CSF3R/TFE3/CD14/HOMER3/MICAL2/RNASE2/SERPINB8/STAB1/VEGFA/DUSP3/ANGPTL2/PLIN3/GRB2/CKAP4/CRTAP/ARHGEF11/PPT1/SLC25A37/TRIM25
GSE10325_CD4_TCELL_VS_MYELOID_DN	GSE10325_CD4_TCELL_VS_MYELOID_DN	195	0.559887607193885	2.2440547102116	1e-10	5.00816603085359e-09	2.27879994403631e-09	3985	tags=51%, list=16%, signal=43%	PLEKHO1/CDKN1C/RAB31/CYBB/CSF2RB/PEA15/HHEX/ENC1/RUSC2/SLC15A3/FAM114A1/DYSF/GAB2/SLC43A3/ADM/CSF1R/LYN/TSPAN4/TUBB6/PLXNC1/HCK/MEGF9/TLR7/GSN/NFKBIE/ICAM1/OAZ2/PTGS1/HLA-DPB1/HLA-DMA/LYL1/PLAUR/FGR/ADGRE2/LRP1/HLA-DMB/P2RY13/DSE/RIN2/SIDT2/HLA-DPA1/MYD88/TNS3/KCNMB1/CYP1B1/FGL2/ALOX5/BASP1/CD86/NOTCH2/HLA-DQB1/WARS1/PSEN2/CCR1/PLEK/SLC11A1/SCRN1/RNASE6/ITGAX/IFI30/SLC16A3/MAP2K3/THEMIS2/HLA-DRB1…
GSE22886_CTRL_VS_LPS_24H_DC_DN	GSE22886_CTRL_VS_LPS_24H_DC_DN	195	0.559295787302325	2.24168266946951	1e-10	5.00816603085359e-09	2.27879994403631e-09	4237	tags=47%, list=17%, signal=39%	BST2/APOL1/ISG15/OAS3/PTGER4/H1-10/BTN3A1/TAP1/BCL2L2/IL15RA/IFI6/BTN3A2/CCL5/IFI27/DDA1/CFP/IDO1/PSMB10/RSAD2/ICAM1/OAS2/H2BC21/PSMB8/IFIT3/HLA-A/SLAMF7/NFKB2/IER5/HLA-E/ZDHHC18/MX2/VANGL1/HIVEP2/PSMB9/IFITM2/MARCKSL1/B3GALT4/HLA-F/LGALS3BP/WARS1/JPT1/PPP1R15A/RUBCN/P2RX4/UBE2L6/NINJ1/IFIT2/GBP1/RHBDF2/RTP4/SPRED2/HLA-B/NMI/IFITM1/GTPBP1/MTSS1/SP110/IRF9/STAT1/IFI35/IFITM3/IFIH1/NCF1C/GYS1/MSC/I…
GSE1432_CTRL_VS_IFNG_24H_MICROGLIA_DN	GSE1432_CTRL_VS_IFNG_24H_MICROGLIA_DN	195	0.558895929230106	2.2400800203327	1e-10	5.00816603085359e-09	2.27879994403631e-09	3218	tags=42%, list=13%, signal=37%	ADGRE5/TGM2/IRF1/APOL1/ISG15/OAS3/LY6E/GIMAP6/VAMP5/TAP1/GIMAP4/IL15RA/LYN/IFI27/IDO1/PSMB10/MYOF/TNFAIP2/C1S/RSAD2/SCARF1/ICAM1/SECTM1/HCP5/HLA-DPB1/GBP2/CXCL10/APOL6/BTN2A2/TAP2/CST7/PSMB8/APOBEC3G/IFIT3/TMEM109/CD47/SLAMF7/LIMK2/HLA-E/CD40/MX2/MYD88/PSMB9/FGL2/CXCL9/HLA-F/LGALS3BP/HLA-DQB1/WARS1/PLEK/IL32/PML/UBE2L6/HLA-DRB1/TMSB10/GBP1/RHBDF2/RTP4/PARP12/SELL/NMI/IFITM1/RCN1/MX1/RBCK1/TAPBPL/…
GSE23568_CTRL_TRANSDUCED_VS_WT_CD8_TCELL_DN	GSE23568_CTRL_TRANSDUCED_VS_WT_CD8_TCELL_DN	199	0.558998885021599	2.23997579638611	1e-10	5.00816603085359e-09	2.27879994403631e-09	4102	tags=45%, list=16%, signal=38%	HBA2/RFLNB/ZYX/FXYD5/PLD3/SPOCK2/ISG15/LAPTM5/TAP1/AGRN/CCL5/SLC29A1/SLCO3A1/NOTCH1/ICAM2/CDK2AP2/ITM2C/NDRG2/STIM1/CSK/CST7/UBA7/RAC2/MYO1F/CTSD/FAM189B/GNB4/HLA-E/KLK8/TLE5/PBX2/ACTN1/FYN/SUN2/SIPA1/GADD45A/STRN4/GPSM3/TANGO2/ISYNA1/SELPLG/TUBA1A/SPNS1/PRKD2/DPF2/DGKA/CTSW/BANP/NAB2/SELL/ATP13A1/ANGPTL2/PITPNM1/PRKCSH/RGS10/MARK2/PPP4C/MS4A6A/IFIH1/HM13/ARL4C/KCNE5/ROM1/JAK3/TLE1/MCM5/CD3D/IRF7…
GSE21670_UNTREATED_VS_IL6_TREATED_STAT3_KO_CD4_TCELL_UP	GSE21670_UNTREATED_VS_IL6_TREATED_STAT3_KO_CD4_TCELL_UP	200	0.558517823426232	2.23824938030668	1e-10	5.00816603085359e-09	2.27879994403631e-09	3708	tags=45%, list=15%, signal=39%	ECM1/ZYX/LYZ/ADGRE5/CD52/HDAC5/NCAM1/CTSS/PLD3/CYBB/TGFBI/LBH/FLNA/CD4/ID3/SPARC/CSF1R/TIMP2/TBXAS1/SLCO3A1/NCKAP1L/GSN/TNFAIP2/RNASE1/HVCN1/NDRG2/RCSD1/SH3BGRL3/CD180/ME1/ITGB2/MAP7D1/ANTXR2/LRP1/HLA-DMB/ATP6AP1/IL17RA/CD36/ARRB2/CRIM1/C1orf162/SORBS3/ADA2/FYN/CALHM2/FGL2/DPEP2/PLBD1/APBB1IP/FMNL1/ATL1/MYO1E/CSF3R/RNASE6/RASGRP2/STAB1/EVI2B/SFXN3/AHNAK/NFAM1/JAML/AK5/AQP3/VSIR/ABHD4/RSPH3/PIP4P2…
GSE6259_CD4_TCELL_VS_CD8_TCELL_UP	GSE6259_CD4_TCELL_VS_CD8_TCELL_UP	182	0.562225682847659	2.23815860060472	1e-10	5.00816603085359e-09	2.27879994403631e-09	4032	tags=43%, list=16%, signal=36%	BMP2/COLEC12/FLT4/TIMP1/CAVIN1/EFNB2/S100A16/ARHGAP23/CLIP3/EFEMP2/SLIT3/JAM3/TSPAN4/PRR11/NPDC1/FGFR1/TAGLN/NETO2/PRXL2C/PDLIM7/NXN/FSTL1/KANK2/EPHB4/RHOJ/ADAM12/FLNC/GPX8/ADGRL1/GAS1/ANGPTL4/PLAUR/TEAD2/LAMA5/CTSD/CSF1/LIX1L/LAMB2/IGFBP6/SORT1/EPAS1/ATP2B4/ITGAX/CENPE/CPXM1/LAYN/CCL22/H4C4/ADAMTS2/RASL11A/SRGAP1/LRP8/CCNA2/ZMAT3/PHLDA3/MPZL2/TPSB2/MCM5/ELOVL6/RGS16/SMO/CTU2/BUB1B/RND1/PLCG1/PTP…
GSE41978_ID2_KO_VS_BIM_KO_KLRG1_LOW_EFFECTOR_CD8_TCELL_UP	GSE41978_ID2_KO_VS_BIM_KO_KLRG1_LOW_EFFECTOR_CD8_TCELL_UP	197	0.558138258049861	2.23447098925881	1e-10	5.00816603085359e-09	2.27879994403631e-09	3931	tags=44%, list=16%, signal=37%	BST2/CTSS/C1R/IRF1/APOL1/ISG15/CAND2/TAPBP/OAS3/TAP1/IL15RA/IFI6/HEG1/HLA-C/IL10RB/IDO1/PSMB10/TEAD4/C1S/ICAM1/SECTM1/GBP2/PVR/CXCL10/APOL6/TAP2/PSMB8/IFIT3/HLA-A/TLR3/CD47/NR1H2/CSF1/PTPRC/HLA-E/HK1/DENND5A/MYD88/PSMB9/LGALS3BP/WARS1/IL32/IFI30/VILL/TRIM21/PML/FLT3LG/HDAC4/UBE2L6/GBP1/RTP4/PARP12/HLA-B/NMI/RCN1/MX1/RBCK1/SP110/C3/IRF9/MSX1/STAT1/IFI35/BATF3/IFITM3/IFIH1/C1orf115/IRF7/CXCL11/ZC3H…
GSE20715_0H_VS_24H_OZONE_LUNG_UP	GSE20715_0H_VS_24H_OZONE_LUNG_UP	197	0.558087404069839	2.23426739858677	1e-10	5.00816603085359e-09	2.27879994403631e-09	3919	tags=45%, list=16%, signal=38%	CDH5/TYROBP/FXYD1/FMNL3/ELK3/PECAM1/CRIP1/HCST/EMP2/IL2RG/TRPV2/CCL5/KDR/CD53/ICAM2/RASA3/FERMT3/GNG11/ETS1/OAZ2/MYLIP/KCNH2/RAMP1/ST8SIA4/ARHGEF2/CYB5R3/CSRP1/RAC2/PACS1/MYO1F/CD36/ARHGAP1/GNB4/PTPRC/PDGFA/TGFB2/HCFC1/DGKZ/RAI1/TSPAN13/LIMD2/CIZ1/USHBP1/SPRYD3/JPT1/TRIM21/CYTH3/MYO1G/THEMIS2/SLFN12/SLC6A6/PARP12/SELL/CD2/HLA-B/ARHGDIB/PITPNM1/LSP1/NRP2/SERTAD2/RIPOR2/TMOD3/MS4A6A/PPT1/TRADD/REEP…
GSE9988_LOW_LPS_VS_CTRL_TREATED_MONOCYTE_DN	GSE9988_LOW_LPS_VS_CTRL_TREATED_MONOCYTE_DN	198	0.557396069290378	2.2335967020811	1e-10	5.00816603085359e-09	2.27879994403631e-09	6578	tags=58%, list=26%, signal=43%	PLEKHO1/HHEX/ENC1/ARPC1B/GIMAP8/DUSP7/ARAP3/CXCL16/CSF1R/CMTM3/PIP5K1C/SH2D3C/ORAI2/TGFBR2/RNF44/FAM89B/CTDSP1/CSK/FOXK1/PLXNB2/MAP7D1/CBL/RGS19/GRN/FRAT2/CALHM2/DUSP18/UBE2Q2/TMEM43/IFI30/FAM78A/B4GALT7/RETREG3/PLEKHO2/FHOD1/THEMIS2/MNT/WASF2/ELOVL1/BRPF1/ITPRIPL2/UBALD2/APOBR/SETD1B/DOK2/USP22/CASP2/HECA/WDR82/TMEM250/DNAJC5/TNFAIP8L1/YY1/FRAT1/CCR2/ATG9A/GIT2/TMEM248/PCBP1/GDE1/ARHGAP30/TNFAIP…
GSE37533_PPARG1_FOXP3_VS_PPARG2_FOXP3_TRANSDUCED_CD4_TCELL_PIOGLITAZONE_TREATED_DN	GSE37533_PPARG1_FOXP3_VS_PPARG2_FOXP3_TRANSDUCED_CD4_TCELL_PIOGLITAZONE_TREATED_DN	197	0.557828764448083	2.2332319513241	1e-10	5.00816603085359e-09	2.27879994403631e-09	4313	tags=47%, list=17%, signal=39%	OAS1/IRF1/APOL1/ISG15/SLC15A3/OAS3/TRIB2/BTN3A1/VAMP5/TAP1/IL15RA/VEGFC/IDO1/PSMB10/BCL3/TNFAIP2/RSAD2/OAS2/SECTM1/GBP2/PLA1A/CXCL10/APOL6/TAP2/TNFAIP1/UBA7/PSMB8/IFIT3/BAK1/PCDH7/HLA-A/TLR3/CD47/SAMHD1/CSF1/HLA-E/MYD88/PSMB9/GVINP1/CXCL9/HLA-F/WARS1/FBXL7/IFI30/TRIM21/PML/HDAC4/UBE2L6/ATP2A2/SLFN12/IFIT2/GBP1/RTP4/PARP12/HLA-B/NMI/IFITM1/MX1/SUSD6/CASP1/SP110/IRF9/STAT1/IFI35/IFIH1/CXCL11/ZC3HAV…
GSE24142_EARLY_THYMIC_PROGENITOR_VS_DN2_THYMOCYTE_FETAL_UP	GSE24142_EARLY_THYMIC_PROGENITOR_VS_DN2_THYMOCYTE_FETAL_UP	197	0.557819218892942	2.23319373630169	1e-10	5.00816603085359e-09	2.27879994403631e-09	2533	tags=35%, list=10%, signal=31%	RFLNB/RAMP2/TGM2/CTSS/RAB31/NRROS/CD34/MXD4/ESAM/MYADM/CCND1/CSF1R/CMTM3/S1PR1/SULF2/LYN/ABCA3/HLA-C/VIM/IL10RB/CD81/HOXA9/PLXNC1/CFP/SLCO3A1/FSTL1/ADGRL4/ARRB1/ST3GAL2/GRK5/NIBAN2/ICAM1/ST6GALNAC3/OAS2/LPCAT1/PTGS1/ITIH5/SHISA2/GEM/ITGB2/PLXNB2/TOR1B/ST6GAL1/SGSH/SAMHD1/CD300A/DENND5A/IER3/FGL2/CD86/MAN2B1/PLEK/IL4R/YWHAH/HEBP1/P2RX4/THEMIS2/TGIF2/EHBP1L1/CD44/DAB2IP/MEF2C/APOBR/CASP1/IRF9/SLA/F…
GSE42021_CD24HI_VS_CD24LOW_TCONV_THYMUS_DN	GSE42021_CD24HI_VS_CD24LOW_TCONV_THYMUS_DN	197	0.557638989192463	2.23247219816788	1e-10	5.00816603085359e-09	2.27879994403631e-09	3501	tags=41%, list=14%, signal=36%	BST2/TGM2/CTSS/C1R/IRF1/APOL1/SLC15A3/BTN3A1/HK2/TAP1/IL15RA/TNFRSF1B/HEG1/BTN3A2/CCL5/HLA-C/SEMA3F/IDO1/PSMB10/C1S/OAS2/SECTM1/HCP5/ST8SIA4/GBP2/CD74/CXCL10/APOL6/PLAUR/TAP2/UBA7/PSMB8/IFIT3/HLA-A/TLR3/CD47/SAMHD1/HLA-E/CD40/HK1/MX2/DENND5A/STS/PSMB9/HLA-F/WARS1/IL32/IFI30/RASGRP3/RUBCN/IL4R/TRIM21/FLT3LG/UBE2L6/IFIT2/GBP1/RHBDF2/RTP4/NMI/RBCK1/TAPBPL/KIF2A/CASP1/SP110/C3/IFI35/BATF3/IFIH1/CXCL1…
GSE28726_NAIVE_VS_ACTIVATED_CD4_TCELL_UP	GSE28726_NAIVE_VS_ACTIVATED_CD4_TCELL_UP	196	0.558273935591953	2.23211888895228	1e-10	5.00816603085359e-09	2.27879994403631e-09	2852	tags=39%, list=11%, signal=35%	MXRA8/TRAM2/RAB31/SPOCK2/HHEX/MFGE8/LAPTM5/ID1/ITGA5/H1-10/CD37/TRIB2/VAMP5/PLA2G4C/S1PR4/RASA3/STK10/MAP4K2/FOXO4/H2BC14/PLCD1/UBA7/DNASE1L1/DGCR2/BBLN/PCDH7/LGALS8/LIMK2/ETHE1/ARRB2/PIAS3/CDC25B/DOCK2/TLE5/ABR/MARCHF2/SEPTIN9/LGALS3BP/MICA/DGKZ/ST3GAL1/SIPA1/GADD45A/FAM168A/H1-4/PIK3IP1/SMAGP/CIZ1/CENPE/GPSM3/LITAF/SOX4/SELPLG/RASGRP2/MAPK11/SLC2A3/TMSB10/DGKA/CDC14A/TPM2/MAN2B2/GIPC1/IFITM1/MA…
GSE24634_IL4_VS_CTRL_TREATED_NAIVE_CD4_TCELL_DAY3_DN	GSE24634_IL4_VS_CTRL_TREATED_NAIVE_CD4_TCELL_DAY3_DN	196	0.558218512759833	2.23189729460125	1e-10	5.00816603085359e-09	2.27879994403631e-09	3162	tags=41%, list=13%, signal=36%	CYBB/SPOCK2/IRF1/APOL1/ISG15/HK2/VAMP5/TAP1/ADM/GIMAP4/IL15RA/PLXNC1/IDO1/PSMB10/WWC3/GNG11/GARRE1/PPBP/ABCG1/GPR65/LILRA1/GBP2/CXCL10/APOL6/UBA7/IFIT3/BCL2A1/TMEM109/SLAMF7/SAMHD1/LIMK2/CD40/MX2/MYD88/PSMB9/CCDC69/ACTN1/BIN2/GVINP1/IFITM2/CXCL9/LGALS3BP/WARS1/SUN2/TLR8/TRIM21/RASGRP2/UBE2L6/PRKD2/SLC14A1/GBP1/PARP12/SELL/FKBP11/RBM10/CD2/BTN2A1/IFITM1/PMP22/CHRNB1/RBCK1/CASP1/SP110/C3/RNFT2/LTB/…
GSE2405_0H_VS_1.5H_A_PHAGOCYTOPHILUM_STIM_NEUTROPHIL_UP	GSE2405_0H_VS_1.5H_A_PHAGOCYTOPHILUM_STIM_NEUTROPHIL_UP	194	0.557204898507099	2.23110571146268	1e-10	5.00816603085359e-09	2.27879994403631e-09	4397	tags=44%, list=18%, signal=36%	HBB/AXL/EHD2/SNCA/MAFB/C1R/IRF1/RASSF3/CSTA/CMTM3/COL3A1/NKD1/VEGFC/HLA-C/TAGLN/HSPB2/NXN/HSPG2/PSMB10/CD53/LOXL1/PRELP/ITM2C/BOK/DTX4/HVCN1/CST6/SPON2/NCF2/IFIT3/NTRK2/COL1A2/S100A11/RIN2/IFI27L2/PSMB9/IL2RB/IFITM2/TP53INP2/CFD/APOC1/RNH1/TSPAN31/UNC119/MYH11/INPP5A/RHBDF2/PARD6G/ANKRD45/DSTN/CST3/CCDC80/RCN1/NUPR1/OLFML1/S100A10/EGFL7/OLFML2B/PHLDA3/BATF3/RARRES2/SLC25A4/LOXL4/S100A6/FASN/S100A…
GSE2405_HEAT_KILLED_LYSATE_VS_LIVE_A_PHAGOCYTOPHILUM_STIM_NEUTROPHIL_24H_UP	GSE2405_HEAT_KILLED_LYSATE_VS_LIVE_A_PHAGOCYTOPHILUM_STIM_NEUTROPHIL_24H_UP	197	0.557221796797841	2.23080199497131	1e-10	5.00816603085359e-09	2.27879994403631e-09	2968	tags=41%, list=12%, signal=37%	FSCN1/AXL/FCER1G/CDC42EP3/EHD4/MFGE8/ANXA1/SLCO2A1/CSF1R/COL4A2/MS4A7/INF2/S100A4/CCL5/TAGLN/ABCC1/RELB/KIAA0930/TMEM26/FN1/ITM2C/GNG11/TNFAIP2/GRK5/ICAM1/SERPINB9/PLTP/PKP1/SYNGR2/NCF2/BCL2A1/LRP1/SHISA4/HLA-DQA1/GNB4/PLPP1/HLA-DOA/GRN/ANXA2/MAP1LC3A/MARCKSL1/CXCL9/CD86/EFHD2/TP53INP2/PALLD/PLEK/KCTD15/IFI30/C2/LITAF/RNH1/CCL22/P2RX4/ARHGAP44/MYH11/DUSP3/PARD6G/SWAP70/TPM2/LY86/AHNAK/COPZ2/CST3/…
GSE22589_HEALTHY_VS_HIV_INFECTED_DC_DN	GSE22589_HEALTHY_VS_HIV_INFECTED_DC_DN	199	0.556271160065355	2.22904547426042	1e-10	5.00816603085359e-09	2.27879994403631e-09	2687	tags=35%, list=11%, signal=31%	APLNR/BST2/EHD2/OAS1/SOST/DUSP10/CYBB/GJA3/IRF1/TAPBP/CCND1/LY6E/NKG7/TAP1/CARD6/GBP4/NXPE3/DOC2B/LCP2/PSMB10/TLR7/PLK2/TSHZ3/SECTM1/SLFN5/GBP2/TMCO3/CD180/GEM/CD99/STXBP1/UBA7/CCRL2/TLR3/ENDOD1/MATN2/FAM241A/GYPC/MX2/RBMS2/TGFB2/PSMB9/NPNT/C5AR1/SLAMF8/LGALS3BP/THSD7A/USB1/TNF/SLC29A3/PML/ADAMTS19/CTSW/LRRN4CL/RTP4/DBNL/FAM53C/PARP14/MX1/SUSD6/SYT1/CGAS/IRF9/PTAFR/HELZ2/IFITM3/PLOD2/IRF7/CXCL11
GSE42088_2H_VS_24H_LEISHMANIA_INF_DC_UP	GSE42088_2H_VS_24H_LEISHMANIA_INF_DC_UP	195	0.554719239901188	2.22333966165853	1e-10	5.00816603085359e-09	2.27879994403631e-09	2518	tags=38%, list=10%, signal=34%	LYZ/CD52/FCN1/CTSS/PLD3/LST1/TGFBI/LAPTM5/PYCARD/LY6E/CD4/H1-10/CD37/ZCCHC24/PECAM1/PLP2/TIMP2/MNDA/S100A4/KLF2/SLC8B1/INPP5K/RASSF2/PPM1F/SECTM1/GPR65/CNN2/HLA-DPB1/REEP4/TSPO/ITGB2/ZFP36L1/BBLN/HLA-DMB/CTSD/KIAA0513/ARRB2/CCPG1/MYD88/TLE5/C5AR1/CCDC69/RIN3/IFITM2/ALOX5/DPEP2/PLBD1/CD86/PIGT/CSF3R/RNASE6/CD14/SELPLG/CNPY3/MAN2A2/THEMIS2/MNT/EVI2B/SLC9A1/LY86/MID1IP1/SMARCD3/CST3/CYTH4/ARHGDIB/IT…
GSE22886_CD4_TCELL_VS_BCELL_NAIVE_UP	GSE22886_CD4_TCELL_VS_BCELL_NAIVE_UP	194	0.554607409313049	2.22070509762774	1e-10	5.00816603085359e-09	2.27879994403631e-09	3975	tags=42%, list=16%, signal=36%	ZYX/ADGRE5/TIMP1/SPOCK2/TRAC/CHD3/CD4/GIMAP6/DNASE2/DUSP7/GATA3/LTBP4/S100A4/CCL5/RALGDS/SERINC5/ATP13A2/PKN1/NIPAL3/PLEKHB1/GBP2/ITGAL/ENO2/TSPO/LRFN3/MED15/MAP7D1/IL17RA/ASB6/ARRB2/GYPC/IL27RA/CDC25B/COMT/TFPT/BIN2/APBB1IP/APMAP/DGKZ/ITGB1BP1/FMNL1/MAP3K6/GADD45A/IL32/SOX4/FLT3LG/MNT/CITED2/SMPD1/PRKCH/GBP1/GBAP1/CD2/MAN2B2/RGS10/S100A10/TACC3/LTBP3/IFITM3/SERINC3/SUPT5H/DVL1/RUNX1/FXN/CD3D/RPS…
GSE360_DC_VS_MAC_B_MALAYI_HIGH_DOSE_DN	GSE360_DC_VS_MAC_B_MALAYI_HIGH_DOSE_DN	198	0.553038320592946	2.21613433796455	1e-10	5.00816603085359e-09	2.27879994403631e-09	4253	tags=47%, list=17%, signal=39%	FSCN1/BST2/ITGA3/HDAC5/TGFB1/ISG15/TBXA2R/EMP3/APLP1/CHD3/RRAS/DNASE2/MYDGF/SPARC/IFI6/TNFRSF1B/CCL5/ACVRL1/IDO1/CD48/PLK2/STK10/TNFAIP2/TP53I11/OAS2/FXR2/ADCY3/FADS1/WT1-AS/H2BC21/ENO2/PLAUR/RRBP1/MYO1F/MPZL1/VCAN/H1-0/CD300A/F3/MYD88/HIVEP2/GDF11/SLC11A1/VGLL4/HRAS/CD14/PPP1R15A/HOMER3/TRIM21/MAP2K3/P2RX4/IGF1/VAMP2/SMPD1/ATP2A2/EMILIN1/SLC9A1/SELL/SMARCD3/CASC3/MX1/NUPR1/LILRA2/PDIA4/TADA3/BAG…
GSE6269_E_COLI_VS_STAPH_AUREUS_INF_PBMC_DN	GSE6269_E_COLI_VS_STAPH_AUREUS_INF_PBMC_DN	172	0.562403912238857	2.2148473747279	1e-10	5.00816603085359e-09	2.27879994403631e-09	4458	tags=52%, list=18%, signal=43%	FSCN1/ZYX/LYZ/CDC42EP3/SLC15A3/PLXND1/MYDGF/PLP2/F5/TSPAN4/TNFRSF10C/NPDC1/HOXA9/MANSC1/PDLIM7/ICAM1/FADS1/TMCO3/CLEC3B/HIP1/NIBAN1/RRBP1/MYO1F/IMPDH1/CTSD/HLA-DQA1/NR1H2/LIMK2/CALU/NAALADL1/PAM/GALNS/GRN/CYP1B1/IER3/APMAP/SEC24D/CSF3R/IDS/ITGAX/TFE3/CD14/HOMER3/SDF4/MAN2A2/FHOD1/PNPLA6/P4HB/STAB1/PDIA5/ELOVL1/CHPF2/TM9SF1/CYTH4/TPD52L2/ADRM1/ITGAM/GAS7/PTPRE/APOBR/CR1/CKAP4/EOGT/NT5DC2/S100A6/CC…
GSE13485_DAY7_VS_DAY21_YF17D_VACCINE_PBMC_UP	GSE13485_DAY7_VS_DAY21_YF17D_VACCINE_PBMC_UP	195	0.547203613456127	2.19321669285635	1e-10	5.00816603085359e-09	2.27879994403631e-09	4691	tags=45%, list=19%, signal=36%	MAFB/OAS1/PEA15/ISG15/OAS3/LY6E/ZNF185/ELF4/LYN/IFI6/NCOR2/RELA/SH2B3/IFI27/MYOF/COLGALT1/DTX3L/RSAD2/OAS2/LILRA1/PHACTR2/ZNFX1/FXYD6/STON1/APOL6/JUP/IFIT3/RIN2/KIAA0513/CAPN2/LILRB2/MX2/ARHGAP31/TNS3/RIN3/SAMD4A/SUSD1/PEAR1/PWWP2B/MYLK/RUBCN/PML/MAN2A2/MNT/PARP12/ZBED1/PARP14/RCN1/RCC2/MX1/GTPBP1/UBALD2/VSIG10L/CKAP4/STAT1/KLF11/AGPAT1/IRF7/TRIM25/FMNL2/ODF3B/TRIM69/SLC9A9/MVB12A/SNN/SCARB2/PARP…
GSE24142_EARLY_THYMIC_PROGENITOR_VS_DN2_THYMOCYTE_UP	GSE24142_EARLY_THYMIC_PROGENITOR_VS_DN2_THYMOCYTE_UP	198	0.546314786961405	2.18919180396918	1e-10	5.00816603085359e-09	2.27879994403631e-09	3464	tags=43%, list=14%, signal=38%	RFLNB/CALHM5/CD52/RAMP2/SMAD6/RAB31/TYROBP/CD34/HHEX/MYADM/CCND1/ANXA1/RRAS/MFSD6/KCTD12/CSF1R/LYN/S100A4/ABCA3/CCL5/IL10RB/CD81/ABCC1/HCK/ARRB1/ST3GAL2/NIBAN2/KCNH2/LPCAT1/TGFBR2/ITIH5/CD180/SHISA2/GEM/ITGB2/PLXNB2/ANTXR2/LRP1/ENDOD1/SAMHD1/IER5/CD300A/DENND5A/FYN/IER3/ARRDC4/FGL2/CD86/MAN2B1/PLEK/ATP8A2/ZNF503/ITGAX/LITAF/SOX4/HEBP1/THEMIS2/PLA2G15/TGIF2/SWAP70/LY86/AHNAK/CD44/VSIR/DAB2IP/GATA2…
GSE22140_HEALTHY_VS_ARTHRITIC_GERMFREE_MOUSE_CD4_TCELL_DN	GSE22140_HEALTHY_VS_ARTHRITIC_GERMFREE_MOUSE_CD4_TCELL_DN	200	0.546156008799179	2.1887096471631	1e-10	5.00816603085359e-09	2.27879994403631e-09	3817	tags=43%, list=15%, signal=37%	HLX/TIMP1/TGFBI/IRF1/LGALS1/EMP3/PTGER4/CRIP1/TIMP2/TNFRSF1B/NCOR2/S100A4/EMP1/LCP2/LMNA/TNFAIP2/RNASE1/C15orf39/ICAM1/OAS2/SECTM1/PLTP/GEM/CD99/IFIT3/PHLDB1/CD47/NFKB2/CAPN2/PDGFB/MAP4K4/HIVEP2/COMT/FURIN/IL1B/FYN/IER3/GPR107/CTSZ/CCR1/PPP1R15A/HOMER3/RPS6KA2/TNF/PTOV1/SERPINB8/SLC2A3/MAP2K3/P2RX4/IGF1/STAB1/IFIT2/ZFHX3/CCL4/TPD52L2/PMP22/MX1/VASP/MTSS1/CLIC1/SERTAD2/SERPINE1/SGTA/FCGR2A/MSC/RGS…
GSE6269_FLU_VS_STAPH_AUREUS_INF_PBMC_DN	GSE6269_FLU_VS_STAPH_AUREUS_INF_PBMC_DN	160	0.559536146809366	2.18752992371165	1.00967079131721e-10	5.00816603085359e-09	2.27879994403631e-09	4281	tags=48%, list=17%, signal=40%	FSCN1/ZYX/LYZ/HS3ST3B1/FCN1/CDC42EP3/FHL3/TIMP1/PLD3/SLC15A3/DYSF/ELF4/ADM/PLP2/TIMP2/VIM/SLCO3A1/MBOAT7/RTN2/ICAM1/FADS1/FXYD6/PLAUR/SPI1/CD36/CTSD/IL1RAP/VCAN/DSE/H1-0/QPCT/CD93/LILRA5/GRN/MARCHF2/SAMD4A/PLBD1/SORT1/PLEK/SLC11A1/CTIF/CSF3R/TFE3/IFI30/PPP1R15A/MICAL2/RNASE2/P2RX4/NINJ1/STAB1/DUSP3/SMARCD3/PLIN3/GAS7/S100A10/CDKN2D/CKAP4/PPT1/CLEC7A/SREBF2/S100A9/ARF1/VNN2/NCF4/FPR1/TLR2/NAPA/GRI…
GSE20715_0H_VS_48H_OZONE_LUNG_UP	GSE20715_0H_VS_48H_OZONE_LUNG_UP	197	0.544956107541436	2.18169708877394	1e-10	5.00816603085359e-09	2.27879994403631e-09	3441	tags=42%, list=14%, signal=36%	APLNR/EHD2/ADGRE5/CD52/GIMAP1/HDAC5/MYO1C/RAB31/CD37/TM4SF1/PDLIM2/SLCO2A1/GIMAP4/IFNAR2/IL2RG/CCL5/CD81/PLXNC1/ADAMTS5/INPP5K/GNG11/CLEC14A/RTL6/OAZ2/MYLIP/CNN2/CD79B/PLEKHB1/LYL1/PTPRO/PACS1/SGSH/ARHGAP1/PTPRC/H1-0/IFI27L2/SLC44A2/EML3/PBX2/CHST12/CENPB/PXMP4/SORT1/DGKZ/APLN/SP2/LIMD2/CMTM7/FKBP1B/RPS6KA2/TSPAN17/ARFGAP1/CYTH3/MYO1G/EVI2B/COL4A3/SLC6A6/LY86/NMI/ARHGDIB/PITPNM1/PTPRE/HOXB5/IFITM…
GSE36527_CD69_NEG_VS_POS_TREG_CD62L_LOS_KLRG1_NEG_UP	GSE36527_CD69_NEG_VS_POS_TREG_CD62L_LOS_KLRG1_NEG_UP	196	0.545166253983309	2.17971109800283	1e-10	5.00816603085359e-09	2.27879994403631e-09	4504	tags=48%, list=18%, signal=40%	MAP6/TRAM2/OAS1/IRF1/ISG15/TAPBP/TMEM184B/TAP1/GBP4/CYYR1/NOTCH1/PSMB10/CCND2/MYOF/BCL3/TLR7/RSAD2/ICAM1/OAS2/ZNFX1/GBP2/CXCL10/CMPK2/GZMB/PSMB8/IFIT3/CCRL2/SAMHD1/LGALS8/HLA-E/HK1/KEAP1/MX2/MYD88/ARHGEF10/PSMB9/FGL2/LYSMD2/LGALS3BP/LY96/TRIM21/PML/GMPPB/IFIT2/RTP4/PARD6G/PARP12/PARP14/MX1/NUPR1/IRF9/STAT1/IFI35/HELZ2/CASP2/IFIH1/ELOVL6/LIPA/CENPF/IRF7/TRIM25/DAPP1/DAXX/ISG20/HOXD11/FHL2/MVB12A/T…
GSE36826_WT_VS_IL1R_KO_SKIN_STAPH_AUREUS_INF_DN	GSE36826_WT_VS_IL1R_KO_SKIN_STAPH_AUREUS_INF_DN	195	0.543516457139325	2.17843840451116	1e-10	5.00816603085359e-09	2.27879994403631e-09	4342	tags=44%, list=17%, signal=36%	ECM1/FSCN1/KIAA0040/TGM2/C1R/LRP10/NECTIN2/APOL1/ISG15/SYNPO/TAP1/RELA/ATP13A2/FSTL1/TNFAIP2/FCHSD2/RSAD2/ICAM1/SECTM1/PLTP/PVR/PLA1A/CXCL10/APOL6/LHFPL6/CD47/LIMK2/HLA-E/PAM/MX2/RBMS2/IFITM2/BASP1/WARS1/DSC2/ATP2B4/CFD/FPGS/ELMO2/TNF/HSPA2/TRIM21/PML/NINJ1/MYH11/RTP4/MACROH2A2/IFITM1/NCDN/RBM38/MX1/GTPBP1/SEPTIN8/TMEM132A/SP110/IL18BP/CARM1/SERPINH1/NUP62/BATF3/SELENOW/IFIH1/TRADD/GUCY1A1/TDRD7/…
GSE43863_TH1_VS_TFH_MEMORY_CD4_TCELL_DN	GSE43863_TH1_VS_TFH_MEMORY_CD4_TCELL_DN	199	0.543155974434012	2.17649134729077	1e-10	5.00816603085359e-09	2.27879994403631e-09	4718	tags=47%, list=19%, signal=38%	CDC42EP3/SMAD6/HHEX/TRIB2/ID3/PLP2/IL2RG/TRPV2/ARHGEF3/MYH9/ETS1/MAP4K2/CNN2/PLEC/CD74/RCSD1/HLA-DMA/PPDPF/PLEKHG2/PTPRO/TRIM8/CBL/PTPRC/HK1/PIAS3/RAB1B/RIN3/MGAT1/CALHM2/EPAS1/TSPAN13/FAM53B/RNASE6/ARHGEF1/SUSD1/IFI30/MAPK11/ANKH/MIDEAS/MAN2A2/WASF2/HLA-DRB1/PDE2A/FRMD8/EVI2B/PIK3CG/CTSW/POU6F1/MSN/CSNK1G2/PRSS23/STK17B/ARID3A/TOR4A/RIPOR2/SLA/SERINC3/RNF167/PTPN22/CERK/ZNF414/ADCY7/SMIM14/PARP1…
GSE30962_ACUTE_VS_CHRONIC_LCMV_PRIMARY_INF_CD8_TCELL_UP	GSE30962_ACUTE_VS_CHRONIC_LCMV_PRIMARY_INF_CD8_TCELL_UP	196	0.544306024700525	2.17627168607883	1e-10	5.00816603085359e-09	2.27879994403631e-09	4500	tags=45%, list=18%, signal=37%	ADGRE5/PEA15/MXD4/MFNG/EVA1B/NHSL2/RRAS/CARD6/IFNAR2/EMP1/KLF2/SLCO3A1/ATP2A3/SMOX/GZMA/GPX8/ICAM1/FBRS/PGM2L1/ABCG1/VWA1/ORAI2/PDLIM1/ARHGEF2/BCL9L/ITGB2/NCK2/ANTXR2/HLA-A/FAM189B/IER5/PEAK1/ANKRD11/APBB1IP/ARHGAP25/SUN2/ZBTB9/CX3CR1/FAM78A/SELPLG/AP3M2/SLC2A3/PRKD2/IP6K1/ZEB2/SFXN3/RARA/VSIR/TSPAN5/ARHGAP45/LTB/STAT6/LIMD1/ARL4C/UBE2H/RASAL3/PLCG1/TECPR1/SEMA4F/PIK3R5/KCTD2/CCR2/SLC37A1/ARL2BP/…
GSE44955_MCSF_VS_MCSF_AND_IL27_STIM_MACROPHAGE_DN	GSE44955_MCSF_VS_MCSF_AND_IL27_STIM_MACROPHAGE_DN	198	0.542227644911293	2.17281381440839	1e-10	5.00816603085359e-09	2.27879994403631e-09	4181	tags=40%, list=17%, signal=34%	FAM110A/KIAA0040/EHD4/NPR1/LGALS1/LY6E/DAG1/INPP5D/CRB2/NCOR2/IL2RG/NPDC1/PRRC2A/PODXL/ETS1/SCARF1/MYLIP/MAPK7/TP53I11/SHC1/PLEC/PON2/CMPK2/GLIPR2/KCNK6/IL1RAP/KIAA1671/CAPN2/PPP1R9B/C1orf162/KATNB1/MVB12B/SLC27A3/KCTD10/DGKZ/SLC35C1/PLCB3/GNB2/PXDC1/SELPLG/FHOD1/RNF144B/LRRC8C/RARA/RBM10/CST3/AQP3/DOK1/VASP/AP2S1/GIT1/BANF1/STK17B/IFFO2/SUFU/CMTM8/STAT6/HELZ2/CASP2/ZNF2/NAAA/KCTD17/CDR2L/MEGF8/E…
GSE11057_NAIVE_VS_EFF_MEMORY_CD4_TCELL_DN	GSE11057_NAIVE_VS_EFF_MEMORY_CD4_TCELL_DN	196	0.543053395502708	2.17126336110602	1e-10	5.00816603085359e-09	2.27879994403631e-09	3832	tags=37%, list=15%, signal=32%	CDC42EP3/PEA15/TRAC/LGALS1/PIEZO1/ANXA1/CRIP1/IL15RA/S100A4/NPDC1/CCL5/IFI27/PREX1/NETO2/PLXNC1/CDK2AP2/IL10RA/GZMA/PHACTR2/ACTN4/CD74/SH3BGRL3/ZC3HAV1L/NIBAN1/CREB3L2/ANTXR2/TLR3/MYO1F/S100A11/GBP3/PAM/HLA-DPA1/CRELD2/ANXA2/CALHM2/STX11/EFHD2/ATP2B4/WDR86-AS1/JPT1/MICAL2/TNF/YWHAH/SLC2A3/EVI2B/AKIRIN2/TBCB/TPM4/AQP3/MTSS1/CLIC1/KLRB1/TRADD/REEP3/MDFIC/GDPD5/TYMP/GLIPR1/ITGB1/TMX4/B3GNT9/CCR2/IQG…
GSE39110_UNTREATED_VS_IL2_TREATED_CD8_TCELL_DAY6_POST_IMMUNIZATION_UP	GSE39110_UNTREATED_VS_IL2_TREATED_CD8_TCELL_DAY6_POST_IMMUNIZATION_UP	193	0.540928002107545	2.17010290976484	1e-10	5.00816603085359e-09	2.27879994403631e-09	4576	tags=48%, list=18%, signal=39%	BST2/ZYX/F2R/LGALS1/MYADM/ANXA1/NHSL2/RRAS/NKG7/INPP5D/GATA3/CRIP1/PLP2/HID1/CCL5/VIM/ITGB3/NRARP/SLCO3A1/IL10RA/GZMA/NIBAN2/PLAC8/GZMB/GNA11/CCRL2/MYO1F/CD47/SLAMF7/SAMHD1/PAQR8/KATNB1/MX2/DENND5A/MYL4/EML3/IL2RB/IFITM2/IER3/IGFBP6/EFHD2/PLEK/ATP8A2/ITGAX/ITGA1/SELPLG/SLC2A3/MYO1G/FRY/ZEB2/CCND3/CTSW/SWAP70/SLC66A3/EHBP1L1/RARA/AHNAK/RASL11A/RCN1/RBCK1/SEPTIN8/GAS7/GOLGA3/APOBR/IFITM3/HM13/ROM1/…
GSE24634_TEFF_VS_TCONV_DAY7_IN_CULTURE_DN	GSE24634_TEFF_VS_TCONV_DAY7_IN_CULTURE_DN	199	0.540660016992868	2.16648974548658	1e-10	5.00816603085359e-09	2.27879994403631e-09	4174	tags=43%, list=17%, signal=36%	HLX/CTSS/TYROBP/CAND2/PLXND1/RRAS/PLPP3/LYN/IFI6/MNDA/CD81/CRELD1/SLC8B1/COLGALT1/QSOX1/UCHL1/FBXO2/GSN/PLK2/C1S/PPM1F/MFSD12/HLA-DPB1/MMRN2/H2BC21/HLA-DMA/FGR/PLXNB2/NCF2/ADGRE2/ATP6AP1/DSE/RIN2/KIAA0513/CD300A/LILRB2/GALNS/F3/ACTN1/CYP1B1/IGFBP6/HLA-F/CD86/SLC27A3/PLEK/SLC11A1/RNASE6/IFI30/SLC29A3/PLEKHO2/CCL22/HLA-DRB1/ELOVL1/GBAP1/CD44/ITGAM/C1QA/PTPRE/C1QB/LRPAP1/LILRA2/CKAP4/SERPINE1/CYFIP1…
GSE9988_ANTI_TREM1_VS_ANTI_TREM1_AND_LPS_MONOCYTE_UP	GSE9988_ANTI_TREM1_VS_ANTI_TREM1_AND_LPS_MONOCYTE_UP	194	0.540622167648767	2.16470675188999	1e-10	5.00816603085359e-09	2.27879994403631e-09	4453	tags=43%, list=18%, signal=35%	ZYX/PLEKHO1/PRMT6/CXCL16/CMTM3/ST6GALNAC6/SLC8B1/CTDSP1/CD180/NFIC/DNASE1L1/MAP1S/MAP7D1/PTPN6/DUSP14/CBL/RGS19/ARRB2/MCOLN1/FRAT2/TSR2/LRRC25/TWF2/CCR1/JMJD8/ZNF503/IFI30/HOMER3/TSPAN17/GNB2/UBQLN2/PLEKHO2/MNT/CYB561D1/ELOVL1/PIK3CG/YWHAG/RARA/CYTH4/BLOC1S3/DOK1/NTAN1/CLIC1/APOBR/CKAP4/DOK2/USP22/CNEP1R1/PPP4C/HM13/AP1M1/WDR82/PI4K2A/YY1/SERTAD1/CD2BP2/FRAT1/VRK3/SCARB2/SNX12/CSNK1D/ARF5/PLEKHM1…
GSE22140_GERMFREE_VS_SPF_MOUSE_CD4_TCELL_DN	GSE22140_GERMFREE_VS_SPF_MOUSE_CD4_TCELL_DN	197	0.538198055601901	2.15464165800029	1e-10	5.00816603085359e-09	2.27879994403631e-09	3906	tags=44%, list=16%, signal=38%	ENG/TIMP1/TGFBI/EMP3/TMEM184B/APOBEC3C/ID3/ADM/CRIP1/CSF1R/PLP2/TIMP2/TNFRSF1B/NCOR2/HEG1/S100A4/EMP1/LMNA/STK10/RNASE1/PLEC/PLTP/CD180/CD99/DNASE1L1/IFIT3/PHLDB1/SGSH/ARRB2/CAPN2/MAP4K4/ANXA2/IL1B/IFITM2/IER3/MPRIP/PPP1R15A/HOMER3/RPS6KA2/SLC16A3/PTOV1/PLEKHO2/YWHAH/SERPINB8/P2RX4/NISCH/STAB1/RAB35/DGKA/FLRT2/IFIT2/CCL4/HTR2B/SFXN3/AHNAK/TPD52L2/PMP22/MX1/VASP/CLIC1/SERTAD2/HTRA1/OLFML2B/SERPINE…
GSE16385_MONOCYTE_VS_12H_IL4_TREATED_MACROPHAGE_DN	GSE16385_MONOCYTE_VS_12H_IL4_TREATED_MACROPHAGE_DN	196	0.538724075801783	2.1539536576349	1e-10	5.00816603085359e-09	2.27879994403631e-09	5656	tags=49%, list=23%, signal=38%	LRP10/PDLIM2/HCLS1/KANK3/ABI3/MAP3K11/MAP4K2/NIPAL3/HDAC7/LCP1/UBA7/LIPE/TLN1/TMEM259/RAPGEF3/MEX3D/IL27RA/BCL7B/TBC1D9B/BORCS6/RIN3/PPP1R12C/JOSD2/LENG1/TESK1/STRN4/SIRT2/CIZ1/GNB2/FHOD1/MOB3A/RAB35/PRKCH/ATXN2L/PELO/STX5/NCLN/CHRNB1/WASHC1/MTA1/SUSD6/RPS6KA4/ARID1A/HMG20B/MIIP/TATDN2/SLC5A6/CORO1A/RPS6KB2/LMNB1/PIK3R5/PITPNM2/PHRF1/RGL2/LMF2/ERGIC1/DGAT1/AP3D1/MLLT6/CLCN7/RAB5C/TSC22D4/DENND4B/…
GSE5589_LPS_AND_IL10_VS_LPS_AND_IL6_STIM_IL6_KO_MACROPHAGE_45MIN_UP	GSE5589_LPS_AND_IL10_VS_LPS_AND_IL6_STIM_IL6_KO_MACROPHAGE_45MIN_UP	198	0.53706444956074	2.15212386565816	1e-10	5.00816603085359e-09	2.27879994403631e-09	3771	tags=41%, list=15%, signal=35%	OAS1/ISG15/OAS3/CCND1/TMEM184B/NKG7/TAP1/CXCL16/IL15RA/LYN/AGRN/CCL5/CFP/SLCO3A1/PSMB10/DTX3L/TLR7/RSAD2/SCARF1/OAS2/GPR65/ZNFX1/RNASEL/CXCL10/SELENOM/UBA7/PTPRO/PTPN6/TLR3/HLA-DQA1/SAMHD1/VCAN/IER5/IFI27L2/DOCK2/PSMB9/S1PR2/FGL2/PLBD1/CD86/USB1/TMEM163/PML/UBE2L6/THEMIS2/EVI2B/SLFN12/IL21R/DBNL/PARP12/DCK/HLA-B/NMI/PARP14/GSDMD/MLKL/C1QA/GAS7/NLRC5/CASP1/IRF9/IFI35/IFITM3/MS4A6A/NFATC2/HSH2D/ZC3…
GSE3337_CTRL_VS_16H_IFNG_IN_CD8POS_DC_DN	GSE3337_CTRL_VS_16H_IFNG_IN_CD8POS_DC_DN	195	0.535915669438852	2.14797410556722	1e-10	5.00816603085359e-09	2.27879994403631e-09	3484	tags=35%, list=14%, signal=31%	FLT4/FAM110A/IRF1/MFNG/CD37/TAP1/SPARC/HCLS1/SLCO3A1/NOTCH1/PSMB10/CDK2AP2/BCL3/TNFAIP2/PLOD3/GBP2/HLA-DMA/CD180/TSPO/CMPK2/STXBP1/TAP2/UBA7/OSBPL5/NFIX/GLIPR2/SAMHD1/PLPP1/EXTL3/HLA-DOA/EMC10/ABR/BCL7B/C8orf33/SEPTIN9/CXCL9/WARS1/SMAGP/CAPN1/TANGO2/TRIM21/PML/UBE2L6/MNT/UNC119/ECE1/HLA-DRB1/FRMD8/CCND3/POU6F1/RCC2/ADRM1/C3/IL18BP/NUP62/MICOS13/TMEM160/DVL1/DAXX/ISG20/SERTAD1/ZEB1/CAPNS1/STIL/POL…
GSE37534_UNTREATED_VS_ROSIGLITAZONE_TREATED_CD4_TCELL_PPARG1_AND_FOXP3_TRASDUCED_DN	GSE37534_UNTREATED_VS_ROSIGLITAZONE_TREATED_CD4_TCELL_PPARG1_AND_FOXP3_TRASDUCED_DN	198	0.534830250934444	2.14317098823683	1e-10	5.00816603085359e-09	2.27879994403631e-09	4286	tags=45%, list=17%, signal=38%	BST2/ATP10A/CD248/IRF1/SLC15A3/TRIB2/HK2/VAMP5/TAP1/IL15RA/LYN/IFI6/SKI/SH2B3/IFI27/IL10RB/MEIS3P1/IDO1/PSMB10/FLT1/SPRY4/ETS1/ICAM1/SECTM1/PTGS1/CXCL10/APOL6/TAP2/TEK/PSMB8/IFIT3/BAK1/PCDH7/LGALS8/CSF1/MX2/PSMB9/SORT1/WARS1/ST3GAL1/LRFN4/BRD3/P2RX4/UBE2L6/THEMIS2/IFIT2/GBP1/PARP12/SWAP70/NMI/IFITM1/MX1/TSPAN5/HOXA1/RGS10/C1orf56/SP110/MSX1/IFI35/BATF3/PTPRA/SLK/HECA/HAUS2/TRIM25/PTN/MACIR/RB1/DY…
GSE40443_INDUCED_VS_TOTAL_TREG_DN	GSE40443_INDUCED_VS_TOTAL_TREG_DN	200	0.534099254289076	2.14039243654088	1e-10	5.00816603085359e-09	2.27879994403631e-09	4265	tags=44%, list=17%, signal=37%	RFLNB/FCER1G/ADGRE5/FXYD5/CTSS/OAS1/SYT11/LGALS1/AMIGO2/OAS3/VAMP5/TIMP2/S1PR1/IL15RA/INF2/SKI/NXPE3/TAGLN2/S1PR4/STING1/BCL3/HVCN1/ESYT1/TMIE/CMPK2/ABCA2/SYNGR2/DSE/FAM174B/IFI27L2/B4GALT5/IL27RA/PSMB9/CHST12/IL2RB/PCED1B/IFI30/DENND2C/CDC42BPB/RNH1/C19orf38/SELPLG/HDAC4/FRMD8/CTSW/MSN/SLC66A3/SFXN3/MID1IP1/ITGB5/RCN1/VIPR1/PDLIM4/APOBR/CGAS/IRF9/RIPOR2/TNFRSF14/MS4A6A/IFIH1/SERINC3/PTPN22/HSH2D…
GSE40685_TREG_VS_FOXP3_KO_TREG_PRECURSOR_UP	GSE40685_TREG_VS_FOXP3_KO_TREG_PRECURSOR_UP	195	0.533852780708696	2.13970595475969	1.0176692057769e-10	5.00816603085359e-09	2.27879994403631e-09	4729	tags=47%, list=19%, signal=38%	ADGRE5/IRF1/APOL1/TAPBP/LY6E/GIMAP6/VAMP5/TAP1/GBP4/GIMAP4/IFI6/MNDA/BTN3A2/IFI27/BATF2/BCL3/RSAD2/OAS2/SECTM1/ZNFX1/GBP2/RCSD1/APOL6/PIK3R3/PSMB8/IFIT3/NFIX/HLA-A/CETP/IL17RA/SYP/APOBEC3D/CD99L2/PSMB9/KCNMB1/GUCY1B1/CXCL9/HLA-F/TRIM21/FLT3LG/UBE2L6/THEMIS2/MYH11/IFIT2/GIMAP2/RTP4/PARP12/CALHM6/NMI/BTN2A1/IFITM1/PARP14/MX1/NLRC5/CASP1/SP110/BEAN1/IRF9/STAT1/TNFSF13B/IFI35/DNAJB12/SEC14L1/HOXA11/O…
GSE20500_CTRL_VS_RARA_ANTAGONIST_TREATED_CD4_TCELL_UP	GSE20500_CTRL_VS_RARA_ANTAGONIST_TREATED_CD4_TCELL_UP	193	0.533265590466208	2.13936273411505	1e-10	5.00816603085359e-09	2.27879994403631e-09	3578	tags=39%, list=14%, signal=34%	MYLK3/COLGALT2/TBXA2R/PLAT/RRAS/TMEM184B/PDLIM2/ROBO4/NCOR2/CTNNBIP1/CNN2/ADCY3/FADS1/CSK/JUP/LRFN3/NECAP2/RAPGEF1/NCK2/MYO1F/KMT5A/TBC1D17/LBHD1/RGS19/PIAS3/EML3/ETV5/BIN2/B3GALT4/C3AR1/SQLE/KCNA4/ZBTB7A/SRF/LRFN4/CDC42BPB/USP20/GNB2/KLC1/SELPLG/FHOD1/CAMK2A/EHMT2/PLA2G15/C2CD2L/CCND3/SLC9A1/NDE1/SLC35E1/ATF5/MTA1/CLIC1/MICB/ZNF180/KCTD5/TRAF2/NUP62/NOC2L/CENPF/KCTD17/PTPN18/C19orf54/AGFG2/TCF25…
GSE37416_12H_VS_24H_F_TULARENSIS_LVS_NEUTROPHIL_UP	GSE37416_12H_VS_24H_F_TULARENSIS_LVS_NEUTROPHIL_UP	198	0.530686132393955	2.12656468256831	1e-10	5.00816603085359e-09	2.27879994403631e-09	4814	tags=51%, list=19%, signal=41%	CTSS/DYSF/ELF4/ARAP3/CXCL16/S100A4/SH2B3/MYH9/PDLIM7/FLT1/CD53/ATP2A3/QSOX1/SERPINB9/FGR/ADGRE2/TMEM127/SPI1/DBN1/LIMK2/DSE/DDAH2/MAML3/ORAI1/RGS19/SDC2/CD93/C1orf162/MX2/MYD88/PPM1M/STX11/MARCKSL1/EFHD2/R3HDM4/LIMD2/KPNA2/USB1/IL4R/RASSF5/PML/FHOD1/ECE1/TGIF2/ARAF/BANP/DBNL/ZBED1/TNRC18/SELL/CST3/CD44/MX1/RHOF/SLC39A13/GATAD2A/CLIC1/SP110/TACC3/SETD1B/TNFSF13B/HELZ2/G6PD/TATDN2/HSH2D/RUNX1/LRRC7…
GSE43863_NAIVE_VS_MEMORY_LY6C_INT_CXCR5POS_CD4_TCELL_D150_LCMV_UP	GSE43863_NAIVE_VS_MEMORY_LY6C_INT_CXCR5POS_CD4_TCELL_D150_LCMV_UP	197	0.530136214271635	2.12236658939018	1e-10	5.00816603085359e-09	2.27879994403631e-09	3812	tags=39%, list=15%, signal=33%	HLX/CDC42EP3/MYO1C/LBH/HHEX/TRIB2/MARVELD1/ELF4/ID3/KCTD12/CSF1R/MYH9/KLF2/SLCO3A1/SLC8B1/STING1/INPP5K/STK10/RASSF2/GRK2/MAP4K2/SH2D3C/C15orf39/NDRG2/MSRB3/PLEC/RCSD1/PPDPF/CSK/TBC1D2B/PTPRO/MINDY2/P2RY13/GNGT2/CDC42SE1/CD300A/PIAS3/RAB1B/SUSD1/MAPK11/MIDEAS/WASF2/PDE2A/FRMD8/CCND3/POU6F1/MSN/LRRC8C/SFXN3/PRSS23/C1QB/B3GNT8/PTPRCAP/PURG/RNF167/CYFIP1/HECA/RP2/RB1/PLCG1/SMIM14/FRAT1/PNRC1/RGL2/HP…
GSE5589_WT_VS_IL6_KO_LPS_STIM_MACROPHAGE_45MIN_DN	GSE5589_WT_VS_IL6_KO_LPS_STIM_MACROPHAGE_45MIN_DN	197	0.526869814535559	2.109289765961	1.12980036343285e-10	5.50438737064485e-09	2.50458901619956e-09	4083	tags=39%, list=16%, signal=33%	ZYX/WFS1/RIPOR1/SYT11/CPNE2/RUSC2/PPP1R3C/TBXA2R/MYADM/ADAM15/H1-10/MN1/PMEPA1/ABCC1/PSMB10/RHOJ/SLC12A4/LPCAT1/PTGS1/PLAUR/STXBP1/P3H1/ORAI1/SDC2/PDGFA/DOCK2/BCL7B/CYP1B1/YIF1B/FGL2/PLBD1/ST3GAL1/TSPAN13/ITGAX/TMEM178A/TMEM222/NUCB1/IL3RA/FLYWCH2/CCND3/IL21R/CCL4/MAFK/SF3A2/NCDN/DAB2IP/IFFO2/CYB5R2/PTPRE/CNNM4/IL18BP/RNF24/ZNF219/ANXA11/DOK2/SNAPC2/ACYP2/HM13/TRAF3/CCNQ/MYO1B/RTN4RL1/SPINT2/TTC7…
GSE1432_1H_VS_24H_IFNG_MICROGLIA_DN	GSE1432_1H_VS_24H_IFNG_MICROGLIA_DN	197	0.525462467115075	2.10365554014415	1.24601887199866e-10	5.95157249448771e-09	2.70806578372464e-09	3288	tags=38%, list=13%, signal=33%	PLEKHO1/ADGRE5/C1R/APOL1/GIMAP6/BTN3A1/VAMP5/TAP1/GIMAP4/IL15RA/LYN/RALGDS/IDO1/PSMB10/MYOF/MAP3K11/IL10RA/TNFAIP2/C1S/SECTM1/HCP5/HLA-DPB1/GBP2/CD74/APOL6/BTN2A2/ZFP36L1/TAP2/PSMB8/APOBEC3G/TMEM109/CD47/HLA-E/PSMB9/BIN2/GVINP1/SLAMF8/CXCL9/HLA-F/LGALS3BP/HLA-DQB1/WARS1/IL32/TRPM4/HLA-DRB1/TMSB10/GBP1/RHBDF2/UCN/SELL/NMI/IFITM1/RCN1/RBCK1/TAPBPL/SP110/TRAF2/STAT1/TNFRSF14/IFIH1/VPS4A/IRF7/CXCL11/…
GSE5463_CTRL_VS_DEXAMETHASONE_TREATED_THYMOCYTE_UP	GSE5463_CTRL_VS_DEXAMETHASONE_TREATED_THYMOCYTE_UP	197	0.525296099794155	2.10298949916453	1.24601887199866e-10	5.95157249448771e-09	2.70806578372464e-09	4356	tags=40%, list=18%, signal=33%	PLEKHO1/CD52/SEMA7A/TGFB1/LGALS1/CD37/TAP1/IFNAR2/TNFRSF1B/TP53/SOX17/LCP2/TAGLN2/FNBP1/GRK2/MYOZ1/MAPK7/HDAC7/CD74/LCP1/VAV2/CSNK1E/ARHGDIA/OSBPL5/S100A11/ASB6/HLA-DQA1/IL27RA/CRELD2/KCNMB1/MAP1LC3A/SEPTIN9/CMTM7/MPRIP/GPSM3/SOX4/SELPLG/IL4R/YWHAH/GDI1/SLC4A2/CTSW/AHNAK/RCC2/SLC35C2/LTB/STAT1/PNKP/C16orf74/RGL2/LTBR/VPS37B/VPS72/LATS2/CDR2/SMTN/DBP/CIC/COPE/TNIP1/KLF3/CBX4/TNPO2/CXXC5/F2RL3/PAFA…
GSE34156_TLR1_TLR2_LIGAND_VS_NOD2_AND_TLR1_TLR2_LIGAND_24H_TREATED_MONOCYTE_UP	GSE34156_TLR1_TLR2_LIGAND_VS_NOD2_AND_TLR1_TLR2_LIGAND_24H_TREATED_MONOCYTE_UP	190	0.533332104875575	2.13354887650177	1.37299957229901e-10	6.49442127790365e-09	2.955071128525e-09	4578	tags=50%, list=18%, signal=41%	MAFB/CD151/TIMP1/RAB31/CYBB/CSF2RB/TGFBI/TYROBP/ELF4/MPEG1/CXCL16/CSF1R/SULF2/LYN/HCK/MYOF/FERMT3/ZNF385A/FAM89B/PLXNB2/NCF2/TLN1/TMCC3/RRBP1/ADGRE2/LRP1/CTSD/VCAN/GNB4/DSE/RIN2/RGS19/LILRB2/CD93/GRN/TNS3/KCNMB1/NRM/CD86/WARS1/CTSZ/CCR1/C3AR1/SLC11A1/CD14/IFI30/CYTH3/PLEKHO2/P2RX4/ADAMTS19/VEGFA/DUSP3/PILRA/GBAP1/TPM4/PMP22/PITPNA/NRP2/PTPRE/CLIC1/KLRB1/LILRB3/PTAFR/FCGR2A/NCF1C/SLC25A37/NID1/DAP…
GSE22601_IMMATURE_CD4_SINGLE_POSITIVE_VS_CD8_SINGLE_POSITIVE_THYMOCYTE_UP	GSE22601_IMMATURE_CD4_SINGLE_POSITIVE_VS_CD8_SINGLE_POSITIVE_THYMOCYTE_UP	199	0.53203365876342	2.13192289005506	1.39574887199545e-10	6.53854663880947e-09	2.97514891135873e-09	4695	tags=45%, list=19%, signal=37%	HS3ST3B1/CDC42EP3/EHD3/DUSP10/MXD4/TBXA2R/GIMAP6/ID3/GATA3/CARD6/GIMAP7/TRPV2/KLF2/TMEM154/RASSF2/SH2D3C/HVCN1/CNPY4/ST8SIA4/TMIE/FAM89B/ALS2CL/PPDPF/ANGPTL4/MAP7D1/RNF125/C8orf58/FAM53B/PIK3IP1/FAM78A/TSPAN14/SOX4/RASGRP2/SLC2A3/PRKD2/CITED2/FRMD8/EVI2B/NAB2/MID1IP1/CYTH4/RBM38/RHOF/LRRC8A/STARD5/AMMECR1L/LTB/DOK2/SLA/ERF/SESN2/PTPN22/ANKRD50/TNFAIP8L1/TTLL1/PNRC1/NATD1/IFNAR1/PARP11/PTGER2/XYLT…
GSE42021_CD24HI_VS_CD24LOW_TREG_THYMUS_DN	GSE42021_CD24HI_VS_CD24LOW_TREG_THYMUS_DN	196	0.535299811919942	2.14026259379666	1.47539212724762e-10	6.84581947042895e-09	3.11496322805362e-09	3830	tags=40%, list=15%, signal=34%	BST2/KLK6/ADGRE5/ATP10A/OAS1/EHD4/APOL1/ISG15/OAS3/GATA3/IFI6/HEG1/IFI27/HLA-C/WT1/SPACA9/RSAD2/OAS2/ANK1/SLC35F6/CXCL10/LRFN3/IFIT3/HLA-A/TLR3/MX2/MYD88/FOXD2/BMPR2/IFITM2/HLA-F/SOGA1/RASGRP3/RUBCN/PML/CCL22/PRKD2/THEMIS2/IFIT2/PARP12/SELL/HLA-B/IFITM1/MX1/RBCK1/SIX1/SP110/IRF9/MSX1/IFI35/BATF3/IFITM3/IFIH1/FPR3/IRF7/KCTD17/CXCL11/DAPP1/ISG20/TRIM5/TDRD7/CBR3/MECP2/CBLN1/SP140L/TNFSF10/NKX3-1/LM…
GSE7509_UNSTIM_VS_FCGRIIB_STIM_DC_DN	GSE7509_UNSTIM_VS_FCGRIIB_STIM_DC_DN	172	0.550215474050547	2.16684712128737	1.62268230077232e-10	7.45821525411579e-09	3.39361363001639e-09	4684	tags=49%, list=19%, signal=40%	IRF1/ISG15/OAS3/GIMAP6/SLCO2A1/GIMAP4/IL15RA/TRPV2/CCL5/BATF2/PDGFD/NOTCH1/IDO1/PSMB10/GZMA/ICAM1/SERPINB9/ESYT1/FLI1/ANGPTL4/ITGAL/TSPO/STXBP1/GZMB/CST7/PSMB8/CCRL2/PTPN6/SLAMF7/GNB4/UNC93B1/PSMB9/FURIN/GVINP1/IL2RB/FGL2/IKZF1/FMNL1/GMFG/ELMO2/USB1/TRIM21/MYO1G/PRKCH/IFIT2/CTSW/PPP6R1/PRF1/AHNAK/JAML/CST3/IFITM1/GSDMD/UBL7/MLKL/CASP1/SP110/TNFRSF14/PTPN22/GRAP2/RGS16/CD3D/CYSLTR2/DAXX/TRIM5/CYBA…
GSE9960_GRAM_NEG_VS_GRAM_POS_SEPSIS_PBMC_UP	GSE9960_GRAM_NEG_VS_GRAM_POS_SEPSIS_PBMC_UP	190	0.53234860917092	2.12961448714751	1.64532437938775e-10	7.49160782838981e-09	3.40880781405863e-09	4228	tags=39%, list=17%, signal=33%	TMOD1/BST2/LRRC32/NELL1/CSF2RB/TAPBP/PTGER4/ARHGAP28/SLC43A3/IL15RA/AGRN/PPP1R18/DDA1/HCK/TAGLN2/GRAMD1A/BCL3/DTX3L/ST3GAL2/IL10RA/ITGB8/ICAM1/PLAUR/IFIT3/SLAMF7/F3/MMP14/IFITM2/DNAJC18/FPGS/MYLK/ELOVL1/GBP1/FADS3/ADGRE1/ANKRD33B/NMI/TRIM62/NDE1/CHST2/PITPNA/TUBB/CGAS/STAT1/HELZ2/IFITM3/ZNF444/JAK3/CARD16/MCM5/IRF7/MLLT11/ISG20/PABIR2/DESI1/NFE2L1/TICAM1/C1orf122/GP1BA/HES4/TNFRSF9/PEF1/ETV3/VTI1…
GSE42021_CD24INT_VS_CD24LOW_TCONV_THYMUS_DN	GSE42021_CD24INT_VS_CD24LOW_TCONV_THYMUS_DN	199	0.530480231408053	2.12569811971884	1.81798344404686e-10	8.15234637833391e-09	3.70945498936376e-09	3830	tags=39%, list=15%, signal=33%	CDC42EP3/OAS1/EHD4/ISG15/PPP1R3C/HBEGF/AMIGO2/OAS3/ID3/GATA3/CCN2/IFI6/IFI27/HLA-C/PDGFD/LMNA/WWC3/SMOX/RSAD2/OAS2/IFIT3/KIAA0513/RAB33B/MX2/MYD88/RGS11/BMPR2/IFITM2/HLA-F/PALLD/C11orf68/EPAS1/ATP2B4/SOGA1/SMAGP/SOX4/RPL13P5/PML/CNPY3/PRKD2/THEMIS2/IFIT2/LOX/PARP12/BTN2A1/IFITM1/MX1/EML2/SP110/IRF9/KATNIP/IFIH1/VLDLR/TLE1/LIPA/IRF7/KCTD17/DAPP1/ISG20/TRIM5/VEZF1/H2AC13/TDRD7/MGAT3/SCARB2/TNFSF10/…
GSE24142_DN2_VS_DN3_THYMOCYTE_UP	GSE24142_DN2_VS_DN3_THYMOCYTE_UP	198	0.526457677631964	2.10962042491808	1.82390343850246e-10	8.15234637833391e-09	3.70945498936376e-09	3538	tags=38%, list=14%, signal=33%	RFLNB/MRC2/RIPOR1/TSPAN2/CD52/CD151/RAB31/CAVIN1/TYROBP/CD34/NRGN/HHEX/HBEGF/LGALS1/MYADM/FLNA/ANXA1/GIMAP7/TSPAN4/S100A4/CCL5/VIM/ATP13A2/PDLIM7/KIAA0930/TAGLN2/CD48/PCDHB13/SH2D3C/CNN2/BCL9L/NIBAN1/LYL1/CMPK2/PLXNB2/CST7/ITGA4/SPI1/ARMCX3/COMT/GLIS2/IER3/MAP3K6/ITGAX/CMTM7/LITAF/RNH1/IL4R/RASGRP2/P2RX4/THEMIS2/FADS3/MACROH2A2/CD44/PTPRE/EGFL7/CKAP4/KCTD11/STBD1/CYFIP1/TLE1/RGS18/GLIPR1/IGFBP4/D…
GSE13485_PRE_VS_POST_YF17D_VACCINATION_PBMC_DN	GSE13485_PRE_VS_POST_YF17D_VACCINATION_PBMC_DN	195	0.529618973209668	2.12273666389086	1.86256311089638e-10	8.24946134207922e-09	3.75364393449547e-09	4951	tags=50%, list=20%, signal=40%	BST2/OAS1/ISG15/OAS3/LY6E/SLC43A3/TAP1/IFI6/IFI27/PLXNC1/BATF2/MEGF9/MYOF/DTX3L/TMEM154/RSAD2/OAS2/PLAC8/CXCL10/CMPK2/PSMB8/IFIT3/SLAMF7/SAMHD1/SIDT2/C1orf162/MX2/ADA2/MYD88/ANXA2/IFITM2/FGL2/SAMD4A/LGALS3BP/SLC27A3/C3AR1/TLR8/CX3CR1/C2/UBE2L6/IFIT2/GBP1/RTP4/PARP12/GBAP1/IFITM1/PARP14/MX1/C1QA/GAPT/SP110/IRF9/VSIG10L/STAT1/TNFSF13B/IFI35/IFITM3/IFIH1/IRF7/CXCL11/RB1/TRIM5/TRIM69/MVB12A/IFNAR1/TD…
GSE43260_BTLA_POS_VS_NEG_INTRATUMORAL_CD8_TCELL_UP	GSE43260_BTLA_POS_VS_NEG_INTRATUMORAL_CD8_TCELL_UP	195	0.529384403655131	2.12179649856667	1.95397613131545e-10	8.57637091150347e-09	3.90239329781918e-09	4011	tags=42%, list=16%, signal=35%	LYZ/FCN1/RUSC2/ITGA5/MYDGF/S100A4/EMP1/RALGDS/LMNA/STK10/HYOU1/TSPO/ITGB2/CREB3L2/RRBP1/FICD/DRAP1/HLA-DMB/CTSD/CALU/RABAC1/KEAP1/GRN/ANXA2/TBC1D9B/HCFC1/TMED9/GOLGA2/ATP6V0C/GMFG/TESK1/SEC24D/RNASE6/HRAS/AOAH/HOMER3/NUCB1/KLC1/PTOV1/RNASE2/P4HB/ATXN2L/FAM20B/CNOT3/SLC39A7/STX5/KCTD7/ADRM1/PITPNA/MTSS1/TXLNA/PDIA4/ERF/HTATIP2/UBE2H/GABPA/CYBA/DEGS1/POFUT2/TCF25/ATG4B/EIF4G1/CAPNS1/GPNMB/GSTP1/ASM…
GSE21670_STAT3_KO_VS_WT_CD4_TCELL_TGFB_IL6_TREATED_DN	GSE21670_STAT3_KO_VS_WT_CD4_TCELL_TGFB_IL6_TREATED_DN	200	0.523857403629183	2.09934841801329	2.24021945408274e-10	9.74495462525993e-09	4.43411858110739e-09	3706	tags=42%, list=15%, signal=36%	ZYX/LYZ/ADGRE5/CD52/NCAM1/CTSS/DUSP10/PLD3/TGFBI/LBH/RASSF3/MYADM/ITGA5/CD4/ID3/SPARC/TIMP2/IQSEC1/MNDA/KIAA0930/CA11/ARRB1/RNASE1/ESYT1/RCSD1/CXCL10/CD180/ME1/ITGB2/LRP1/ZMIZ1/SLAMF7/MRAS/PAQR8/ARRB2/SORBS3/CCPG1/ADA2/GRN/ACTN1/BMPR2/SEPTIN9/FGL2/DPEP2/PLBD1/APBB1IP/WIPF1/DGKZ/FMNL1/SUN2/RNASE6/FAM78A/LITAF/RASGRP2/CITED2/STAB1/RHBDD2/MSN/NAB2/AHNAK/AQP3/VSIR/RGS10/PIP4P2/NEK7/ANXA11/RIPOR2/GASK…
GSE22886_TCELL_VS_BCELL_NAIVE_UP	GSE22886_TCELL_VS_BCELL_NAIVE_UP	194	0.532881361048791	2.13371176627015	2.44006436262919e-10	1.05203482962207e-08	4.78693576869778e-09	4423	tags=45%, list=18%, signal=38%	ZYX/ADGRE5/TIMP1/SPOCK2/TRAC/LY6E/ANXA1/GIMAP6/BTN3A1/DUSP7/GATA3/LTBP4/TRPV2/ATP13A2/CCND2/RASA3/NIPAL3/GBP2/ITGAL/ENO2/TSPO/BBLN/MED15/IL17RA/RANGAP1/CTSD/SAMHD1/ETHE1/ARRB2/PGAP6/GYPC/IL27RA/RHOG/APBB1IP/DGKZ/LRCH4/FMNL1/IL32/ARHGEF1/USP20/SELPLG/FLT3LG/CITED2/SMPD1/DGKA/PRKCH/PPP6R1/GBP1/CD2/IFITM1/NME3/DYRK2/RGS10/RNF187/TACC3/HMG20B/SCAP/SELENOW/IFITM3/ARL4C/SERINC3/RNF167/RUNX1/FXN/CD3D/FY…
GSE360_L_DONOVANI_VS_B_MALAYI_LOW_DOSE_MAC_DN	GSE360_L_DONOVANI_VS_B_MALAYI_LOW_DOSE_MAC_DN	198	0.523796473065621	2.09895644992716	2.96535564461709e-10	1.26729935969951e-08	5.76642565795345e-09	5687	tags=47%, list=23%, signal=37%	BST2/FCN1/SULF1/H1-10/CD37/TMEM184B/DUSP7/NCOR2/RELA/HEG1/SH2B3/SLC29A1/DCHS1/CDK2AP2/EPHB4/STK10/TNFAIP2/CHST1/GNAI2/SHC1/FXR2/ITGAV/FAM89B/H2BC21/ITGAL/TSPO/PLXNB2/GNA11/PTPRO/PCDH7/IMPDH1/CD40/PBX2/BCL7B/ACTN1/GOLGA2/HLA-DQB1/CHMP1A/PPP1R15A/DUSP3/ZFHX3/PPP6R1/GFUS/TMED10/PPT1/IRF7/PTPN18/GLRA3/VAV1/CYBA/ALG3/PCMT1/GAK/POFUT2/PNRC1/DAP/SH3BP1/ENPP4/SMC4/NFE2L1/REM1/SREBF2/CLCN7/PHF1/LMO2/PYGM/…
GSE22140_GERMFREE_VS_SPF_ARTHRITIC_MOUSE_CD4_TCELL_DN	GSE22140_GERMFREE_VS_SPF_ARTHRITIC_MOUSE_CD4_TCELL_DN	192	0.527887270209385	2.11627422498523	3.22317087606204e-10	1.36550334853689e-08	6.2132703569672e-09	4773	tags=51%, list=19%, signal=42%	FCER1G/BST2/SYT11/IRF1/APOL1/HBEGF/TAPBP/INPP5D/BTN3A1/VAMP5/TAP1/IL2RG/BTN3A2/CCL5/IFI27/HCK/IDO1/PSMB10/CDC42EP2/IL10RA/TNFAIP2/C1S/FCHSD2/SECTM1/HCP5/TGFBR2/POLR2A/FLI1/GBP2/CXCL10/CSK/TBC1D2B/TAP2/PSMB8/SRGAP2/HLA-DQA1/ETHE1/KIAA0513/PSMB9/FGL2/CXCL9/SAMD4A/HLA-F/LGALS3BP/HLA-DQB1/PRKY/DGKZ/WARS1/PLEK/FAM53B/C2/CD55/UBE2L6/GBP1/SELL/IFITM1/DOK1/RBCK1/C1QB/KIF2A/STAT6/IFI35/TADA3/PTPRA/ENTPD4/…
GSE1432_CTRL_VS_IFNG_6H_MICROGLIA_DN	GSE1432_CTRL_VS_IFNG_6H_MICROGLIA_DN	196	0.529979533318232	2.11899078867688	3.29223882340623e-10	1.38274030583062e-08	6.29170141750774e-09	4380	tags=43%, list=18%, signal=36%	KIAA0040/CSF2RB/IRF1/APOL1/ISG15/ELF4/VAMP5/TAP1/IL15RA/LYN/HEG1/LCP2/IDO1/CD53/MYOF/C1S/RSAD2/SCARF1/ICAM1/SECTM1/GBP2/CXCL10/APOL6/PSMB8/APOBEC3G/CD47/SLAMF7/LIMK2/HLA-E/PSMB9/STX11/SLAMF8/CXCL9/HLA-F/WARS1/PLEK/DSC2/IL32/LITAF/FUT1/FLT3LG/GBP1/RHBDF2/PARP12/NMI/IFITM1/RCN1/ATF5/MX1/RBCK1/KIF2A/SP110/RNF24/KCTD5/STAT6/CERS6/AKAP12/STAT1/IFIH1/UBE2A/IRF7/CXCL11/ISG20/TYMP/TMEM185B/TDRD7/APOL2/SP…
GSE24634_TREG_VS_TCONV_POST_DAY5_IL4_CONVERSION_DN	GSE24634_TREG_VS_TCONV_POST_DAY5_IL4_CONVERSION_DN	192	0.527021586140906	2.11280373993191	3.68035104553624e-10	1.5325359225515e-08	6.97329671785813e-09	3972	tags=44%, list=16%, signal=37%	FSCN1/FCER1G/DAAM2/HLX/ENG/CTSS/CYBB/TGFBI/TYROBP/LBH/LRP10/PLXND1/BTN3A1/PECAM1/CSF1R/TIMP2/LYN/TSPAN4/CBX6/HLA-C/CD81/HCK/TBXAS1/CD48/SLC8B1/FN1/ARRB1/C1S/PIP5K1C/SLC35E2A/PTGS1/HLA-DPB1/PLOD3/PLXNB2/SYNGR2/PACS1/ATP6AP1/HLA-E/MX2/GRN/MGAT1/HLA-F/BASP1/CD86/CTSZ/CCR1/PLEK/ATP8A2/FAM168A/IFI30/KLC1/IL4R/CCL22/IL3RA/THBS2/SMARCD3/CYTH4/ZMIZ2/PTPRE/CKAP4/MS4A6A/FPR3/NCF1C/LIPA/TYMP/SALL2/SIGLEC5/N…
GSE11057_NAIVE_VS_MEMORY_CD4_TCELL_DN	GSE11057_NAIVE_VS_MEMORY_CD4_TCELL_DN	195	0.524937134575064	2.10397164408074	3.78945362753939e-10	1.56459475198067e-08	7.1191697944674e-09	3105	tags=31%, list=12%, signal=28%	CDC42EP3/TIMP1/DUSP10/PEA15/EHD4/ARPC1B/LGALS1/PIEZO1/ANXA1/GATA3/CRIP1/PLP2/TNFRSF1B/S100A4/PREX1/PLXNC1/TAGLN2/IL10RA/GNAI2/PHACTR2/CD74/SH3BGRL3/NIBAN1/CD99/RAPGEF1/MYO1F/ENDOD1/S100A11/CAPN2/EMB/ANXA2/IL2RB/RILPL2/ATP2B4/JPT1/LRIG1/YWHAH/SLC2A3/HLA-DRB1/EVI2B/CORO1B/AKIRIN2/SLC6A6/TBCB/TPM4/AHNAK/AQP3/CHST11/SUSD6/CLIC1/KLRB1/TRADD/REEP3/GLIPR1/ITGB1/DEGS1/SLC9A9/TGFBR3/IQGAP1/DUSP5/SQOR
GSE3039_NKT_CELL_VS_ALPHAALPHA_CD8_TCELL_DN	GSE3039_NKT_CELL_VS_ALPHAALPHA_CD8_TCELL_DN	195	0.524077094860884	2.10052456622659	4.29470828914567e-10	1.75830409955611e-08	8.00057997075698e-09	3119	tags=37%, list=13%, signal=33%	GIMAP1/SPN/DPYSL3/IRF1/GIMAP8/LY6E/NKG7/GIMAP6/TAP1/GIMAP4/GIMAP7/PLEKHG1/IL2RG/CCL5/NXPE3/HLA-C/HCK/BATF2/ACVRL1/ICAM2/SCARF1/GZMA/CD79B/GBP2/CD180/GEM/GZMB/TAP2/CST7/MAP1S/UBASH3B/ITGA4/SRGAP2/SLAMF7/FAM189B/PTPRC/HLA-E/UNC93B1/KEAP1/DOCK2/IL2RB/FYN/CALHM2/EFHD2/SMAGP/VILL/AOAH/PML/IL3RA/PRKCH/CTSW/TBCB/PRF1/CD2/CDPF1/HLA-B/RAD23A/NLRC5/IL18BP/TRAF2/STAT1/BHLHB9/BATF3/PTPRCAP/RGS16/CD3D/TBC1D24…
GSE19888_ADENOSINE_A3R_INH_VS_ACT_WITH_INHIBITOR_PRETREATMENT_IN_MAST_CELL_UP	GSE19888_ADENOSINE_A3R_INH_VS_ACT_WITH_INHIBITOR_PRETREATMENT_IN_MAST_CELL_UP	197	0.517299076206507	2.07097392426118	4.61075384747969e-10	1.87196606207675e-08	8.51776105508089e-09	3676	tags=42%, list=15%, signal=36%	OAS1/IRF1/ISG15/OAS3/LY6E/NKG7/TAP1/MPEG1/GBP4/HCK/BATF2/IDO1/PSMB10/DTX3L/RSAD2/SERPINB9/OAS2/SECTM1/ZNFX1/SLFN5/GBP2/CXCL10/CMPK2/GZMB/UBA7/PSMB8/IFIT3/TLR3/SAMHD1/GNB4/HLA-E/CD40/MX2/PSMB9/FGL2/SLAMF8/CXCL9/WARS1/RNASE6/C2/USB1/TRIM21/PML/UBE2L6/DACH1/THEMIS2/IFIT2/COL4A3/RTP4/PARP12/CALHM6/DCK/NMI/PARP14/MX1/SP110/IL18BP/IRF9/STAT1/IFI35/HELZ2/IFITM3/IFIH1/TNNC1/IRF7/CXCL11/SHISA5/DAXX/ISG20/…
GSE3982_NEUTROPHIL_VS_CENT_MEMORY_CD4_TCELL_UP	GSE3982_NEUTROPHIL_VS_CENT_MEMORY_CD4_TCELL_UP	199	0.523344367504887	2.0971038544033	4.69115132685096e-10	1.88886688135685e-08	8.59466263101185e-09	4696	tags=47%, list=19%, signal=38%	HBB/ZYX/ADGRE5/CYBB/APOL1/SLC15A3/H2BC12/DYSF/CD37/PLA2G4C/LILRB1/HLA-C/PLXNC1/SLCO3A1/CDC42EP2/TNFAIP2/ICAM1/SECTM1/GPR65/NIBAN1/ITGB2/TOR1B/ADGRE2/HLA-A/S100A11/TRIM8/IMPDH1/DBN1/IL1RAP/LIMK2/DENND5A/CCPG1/RHOG/B3GALT4/FGL2/APMAP/CHMP1A/CFD/LY96/SRF/GNB2/SLC2A3/GBP1/RHBDF2/TRIOBP/SLC6A6/PELO/RARA/NMI/CYTH4/MAP1LC3B/GTPBP1/STK17B/PTPRE/RGS4/CDKN2D/IRF9/H3C2/IFIH1/SEC14L1/SLK/LMNB1/DENND3/KLF7/SQ…
GSE9988_LOW_LPS_VS_ANTI_TREM1_AND_LPS_MONOCYTE_UP	GSE9988_LOW_LPS_VS_ANTI_TREM1_AND_LPS_MONOCYTE_UP	194	0.527878212092105	2.11367864336964	5.18446081935513e-10	2.07038468130313e-08	9.42059921101113e-09	4679	tags=45%, list=19%, signal=37%	FSCN1/ENG/CYBB/IRF1/NECTIN2/GNG2/RELA/PLXNC1/GRAMD1A/ARRB1/CDC42EP2/IL10RA/TNFAIP2/FNBP1/ITGB8/OAZ2/PLAC8/CNN2/TGFBR2/FAM89B/BCL9L/TOR1B/ATP6AP1/SMG9/SYNPO2/IER5/RIN2/LILRB2/ARHGAP31/MYD88/RHOG/STX11/MARCKSL1/LYSMD2/GPR107/TLR8/GNB2/RASSF5/FJX1/RNF144B/SIX5/ANKRD33B/CHST2/VASP/GRB2/STK17B/GAPT/ARID1A/IKBKE/SLA/PTAFR/FPR3/TRADD/ZC3HAV1/VAV1/RND1/CMKLR1/EHD1/PIK3R5/PNRC1/KLF7/MTF1/PSTPIP2/LAIR1/TNF…
GSE18791_UNSTIM_VS_NEWCATSLE_VIRUS_DC_10H_DN	GSE18791_UNSTIM_VS_NEWCATSLE_VIRUS_DC_10H_DN	194	0.526478938702996	2.10807580883121	6.11857456320267e-10	2.40400768321963e-08	1.09386400934676e-08	5050	tags=46%, list=20%, signal=37%	ATP10A/NECTIN2/APOL1/ISG15/OAS3/EFEMP2/TAP1/GBP4/IL15RA/IFI6/BATF2/IDO1/DTX3L/IL10RA/RSAD2/OAS2/SECTM1/ZNFX1/SLFN5/CXCL10/APOL6/CMPK2/UBA7/APOBEC3G/IFIT3/TOR1B/SRGAP2/TLR3/SYNPO2/MX2/MMP14/MYD88/HIVEP2/STX11/CXCL9/LYSMD2/LGALS3BP/WARS1/TNF/PML/IFIT2/RTP4/ADGRE1/PARP14/MX1/STARD5/SP110/STAT1/RIPOR2/HELZ2/ARHGEF11/IFIH1/CARD16/PAXIP1-AS2/IRF7/CXCL11/ZC3HAV1/ISG20/TRIM5/TRIM69/FAM43A/IRF1-AS1/SP140L…
GSE29618_BCELL_VS_MONOCYTE_DN	GSE29618_BCELL_VS_MONOCYTE_DN	199	0.521671442786021	2.09040024375246	6.11206442944965e-10	2.40400768321963e-08	1.09386400934676e-08	2959	tags=36%, list=12%, signal=32%	MAFB/CDC42EP3/CTSS/TIMP1/RAB31/PEA15/HBEGF/PYCARD/GAB2/PECAM1/GIMAP4/VIM/SERINC5/TBXAS1/SLCO3A1/QSOX1/PLAUR/ITGB2/ADGRE2/LRP1/ZMIZ1/MYO1F/S100A11/IL17RA/RIN2/KIAA0513/QPCT/CD300A/CAPN2/CD93/LILRA5/DENND5A/ADA2/MYD88/C5AR1/RHOG/ACTN1/MGAT1/ATP6V0C/NOTCH2/SLC27A3/WARS1/CCR1/PLEK/GMFG/CSF3R/CD14/IFI30/AOAH/TSPAN14/SELPLG/GNG5/RNASE2/VEGFA/PILRA/FZD1/SFXN3/SMARCD3/CD44/TPD52L2/PLIN3/CASP1/LILRA2/LILR…
KAECH_NAIVE_VS_DAY15_EFF_CD8_TCELL_DN	KAECH_NAIVE_VS_DAY15_EFF_CD8_TCELL_DN	194	0.526276699259609	2.10726602130343	6.30539769256732e-10	2.45759180465504e-08	1.11824568762499e-08	3382	tags=39%, list=14%, signal=34%	F2R/LRP10/LAPTM5/LGALS1/EMP3/MYADM/CD4/ANXA1/HK2/GBP4/BCL2L2/S100A4/EMP1/CCL5/NT5E/RECK/IL10RA/GZMA/SERPINB9/FAM89B/CARHSP1/ITGAL/FGR/GZMB/BBLN/MAP7D1/RRBP1/BCL2A1/HLA-A/ITGA4/MYO1F/S100A11/CD47/CTSD/H1-0/CAPN2/RAB33B/GPM6B/MX2/DENND5A/ANXA2/FGL2/EFHD2/PERP/GMFG/ITGAX/LITAF/NUCB1/TSPAN31/CCND3/CCL4/DSTN/PRF1/TRAPPC1/AHNAK/CD44/TMED10/S100A10/CASP1/IFITM10/SLA/GJA1/MDFIC/PGLYRP1/IL13RA2/ITGB1/RPAP…
GSE45739_UNSTIM_VS_ACD3_ACD28_STIM_NRAS_KO_CD4_TCELL_DN	GSE45739_UNSTIM_VS_ACD3_ACD28_STIM_NRAS_KO_CD4_TCELL_DN	187	0.524535428637324	2.09068406825704	6.46310917715872e-10	2.4990688818347e-08	1.13711845673319e-08	2933	tags=36%, list=12%, signal=32%	COLGALT2/CD248/F2R/ENC1/PDE4A/PLXND1/DYSF/NKG7/CLIC3/FEZ1/CCL5/HLA-C/PDGFD/NT5E/MXRA7/HDAC9/GZMA/GPR65/PDLIM1/SPON2/HLA-DMA/BFSP1/HIP1/GZMB/CST7/HOXC4/HLA-A/CASZ1/TLR3/HLA-DMB/SLAMF7/DBN1/CRIM1/MVB12B/PDGFA/CHST12/IL2RB/FYN/EFHD2/APMAP/PALLD/PLEK/DKK3/PTPRB/AOAH/LITAF/ZEB2/GZMH/CTSW/CCL4/RHBDF2/PRF1/RGS9/PRSS23/ITGAM/GATAD2A/GAS7/RNF40/TCF4/PTPN22/TLE1/KIR2DL1/GNLY/SLC25A4/CHST10/TGFBR3/NIP7
GSE10325_MYELOID_VS_LUPUS_MYELOID_DN	GSE10325_MYELOID_VS_LUPUS_MYELOID_DN	197	0.514509180737815	2.05980475533583	6.63278507441109e-10	2.54448258917566e-08	1.15778245890674e-08	4685	tags=47%, list=19%, signal=39%	HLX/ATP10A/EHD4/APOL1/ISG15/PDPN/LY6E/TAP1/ADM/GIMAP4/IL15RA/F5/IFI6/IFI27/DDA1/WWC3/RSAD2/SHC1/PHACTR2/CXCL10/NIBAN1/APOL6/JUP/MAP7D1/IFIT3/TOR1B/HLA-A/DRAP1/CTSD/LIMK2/MX2/LGALS3BP/FMNL1/PLEK/FAM168A/NUCB1/SLC2A3/UBE2L6/TMSB10/ATP2A2/IFIT2/GBP1/RTP4/PARP12/NMI/IFITM1/CHST11/PLIN3/MX1/RBCK1/C1QB/MICB/KDELR1/STAT1/IFI35/IFIH1/SLC25A37/MAPK1IP1L/IRF7/GABPA/CXCL11/LMNB1/TMEM185B/DESI1/LAIR1/TNS1/PE…
GSE43863_NAIVE_VS_MEMORY_TFH_CD4_TCELL_D150_LCMV_UP	GSE43863_NAIVE_VS_MEMORY_TFH_CD4_TCELL_D150_LCMV_UP	197	0.513723334561755	2.05665867019098	7.19726832840519e-10	2.73946025749923e-08	1.24650058385044e-08	2851	tags=35%, list=11%, signal=31%	RFLNB/HLX/MAFB/CDC42EP3/CYBB/TYROBP/LBH/LAPTM5/PECAM1/HCST/MYH9/ITGB3/SERINC5/ATP13A2/ABI3/SLC8B1/RASA3/BCL3/STK10/RASSF2/MAP4K2/MYLIP/TP53I11/CNN2/MSRB3/TGFBR2/FLI1/FOXO4/PLEKHG2/UBA7/CCRL2/MINDY2/CBL/GNB4/PTPRC/HIVEP2/DOCK2/RIN3/EPAS1/TSPAN13/BICRA/RNASE6/SIRT2/SUSD1/SELPLG/MAPK11/MIDEAS/HEBP1/GDI1/PDE2A/DGKA/PIK3CG/POU6F1/MSN/SELL/DCK/ARHGDIB/PITPNM1/STK17B/PTPRE/B3GNT8/HELZ2/MS4A6A/CERK/HECA/…
GSE10325_BCELL_VS_MYELOID_DN	GSE10325_BCELL_VS_MYELOID_DN	195	0.519050626507403	2.08037825500371	7.98560530494678e-10	3.01595884075199e-08	1.37231209891619e-08	4404	tags=51%, list=18%, signal=43%	MAFB/CDKN1C/LST1/TGFBI/HBEGF/PLXND1/CSTA/GAB2/SLC43A3/KCTD12/ADM/CSF1R/TNFRSF1B/TNFRSF10C/S100A4/SH2B3/CFP/TBXAS1/MEGF9/TNFAIP2/C15orf39/ICAM1/OAZ2/SECTM1/LILRA1/NACC2/PLAUR/PLXNB2/NCF2/ADGRE2/MYO1F/TRIM8/P2RY13/RIN2/KIAA0513/QPCT/CD300A/LILRB2/CD93/ADA2/MYD88/C5AR1/KCNMB1/CYP1B1/FGL2/PLBD1/SLC27A3/CCR1/C3AR1/SLC11A1/CFD/AOAH/MICAL2/ADGRE3/THEMIS2/PILRA/C2CD2L/ADGRE1/CDK2AP1/GAS7/PTPRE/CASP1/HTRA…
GSE5099_UNSTIM_VS_MCSF_TREATED_MONOCYTE_DAY3_DN	GSE5099_UNSTIM_VS_MCSF_TREATED_MONOCYTE_DAY3_DN	195	0.518590213584567	2.07853289930222	8.3548778291056e-10	3.1311511371848e-08	1.42472653506853e-08	5121	tags=43%, list=21%, signal=34%	FSCN1/UNC5B/NRROS/RAMP3/SLC15A3/CCND1/PIEZO1/MARVELD1/ADM/C1orf198/NCOR2/S100A4/KDR/HCK/FERMT3/ABCG1/ARHGEF2/TSPO/CDIPT/ATP6AP1/SGSH/SART1/PHF2/TNS3/TBC1D9B/TWF2/PLBD1/P2RX6/FOXJ2/SELPLG/TUBA1A/FHOD1/MAP2K3/MYO1G/PRRC2B/ECE1/LRRC8C/HLA-B/VASP/SNED1/CRTAP/EEF2K/SUMF2/ZNF414/TLE1/NAGK/GSK3A/CHST15/PPP2R1A/ANXA6/ZNRF1/S100A6/SH3BP1/PROCR/FASN/EIF4G1/ARL2BP/KLF7/SNX12/CSNK1D/LYNX1/NFKB1/H2AX/DCAF7/TB…
GSE26030_TH1_VS_TH17_RESTIMULATED_DAY15_POST_POLARIZATION_UP	GSE26030_TH1_VS_TH17_RESTIMULATED_DAY15_POST_POLARIZATION_UP	195	0.518309874261671	2.07740928668797	8.44719598699331e-10	3.14158311821614e-08	1.4294732622425e-08	4265	tags=41%, list=17%, signal=34%	LYZ/COLEC12/GIMAP1/DUSP10/RASSF3/LAPTM5/GIMAP8/ELK3/PLXND1/H3C11/ANTXR1/CARD6/GIMAP4/GIMAP7/EMP2/GJA5/IL10RB/PLXNC1/RPS4Y1/ABI3/STING1/TLR7/GRK5/GRK2/OAS2/FOXO4/CDK2/PIK3R3/MAML3/CDKN3/RRM2/PEAK1/MX2/H2BC11/IFITM2/ALOX5/CSF3R/SELPLG/CNPY3/PDE2A/H2AC8/SLC27A1/GIMAP2/MMP2/SELL/GAPT/GAS7/PRKCSH/RGS10/PAG1/SP110/CCNA2/LIMD1/UBXN2A/VAV1/TPX2/MKI67/BTBD2/ARAP1/S100A9/ZWINT/LEPROTL1/TNS1/VNN2/CD9/FPR1/A…
GSE23114_WT_VS_SLE2C1_MOUSE_SPLEEN_B1A_BCELL_DN	GSE23114_WT_VS_SLE2C1_MOUSE_SPLEEN_B1A_BCELL_DN	198	0.515585270230525	2.06605253010595	9.24498041221218e-10	3.41223822487104e-08	1.55262589697918e-08	3972	tags=42%, list=16%, signal=36%	TRAM2/TBXA2R/ID1/CDON/PIEZO1/CD37/TRIB2/VAMP5/H2AC17/PLA2G4C/PLXNA3/WNT8B/MAP4K2/ARSA/FOXO4/PLCD1/CDIPT/ITGB2/DNASE1L1/DGCR2/PCDH7/IMPDH1/EXTL3/CDC25B/ABR/TBC1D9B/CENPB/STX11/B3GALT4/ALOX5/MAN2B1/MICA/DGKZ/SUN2/GADD45A/H1-4/PIK3IP1/SMAGP/CIZ1/GNB2/NUCB1/RASGRP2/MAPK11/THEMIS2/TMSB10/DGKA/UBE2C/CTSW/RBM38/MAP3K3/NME3/VIPR1/RGS9/PHLDA2/SIX1/SRCAP/FAM50A/LILRA2/AREG/PCBP3/JAK3/CD300C/NAAA/GDPD5/PTPN…
GSE18281_SUBCAPSULAR_CORTICAL_REGION_VS_WHOLE_MEDULLA_THYMUS_UP	GSE18281_SUBCAPSULAR_CORTICAL_REGION_VS_WHOLE_MEDULLA_THYMUS_UP	195	0.515666616329727	2.06681499001794	1.01125628733692e-09	3.7043914525605e-08	1.68556053908314e-08	4024	tags=37%, list=16%, signal=31%	ZYX/BCAM/ARHGAP28/TEAD3/TCF7L1/TSHB/ATP13A2/PRRC2A/NOTCH1/HSPG2/ADRA2B/ESYT1/PPP2R5B/POLR2A/HDAC7/NFIC/JUP/PLXNB2/LIPE/TLN1/ERG/LIMK2/CDKN3/SDC2/PIAS3/SORBS3/CDC25B/MYD88/ZC3H4/MGAT1/ATP6V0C/TESK1/C11orf24/CENPE/NISCH/EHMT2/MMP16/CTDSPL/EHBP1L1/STX5/BRD4/FAM222B/CPSF1/MAP3K3/TMEM132A/NLRP1/LHPP/MINK1/PNKP/TADA3/IDUA/MED12/AGPAT1/BMERB1/ACD/DCTN1/DESI1/CLCN7/SSBP3/GRIP2/WIPF2/ERCC3/POLR2E/GM2A/AMB…
GSE22886_NAIVE_BCELL_VS_BM_PLASMA_CELL_DN	GSE22886_NAIVE_BCELL_VS_BM_PLASMA_CELL_DN	197	0.5115070200689	2.04778579619259	1.03056428327653e-09	3.74694715531585e-08	1.70492410100578e-08	4087	tags=39%, list=16%, signal=32%	TRAM2/TIMP1/EHD4/GJA3/LGALS1/DNASE2/TIMP2/CLIC3/IFNAR2/IFI6/RALGDS/LMNA/ITM2C/ST6GALNAC4/HYOU1/RRBP1/FICD/ASB6/IMPDH1/SLAMF7/QPCT/CRELD2/COMT/MGAT1/PCDHGA10/SRM/LRRC59/CD14/HOMER3/LY96/YIPF2/PCYT1B/P4HB/IGF1/TMEM214/THEMIS2/CITED2/PLA2G15/VKORC1/SIL1/GBAP1/SLC39A7/TPM4/TM9SF1/CST3/RCN1/ATF5/KDELR1/CKAP4/PDIA4/CKAP2/MANEA/SEC14L1/ORMDL2/IDUA/ABCB8/RUNX1/RPS6KB2/SLC25A4/ITFG1/TYMP/NT5DC2/NAGLU/SLC1…
GSE19198_1H_VS_24H_IL21_TREATED_TCELL_UP	GSE19198_1H_VS_24H_IL21_TREATED_TCELL_UP	199	0.517937372176245	2.07543737349992	1.07608679261571e-09	3.88347766935093e-08	1.76704778576896e-08	4015	tags=43%, list=16%, signal=37%	BMP2/MXRA8/ADGRE5/MAFB/TGFB1/TGFBI/TCF21/MYADM/PDLIM2/RARG/ANTXR1/CSF1R/TIMP2/SULF2/CRIP2/ATP13A2/ATP2A3/RECK/RASA3/SH2D3C/ESYT1/RAB6B/RAMP1/PPDPF/HIP1/ITGAL/VAV2/PLXNB2/TEK/NCF2/ANTXR2/HLA-A/MYO1F/SEMA5A/H1-0/CD300A/ASAP1/VANGL1/CBX7/RUNX1T1/TLE5/EML3/LDB2/NRM/PLBD1/PRKACA/MAN2B1/ITGAX/CX3CR1/USHBP1/PLEKHO2/RFNG/CAV2/DGKA/EVI2B/PILRA/CARD10/ANGPTL2/APOBR/MSX1/GOLIM4/PLOD2/GASK1B/LIPA/NAAA/PRKCB/…
GSE23568_CTRL_VS_ID3_TRANSDUCED_CD8_TCELL_UP	GSE23568_CTRL_VS_ID3_TRANSDUCED_CD8_TCELL_UP	200	0.511799037252652	2.05102474786752	1.11417738322159e-09	3.99137662577617e-08	1.81614362930702e-08	3431	tags=38%, list=14%, signal=33%	HBA2/HBB/RFLNB/ADGRE5/DAG1/TAP1/BCL2L2/SKI/S1PR4/ARRB1/ITM2C/INPP5K/POLR2A/CLEC3B/PYGO2/TPGS2/TOR1B/HLA-DQA1/HLA-E/RGS19/SIDT2/RABAC1/IL27RA/CD99L2/RCAN3/PBX2/RGS11/PJA1/GRK6/PKD1/MAN2B1/APBB1IP/CANT1/ST3GAL1/SIPA1/MPRIP/RPS6KA2/SPNS1/PRKD2/NISCH/RAB35/DPF2/DGKA/CHERP/GLTP/BANP/VKORC1/NAB2/SELL/PRF1/CD2/MMP15/SF3A2/ANGPTL2/ORMDL3/CSNK1G2/PDLIM4/ARHGAP45/MARK2/IGLC7/PPP4C/SGTA/TMC6/DVL1/IDUA/GRAP2…
GSE34156_NOD2_LIGAND_VS_TLR1_TLR2_LIGAND_6H_TREATED_MONOCYTE_DN	GSE34156_NOD2_LIGAND_VS_TLR1_TLR2_LIGAND_6H_TREATED_MONOCYTE_DN	189	0.517546496662967	2.07022646326516	1.15657944985483e-09	4.1130329048852e-08	1.87149928651115e-08	4022	tags=45%, list=16%, signal=38%	MAFB/CD151/TIMP1/RAB31/PITPNM3/CYBB/CSF2RB/TGFBI/TYROBP/ELF4/MPEG1/CXCL16/SULF2/LYN/SEMA3F/HCK/ACVRL1/MBOAT7/MYOF/QSOX1/FERMT3/ZNF385A/SIGLEC9/PLXNB2/SYNGR2/NCF2/TLN1/TMCC3/RRBP1/ADGRE2/LRP1/CTSD/VCAN/GNB4/DSE/RIN2/LILRB2/CD93/GRN/TNS3/RIN3/CD86/WARS1/CTSZ/CCR1/C3AR1/TFE3/CD14/IFI30/CYTH3/PLEKHO2/ADGRE3/P2RX4/VEGFA/PILRA/GBAP1/PITPNA/NRP2/CLIC1/KLRB1/LILRB3/PTAFR/FCGR2A/NCF1C/SLC25A37/GASK1B/DAPP…
GSE43955_1H_VS_60H_ACT_CD4_TCELL_UP	GSE43955_1H_VS_60H_ACT_CD4_TCELL_UP	197	0.510384253672606	2.04329087239181	1.23856273838591e-09	4.3726649720407e-08	1.98963625251009e-08	4732	tags=39%, list=19%, signal=31%	BGN/CD52/CDKN1C/FXYD5/TAPBP/ITGA5/PTGER4/ELF4/CRIP1/CMTM3/TRPV2/TUBB6/CD48/ADPRH/MAP3K11/GSN/PLTP/AK1/PPDPF/LCP1/H3C7/PLAUR/MAP7D1/IFIT3/BCL2A1/HLA-DQA1/PAM/PDGFB/FYN/LGALS3BP/SLC38A10/DKK3/GADD45A/STRN4/NUTF2/RNH1/SELPLG/IGF1/ARHGEF25/NAB2/LY86/GIPC1/PMP22/DOK1/ADCY4/C1QA/C1QB/IKBKE/AREG/PCSK7/CYFIP1/MDFIC/CD300C/RGS16/VPS37C/DEGS1/LATS2/LAT2/KCNA3/ACKR2/AGAP3/USP18/TOR1AIP2/ADORA2B/SNAI1/TUBB2A…
GSE36826_WT_VS_IL1R_KO_SKIN_DN	GSE36826_WT_VS_IL1R_KO_SKIN_DN	195	0.513926378049141	2.05984003672328	1.27102200188688e-09	4.45497783682942e-08	2.02708999316454e-08	3482	tags=36%, list=14%, signal=32%	SPN/LST1/EMP3/PDE4A/FLNA/CRIP1/EMP1/HCLS1/VIM/DDA1/CFP/PDLIM7/IDO1/CD53/CDK2AP2/GNG11/C15orf39/PPM1F/PPBP/ORAI2/HCP5/CST6/PTGS1/SH3BGRL3/H2BC21/LCP1/CST7/PTPN6/VCAN/DSE/QPCT/C5AR1/RHOG/IDS/TFE3/TMEM43/BAX/PPP1R15A/SRF/PF4/FHOD1/TMEM214/FRY/GDI1/VEGFA/PTBP1/DGKA/MSN/EMCN/PITPNA/STARD5/LRP8/S100A10/TES/SETD1B/TXNDC15/TCIRG1/YIF1A/SLC25A37/UBE2A/MSC/AKAP17A/S100A6/H2AC13/GNB1/MTF1/KIFC3/ARF5/MGAT2/R…
GSE18791_CTRL_VS_NEWCASTLE_VIRUS_DC_8H_DN	GSE18791_CTRL_VS_NEWCASTLE_VIRUS_DC_8H_DN	194	0.521306468406145	2.08736470587322	1.30485608573501e-09	4.54089917835783e-08	2.06618565154731e-08	3929	tags=41%, list=16%, signal=35%	BCL6B/IRF1/APOL1/ISG15/OAS3/HK2/TAP1/GBP4/IFI6/BATF2/SLCO3A1/IDO1/SEZ6L2/BCL3/DTX3L/RSAD2/OAS2/SECTM1/ZNFX1/SLFN5/CXCL10/APOL6/FUT11/CMPK2/PCDHB16/APOBEC3G/IFIT3/MX2/TRIM56/MYD88/TGFB2/JOSD2/CXCL9/LGALS3BP/WARS1/CDH11/TNF/TRIM21/PML/RNF144B/UBE2L6/NINJ1/IFIT2/GBP1/RTP4/PARP12/ZBED1/PELO/PARP14/MX1/STARD5/NLRC5/SP110/IKBKE/HELZ2/IFITM3/ARHGEF11/IFIH1/IRF7/TRIM25/CXCL11/ISG20/TRIM5/RAD9A/DUSP5/IRF1…
GSE2770_TGFB_AND_IL4_ACT_VS_ACT_CD4_TCELL_2H_DN	GSE2770_TGFB_AND_IL4_ACT_VS_ACT_CD4_TCELL_2H_DN	193	0.514422870842568	2.06376923456644	1.33896946335392e-09	4.62656682656758e-08	2.10516587519474e-08	4088	tags=40%, list=16%, signal=34%	BST2/CDKN1C/KIAA0040/OAS1/ISG15/OAS3/PTGER4/LY6E/GIMAP6/ELF4/GIMAP4/IL15RA/MNDA/ARHGEF3/IFI27/DTX3L/OAS2/ZNFX1/CXCL10/TOR1B/DRAP1/UNC93B1/CAPN2/B4GALT5/MX2/TRIM56/MYD88/CHST12/IFITM2/INAFM1/ELMO2/TRIM21/GNG5/UBE2L6/SLFN12/IFIT2/PARP12/HTR2B/NMI/IFITM1/MLKL/AIFM2/GTPBP1/NCSTN/CLIC1/SP110/MICB/IRF9/IFI35/HELZ2/IFITM3/IFIH1/IRF7/TRIM25/RP2/CXCL11/SHISA5/ISG20/ODF3B/SLC37A1/RAD9A/NFE2L1/TDRD7/DUSP5/T…
GSE22935_WT_VS_MYD88_KO_MACROPHAGE_48H_MBOVIS_BCG_STIM_DN	GSE22935_WT_VS_MYD88_KO_MACROPHAGE_48H_MBOVIS_BCG_STIM_DN	196	0.519336207866094	2.07643611028625	1.38652566796019e-09	4.75715003824087e-08	2.16458343715653e-08	4577	tags=44%, list=18%, signal=36%	ADGRE5/RAB31/CYBB/LGALS1/EIF1AY/ANXA1/PLAT/ANTXR1/CRIP1/PLP2/HCST/COL3A1/VIM/CDK6/FSTL1/CD48/REEP4/ITGAV/SH3BGRL3/CSK/ITGB2/NCF2/UBASH3B/HLA-DMB/HLA-DQA1/AEBP1/LIX1L/ANXA2/RIN3/TMED9/STX11/CD86/WIPF1/CCR1/SEC24D/LITAF/SPRED1/PLK3/MYO1G/TSPAN31/HLA-DRB1/RAB35/ELOVL1/LRRC8C/SLC66A3/TM9SF1/AGPAT4/PITPNA/C1QA/SYT1/CLIC1/TES/KDELR1/CERS6/PPP4C/HM13/MAPK1IP1L/NOC2L/LUZP1/MDFIC/ADCY7/WDR82/ATRNL1/DAP/ST…
GSE42021_TCONV_PLN_VS_CD24HI_TCONV_THYMUS_UP	GSE42021_TCONV_PLN_VS_CD24HI_TCONV_THYMUS_UP	199	0.515199689515165	2.06446714965275	1.53317545428827e-09	5.22351805125345e-08	2.37678874253301e-08	4380	tags=41%, list=18%, signal=34%	PTGIS/TGM2/CTSS/DUSP10/IRF1/APOL1/SLC15A3/ID1/BTN3A1/TAP1/IL15RA/TNFRSF1B/LILRB1/HEG1/BTN3A2/SEMA3F/IDO1/PSMB10/C1S/ICAM1/SECTM1/ST8SIA4/GBP2/CD74/ITGAL/APOL6/BTN2A2/TAP2/PSMB8/TLR3/CD47/HLA-E/CD40/DENND5A/STS/PSMB9/HLA-F/WARS1/IFI30/FLT3LG/UBE2L6/VEGFA/GBP1/RTP4/FADS3/NMI/DYRK2/RBCK1/SIX1/TAPBPL/KIF2A/CASP1/C3/IFI35/BATF3/CXCL11/ISG20/NDST2/LTBR/DESI1/APOL2/SQOR/SP140L/RBMS1/ERAP1/LEPROTL1/NKX3-…
GSE23568_ID3_TRANSDUCED_VS_ID3_KO_CD8_TCELL_UP	GSE23568_ID3_TRANSDUCED_VS_ID3_KO_CD8_TCELL_UP	199	0.514931257416634	2.06339150993361	1.55222086870181e-09	5.25168060577446e-08	2.38960317944884e-08	4427	tags=43%, list=18%, signal=36%	HBA2/RFLNB/FXYD5/PDGFRB/PLD3/ISG15/DAG1/TNFRSF1B/AGRN/SKI/S100A4/CBX6/CCL5/IFI27/ACVRL1/SLCO3A1/NOTCH1/CDK2AP2/ITM2C/ESYT1/NDRG2/PLEC/STIM1/FAM89B/CST7/RAC2/CTSD/FAM189B/KLK8/ANXA2/RCAN3/PBX2/PJA1/ACTN1/FYN/ISYNA1/SELPLG/TUBA1A/FLT3LG/SPNS1/DGKA/CTSW/NAB2/ATP13A1/ANGPTL2/PDLIM4/PITPNM1/PRKCSH/RGS10/S100A10/B4GALNT1/PPP4C/MS4A6A/IFIH1/HM13/ARL4C/JAK3/TMC6/CD3D/IRF7/RANBP3/TNFAIP8L1/ITGB1/ZNRF1/S10…
GSE360_DC_VS_MAC_DN	GSE360_DC_VS_MAC_DN	196	0.518042679871742	2.07126426169096	1.59402991836381e-09	5.31925600155376e-08	2.42035112334116e-08	4308	tags=40%, list=17%, signal=34%	BST2/CD52/TGFB1/SULF1/IGFBP5/ATP8B1/EMP3/APOBEC3C/BTN3A1/MYDGF/PLP2/TIMP2/MEF2D/PLXNC1/CDK2AP2/OAS2/ME1/RRBP1/PTPN6/MYO1F/HLA-DMB/CAP2/RABAC1/HIVEP2/PBX2/FYN/ATP6V0C/TNNT1/CD14/RPS6KA2/RETREG3/PLK3/SMPD1/ZFHX3/RTL8C/TBCB/ZNF785/CARD10/TPD52L2/ILK/RBCK1/RPS26/GRB2/GAS7/S100A10/BAD/SERPINH1/PTPRCAP/PPP4C/ERF/LSM7/HSPB3/IRF7/PGAP4/DAXX/TYMP/ANXA6/ATP1B2/SCARB2/SREBF2/S100A9/NFKB1/PHF1/SLC16A5/OGFR/C…
GSE24574_NAIVE_VS_TCONV_CD4_TCELL_UP	GSE24574_NAIVE_VS_TCONV_CD4_TCELL_UP	196	0.517932987538154	2.07082568429344	1.59402991836381e-09	5.31925600155376e-08	2.42035112334116e-08	3653	tags=38%, list=15%, signal=33%	MXRA8/INSL4/LRP10/HBEGF/ID1/CHD3/H1-10/CD37/COL4A1/TRIB2/H2AC17/COL4A2/S1PR4/RASA3/MYO9B/FOXO4/PLCD1/ITGB2/UBA7/DGCR2/MINDY2/NR1H2/LIMK2/SORBS3/CDC25B/TLE5/PLXNA2/B3GALT4/MAN2B1/LGALS3BP/MICA/SUN2/SIPA1/GADD45A/FAM168A/PIK3IP1/CIZ1/GNB2/PXDC1/TUBA1A/RASGRP2/SLC2A3/UBE2C/MMP16/CDC14A/MAN2B2/IFITM1/RBM38/NME3/VIPR1/RGS9/MTSS1/PHLDA2/STARD5/ARHGAP45/SETD1B/MCC/IFITM3/ARHGEF11/IFIH1/TRADD/MAPRE3/CORO…
GSE24142_EARLY_THYMIC_PROGENITOR_VS_DN3_THYMOCYTE_UP	GSE24142_EARLY_THYMIC_PROGENITOR_VS_DN3_THYMOCYTE_UP	196	0.517554043943994	2.06931057298258	1.63175800192627e-09	5.40811223495563e-08	2.46078220698655e-08	2987	tags=38%, list=12%, signal=33%	RFLNB/RIPOR1/CD52/RAMP2/CD151/SMAD6/RAB31/TYROBP/CD34/NRGN/HHEX/HBEGF/MYADM/CCND1/FLNA/ANXA1/RRAS/KCTD12/CSF1R/TSPAN4/S100A4/CCL5/TUBB6/IL10RB/CD81/ABCC1/PLXNC1/HCK/ATP13A2/TAGLN2/ST3GAL2/GSN/SH2D3C/GPR65/CNN2/LPCAT1/ITIH5/MGAT4B/CD180/SHISA2/NIBAN1/PLXNB2/SPI1/CD300A/DENND5A/GLIS2/CALHM2/IER3/PLEK/ITGAX/LITAF/RNH1/IL4R/RASGRP2/P2RX4/THEMIS2/PLA2G15/NFAM1/CST3/CD44/GATA2/MEF2C/PTPRE/CKAP4/FCGR2A/…
GSE16266_CTRL_VS_LPS_STIM_MEF_UP	GSE16266_CTRL_VS_LPS_STIM_MEF_UP	196	0.517090092658189	2.06745557964942	1.70721419756549e-09	5.61996457468856e-08	2.55717859180151e-08	2940	tags=37%, list=12%, signal=33%	FHL3/ENG/SMAD6/TYRO3/TNFRSF12A/FMNL3/ID1/ITGA5/ELK3/DNASE2/ELF4/ID3/ARAP3/VASH1/NCOR2/SKI/PIK3C2B/PMEPA1/LCP2/NOTCH1/ZBTB4/ARHGEF40/NFKBIE/SIGLEC9/ITGAV/ANGPTL4/MAP1S/TMCC3/ZMIZ1/MYO1F/GNB4/RGS19/KCNMB1/FURIN/RIN3/BMPR2/CALHM2/IER3/APBB1IP/KCTD10/RFFL/FAM53B/IDS/JPT1/FAM78A/CCDC9B/RASSF5/PLEKHO2/YWHAH/FHOD1/PLK3/INPP5A/MMP2/SWAP70/ITPRIPL2/RASGEF1B/CHST11/RCC2/STK40/S100A10/TOR4A/VSIG10L/SERPINE1…
GSE9988_LPS_VS_LPS_AND_ANTI_TREM1_MONOCYTE_UP	GSE9988_LPS_VS_LPS_AND_ANTI_TREM1_MONOCYTE_UP	196	0.516389946311182	2.06465621935952	1.87699075580657e-09	6.13738185388565e-08	2.79261217359847e-08	4679	tags=44%, list=19%, signal=36%	FSCN1/CYBB/IRF1/GNG2/KCND3/HCK/ARRB1/TLR7/CDC42EP2/IL10RA/TNFAIP2/ITGB8/OAZ2/PLAC8/TGFBR2/FAM89B/BCL9L/TBC1D2B/TOR1B/MYO1F/ATP6AP1/C1QTNF1/TRIM8/SMG9/SYNPO2/IER5/RIN2/ORAI1/CD40/ARHGAP31/ARMCX2/CHST12/MARCKSL1/LYSMD2/IKZF1/TLR8/RASSF5/FJX1/RNF144B/SIX5/ANKRD33B/MYL12A/CHST2/VASP/GRB2/STK17B/GAPT/ARID1A/IKBKE/SLA/TNFSF13B/PTAFR/IFIH1/MAST3/DAPP1/VAV1/RND1/EHD1/PIK3R5/PNRC1/MAD2L2/C1orf122/KLF7/MTF…
GSE22196_HEALTHY_VS_OBESE_MOUSE_SKIN_GAMMADELTA_TCELL_DN	GSE22196_HEALTHY_VS_OBESE_MOUSE_SKIN_GAMMADELTA_TCELL_DN	196	0.514411559732514	2.05674613477495	2.18011733513939e-09	7.08102110453273e-08	3.22198393530074e-08	3592	tags=41%, list=14%, signal=35%	ENG/SMAD6/TGFBI/THBD/PEA15/ENC1/DPYSL3/LGALS1/EMP3/CD4/CRIP1/PLP2/NCOR2/S100A4/EMP1/MN1/RPS4Y1/LMNA/PPM1F/ORAI2/PLEC/PLOD3/PLTP/GAS2L1/CD180/GEM/ENO2/HYOU1/CD99/PLAUR/CSRP1/ATP9A/PHLDB1/CAPN2/COMT/RHOG/IL1B/FYN/IER3/MARCKSL1/PPP1R15A/HOMER3/SRF/FADS2/SLC16A3/PLEKHO2/YWHAH/SERPINB8/CRK/STAB1/RAB35/SLC4A2/FLRT2/CCL4/SFXN3/ITGB5/TPD52L2/PHLDA2/CLIC1/CKAP4/SERPINE1/ARL4C/SLC35A2/MSC/PI4K2A/CDC37/PLCG…
GSE1432_CTRL_VS_IFNG_1H_MICROGLIA_UP	GSE1432_CTRL_VS_IFNG_1H_MICROGLIA_UP	189	0.513369453738482	2.05351796488633	2.25136797452093e-09	7.26401640520927e-08	3.30524988103248e-08	3665	tags=39%, list=15%, signal=34%	BCAM/PPP1R3C/ID1/ADAM15/MEF2D/SNAI2/ATP13A2/RELB/ACVRL1/SPTB/SEZ6L2/PKN1/MAP4K2/PLEC/NACC2/FAM89B/PKP1/PLXNB2/RAPGEF1/KMT5A/KMT2D/TMEM259/NFKB2/PGAP6/COMT/MGAT1/CENPB/UPF1/FMNL1/RAB23/ALKBH4/CIZ1/TRPM4/HOMER3/GNB2/PTOV1/RFNG/PLK3/LMAN2/GFUS/ZBED1/EHBP1L1/MID1IP1/TPM4/BRD4/RGS9/PITPNM1/EGFL7/VPS4A/GASK1B/BAG6/RPS6KB2/DOK3/HOXD11/VEZF1/PPP5C/FRAT1/ZNF250/LMF2/DESI1/ZNF574/ATG4B/CD320/SBF1/SMTN/MVD/…
GSE26669_CTRL_VS_COSTIM_BLOCK_MLR_CD8_TCELL_DN	GSE26669_CTRL_VS_COSTIM_BLOCK_MLR_CD8_TCELL_DN	199	0.511614773594349	2.05010196018659	2.35419487720338e-09	7.54581410640452e-08	3.43347258406532e-08	3826	tags=38%, list=15%, signal=32%	HS3ST3B1/WFS1/FXYD5/LRP10/ENC1/MXD4/CARD6/CCL5/PREX1/PRXL2C/SLC7A14/MYOF/GRK2/PKN1/DTX4/CD79B/POLR2A/FOXO4/CD180/LYL1/TNFAIP1/PIK3R3/C1QTNF1/KMT2D/INKA1/IER5/SORBS3/SCD/MAP1LC3A/EBF1/MAN1B1/PKD1/IKZF1/PSEN2/SUN2/ATL1/IDS/PIK3IP1/ITGAX/NRSN2/P2RX4/DCAF15/NISCH/STAB1/EVI2B/PCNX3/GLTP/S1PR3/LY86/DYRK2/VSIR/ARHGDIB/PITPNM1/SRCAP/RIPOR2/SLC25A37/MED12/ADCY7/PRKCB/PLCG1/VEZF1/PHRF1/NDNF/FAM43A/KLF7/AXI…
GSE24634_IL4_VS_CTRL_TREATED_NAIVE_CD4_TCELL_DAY5_UP	GSE24634_IL4_VS_CTRL_TREATED_NAIVE_CD4_TCELL_DAY5_UP	197	0.505585478077475	2.02407927975032	2.41334844497454e-09	7.68485857772286e-08	3.49674016175878e-08	3992	tags=44%, list=16%, signal=37%	FSCN1/HLX/EHD4/PLXND1/DYSF/CSTA/ZNF185/CSF1R/TSPAN4/LILRB1/SH2B3/TUBB6/CD81/CFP/HCK/TBXAS1/LMNA/PLK2/RASSF2/TNFAIP2/C1S/RNASE1/NFKBIE/RAMP1/PTGS1/HLA-DPB1/FADS1/PIEZO2/PLXNB2/SYNGR2/ZMIZ1/HLA-DMB/HLA-DQA1/MCOLN1/ASAP1/MARCKSL1/ALOX5/BASP1/CD86/EFHD2/ATP6V0C/MAN2B1/HLA-DQB1/SQLE/DSC2/GAS6/GADD45A/CAMKK2/TNFRSF11B/FADS2/YWHAH/NINJ1/PILRA/IL21R/MAFK/SPRED2/TPM2/CST3/VAT1/ATF5/OLFML2B/TCF4/NAGA/EOGT/…
GSE7509_DC_VS_MONOCYTE_WITH_FCGRIIB_STIM_DN	GSE7509_DC_VS_MONOCYTE_WITH_FCGRIIB_STIM_DN	194	0.515034636567971	2.06225164625552	2.50939557121024e-09	7.93881507982875e-08	3.61229465001282e-08	4453	tags=42%, list=18%, signal=35%	AXL/BST2/OAS1/NECTIN2/ISG15/ELF4/ADM/GRIK2/LYN/LILRB1/HEG1/HCK/MEIS3P1/LCP2/ADPRH/RSAD2/NDRG2/OAS2/APOBEC3G/IFIT3/TOR1B/BAK1/SRGAP2/DRAP1/RIN2/B4GALT5/MX2/CNTN1/HIVEP2/BMPR2/CXCL9/CD86/ARHGAP25/CCR1/RUBCN/TRIM21/DACH1/THEMIS2/IFIT2/IFITM1/MYL12A/MX1/RBCK1/STK17B/SP110/RNF144A/SETD1B/IRF9/CKAP4/IFI35/NUP62/IFITM3/STBD1/IRF7/TRIM25/CXCL11/ZC3HAV1/LMNB1/ISG20/MYO1B/TDRD7/RBMS1/FZD2/SASH1/LMO2/IFIT1/…
GSE12845_IGD_NEG_BLOOD_VS_DARKZONE_GC_TONSIL_BCELL_UP	GSE12845_IGD_NEG_BLOOD_VS_DARKZONE_GC_TONSIL_BCELL_UP	195	0.510198654568547	2.04489915336114	2.5545969767095e-09	7.9782028657235e-08	3.63021675637665e-08	3435	tags=37%, list=14%, signal=32%	WFS1/ITGA3/CD151/TIMP1/TAPBP/RNPEPL1/TMEM184B/NKG7/DNASE2/BTN3A1/MYDGF/PLP2/CLIC3/TNFRSF1B/DOC2B/VIM/PLXNC1/HCK/TAGLN2/ITM2C/PPBP/FAM89B/CREB3L2/FGR/UBA7/RAPGEF1/TMEM109/HLA-A/ITGA4/S100A11/IMPDH1/ETHE1/HLA-E/NAALADL1/UNC93B1/TLE5/RNF11/CENPB/CD86/CTIF/C11orf24/SMAGP/RPS6KA2/LITAF/RNH1/SELPLG/RETREG3/PF4/CTC1/SIL1/SFXN3/FKBP11/NTAN1/GNG7/TES/NLRP1/ARID3A/CERS6/DOK2/YIF1A/MANEA/TLE1/JRK/RPS6KB2/PE…
GSE32533_WT_VS_MIR17_KO_ACT_CD4_TCELL_UP	GSE32533_WT_VS_MIR17_KO_ACT_CD4_TCELL_UP	200	0.505274999426187	2.02487979239841	2.54558877656423e-09	7.9782028657235e-08	3.63021675637665e-08	4318	tags=38%, list=17%, signal=32%	EHD2/SPOCK1/NCAM1/TPPP3/BCAM/ARHGAP23/NPR1/PAMR1/NHSL2/MYO1D/SLC48A1/SLIT3/IRAG1/EMP2/NKD1/DDA1/DOCK6/PLBD2/RHOJ/PRELP/UCHL1/OMD/SLC2A12/ADGRL1/PDLIM1/CDH13/CREB3L2/TNFAIP1/ATP9A/MAP7D1/SEMA5A/SDC2/RUNX1T1/NPNT/IER3/ZC3H10/MCM6/ARHGEF17/AMOTL1/SOGA1/MYLK/NUCB1/DDIT4L/ARHGAP44/SMPD1/INPP5A/PRR14/BACE1/TIMP3/GIT1/LRRN4/CRTAP/LAPTM4B/MAU2/CYP2U1/DAP/UBL4A/KLF7/WNT5B/LMOD1/GIT2/TNS1/LMCD1/SEL1L/MSI2/…
GSE21360_NAIVE_VS_SECONDARY_MEMORY_CD8_TCELL_UP	GSE21360_NAIVE_VS_SECONDARY_MEMORY_CD8_TCELL_UP	178	0.523874083912883	2.07797112693123	2.81122778156011e-09	8.68216999063835e-08	3.950533661802e-08	3153	tags=34%, list=13%, signal=30%	FHL3/SPN/CYBB/TGFBI/ITGA8/PDPN/ITGA5/EVA1B/FAM114A1/RRAS/HK2/KCTD12/PECAM1/ANTXR1/SEMA4C/HEG1/CCL5/NXPE3/HCLS1/ABCC1/HCK/SLCO3A1/TMEM26/RTN2/QSOX1/BCL3/CDC42EP2/ETS1/SCARF1/NFKBIE/ME1/VCAN/CD40/ARHGAP31/MMP14/MYD88/ETV5/LRRC25/IFITM2/IER3/MARCKSL1/TMSB4X/GMFG/AOAH/TNF/RAPGEF5/VEGFA/PIK3CG/LRRC8C/VASP/SLC39A13/TES/C3/PPP1R3B/MYO1B/PIK3R5/KLF7/MLLT6/MICALL2/CLCN7
GSE22886_CD8_TCELL_VS_BCELL_NAIVE_UP	GSE22886_CD8_TCELL_VS_BCELL_NAIVE_UP	195	0.509102687400056	2.04050646765942	2.81564626133181e-09	8.68216999063835e-08	3.950533661802e-08	4123	tags=43%, list=17%, signal=36%	ZYX/TIMP1/LGALS1/ANXA1/NKG7/GIMAP6/DUSP7/CCL5/ATP13A2/S1PR4/PKN1/GZMA/NIPAL3/NACC2/PLEKHB1/GBP2/NIBAN1/ITGAL/ENO2/LRFN3/CST7/MED15/MAP7D1/P4HTM/IL17RA/RANGAP1/ETHE1/ARRB2/IL27RA/CYB561D2/IL2RB/EFHD2/APBB1IP/APMAP/DGKZ/LRCH4/FMNL1/ATP2B4/TESK1/IL32/JPT1/LRIG1/FLT3LG/P4HB/CITED2/GBP1/PRF1/GBAP1/CD2/RGS10/TACC3/LTBP3/KLRB1/HMG20B/IFITM3/CERK/PTPRA/RUNX1/GRAP2/FXN/GNLY/FYB1/NOSIP/EIF4G1/ITM2A/COL6A2/…
GSE29618_MONOCYTE_VS_MDC_UP	GSE29618_MONOCYTE_VS_MDC_UP	197	0.50472997855128	2.0206543418518	2.86940561715676e-09	8.79229192879733e-08	4.00064099949166e-08	3621	tags=40%, list=15%, signal=35%	FCER1G/MAFB/FCN1/CDC42EP3/CTSS/OAS1/CYBB/TYROBP/GAB2/ADM/F5/TNFRSF1B/LILRB1/S100A4/SLCO3A1/SPRY4/ARHGEF40/NACC2/FXYD6/FGR/NCF2/PNPLA2/BCL2A1/LRP1/TMEM127/CD36/CTSD/VCAN/RIN2/KIAA0513/QPCT/CD93/MAP4K4/STS/C5AR1/BIN2/CYP1B1/GRK6/IER3/HLA-F/NOTCH2/CCR1/SLC11A1/GMFG/CSF3R/PIK3IP1/CD14/IFI30/CFD/AOAH/FRY/NINJ1/PILRA/ADGRE1/SMARCD3/HLA-B/CD44/ITGAM/CR1/LILRA2/CKAP4/LILRB3/FCGR2A/NCF1C/GASK1B/SIRPB1/FYB…
GSE29618_MONOCYTE_VS_PDC_DAY7_FLU_VACCINE_UP	GSE29618_MONOCYTE_VS_PDC_DAY7_FLU_VACCINE_UP	198	0.506097821644746	2.02803444020564	3.05214543096562e-09	9.29378283729033e-08	4.22882781421948e-08	4544	tags=48%, list=18%, signal=40%	MAFB/FCN1/CDC42EP3/CTSS/TIMP1/LST1/HBEGF/HK2/ARAP3/CSF1R/TNFRSF1B/PLXNC1/HCK/TBXAS1/SLCO3A1/MEGF9/ARRB1/TNFAIP2/ARHGEF40/PPM1F/NACC2/GBP2/REEP4/APOL6/ITGB2/ZFP36L1/FGR/NCF2/MYO1F/TMEM127/RIN2/KIAA0513/QPCT/HK1/CD93/ASAP1/C5AR1/CYP1B1/IER3/FGL2/ALOX5/DPEP2/PLBD1/CD86/EFHD2/GMFG/CSF3R/CD14/IFI30/AOAH/MICAL2/RNASE2/SLC2A3/VEGFA/PILRA/MSN/SMARCD3/CD44/DOK1/ITGAM/GAS7/CLIC1/CASP1/CKAP4/LILRB3/CYFIP1/G…
GSE18281_SUBCAPSULAR_VS_PERIMEDULLARY_CORTICAL_REGION_OF_THYMUS_UP	GSE18281_SUBCAPSULAR_VS_PERIMEDULLARY_CORTICAL_REGION_OF_THYMUS_UP	197	0.504099634377069	2.01813079907328	3.21144923494622e-09	9.71812464140248e-08	4.42191048630058e-08	4394	tags=42%, list=18%, signal=35%	RIPOR1/PEA15/MXD4/EMP3/TIE1/KCTD12/PLP2/MEF2D/TNS2/CRIP2/FGFR1/SOX17/ZNF703/RECK/S1PR4/COLGALT1/PRELP/CLEC14A/NDRG2/RAB6B/RAMP1/WAS/FAM89B/SH3BGRL3/PLEKHG2/DNASE1L1/TMEM109/H1-0/SIDT2/PLPP1/MCOLN1/TLE5/EML3/RCN3/ITGAX/MAPK11/UNC119/HLA-DRB1/KIF1C/PDE2A/VKORC1/MAGEE1/CST3/CASC3/MTSS1/RSPH3/CIAO3/BTBD1/PPT1/MAST3/ADCY7/TECPR1/DAP/WNT7A/FAM43A/TUSC3/ARL2BP/SCARB2/PBX3/PCOLCE/LZTR1/SASH1/TSC22D4/LDLR…
GSE29618_BCELL_VS_MONOCYTE_DAY7_FLU_VACCINE_DN	GSE29618_BCELL_VS_MONOCYTE_DAY7_FLU_VACCINE_DN	196	0.51144195807045	2.04487292425952	3.27963170759757e-09	9.86318869099715e-08	4.48791707355457e-08	3258	tags=37%, list=13%, signal=32%	ZYX/MAFB/CDC42EP3/LST1/TYROBP/HBEGF/CD4/PLXND1/ARAP3/CSF1R/TIMP2/TNFRSF1B/VIM/SERINC5/TBXAS1/SLCO3A1/LMNA/ARRB1/ARHGEF40/ICAM1/SIGLEC9/NACC2/PHACTR2/REEP4/PLAUR/ADGRE2/TNFSF12/MYO1F/ATP6AP1/IL17RA/CTSD/KIAA0513/QPCT/GRN/C5AR1/STX11/CD86/EFHD2/SORT1/SLC27A3/CCR1/CSF3R/CAMKK2/CD14/AOAH/MICAL2/RNASE2/HDAC4/VEGFA/PILRA/FZD1/MID1IP1/AHNAK/SMARCD3/CST3/AP2S1/GAS7/RGS10/APOBR/LRPAP1/LILRA2/LILRB3/CYFIP1…
GSE45382_UNTREATED_VS_TGFB_TREATED_MACROPHAGES_UP	GSE45382_UNTREATED_VS_TGFB_TREATED_MACROPHAGES_UP	198	0.505502863102463	2.0256503232175	3.31754610518376e-09	9.91600283708913e-08	4.51194840007556e-08	5717	tags=47%, list=23%, signal=36%	FHL3/RAB31/LST1/NRGN/PYCARD/INPP5D/SLFN11/VASH1/CARD6/CMTM3/S100A4/CD81/KIAA0930/FERMT3/TSHZ3/OAS2/PTGS1/PLOD3/SH3BGRL3/LYL1/CMPK2/CD99/RAC2/ST6GAL1/IL17RA/CBL/ADCK2/EMB/C1orf162/KATNB1/IL27RA/BIN2/SEPTIN9/SETD7/CCR1/UBE2L6/PLA2G15/BRPF1/CCND3/LRRC8C/CST3/PLXDC2/MLKL/SP110/FAM126A/NAGA/ADCY7/NAGK/VAV1/RGS18/DAP/DNMT1/ARHGAP17/CLEC11A/SYNE3/HIVEP3/LMO2/TNFAIP8L2/ZFP36L2/C16orf54/PA2G4/MPPE1/STAC/N…
GSE29618_BCELL_VS_MDC_DN	GSE29618_BCELL_VS_MDC_DN	195	0.507518101926128	2.03415537781422	3.56150305890222e-09	1.05802700627876e-07	4.81420118231584e-08	4203	tags=44%, list=17%, signal=37%	AXL/PLEKHO1/TIMP1/RAB31/TGFBI/PEA15/ARPC1B/LGALS1/PYCARD/MYDGF/KCTD12/S100A4/VIM/HOXA9/LMNA/MBOAT7/MYOF/ARRB1/GSN/GNAI2/NDRG2/LCP1/NIBAN1/ITGB2/SYNGR2/RRBP1/ATP6AP1/CD93/ASAP1/GRN/ANXA2/SCD/RHOG/PLBD1/EFHD2/APMAP/GMFG/CSF3R/ITGAX/IFI30/SELPLG/GNG5/TMSB10/DUSP3/FZD1/CST3/MYL12A/ILK/CDK2AP1/LSP1/RGS10/APOBR/RPS6KA4/S100A10/CASP1/BATF3/ARL4C/PTTG1IP/CYFIP1/CORO1A/NAGA/FYB1/CLIC2/GLIPR1/S100A6/RAB32/…
GSE36078_WT_VS_IL1R_KO_LUNG_DC_AFTER_AD5_INF_UP	GSE36078_WT_VS_IL1R_KO_LUNG_DC_AFTER_AD5_INF_UP	192	0.510670896131728	2.04725462408863	3.65625640673777e-09	1.07959280082584e-07	4.91232918187543e-08	3277	tags=37%, list=13%, signal=32%	ZYX/MAP6/TYROBP/F2R/LGALS1/ANXA1/NHSL2/NKG7/CRIP1/PLP2/HID1/CCL5/TNS2/VIM/ITGB3/SSC5D/SLCO3A1/SLC8B1/RHOJ/GZMA/NIBAN2/SH2D3C/ARHGEF2/GZMB/GNA11/MYO1F/CD47/SYP/SLAMF7/SAMHD1/CAPN2/RRM2/MVB12B/DENND5A/MYL4/IL2RB/IFITM2/IER3/EFHD2/PLEK/EMID1/ATP8A2/ITGAX/ITGA1/USP20/NUCB1/SELPLG/FLT3LG/SLC2A3/SMPD1/ZEB2/CTSW/SWAP70/EHBP1L1/RASL11A/RCN1/SEPTIN8/GAS7/APOBR/PPP1R3B/IFITM3/TMBIM1/ANXA6/FHL2/MKI67/S100A6…
GSE13485_CTRL_VS_DAY3_YF17D_VACCINE_PBMC_DN	GSE13485_CTRL_VS_DAY3_YF17D_VACCINE_PBMC_DN	196	0.510519578230487	2.04118501885626	3.69669031650164e-09	1.08495633867446e-07	4.93673418297556e-08	5043	tags=52%, list=20%, signal=42%	BST2/CDKN1C/OAS1/ISG15/OAS3/LY6E/TAP1/IFI6/LILRB1/IFI27/PLXNC1/BATF2/LCP2/MEGF9/MYOF/DTX3L/ADPRH/RSAD2/OAS2/PLAC8/SECTM1/CXCL10/CSK/VAV2/JUP/CMPK2/IFIT3/TOR1B/SAMHD1/SIDT2/C1orf162/MX2/IL27RA/ARHGAP31/HLA-DPA1/TNS3/IFITM2/SAMD4A/C3AR1/C11orf24/CX3CR1/C2/SELPLG/PML/UBE2L6/IFIT2/GBP1/RTP4/PARP12/GBAP1/IFITM1/PARP14/MX1/C1QA/C1QB/TXLNA/VSIG10L/STAT1/TNFSF13B/IFITM3/IFIH1/IRF7/NID1/NYNRIN/CXCL11/FMNL…
GSE22025_TGFB1_VS_TGFB1_AND_PROGESTERONE_TREATED_CD4_TCELL_UP	GSE22025_TGFB1_VS_TGFB1_AND_PROGESTERONE_TREATED_CD4_TCELL_UP	193	0.503542241093733	2.02011816420953	5.408904622955e-09	1.57797504928364e-07	7.1800524021073e-08	2978	tags=33%, list=12%, signal=29%	ECM1/TMOD1/BST2/INSL4/ADGRE5/TGFB1/PLD3/SPOCK2/SYT11/IRF1/LAPTM5/TBXA2R/ITGA5/ZCCHC24/ID3/GRIK2/PLP2/TNFRSF10C/LTBP4/KIF1A/FN1/ESYT1/TP53I11/GBP2/PSMB8/PCDH7/LAMA5/SAMHD1/VCAN/GJC1/CNTN1/MARCHF2/AHDC1/THSD7A/PLEK/SLC11A1/IDS/ITGA1/SERPINB8/PCYT1B/PRKD2/IGF1/CTDSPL/THBS2/PPFIA4/SLC9A1/MAN2B2/POU2F2/GNG7/HOXA1/MED22/LAPTM4B/MDFIC/MSC/AGPAT1/RGS16/ISG20/IGFBP4/LYPD3/POMC/COX7A1/PTPN14/HLA-DRB6
GSE22886_NAIVE_CD8_TCELL_VS_MEMORY_TCELL_DN	GSE22886_NAIVE_CD8_TCELL_VS_MEMORY_TCELL_DN	198	0.501380529992093	2.00913131609224	5.44860666651044e-09	1.58009593328803e-07	7.18970278174874e-08	4467	tags=37%, list=18%, signal=31%	CD52/TIMP1/BAMBI/MFGE8/ELK3/CD4/TRIB2/GATA3/CRIP1/PLP2/IFNAR2/S100A4/NPDC1/CRIP2/NETO2/TAGLN2/CCND2/ETS1/FLI1/REEP4/KCNC4/AFAP1/ZFP36L1/ASPHD1/HIVEP2/ABR/SEPTIN9/LRIG1/IL4R/AP3M2/PTBP1/EVI2B/CORO1B/ADGRE1/HIF1AN/DSTN/MMP15/AQP3/CD44/TSPAN5/GATAD2A/SUSD6/TMOD3/CASP2/TRADD/MDFIC/HECA/TECPR2/TRIM25/ATP8B2/AKT2/TMX4/AGFG2/DEGS1/CBR3/SQOR/PTGER2/TNFSF10/SYNE3/WDR76/CCR4/LPAR6/CHN1/BCAP29/AHR/CAPZB/PIM…
GSE34205_RSV_VS_FLU_INF_INFANT_PBMC_DN	GSE34205_RSV_VS_FLU_INF_INFANT_PBMC_DN	193	0.503245520813134	2.01892777742643	5.5581134512576e-09	1.60231530973533e-07	7.29080468909904e-08	4965	tags=47%, list=20%, signal=38%	FCN1/PLD3/OAS3/ITGA5/LY6E/NKG7/HCST/IFI27/PREX1/HLA-C/C1QC/MAP3K11/H19/OAS2/ARSA/ACTN4/FXYD6/SLFN5/SPON2/ITGAL/ITGB2/GZMB/UBA7/HLA-A/SRGAP2/ATP6AP1/KIAA1671/HLA-E/UNC93B1/CAPN2/MVB12B/GRN/TBC1D9B/RHOG/CYB561D2/CHST12/HLA-F/ATP6V0C/LGALS3BP/H1-4/IFI30/C2/GPSM3/P2RX4/STAB1/CCND3/CCL4/PRF1/HLA-B/IFITM1/TMEM179B/C1QA/C1QB/CGAS/DOK2/IFI35/HSH2D/SREBF1/GNLY/SHISA5/TYMP/ODF3B/MVB12A/BRD2/TRIM41/ZNF609/O…
GSE26495_NAIVE_VS_PD1HIGH_CD8_TCELL_DN	GSE26495_NAIVE_VS_PD1HIGH_CD8_TCELL_DN	197	0.499447692589532	1.99950704623417	5.61438036649165e-09	1.60901536150278e-07	7.32129105376559e-08	2653	tags=31%, list=11%, signal=28%	COLGALT2/SYT11/JAKMIP2/NKG7/JAZF1/SLFN11/TNFRSF1B/SEMA4C/S100A4/SH2B3/CCL5/SLCO3A1/PDGFD/IL10RA/MXRA7/GZMA/LPCAT1/ACTN4/NIBAN1/ITGAL/CD99/CST7/ABCA2/PIK3R3/APOBEC3G/SRGAP2/TLR3/SLAMF7/CAPN2/PAM/B4GALT5/VANGL1/ANXA2/TMED9/FYN/CALHM2/EFHD2/APMAP/SLC27A3/ARHGAP25/ATP2B4/MICAL2/PLEKHO2/PPP2R2B/ZEB2/GZMH/RHBDF2/PRF1/SFXN3/TPM4/AHNAK/CHST11/NUDT19/WSB2/CASP1/DOK2/TCIRG1/SESN2/PTPN22/MDFIC/CNNM3/EOGT
GSE41867_DAY6_EFFECTOR_VS_DAY30_EXHAUSTED_CD8_TCELL_LCMV_CLONE13_UP	GSE41867_DAY6_EFFECTOR_VS_DAY30_EXHAUSTED_CD8_TCELL_LCMV_CLONE13_UP	196	0.507691921819155	2.02987934097161	5.75341898587935e-09	1.63921972509966e-07	7.45872599831451e-08	4568	tags=44%, list=18%, signal=36%	FCER1G/ENG/OAS1/IRF1/TAPBP/OAS3/NKG7/MPEG1/GBP4/LYN/HLA-C/PLXNA3/BATF2/DTX3L/GSN/CDC42EP2/RSAD2/SERPINB9/OAS2/PLAC8/NACC2/ZNFX1/GBP2/BEND6/BCL9L/GZMB/PSMB8/MED15/BAK1/CCRL2/P3H1/SPATA13/CSF1/UNC93B1/CD40/HK1/PSMB9/IL2RB/CD86/LGALS3BP/VGLL4/GMPPB/GDI1/IP6K1/CCND3/PARP12/HLA-B/CUEDC1/PARP14/DOK1/GSDMD/PDLIM4/UBALD2/TAPBPL/STAT1/IFITM3/ARL4C/FXN/NAGA/IRF7/DAPP1/ISG20/TRIM5/ENPP4/LLGL1/PARP11/SQOR/ZN…
GSE3337_4H_VS_16H_IFNG_IN_CD8POS_DC_DN	GSE3337_4H_VS_16H_IFNG_IN_CD8POS_DC_DN	194	0.508831236825019	2.03741259578401	5.8778355435575e-09	1.66493109117513e-07	7.57571704695967e-08	3249	tags=40%, list=13%, signal=35%	FCER1G/MAFB/FLT4/ENG/TYROBP/CD34/MXD4/LGALS1/CLIP3/LY6E/CD37/ID3/CSF1R/TBXAS1/ICAM2/ARRB1/FERMT3/GSN/CD79B/FADS1/STIM1/PLOD3/HLA-DMA/CD180/LYL1/CDIPT/PLAUR/PLXNB2/OSBPL5/BAK1/HLA-DMB/HLA-DQA1/ETHE1/CDKN3/EMB/PLPP1/CD93/HLA-DOA/GRN/COMT/SEPTIN9/MAN2B1/LGALS3BP/GMFG/CSF3R/SMAGP/FKBP1B/AOAH/NUCB1/PRKD2/STAB1/HLA-DRB1/SMPD1/PPFIA4/ADGRE1/PELO/LY86/MEF2C/PTPRE/C1QB/C3/KDELR1/PHLDA3/IGLC7/IFITM3/SCG5/E…
GSE25088_CTRL_VS_ROSIGLITAZONE_STIM_STAT6_KO_MACROPHAGE_DN	GSE25088_CTRL_VS_ROSIGLITAZONE_STIM_STAT6_KO_MACROPHAGE_DN	195	0.50412047947725	2.02053755423327	5.95891627078245e-09	1.67814104458105e-07	7.63582456116084e-08	5679	tags=44%, list=23%, signal=34%	CTSS/NRROS/MYADM/CCND1/GNG2/VIM/MYOF/ARRB1/FBRS/RAMP1/CD79B/ANKRD40/MAP7D1/UNC93B1/ZNF565/PSMB9/PPP1R12C/CHMP1A/PATZ1/ZBTB7A/C11orf24/FPGS/TSPAN14/SLC29A3/ATF6B/MLLT1/RAB35/CSNK1G2/TAF6/APOBR/ARHGAP45/RNF40/TACC3/NEK7/MIIP/MED22/LIMD1/SLC5A6/TRAF3/AP4M1/RTN4RL1/PHRF1/ZNF574/SNN/TCAF1/FAM174C/RNF123/SLC25A22/AIP/PTPA/MTA2/GM2A/PALD1/STUB1/PAFAH1B2/CCSER2/FAM219B/ZNRD2/ARHGAP9/CC2D1B/FBXW8/PPP1R37/…
GSE46242_CTRL_VS_EGR2_DELETED_ANERGIC_TH1_CD4_TCELL_UP	GSE46242_CTRL_VS_EGR2_DELETED_ANERGIC_TH1_CD4_TCELL_UP	192	0.507520215337043	2.03462369901574	6.08034479512784e-09	1.69276799096359e-07	7.70237963220405e-08	4789	tags=41%, list=19%, signal=33%	ITGA3/CD52/CD151/SEMA3G/OAS1/TGFB1/EHD4/NPR1/OAS3/TMEM266/LY6E/DAG1/IQSEC1/INF2/TRPV2/SLCO3A1/ETS1/DTX4/TP53I11/MGAT4B/ANGPTL4/CMPK2/TMEM127/CD47/GLIPR2/C1orf162/CHST12/CALHM2/SEPTIN9/ARRDC4/DGKZ/CHST14/EPAS1/ARHGEF1/NUCB1/IFIT2/GFUS/RARA/AQP3/VASP/PIGS/GIT1/STK17B/ABHD4/EGFL7/LTBP3/BCAR1/STAT6/PHLDA3/VLDLR/TMC6/KLF11/RUNX1/TMEM250/HPCAL1/MGAT3/MAF1/S100A9/SIVA1/LMCD1/PRCP/PAQR4/BAHD1/TUSC2/AUP1/…
GSE41176_WT_VS_TAK1_KO_ANTI_IGM_STIM_BCELL_24H_UP	GSE41176_WT_VS_TAK1_KO_ANTI_IGM_STIM_BCELL_24H_UP	196	0.507236106557571	2.02805687749912	6.05823154196216e-09	1.69276799096359e-07	7.70237963220405e-08	4349	tags=44%, list=17%, signal=36%	CDKN1C/HDAC5/LST1/ADM/TSPAN4/EMP1/MEF2D/SERINC5/MEIS3P1/TBXAS1/LMNA/BMP6/MAPK7/FADS1/FAM89B/HYOU1/TSPO/ZFP36L1/RRBP1/FICD/IL1RAP/PLEKHM2/CDKN3/RABAC1/KEAP1/ANXA2/MGAT1/GOLGA2/ATP6V0C/TESK1/GADD45A/IDS/HRAS/TFE3/SOGA1/HOMER3/RNH1/NUCB1/KLC1/PTOV1/PLEKHO2/CNPY3/IP6K1/SLC6A6/SLC39A7/LY86/AHNAK/STX5/KCTD7/SMARCD3/ADRM1/PITPNA/PITPNM1/SERTAD2/KDELR1/PDIA4/ERF/HTATIP2/AKAP17A/UBE2H/EFHD1/DEGS1/HPCAL1/A…
GSE16755_CTRL_VS_IFNA_TREATED_MAC_DN	GSE16755_CTRL_VS_IFNA_TREATED_MAC_DN	193	0.502145627404677	2.01451520888344	6.15494932246166e-09	1.70380188062689e-07	7.75258568965566e-08	4691	tags=39%, list=19%, signal=32%	HS3ST3B1/KIAA0040/ATP10A/IRF1/NECTIN2/ISG15/OAS3/ELF4/LYN/AGRN/RELA/BATF2/IDO1/DTX3L/IL10RA/ICAM1/SERPINB9/GBP2/CXCL10/CMPK2/PSMB8/TOR1B/IER5/CDC42SE1/CD40/B4GALT5/IQSEC3/DENND5A/TRIM56/MYD88/HIVEP2/PDGFA/PSMB9/STX11/BASP1/TRIM21/PML/GBP1/AKIRIN2/PARP12/ZBED1/NMI/BTN2A1/IFITM1/NLRC5/SP110/RNF24/IFI35/IFIH1/MSC/CXCL11/ZC3HAV1/C3orf38/IGFBP4/GUCY1A1/DYRK3/TDRD7/TICAM1/DUSP5/TNFSF10/HERC6/CD38/SDC4/…
GSE5542_UNTREATED_VS_IFNA_TREATED_EPITHELIAL_CELLS_24H_UP	GSE5542_UNTREATED_VS_IFNA_TREATED_EPITHELIAL_CELLS_24H_UP	200	0.499580519355385	2.00205927359839	6.27035556997558e-09	1.72594193993904e-07	7.85332669067415e-08	5015	tags=50%, list=20%, signal=40%	GNAO1/SPN/DUSP10/PEA15/F2R/LRP10/MXD4/PIEZO1/NKG7/SLFN11/GATA3/SH2B3/MYH9/TBXAS1/SLCO3A1/ATP2A3/FNBP1/SHKBP1/PHACTR2/HIP1/CD99/F8/RTL5/ARHGDIA/APOBEC3G/CCRL2/MYO1F/GLIPR2/CMIP/CAPN2/EMB/PIAS3/PHF2/DPP9/ABR/FYN/CALHM2/FMNL1/ATP2B4/IDS/MICAL2/LRIG1/YWHAH/PNPLA6/PCNX3/RHBDF2/SLC6A6/SFXN3/AHNAK/PHF12/TRIM62/CHST11/STK40/CDK2AP1/SUSD6/LRP8/PPP4C/PI4K2A/RASAL3/AGFG2/GNB1/NR3C1/CCDC167/ARHGEF12/GIT2/PHT…
GSE37532_VISCERAL_ADIPOSE_TISSUE_VS_LN_DERIVED_TREG_CD4_TCELL_DN	GSE37532_VISCERAL_ADIPOSE_TISSUE_VS_LN_DERIVED_TREG_CD4_TCELL_DN	152	0.534288851587696	2.06470777946203	6.46766752530987e-09	1.77025147097245e-07	8.05494252412926e-08	4091	tags=46%, list=16%, signal=39%	TRAM2/DUSP10/SYT11/PYCARD/ANXA1/MEF2D/SLCO3A1/TLR7/MAP3K11/RASSF2/MXRA7/FBRS/DLG4/SH3BGRL3/TOM1L2/HIPK2/PACS1/P4HTM/CRTC2/PIAS3/GYPC/EXTL3/MVB12B/RBMS2/RIN3/CAMTA2/SP2/BICRA/KDM6B/CSF3R/LY96/GPSM3/SCNM1/VAMP2/WASF2/CTDSPL/PARD6G/MAN2B2/BRD4/ANGPTL2/POU2F2/PROSER3/DAB2IP/TAF6/RPS26/TMEM170A/POMT2/GATAD2B/MAPK1IP1L/IDUA/NAGA/CNNM3/SETD1A/ARID1B/ZMYND10/OGFOD1/AP3D1/MBD6/POLR2L/WIPF2/IFIT1/PRCP/CCDC…
GSE41087_WT_VS_FOXP3_MUT_ANTI_CD3_CD28_STIM_CD4_TCELL_UP	GSE41087_WT_VS_FOXP3_MUT_ANTI_CD3_CD28_STIM_CD4_TCELL_UP	190	0.508547601677152	2.03440061883972	6.5872218762947e-09	1.79290195426301e-07	8.15800604026854e-08	3715	tags=42%, list=15%, signal=36%	LYZ/FCN1/FHL3/CSF2RB/IRF1/H2BC12/PLAT/ARAP3/IL2RG/CFP/HCK/RELB/SLCO3A1/PDLIM7/IDO1/BCL3/IL10RA/GNG11/NFKBIE/C15orf39/PPM1F/ORAI2/HCP5/CST6/HLA-DPB1/HLA-DMA/LCP1/NIBAN1/CST7/NCF2/KMT2D/SLAMF7/HLA-DQA1/HLA-E/SDC2/CRIM1/HLA-DPA1/PLD2/PRR16/FYN/MARCKSL1/HLA-F/HLA-DQB1/WARS1/IDS/TLR8/KCTD15/TMEM43/GNG5/PF4/CCL22/HLA-DRB1/VEGFA/DGKA/PRR14/CHST11/CHST2/CD44/STARD5/C1orf56/SETD1B/MSC/ISG20/GLIPR1/C5AR2/P…
GSE22886_NAIVE_TCELL_VS_MONOCYTE_DN	GSE22886_NAIVE_TCELL_VS_MONOCYTE_DN	198	0.500230791882036	2.00452408724301	6.6678572344266e-09	1.80476669145147e-07	8.21199259397803e-08	4057	tags=42%, list=16%, signal=36%	CDC42EP3/CYBB/CSF2RB/PEA15/LAPTM5/SLC15A3/CSTA/GAB2/KCTD12/BCL2L2/TIMP2/TNFRSF1B/MNDA/LILRB1/SH2B3/PLXNC1/TNFAIP2/ARHGEF40/SIGLEC9/PTGS1/FGR/PLXNB2/NCF2/ZMIZ1/TMEM127/S100A11/CD36/VCAN/RIN2/QPCT/CD93/GRN/TNS3/KCNMB1/MGAT1/FGL2/PLBD1/NOTCH2/SLC27A3/CCR1/SLC11A1/CSF3R/CD14/IFI30/LY96/DUSP3/PILRA/MID1IP1/PTPRE/APOBR/CASP1/TOR4A/LILRA2/CKAP4/LILRB3/PTAFR/FCGR2A/NCF1C/PTTG1IP/NAGK/CHST15/CORO1C/RAB32/…
GSE2405_0H_VS_3H_A_PHAGOCYTOPHILUM_STIM_NEUTROPHIL_UP	GSE2405_0H_VS_3H_A_PHAGOCYTOPHILUM_STIM_NEUTROPHIL_UP	198	0.499602893436031	2.00200797352153	7.04887361292278e-09	1.89735426752264e-07	8.63328166840092e-08	2720	tags=34%, list=11%, signal=30%	BGN/OLFML2A/TGM2/BOC/TIMP1/CYBB/CSF2RB/PXDN/LARGE1/MFGE8/PDPN/CCND1/RRAS/FAM89A/COL4A1/KCTD12/ADM/LYN/NRARP/ECSCR/NXN/KIAA0930/TMEM26/RHOJ/GNG11/GRK5/GJA4/GPX8/FXYD6/PLTP/PKP1/ME1/SYNGR2/NCF2/COL1A2/SHISA4/S100A11/GNB4/FGD5/IFITM2/PLBD1/AMOTL1/LZTS2/C2/CCL22/RNF144B/THEMIS2/MYH11/MMP2/SWAP70/DSTN/CST3/CHST11/TRIM47/ABHD4/OLFML1/CASP1/HTRA1/KDELR1/PHLDA3/SERPINE1/FCGR2A/LUZP1/MSC/GDPD5/IL13RA2/CTT…
GSE22611_NOD2_TRANSDUCED_VS_CTRL_HEK293T_STIMULATED_WITH_MDP_2H_UP	GSE22611_NOD2_TRANSDUCED_VS_CTRL_HEK293T_STIMULATED_WITH_MDP_2H_UP	175	0.515332952735079	2.03695312380124	7.83953088617534e-09	2.08711445231947e-07	9.49672248851611e-08	3604	tags=40%, list=14%, signal=34%	GNAO1/ADGRE5/LAPTM5/PTGER4/GNG2/TMEM184B/GIMAP6/MYO1D/GAB2/PTPN7/GBP4/LYN/PDLIM7/STING1/ST8SIA4/ITGAL/DLGAP4/CMPK2/ITGB2/RAC2/RAB11B/PTPN6/TMEM127/CD93/BCL7B/RHOBTB2/BMPR2/PXMP4/ATP6V0C/GMFG/ST3GAL1/SIRT2/SUSD1/HYAL3/SOX4/USB1/SPNS1/IFIT2/FAM20B/STX5/CST3/NME3/OSTM1/MEF2C/MAP1LC3B/LSP1/ANXA11/TXNDC15/DPP7/LRRC57/TNFRSF14/PLCB2/CERK/MDFIC/AP1M1/SHISA5/DAXX/DAP/INPPL1/RAD9A/MTF1/ZNF496/SNAP29/SNRK/…
GSE7548_NAIVE_VS_DAY7_PCC_IMMUNIZATION_CD4_TCELL_DN	GSE7548_NAIVE_VS_DAY7_PCC_IMMUNIZATION_CD4_TCELL_DN	199	0.503451690030469	2.01739150208566	7.80907573097232e-09	2.08711445231947e-07	9.49672248851611e-08	3417	tags=35%, list=14%, signal=31%	BST2/ADGRE5/KIAA0040/OAS1/CSF2RB/APOL1/ISG15/ELF4/VAMP5/TAP1/ADM/IL15RA/LYN/MNDA/HEG1/IFI27/IDO1/IL10RA/RSAD2/OAS2/CXCL10/UBA7/APOBEC3G/IFIT3/TOR1B/BAK1/SRGAP2/CD47/RIN2/MX2/HIVEP2/IFITM2/CXCL9/SAMD4A/WARS1/TESK1/RUBCN/TRIM21/PML/IL3RA/IFIT2/GBP1/NMI/IFITM1/MYL12A/ATF5/MX1/RBCK1/STK17B/SP110/MICB/IFI35/IFITM3/IRF7/RP2/CXCL11/ZC3HAV1/LMNB1/ISG20/IGFBP4/CMKLR1/PCMT1/MDK/RAD9A/TDRD7/DUSP5/RBMS1/SASH…
GSE33374_CD8_ALPHAALPHA_VS_ALPHABETA_CD161_HIGH_TCELL_UP	GSE33374_CD8_ALPHAALPHA_VS_ALPHABETA_CD161_HIGH_TCELL_UP	198	0.498278191142653	1.99669962845642	8.5004919230625e-09	2.25078242658481e-07	1.02414393535295e-07	3696	tags=32%, list=15%, signal=27%	APLNR/RFLNB/SNCA/NCAM1/TGFB1/CD4/PRAF2/NHSL2/PLAC9/FGF1/LTBP1/NOTCH1/C1QC/BCL3/KCNH2/ZNF385A/FOXO4/HDAC7/CD74/H2BC14/MEIS2/TNNC2/GNA11/DAPK3/COL1A2/NR1H2/VCAN/RGS11/BCL7B/TFPT/B3GALT4/IGFBP6/PLBD1/RAI1/STRN4/PTPN23/IL4R/SEMA5B/PRKD2/SELL/CD2/SF3A2/ATP13A1/ANGPTL2/ATF5/ARL4C/RNF167/GRAP2/TNFRSF8/EHD1/FEM1A/NKIRAS2/WNT7A/BMP4/SIT1/SMARCD1/CIC/LMO2/HOXA4/COL18A1/HS3ST3A1/KPNA6/EXO1
GSE13485_DAY1_VS_DAY7_YF17D_VACCINE_PBMC_DN	GSE13485_DAY1_VS_DAY7_YF17D_VACCINE_PBMC_DN	197	0.496810375303369	1.98894871435061	8.67430293539264e-09	2.28438940006664e-07	1.0394356746479e-07	3954	tags=38%, list=16%, signal=32%	OAS1/ISG15/OAS3/TAP1/CARD6/GBP4/IFI6/HEG1/IFI27/MYOF/DTX3L/TLR7/RSAD2/OAS2/PLAC8/SECTM1/CXCL10/APOL6/CMPK2/IFIT3/TOR1B/RIN2/GBP3/RRM2/MX2/PSMB9/BMPR2/SAMD4A/LYSMD2/LGALS3BP/WARS1/CCR1/C3AR1/UBE2L6/SLFN12/IFIT2/GBP1/RTP4/PARP12/SCAMP1-AS1/CALHM6/TM9SF1/NMI/IFITM1/PARP14/MX1/OSTM1/CASP1/SP110/DPH3/STAT1/IFITM3/IFIH1/IRF7/FMNL2/CLIC2/TRIM5/TRIM69/MVB12A/IFNAR1/TDRD7/SCARB2/TNFSF10/ZWINT/IFIT1/PARP9/…
KAECH_NAIVE_VS_DAY8_EFF_CD8_TCELL_DN	KAECH_NAIVE_VS_DAY8_EFF_CD8_TCELL_DN	194	0.505582856087779	2.02440574527843	9.37479847863476e-09	2.45559237569401e-07	1.11733591375239e-07	3075	tags=34%, list=12%, signal=30%	F2R/LGALS1/ANXA1/HK2/CRIP1/PLP2/TNFRSF1B/S100A4/EMP1/CCL5/CRIP2/CD48/TOP2A/ADPRH/GZMA/SERPINB9/FAM89B/CARHSP1/GEM/GZMB/CST7/BBLN/MAP7D1/RRBP1/BCL2A1/BAK1/HLA-A/ITGA4/MYO1F/S100A11/CDKN3/RRM2/DENND5A/ANXA2/EFHD2/PERP/ITGAX/LITAF/NUCB1/SLC2A3/TSPAN31/LMAN2/DSTN/TBCB/SLC66A3/PRF1/TRAPPC1/AHNAK/CD44/AP2S1/CDK2AP1/S100A10/CASP1/TACC3/IFITM10/ACYP2/ROM1/MDFIC/PGLYRP1/ABRACL/ANXA6/ITGB1/MKI67/S100A6/CCR…
GSE369_PRE_VS_POST_IL6_INJECTION_IFNG_WT_LIVER_DN	GSE369_PRE_VS_POST_IL6_INJECTION_IFNG_WT_LIVER_DN	197	0.495265728857883	1.98276482062657	1.02095407299961e-08	2.65994023724819e-07	1.21031763452698e-07	4553	tags=44%, list=18%, signal=36%	HDAC5/MYO1C/EHD4/MFGE8/EMP3/MYADM/FLNA/CARD6/C1orf198/ARHGEF3/RALGDS/TAGLN2/GATA5/CDK2AP2/FCHSD2/HVCN1/ORAI2/MAZ/PTPRO/CDC42SE1/CDC25B/NRM/MAP1LC3A/TESK1/CMTM7/CAPN1/DMWD/GPSM3/IL4R/RASGRP2/PML/YWHAH/MYO1G/PRKD2/PDE2A/DGKA/DUSP3/PIK3CG/SFXN3/AHNAK/VAT1/RBM38/RHOF/MTSS1/UBALD2/S100A10/RNF144A/NEK7/CKAP4/B4GALNT1/PTPRCAP/ARL4C/ROM1/AP1M1/DAXX/FRAT1/STARD8/PCIF1/LLGL1/HDAC10/PAK2/LMO2/FAM32A/IFIT1/G…
GSE39820_CTRL_VS_TGFBETA1_IL6_IL23A_CD4_TCELL_DN	GSE39820_CTRL_VS_TGFBETA1_IL6_IL23A_CD4_TCELL_DN	196	0.503396890201322	2.01270672983645	1.03383908230658e-08	2.6791829835094e-07	1.21907340836376e-07	3984	tags=37%, list=16%, signal=32%	ITGA3/TSPAN2/SEMA7A/EHD4/UCP2/PECAM1/PLP2/NXPE3/ATP2A3/GRK5/FXR2/REEP4/GEM/CDIPT/GNA11/PNPLA2/RNF125/SPI1/CTSD/ZDHHC18/PAQR8/RGS19/ARHGEF10/PBX2/CYP1B1/YIF1B/RCC1/ZC3H10/GADD45A/UBE2Q2/SMPD1/UTY/MUL1/AKIRIN2/YWHAG/RARA/GLMP/PMP22/ARHGDIB/BANF1/STARD5/NRP2/TUBB/KDELR1/PCBP4/BCAR1/THRA/SNAPC2/MIIP/USP22/RNF167/LUZP1/KCTD17/IGFBP4/SMIM14/GPR108/TCF25/DACH2/DENND3/UBL4A/EIF4G1/WDR81/PPM1J/CCDC107/MAE…
GSE45365_WT_VS_IFNAR_KO_CD8A_DC_DN	GSE45365_WT_VS_IFNAR_KO_CD8A_DC_DN	197	0.494528178364351	1.97981208417257	1.12842099421134e-08	2.90881856285589e-07	1.3235614668945e-07	4271	tags=39%, list=17%, signal=32%	BMP2/BST2/NECTIN2/APOL1/PTGER4/ELF4/SLC43A3/ROBO4/TAP1/IL15RA/TNFRSF1B/LILRB1/PLXNC1/CDC42EP2/TNFAIP2/SMOX/MFSD12/LPCAT1/ST8SIA4/ARHGEF2/GBP2/APOL6/TIGAR/ADGRE2/SRGAP2/RIN2/PDGFB/DENND5A/F3/HIVEP2/LGALS3BP/WARS1/PPP1R15A/LITAF/ARFGAP1/IL4R/TRIM21/MAP2K3/UBE2L6/NINJ1/ECE1/PARP12/SPRED2/SIX5/NMI/IFITM1/GRB2/IFIH1/TRADD/MSC/IRF7/ATAD3A/ZC3HAV1/CDC37/VEZF1/EHD1/H2BC8/TICAM1/PARP11/APOL2/UBE2Z/GTF2F1/…
GSE18804_SPLEEN_MACROPHAGE_VS_COLON_TUMORAL_MACROPHAGE_UP	GSE18804_SPLEEN_MACROPHAGE_VS_COLON_TUMORAL_MACROPHAGE_UP	198	0.49612828281504	1.98808451899495	1.15636603656358e-08	2.96516596323041e-07	1.34920048365812e-07	4576	tags=46%, list=18%, signal=38%	FSCN1/CHGA/SPN/TAPBP/LY6E/NKG7/UCP2/INPP5D/SPARC/SEMA4C/PREX1/HLA-C/PLXNC1/MBOAT7/RASA3/ITM2C/QSOX1/ADAM12/RNASE1/WAS/ARHGEF2/CSK/CST7/NECAP2/PTPN6/P3H1/SPATA13/DOCK2/ALOX5/PXMP4/MAN2B1/C3AR1/DKK3/TFE3/ARHGEF1/BAX/IFI30/CMTM7/AOAH/CPXM1/PXDC1/CORO1B/CTSW/PAQR7/DBNL/VHL/GMDS/CALHM6/LY86/CYTH4/MANBAL/DOK1/RCN1/VSIR/RBCK1/RGS10/SERPINH1/B4GALNT1/PTPRCAP/PPT1/ELOVL6/PTPN18/MFAP2/RND1/ESS2/STAP2/SLC9B…
GSE3982_EFF_MEMORY_CD4_TCELL_VS_NKCELL_DN	GSE3982_EFF_MEMORY_CD4_TCELL_VS_NKCELL_DN	192	0.501343238296163	2.00986050043594	1.2220740795931e-08	3.11724864700398e-07	1.41840066774488e-07	4956	tags=46%, list=20%, signal=37%	NES/NELL1/NCAM1/TYROBP/JAKMIP2/PECAM1/ADM/LYN/HCK/KIAA0930/MEGF9/ARRB1/ADAMTS5/FBXO2/SECTM1/LILRA1/SIGLEC9/GAS2L1/CD180/NFIC/LYL1/H1-0/RGS19/CD300A/RUNX1T1/FRAT2/TNS3/MICALL1/C5AR1/MARCKSL1/FGL2/CCR1/MYO1E/IFI30/CFD/AOAH/ELMO2/USB1/KIR3DL3/WASF2/MYH11/SEMA6A/PIK3CG/CTSW/RHBDF2/RTP4/TMEM94/BCAS4/RGS9/U2AF2/IRF9/CERS6/USP22/LAPTM4B/NLRX1/GNLY/IRF7/TCEA2/SIGLEC5/TBL3/IFNAR1/ARAP1/FCGR3B/PIGO/SLC39A2…
GSE21546_WT_VS_SAP1A_KO_AND_ELK1_KO_DP_THYMOCYTES_DN	GSE21546_WT_VS_SAP1A_KO_AND_ELK1_KO_DP_THYMOCYTES_DN	199	0.500300964115958	2.00476616422066	1.30665340494254e-08	3.29845356936791e-07	1.50085196117207e-07	3341	tags=34%, list=13%, signal=30%	AXL/SOX18/GIMAP1/GPR4/CDH5/IRF1/ARHGAP23/GIMAP8/CAND2/ESAM/COL4A1/GIMAP6/SLCO2A1/GIMAP7/ADGRA2/IL2RG/PREX1/HOXA9/FSTL1/KANK2/CCND2/ADGRL4/TMEM154/FCHSD2/FNBP1/NIBAN2/ABCG1/PTGS1/ITIH5/ANTXR2/ERG/TEAD2/DDAH2/H1-0/PKD1/ST3GAL1/TLE2/PEAR1/TSPAN14/MYLK/RETREG3/FRY/GDI1/ZFHX3/CCL4/MMP2/PARD6G/LRRC8C/AGPAT4/PARP14/CHRNB1/TOR4A/DOK2/TCF4/LAPTM4B/VLDLR/LUZP1/IDUA/TRIM25/ANKRD50/ATP8B2/PLCG1/AMOT/PROCR/ST…
GSE19198_CTRL_VS_IL21_TREATED_TCELL_24H_DN	GSE19198_CTRL_VS_IL21_TREATED_TCELL_24H_DN	200	0.492772138473563	1.97477481883176	1.30665340494254e-08	3.29845356936791e-07	1.50085196117207e-07	4403	tags=42%, list=18%, signal=35%	RAMP2/HDAC5/FXYD5/CAVIN1/TGFB1/MFGE8/MXD4/ELK3/DAG1/SLCO2A1/SLC48A1/MEF2D/SOX17/LOXL1/S1PR4/GSN/PODXL/RAMP1/CD74/AK1/PLEKHG2/PACS1/SIDT2/RABAC1/CDC25B/DOCK2/TLE5/CHST12/NRM/PKD1/PRKACA/GAS6/RAI1/TSPAN13/USHBP1/MAPK11/ANKH/UNC119/CAV2/HLA-DRB1/KIF1C/PDE2A/DUSP3/EVI2B/ZFHX3/VKORC1/PARD6G/SPRED2/CARD10/ANGPTL2/MTSS1/APOBR/CORO1A/GASK1B/MAST3/PRKCB/SMIM14/DAP/SMC4/TRIM41/CAPNS1/SREBF2/SPTBN1/HACD4/LM…
GSE360_CTRL_VS_L_DONOVANI_MAC_UP	GSE360_CTRL_VS_L_DONOVANI_MAC_UP	198	0.49548220421187	1.98549555377464	1.32484090117935e-08	3.32712622193083e-07	1.51389850129339e-07	4364	tags=41%, list=18%, signal=34%	FCN1/CDH5/TAPBP/PLXND1/ADAM15/CD37/DUSP7/VASH1/SPARC/NCOR2/BTN3A2/HCLS1/STK10/RNASE1/GNAI2/ESYT1/SHC1/STIM1/PLTP/TSPO/JUP/GNA11/UBA7/MYO1F/PLEKHM2/H1-0/ARRB2/HLA-DPA1/PSMB9/BCL7B/ACTN1/CHMP1A/ITGB1BP1/NUCB1/TUBA1A/PLEKHO2/MAP2K3/UBE2L6/CHERP/ZFHX3/GFUS/TBCB/AHNAK/STX5/ITGAM/LRPAP1/TXLNA/USP22/PPT1/CYFIP1/HYAL2/AGPAT1/CHST15/TMX4/EPHB2/TBL3/DAP/BTBD2/ASB1/ZWINT/GSTP1/POLR2L/ARF5/PFN1/CLEC16A/PPP1C…
GSE5542_UNTREATED_VS_IFNG_TREATED_EPITHELIAL_CELLS_24H_UP	GSE5542_UNTREATED_VS_IFNG_TREATED_EPITHELIAL_CELLS_24H_UP	196	0.5009804073051	2.00304502655136	1.38610455308866e-08	3.46312891417844e-07	1.57578201824816e-07	4232	tags=41%, list=17%, signal=35%	MYO1C/DUSP10/F2R/SYT11/MXD4/PLXND1/PIEZO1/SLFN11/TNFRSF1B/APOBEC3F/SH2B3/SLCO3A1/PHACTR2/ACTN4/SH3BGRL3/HYOU1/CD99/RTL5/NIPAL2/RAPGEF1/APOBEC3G/MYO1F/CAPN2/EMB/CRIM1/ARHGAP31/APOBEC3D/ANXA2/ABR/IL2RB/FYN/CALHM2/IGSF9B/TSPAN18/PLCB3/NIPA1/LRIG1/PNPLA6/MAP2K3/KIF1C/ZEB2/RHBDF2/AKIRIN2/FADS3/AHNAK/CHST11/SEPTIN8/SUSD6/LRP8/CLIC1/WSB2/HECTD3/TCIRG1/NFATC2/LUZP1/SEC14L1/PI4K2A/RB1/SV2A/ITGB1/TGFBR3/SL…
GSE29618_BCELL_VS_MDC_DAY7_FLU_VACCINE_DN	GSE29618_BCELL_VS_MDC_DAY7_FLU_VACCINE_DN	195	0.497408957449199	1.99363747209854	1.4387057275908e-08	3.57621138001143e-07	1.62723644592171e-07	4020	tags=41%, list=16%, signal=35%	FCER1G/TIMP1/RAB31/LST1/TGFBI/TYROBP/PEA15/LGALS1/CD4/ANXA1/CSTA/KCTD12/CSF1R/S100A4/SH2B3/VIM/CFP/TBXAS1/LMNA/ARRB1/GSN/TNFAIP2/ICAM1/NDRG2/NACC2/NIBAN1/PON2/CST7/ATP6AP1/P2RY13/SAMHD1/ETHE1/GRN/MYD88/SCD/ACTN1/RIN3/PLBD1/CD86/EFHD2/SORT1/APMAP/ITGAX/TMEM43/AOAH/RNH1/SCNM1/GNG5/DUSP3/FZD1/AHNAK/CST3/AP2S1/PTPRE/RGS10/APOBR/RPS6KA4/S100A10/CASP1/PPT1/PTTG1IP/PLCB2/CYFIP1/NAGA/CLIC2/RAB32/CLEC7A/G…
GSE11057_NAIVE_CD4_VS_PBMC_CD4_TCELL_DN	GSE11057_NAIVE_CD4_VS_PBMC_CD4_TCELL_DN	194	0.501727006759023	2.00896652806592	1.47099534191017e-08	3.61954005342746e-07	1.64695172252144e-07	3075	tags=31%, list=12%, signal=27%	PLEKHO1/SPOCK1/ENG/CSF2RB/PEA15/ARPC1B/EMP3/PDE4A/PLXND1/DYSF/TGFB1I1/SLFN11/SH2B3/QSOX1/TMEM154/GNAI2/OAZ2/HVCN1/SECTM1/ZNF385A/PTGS1/PDLIM1/ACTN4/SH3BGRL3/OSBPL5/TMCC3/GNGT2/B4GALT5/HLA-DPA1/STS/CYP1B1/GUCY1B1/EFHD2/NOTCH2/CTSZ/C3AR1/EPAS1/CFD/LY96/RNF144B/ATP2A2/AKIRIN2/YWHAG/SLC6A6/MAP3K3/GRB2/CDK2AP1/LSP1/DUSP22/LILRB3/PPP4C/TLR6/NAGA/GNLY/NAGK/CYBA/DENND3/SYT17/DUSP5/CAPNS1
GSE17322_CD103_POS_VS_CD11B_HIGH_LUNG_DC_UP	GSE17322_CD103_POS_VS_CD11B_HIGH_LUNG_DC_UP	188	0.501751976623408	1.99917901933174	1.46540355955011e-08	3.61954005342746e-07	1.64695172252144e-07	5332	tags=45%, list=21%, signal=35%	ZYX/HLX/CSF2RB/TYROBP/ARPC1B/PLPP3/PDLIM2/NFKBIE/PLEC/TGFBR2/PPDPF/CYB5R3/ZFP36L1/SYNGR2/KCNK6/IL1RAP/RGS19/HLA-DPA1/GLIS2/IER3/SLAMF8/RNASE6/YWHAH/FAM102B/LRRC8C/DSTN/AHNAK/GLMP/TMED10/SLC39A13/LSP1/NTAN1/C1QB/IKBIP/ARHGAP45/ZFYVE21/RNF24/LTB/MAPK1IP1L/PTPRA/ENTPD4/LIPA/NAGK/CYBA/ZBTB33/SMIM14/DEGS1/RGL2/HPCAL1/KLHL22/NRBP2/LATS2/RAB13/PLA2G7/ZNF627/MAGT1/TSC22D4/BCL7C/CCDC107/GALNT1/DNAAF9/RGS1…
GSE26030_TH1_VS_TH17_DAY5_POST_POLARIZATION_UP	GSE26030_TH1_VS_TH17_DAY5_POST_POLARIZATION_UP	199	0.499559181848968	2.00179375341848	1.49221162088003e-08	3.64639970027547e-07	1.65917331448884e-07	3162	tags=35%, list=13%, signal=31%	BST2/EHD3/OAS1/ISG15/SLC15A3/AMIGO2/OAS3/MPEG1/AGRN/TNKS1BP1/HLA-C/HCK/NOTCH1/DTX3L/TLR7/RSAD2/DTX4/OAS2/PLAC8/GPR65/SLFN5/GBP2/CXCL10/CMPK2/LRFN3/IFIT3/CCRL2/TLR3/CD47/SAMHD1/CSF1/HLA-E/IFI27L2/KEAP1/GYPC/MX2/CD86/LGALS3BP/TRIM21/SSBP4/PML/IFIT2/RTP4/PARP12/RILPL1/NMI/PARP14/MX1/UBALD2/NLRC5/CGAS/IRF9/STAT1/IFI35/HELZ2/IFITM3/IFIH1/HSH2D/DLL1/IRF7/DAXX/ISG20/TRIM5/PDE7B/TDRD7/CRCP/PARP11/DOP1B/T…
GSE10240_IL22_VS_IL22_AND_IL17_STIM_PRIMARY_BRONCHIAL_EPITHELIAL_CELLS_DN	GSE10240_IL22_VS_IL22_AND_IL17_STIM_PRIMARY_BRONCHIAL_EPITHELIAL_CELLS_DN	197	0.492628648170269	1.97220743595024	1.49688000832326e-08	3.64639970027547e-07	1.65917331448884e-07	3301	tags=31%, list=13%, signal=28%	ZYX/TRIM54/ENG/MYO1C/LRP10/HBEGF/SLC15A3/MFNG/ELK3/CHD3/CASKIN2/GIMAP6/CRIP1/PPP1R18/ATP13A2/MAP3K11/GJA4/ITIH5/DLG4/RAC2/OSBPL5/ITGA4/CD47/HLA-DQA1/IER5/EPHA2/FAM174B/PEAK1/ARHGEF10/MGAT1/FYN/LZTS2/PPP1R15A/RIC8A/RASGRP3/PRKD2/MOB3A/MNT/HLA-DRB1/SLC14A1/GLTP/RTP4/MAFK/PHF12/CSNK1G2/MEF2C/PAG1/RNF144A/LTB/HOXC6/GPR137/HELZ2/EEF2K/ELOVL6/IRF7/LRRC75A/PARP1/PNRC1/SNN/LYNX1/IRF2BP1/RNF123
GSE37532_VISCERAL_ADIPOSE_TISSUE_VS_LN_DERIVED_PPARG_KO_TREG_CD4_TCELL_DN	GSE37532_VISCERAL_ADIPOSE_TISSUE_VS_LN_DERIVED_PPARG_KO_TREG_CD4_TCELL_DN	137	0.553038070793098	2.08927745987984	1.61614350908831e-08	3.91733889367076e-07	1.78245521347995e-07	5453	tags=53%, list=22%, signal=42%	RFLNB/PLD3/LRP10/RNPEPL1/SH2B3/SLCO3A1/ADRA2B/GRAMD1A/MAP3K11/RASSF2/MYO9B/PIP5K1C/ADGRL1/SHISA2/SELENOM/P4HTM/KMT2D/PHF2/PLPPR2/FURIN/UPF1/CAMTA2/BICD2/ARHGEF1/INSYN2B/TMEM222/PEAR1/SLC29A3/ATF6B/PNPLA6/MFSD10/PRR14/SFXN3/NCLN/PITPNM1/ARID1A/SETD1B/TMEFF2/TADA3/DENND6B/CNNM3/SETD1A/GNA12/ATP1B2/ZNRF1/ATG9A/MBD6/KREMEN1/RNF126/DHRS3/ZSWIM4/TMEM44/MED24/TSHZ2/CCDC97/GPRIN1/FAM193B/NPEPL1/AMDHD2/FL…
GSE25123_IL4_VS_IL4_AND_ROSIGLITAZONE_STIM_MACROPHAGE_DAY10_UP	GSE25123_IL4_VS_IL4_AND_ROSIGLITAZONE_STIM_MACROPHAGE_DAY10_UP	199	0.498733291529811	1.99848431153058	1.63168512746645e-08	3.93543066386957e-07	1.79068727381154e-07	3937	tags=40%, list=16%, signal=34%	EHD4/HHEX/NPR1/SLC15A3/LGALS1/NHSL2/NFATC1/SYNPO/ID3/GBP4/LYN/IL10RB/CD81/PLXNC1/SNAI2/TOX2/PDLIM7/TOP2A/ITGAV/CD74/GZMB/CST7/BCL2A1/UBASH3B/MYO1F/ENDOD1/S100A11/MATN2/CRELD2/CDC25B/IFITM2/STX11/IGSF9B/RILPL2/AMOTL1/LITAF/NUCB1/NID2/MAPK11/PLK3/SOSTDC1/EPDR1/CAMK2A/UNC119/CCDC102A/TBCB/EHBP1L1/FAM210B/CHST11/ANGPTL2/ABHD4/CASP1/ACYP2/AREG/ROM1/GDPD5/KCTD17/BUB1B/PGLYRP1/TMBIM1/MKI67/POGLUT3/S100A…
GSE7852_TREG_VS_TCONV_DN	GSE7852_TREG_VS_TCONV_DN	198	0.493708692781739	1.97838874140245	1.6777108808631e-08	4.02650611407144e-07	1.83212813850023e-07	4450	tags=40%, list=18%, signal=33%	RFLNB/PLEKHO1/HS3ST3B1/EHD3/ENC1/CD4/GIMAP6/GIMAP4/S1PR1/ITGB3/IDO1/ICAM2/ATP2A3/S1PR4/ORAI2/TGFBR2/ALS2CL/IL17RA/LIMK2/DSE/EMB/MAP4K4/TMEM161A/GRK6/B3GALT4/IKZF1/ALKBH4/GPSM3/C19orf38/TSPAN14/SOSTDC1/EVI2B/PAQR7/CDPF1/ITGB5/DYRK2/VIPR1/PDLIM4/CCDC115/PAG1/ARHGAP45/IFITM10/SHLD1/ARL4C/GRAP2/AP4M1/RTN4RL1/SEMA4F/PIK3R5/SLC9A9/DAP/TGFBR3/DENND3/KCTD2/HPCAL1/AP3D1/LAIR1/DOLK/GRIPAP1/DNAJC6/RAPGEF4/C…
GSE6269_FLU_VS_STREP_PNEUMO_INF_PBMC_UP	GSE6269_FLU_VS_STREP_PNEUMO_INF_PBMC_UP	165	0.515857161466108	2.0231925335469	1.77775315932689e-08	4.22498214255641e-07	1.9224380762734e-07	5141	tags=46%, list=21%, signal=37%	OAS1/ISG15/OAS3/LY6E/IFI6/IL2RG/HEG1/RSAD2/OAS2/PHACTR2/ACTN4/JUP/MED15/IFIT3/HLA-A/PTPRC/HLA-E/MX2/PSMB9/CHST12/IFITM2/HLA-F/LGALS3BP/PML/UBE2L6/DCAF15/GBP1/RTP4/PARP12/DTX2P1-UPK3BP1-PMS2P11/HLA-B/NMI/IFITM1/MX1/SP110/IRF9/STAT1/IFI35/NUP62/MARK2/IFITM3/IFIH1/IRF7/CXCL11/TYMP/DESI2/BRD2/EIF4G1/AP3D1/PARP11/ZNF609/STIL/SBF1/RFWD3/ZNF264/IFIT1/RHBDD3/ZBP1/HERC6/USP18/MED24/TRANK1/ABL1/CALR/HMGXB3…
GSE21546_UNSTIM_VS_ANTI_CD3_STIM_ELK1_KO_DP_THYMOCYTES_UP	GSE21546_UNSTIM_VS_ANTI_CD3_STIM_ELK1_KO_DP_THYMOCYTES_UP	186	0.498936001180339	1.99001907849182	1.77254049083237e-08	4.22498214255641e-07	1.9224380762734e-07	3821	tags=37%, list=15%, signal=31%	BST2/NRIP2/OAS1/CSF2RB/IRF1/ISG15/OAS3/EGR3/TAP1/IFI6/PLA2G4C/BTN3A2/IFI27/CX3CL1/SNX25/DTX3L/H19/RSAD2/ZNFX1/APOL6/CMPK2/IFIT3/SAMHD1/HLA-E/ERVFRD-1/TRIM56/MYD88/C5AR1/LGALS3BP/TRIM21/MIDEAS/PML/PRKD2/THEMIS2/IFIT2/RTP4/PARP12/SCAMP1-AS1/ANKRD33B/IFITM1/PARP14/NLRC5/SP110/IRF9/STAT1/IFI35/HELZ2/IFITM3/IRF7/TRIM25/ZC3HAV1/GLRA3/TRIM69/TDRD7/IRF1-AS1/RAB34/NFE2/OGFR/IFIT1/PARP9/SAMD9/TNFAIP8L2/ZSW…
GSE1460_INTRATHYMIC_T_PROGENITOR_VS_THYMIC_STROMAL_CELL_DN	GSE1460_INTRATHYMIC_T_PROGENITOR_VS_THYMIC_STROMAL_CELL_DN	196	0.498732308255116	1.99405656401749	1.89319098107596e-08	4.47748857271945e-07	2.03733275735614e-07	4147	tags=42%, list=17%, signal=35%	LRRC32/CORO2B/OLFML2A/TNFRSF12A/PEA15/IGFBP5/LARGE1/ITGA5/RRAS/TMEM184B/ZCCHC24/TEAD3/PDLIM2/TSPAN4/SEMA4C/NPDC1/MYH9/LTBP1/VIM/TUBB6/FOXC1/MEIS3P1/MANSC1/MBOAT7/TWIST1/PTGS1/NACC2/PLOD3/STON1/SPON2/TMCO3/ME1/SRPX2/RRBP1/CALU/LDOC1/F3/PDGFA/RUNX1T1/ARMCX2/TFPI2/C11orf24/HOMER3/RPS6KA2/RBFOX2/FBXL2/ELOVL1/SLFN12/EMILIN1/FADS3/COPZ2/ILK/OSTM1/BPNT2/EDNRA/CARM1/PF4V1/EOGT/SLC25A4/NID1/MOXD1/RTL8A/FH…
GSE2405_S_AUREUS_VS_A_PHAGOCYTOPHILUM_NEUTROPHIL_UP	GSE2405_S_AUREUS_VS_A_PHAGOCYTOPHILUM_NEUTROPHIL_UP	200	0.488760552128305	1.95869846410375	2.09786835049864e-08	4.93759159595622e-07	2.24668738680403e-07	2897	tags=34%, list=12%, signal=30%	ECM1/BGN/TIMP1/CSF2RB/C1R/S100A16/IRF1/CCND1/GNG2/CRHBP/NKG7/ADM/GBP4/COL4A2/TNFRSF1B/INF2/EMP2/CCL5/PMEPA1/KLF2/GRAMD1A/RASA3/STING1/ITM2C/BCL3/GJA4/RSAD2/CNN2/HLA-DMA/SELENOM/RRBP1/ST6GAL1/SHISA4/SAMHD1/IER5/ATP1A2/CD40/MX2/MICALL1/PLEK/SOSTDC1/MYO1G/HLA-DRB1/SWAP70/TPM2/ITPRIPL2/HLA-B/ITGB5/ZMIZ2/PDLIM4/SUSD6/SYT1/RGS4/NLRC5/C3/LTB/STAT6/BATF3/IFITM3/TCAF2/TRAF3/NFATC2/MSC/TRIM25/IL13RA2/SEMA4…
GSE22443_NAIVE_VS_ACT_AND_IL12_TREATED_CD8_TCELL_UP	GSE22443_NAIVE_VS_ACT_AND_IL12_TREATED_CD8_TCELL_UP	198	0.491019358565345	1.96761204531958	2.17023760565193e-08	5.08336423785395e-07	2.31301639549746e-07	4113	tags=39%, list=17%, signal=33%	AXL/PLEKHO1/ENG/PLD3/PECAM1/CSF1R/SKI/CFP/KLF2/CD48/ARRB1/TOP2A/NCKAP1L/STK10/ST6GALNAC4/FLI1/PLOD3/FGR/TLN1/RRBP1/FICD/SLC44A2/GRN/MYD88/BCL7B/MGAT1/RCC1/IKZF1/FMNL1/SIRT2/LRIG1/SPNS1/STAB1/LMAN2/RNF26/GLMP/POU2F2/ADCY4/RPL39L/PTPRE/RPS6KA4/THRA/CERK/TLR6/LIPA/AP1M1/GABPA/GNA12/PHRF1/CORO1C/LAGE3/MR1/ZEB1/TRIM41/DNMT1/FES/SRPX/RAB34/SMARCD1/BTK/HS1BP3/SH3GL1/DHRS3/TNPO2/TMEM141/INPP4A/USF2/RGL1/…
GSE22886_DAY0_VS_DAY1_MONOCYTE_IN_CULTURE_UP	GSE22886_DAY0_VS_DAY1_MONOCYTE_IN_CULTURE_UP	192	0.49719309560935	1.99322278156345	2.36580594273033e-08	5.48265174839563e-07	2.49469894177711e-07	4458	tags=45%, list=18%, signal=37%	FCN1/KIAA0040/TGFBI/NRGN/PIEZO1/CD37/INPP5D/PECAM1/GIMAP4/F5/MNDA/S100A4/KLF2/ICAM2/TLR7/SECTM1/NACC2/RNF44/GBP2/CD74/UBA7/ITGA4/ST6GAL1/CD36/P2RY13/SAMHD1/KIAA0513/UNC93B1/SIDT2/ADA2/MYD88/FRAT2/CCDC69/BIN2/IFITM2/FGL2/DPEP2/PLBD1/APBB1IP/ARHGAP25/IKZF1/CSF3R/LIMD2/CX3CR1/CFD/RASGRP2/CNPY3/RNASE2/SELL/LY86/SMARCD3/MAN2B2/CST3/NME3/VIPR1/MEF2C/GAS7/NLRP1/LHPP/DOK2/MS4A6A/PLCB2/KLF11/ADCY7/FYB1/FR…
GSE32986_CURDLAN_HIGHDOSE_VS_GMCSF_AND_CURDLAN_HIGHDOSE_STIM_DC_DN	GSE32986_CURDLAN_HIGHDOSE_VS_GMCSF_AND_CURDLAN_HIGHDOSE_STIM_DC_DN	198	0.490336753835976	1.96487671266055	2.38571874109169e-08	5.48265174839563e-07	2.49469894177711e-07	4252	tags=46%, list=17%, signal=39%	IRF1/ISG15/ITGA5/PTGER4/EGR3/TNFRSF1B/RELA/RALGDS/HCK/RELB/PRRC2A/LCP2/BCL3/CDC42EP2/IL10RA/TNFAIP2/FCHSD2/FNBP1/NFKBIE/ICAM1/FBRS/SERPINB9/CXCL10/TSPAN15/GEM/CCRL2/PTPN6/SPATA13/ZC3H7B/NFKB2/CD40/SLC44A2/MMP14/IL1B/STX11/MARCKSL1/CD86/KDM6B/LIMD2/ABITRAM/PPP1R15A/SPRED1/TNF/PLEKHO2/CCL22/MOB3A/HLA-DRB1/FNDC4/BRPF1/PPP6R1/CCL4/SWAP70/CALHM6/HLA-B/RASGEF1B/DYRK2/VASP/NUPR1/IKBKE/DDR1/KCTD11/RARRES…
GSE22601_DOUBLE_NEGATIVE_VS_CD4_SINGLE_POSITIVE_THYMOCYTE_UP	GSE22601_DOUBLE_NEGATIVE_VS_CD4_SINGLE_POSITIVE_THYMOCYTE_UP	198	0.490024281162336	1.96362457262623	2.38571874109169e-08	5.48265174839563e-07	2.49469894177711e-07	2949	tags=31%, list=12%, signal=27%	JCAD/GIMAP1/EHD3/HDAC5/TGFB1/FMNL3/MXD4/TAPBP/MGAT5/ANXA1/TAP1/CARD6/CCL5/RELB/ZNF703/STK10/ZNF362/HDAC7/RNASEL/CXCL10/BCL2A1/ITGA4/RNF125/NFKB2/H1-0/UNC93B1/CDC25B/RCAN3/SCD/RNF11/PIK3IP1/FADS2/SLC2A3/WASF2/AKIP1/FRMD8/SLC6A6/SFXN3/HLA-B/RBM38/ATL3/RHOF/STARD5/RSPH3/RGS10/S100A10/TES/LTB/TNFSF13B/BATF3/CASP2/SCARB1/PLCG1/CYBA/VEZF1/DEGS1/PNRC1/DAP/ZNF250/NATD1/SMC4
GSE339_CD4POS_VS_CD4CD8DN_DC_UP	GSE339_CD4POS_VS_CD4CD8DN_DC_UP	197	0.490059104269352	1.96192043050057	2.36055607494116e-08	5.48265174839563e-07	2.49469894177711e-07	4605	tags=40%, list=19%, signal=33%	MAFB/SPN/CSF2RB/SYT11/MXD4/CLIC3/AGRN/SLC29A1/CD81/LCP2/C1QC/CCND2/KRTAP19-5/RASSF2/OMD/FBRS/LPCAT1/GBP2/ANKRD40/HOXC4/ST6GAL1/C1QTNF1/CBL/GNGT2/PDGFB/PBX2/PSENEN/PDRG1/PTPN21/RCN3/CANT1/FOXK2/GAS6/PTPRB/PTPN23/TNF/TRIM21/WASF2/ARHGEF25/PHF12/LSP1/C1QA/STAT1/MICOS13/PCSK7/G6PD/EEF2K/CD300C/ADCY7/PROCR/LAGE3/ZEB1/WNT5B/ARF1/RAB34/SMTN/PHTF1/TNIP1/SSNA1/AMBRA1/PDE1B/USP18/NAPA/INTS9/CAPZB/ZFP1/SIRP…
GSE22140_HEALTHY_VS_ARTHRITIC_MOUSE_CD4_TCELL_DN	GSE22140_HEALTHY_VS_ARTHRITIC_MOUSE_CD4_TCELL_DN	197	0.489828005173572	1.96099523998063	2.42226909172151e-08	5.54051409148695e-07	2.52102728300742e-07	3825	tags=39%, list=15%, signal=33%	CDC42EP3/HDAC5/ENG/TRAM2/THBD/HHEX/ENC1/ZCCHC24/DNASE2/CRIP1/NCOR2/MEF2D/LMNA/STK10/GZMA/OAZ2/LPCAT1/HCP5/PLEC/TGFBR2/ST8SIA4/POLR2A/ARHGEF2/GAS2L1/CSK/HIPK2/LYL1/PLXNB2/MYO1F/DUSP14/RIN2/IL27RA/ABR/FYN/GOLGA2/MARCKSL1/FMNL1/SLC11A1/ZBTB7A/FAM53B/CAMKK2/PLCB3/HOMER3/SLC16A3/MAN2A2/PRKD2/NISCH/PIK3CG/SFXN3/AHNAK/ITGB5/RBM38/CHST2/GRB2/SERTAD2/MINK1/USP22/SERPINE1/ARL4C/TADA3/GGA3/GNA12/SMC4/TCTA/C…
GSE45365_NK_CELL_VS_CD8A_DC_UP	GSE45365_NK_CELL_VS_CD8A_DC_UP	196	0.496551502667904	1.98533715758633	2.93981419537374e-08	6.69288540180414e-07	3.04537564951161e-07	5121	tags=46%, list=21%, signal=37%	FSCN1/ZYX/KIRREL1/MAFB/TGFB1/EMP3/PYCARD/LY6E/KCTD12/COL4A2/IFNAR2/IL2RG/IL10RB/LCP2/MANSC1/GPX8/HVCN1/ESYT1/CARHSP1/SRPX2/YEATS2/CRELD2/IFITM2/PLBD1/MAN2B1/BAX/CMTM7/RIC8A/GNB2/SLC29A3/ATF6B/PNPLA6/STAB1/DBNL/MSN/DCK/NCLN/CD44/DPM2/NME3/ARHGDIB/EML2/EP400/HTATIP2/PPT1/PTTG1IP/CORO1A/PTPRA/CD300C/ATP8B2/TTLL11/ACD/CENPW/GAK/MFSD14B/ZMYND10/FAM43A/SNN/KLF16/HGS/CLCN7/LCN2/PCOLCE/ARF5/CDR2/ADPRS/PH…
GSE2128_CTRL_VS_MIMETOPE_NEGATIVE_SELECTION_DP_THYMOCYTE_NOD_UP	GSE2128_CTRL_VS_MIMETOPE_NEGATIVE_SELECTION_DP_THYMOCYTE_NOD_UP	196	0.496441522748424	1.98489743034846	2.97059731028441e-08	6.73151167242122e-07	3.06295125359068e-07	3152	tags=37%, list=13%, signal=33%	FCER1G/KDELR3/ENG/CTSS/OAS1/TYROBP/FMNL3/MFGE8/PDPN/ADAM15/ARAP3/GBP4/CSF1R/TIMP2/SULF2/TNFRSF1B/MS4A7/IL2RG/IFI27/LCP2/ST6GALNAC6/C1QC/BCL3/SMOX/SPRY1/PLAC8/RNASEL/RAC2/ATP6AP1/B4GALT5/PDGFB/COMT/IFITM2/LGALS3BP/RCN3/C3AR1/CX3CR1/CD14/PXDC1/NUCB1/SLC29A3/MAN2A2/P4HB/RBFOX2/PDE2A/CCL4/RTP4/VKORC1/CALHM6/RILPL1/LY86/PLXDC2/MTSS1/C1QA/LRP8/C1QB/B3GNT8/IL18BP/DOK2/ACYP2/HELZ2/IFITM3/MS4A6A/FCGR2A/UB…
GSE1460_CD4_THYMOCYTE_VS_THYMIC_STROMAL_CELL_DN	GSE1460_CD4_THYMOCYTE_VS_THYMIC_STROMAL_CELL_DN	196	0.496272391362617	1.98422120074699	3.00138042804972e-08	6.76978029882326e-07	3.08036412352471e-07	4695	tags=42%, list=19%, signal=35%	OLFML2A/TNFRSF12A/IGFBP5/LARGE1/RRAS/ZCCHC24/PDLIM2/BCL2L2/LTBP1/MEIS3P1/RECK/ARHGEF40/TWIST1/PTGS1/TMCO3/GAS1/PON2/ME1/TNFAIP1/SRPX2/RRBP1/PCDH7/FKBP9/DUSP14/DENND5A/LDOC1/ACTN1/PLXNA1/SAMD4A/TFPI2/C11orf24/TFE3/HOMER3/RPS6KA2/LRIG1/PTOV1/ELOVL1/RTL8C/EMILIN1/SIL1/BACE1/SLC39A7/COPZ2/RBCK1/RPL39L/BPNT2/CRTAP/PHLDA3/SCG5/COPS7A/PF4V1/TLE1/EOGT/SLC25A4/NID1/BMERB1/MLLT11/GLIPR1/NT5DC2/TGFBR3/EIF4G…
GSE40666_UNTREATED_VS_IFNA_STIM_EFFECTOR_CD8_TCELL_90MIN_UP	GSE40666_UNTREATED_VS_IFNA_STIM_EFFECTOR_CD8_TCELL_90MIN_UP	196	0.495740842612803	1.98209593583811	3.12451292597027e-08	7.015035472501e-07	3.19195936070502e-07	2857	tags=34%, list=11%, signal=30%	ZYX/ITGA3/ADGRE5/CD151/EHD3/TGM2/LGALS1/SYNPO/MYO1D/TAP1/CRIP1/PREX1/VIM/TAGLN2/RASA3/PTP4A3/HIPK2/ITGAL/CD99/ZMIZ1/MYO1F/S100A11/TRIM8/CAPN2/HK1/KEAP1/ARHGAP31/ANXA2/PPM1M/CALHM2/CD86/R3HDM4/PSEN2/ATP2B4/ZBTB7A/ITGAX/KPNA2/HOMER3/YWHAH/ECE1/ARHGAP44/COL4A3/TMEM104/ITPRIPL2/AHNAK/ADGRB2/CD44/NME3/TRIM47/AP2S1/ITGAM/SEPTIN8/S100A10/NAPSB/NLRC5/CARM1/MIIP/SCARB1/ACTA2/MDFIC/HSH2D/WDR82/PI4K2A/ITGB1…
GSE24142_EARLY_THYMIC_PROGENITOR_VS_DN3_THYMOCYTE_FETAL_UP	GSE24142_EARLY_THYMIC_PROGENITOR_VS_DN3_THYMOCYTE_FETAL_UP	194	0.493424211360412	1.97572128150657	3.29443388043342e-08	7.36260636030809e-07	3.3501099720873e-07	3498	tags=36%, list=14%, signal=31%	RFLNB/RIPOR1/RAMP2/MYO1C/PDGFRB/TYROBP/EHD4/HHEX/ESAM/CCND1/FLNA/ANXA1/GNG2/MARVELD1/VAMP5/CSF1R/S1PR1/GIMAP7/TSPAN4/HLA-C/VIM/IL10RB/CD81/CFP/SLCO3A1/BCL3/NIBAN2/TGFBR2/CD180/PLXNB2/CST7/TNFRSF21/OSBPL5/NFIX/CD300A/ARRB2/CD93/RCN3/RNH1/SPRED1/MAP2K3/EPDR1/THEMIS2/PDIA5/PLA2G15/ZEB2/FADS3/SWAP70/EHBP1L1/NFAM1/CD44/MEF2C/IKBIP/CKAP4/DOK2/GYS1/FAM126A/TMBIM1/TBC1D24/NLGN2/PROCR/ZNF768/PTGER2/FES/SA…
GSE24634_TEFF_VS_TCONV_DAY3_IN_CULTURE_DN	GSE24634_TEFF_VS_TCONV_DAY3_IN_CULTURE_DN	196	0.494677134399277	1.97784296423336	3.43386098924733e-08	7.63916472128446e-07	3.47594868702469e-07	4232	tags=44%, list=17%, signal=37%	ECM1/FCER1G/SNCA/MAFB/FCN1/CYBB/DYSF/ZNF185/KCTD12/ADM/MNDA/HCK/MYOF/ABCG1/H2BC21/HLA-DMA/FGR/NCF2/CCRL2/ATP6AP1/P2RY13/SAMHD1/RIN2/LILRB2/MCOLN1/MX2/CCPG1/ADA2/RUNX1T1/FGL2/SLAMF8/MAN2B1/LGALS3BP/SORT1/CCR1/SLC11A1/ST3GAL1/RNASE6/ITGAX/TLR8/CD14/IFI30/C2/AOAH/LY96/RNH1/THEMIS2/CITED2/EVI2B/PILRA/CCL4/SELL/TM9SF1/ITGB5/C1QA/NTAN1/LHPP/TNFRSF14/FCGR2A/NCF1C/LIPA/NAGK/FBXW4/UGGT2/TYMP/RB1/CHST15/NA…
GSE37301_HEMATOPOIETIC_STEM_CELL_VS_CD4_TCELL_UP	GSE37301_HEMATOPOIETIC_STEM_CELL_VS_CD4_TCELL_UP	171	0.503723968752861	1.98170780492756	3.48664560978733e-08	7.72133518676541e-07	3.51333763359432e-07	3646	tags=38%, list=15%, signal=33%	FCER1G/SEMA7A/RAB31/CSF2RB/TGFBI/SLC15A3/CSF1R/PRR11/CCL5/PREX1/CDK6/CFP/PRRC2A/NOTCH1/ATP2A3/TOP2A/GZMA/CXCL10/GEM/FGR/GZMB/PLXNB2/TLN1/SRGAP2/SAMHD1/GRN/ANXA2/FGL2/ALOX5/CXCL9/NOTCH2/CENPE/LITAF/PML/RAPGEF5/PIK3CG/ZEB2/FAM20B/ADGRE1/SLC66A3/CD44/POU2F2/ABHD4/NLRC5/C3/CCNA2/STAT1/PTAFR/ECT2/FCGR3A/TPX2/MKI67/S100A6/CCR2/FIGNL1/ARAP1/TTC7B/STIL/S100A9/LCN2/GAA/CD300LF/ANLN/FPR1/ZBP1
GSE12366_GC_VS_NAIVE_BCELL_DN	GSE12366_GC_VS_NAIVE_BCELL_DN	187	0.494241659627887	1.96993969756692	3.53529647876111e-08	7.79364906992042e-07	3.54624166909783e-07	3706	tags=39%, list=15%, signal=33%	PLEKHO1/FXYD5/TGFB1/HHEX/ENC1/EMP3/LY6E/EFEMP2/BTN3A1/HK2/PECAM1/JAM3/PLP2/SKI/BTN3A2/PMEPA1/KLF2/NT5E/DTX3L/SPRY1/ESYT1/TGFBR2/PLOD3/RNF44/PRR12/LYL1/ANTXR2/TNFSF12/HLA-A/MYO1F/CD47/RGS19/CBX7/ANKRD11/PSMB9/RIN3/GVINP1/MAN2B1/NOTCH2/CD55/PRKD2/CTC1/DGKA/IFIT2/MSN/SELL/KDM4B/CYTH4/DYRK2/RHOF/IFFO2/GAPT/CASP1/CR1/SETD1B/IRF9/STAT1/LIMD1/IFITM3/PLCB2/PNRC1/VPS37B/MLLT6/IRF1-AS1/RBMS1/CSNK1D/ZNF274/…
GSE34156_UNTREATED_VS_24H_NOD2_LIGAND_TREATED_MONOCYTE_DN	GSE34156_UNTREATED_VS_24H_NOD2_LIGAND_TREATED_MONOCYTE_DN	196	0.494290684379844	1.97629784035596	3.74320981244964e-08	8.19750810345683e-07	3.73000433538158e-07	4144	tags=41%, list=17%, signal=34%	HS3ST3B1/RAB31/CYBB/CSF2RB/TGFBI/LGALS1/KCTD12/MPEG1/ADM/CXCL16/CSF1R/TIMP2/SULF2/MNDA/LILRB1/TMEM98/DOC2B/HCK/MBOAT7/MYOF/ZNF385A/SIGLEC9/ARHGEF2/SYNGR2/NCF2/ADGRE2/PTPN6/TMEM127/HLA-DMB/VCAN/GNB4/DSE/H1-0/LILRB2/GRN/TNS3/CD86/WARS1/SLC11A1/CD14/IFI30/AOAH/LY96/CNPY3/VEGFA/PILRA/SWAP70/MANBAL/PITPNA/NRP2/PTPRE/LILRB3/TCF4/PTAFR/BATF3/FCGR2A/SLC25A37/GASK1B/NID1/RP2/DAPP1/DOK3/CHST15/VPS37C/CORO1…
GSE3039_CD4_TCELL_VS_ALPHAALPHA_CD8_TCELL_UP	GSE3039_CD4_TCELL_VS_ALPHAALPHA_CD8_TCELL_UP	197	0.486862978490727	1.94912494438695	3.75214348741969e-08	8.19750810345683e-07	3.73000433538158e-07	5596	tags=52%, list=22%, signal=40%	ZYX/CDKN1C/PLD3/S1PR1/PPP1R18/RALGDS/VIM/DDA1/COLGALT1/ADPRH/MFSD12/HVCN1/STIM1/PON2/ARHGDIA/BAK1/SYN1/CD36/ARHGAP1/GALNS/TTC30B/ASAP1/RIN3/PLXNA1/CHMP1A/CTSZ/SP2/HRAS/TSPAN17/COL15A1/PLEKHO2/FRY/SMPD1/GLTP/ATXN2L/PARD6G/DSTN/SELL/SSH3/MTSS1/TRIM3/WSB2/SNAPC2/RAVER1/RARRES2/GASK1B/SH3BP1/PROCR/ACTR1A/CLEC7A/KLF16/CAPNS1/WNT5B/DDX19A/MTF1/PLA2G7/PHF1/LMO2/GDE1/DNAJC6/ATP6V0D1/DHRS3/BCAR3/C19orf47/…
GSE9650_NAIVE_VS_EFF_CD8_TCELL_DN	GSE9650_NAIVE_VS_EFF_CD8_TCELL_DN	193	0.48865551899068	1.96039539366182	3.78582469869121e-08	8.23416871965337e-07	3.74668553357316e-07	4345	tags=40%, list=17%, signal=34%	LRP10/LGALS1/ANXA1/HK2/WNT3/S100A4/CCL5/CRIP2/PSMB10/CD48/IL10RA/GNG11/GZMA/ACTN4/FAM89B/CARHSP1/GEM/ITGAL/TSPO/GZMB/RAC2/BCL2A1/HLA-A/ITGA4/MYO1F/S100A11/CTSD/CDKN3/CAPN2/DENND5A/ANXA2/FGL2/ITGAX/SIRT2/CX3CR1/LITAF/TSPAN31/UNC119/STAB1/ELOVL1/LMAN2/SLC66A3/PRF1/TRAPPC1/AHNAK/ARHGDIB/ITGAM/RPS6KA4/S100A10/CASP1/IFITM10/ACYP2/TMEM160/MDFIC/PGLYRP1/ANXA6/ITGB1/DAP/S100A6/CCR2/DAPK2/CAPNS1/DKK2/LAMC…
GSE26030_TH1_VS_TH17_DAY15_POST_POLARIZATION_DN	GSE26030_TH1_VS_TH17_DAY15_POST_POLARIZATION_DN	193	0.488445059553555	1.9595510693985	3.9069685448839e-08	8.45988922252195e-07	3.84939216632772e-07	4544	tags=43%, list=18%, signal=35%	CD52/RAB31/TGFBI/LGALS1/EVA1B/PLXND1/ANXA1/ZCCHC24/CRIP1/GBP4/SULF2/AGRN/VIM/TBXAS1/ACVRL1/TAGLN2/STING1/INPP5K/GSN/SMOX/RSAD2/NIBAN2/ICAM1/HVCN1/PLAC8/PLEC/FAM89B/RCSD1/HLA-DMA/NFIC/TNFRSF21/QPCT/UNC93B1/EMB/CD40/CD93/MX2/FGL2/CMTM7/MAN2A2/SERPINB8/CITED2/EVI2B/CTDSPL/CCDC102A/RTP4/PPFIA4/LY86/DYRK2/MLKL/RGS10/B3GNT8/IFI35/BATF3/IFITM3/IFIH1/ARHGEF37/GLIPR1/ATRNL1/DYRK3/MKI67/STARD8/S100A6/CCR2/…
GSE41176_UNSTIM_VS_ANTI_IGM_STIM_BCELL_1H_DN	GSE41176_UNSTIM_VS_ANTI_IGM_STIM_BCELL_1H_DN	195	0.49016267926632	1.96459406324494	3.92526816336111e-08	8.46190552738732e-07	3.85030961902119e-07	3502	tags=37%, list=14%, signal=32%	CD52/OAS1/TGFBI/HHEX/VAMP5/TAP1/PECAM1/VASH1/CSF1R/TIMP2/MNDA/ICAM2/MYOF/FN1/ADAMTS5/NCKAP1L/GSN/RASSF2/ST8SIA4/HLA-DPB1/FAM89B/CXCL10/HLA-DMA/MYO1F/CD36/DDAH2/KIAA0513/RGS19/GRN/MYD88/DOCK2/PSMB9/BIN2/CALHM2/FGL2/ALOX5/CXCL9/GPX7/CD86/SORT1/IDS/RNASE6/THEMIS2/MNT/EVI2B/SLFN12/IFIT2/TRIOBP/ATF5/CHRNB1/LSP1/NTAN1/HTRA1/MICB/STAT1/HMG20B/RFXANK/FPR3/KLF11/CXCL11/FYB1/TMX4/FRAT1/C5AR2/FCGR3B/SCARB2/…
GSE22140_GERMFREE_VS_SPF_MOUSE_CD4_TCELL_UP	GSE22140_GERMFREE_VS_SPF_MOUSE_CD4_TCELL_UP	196	0.493658880576627	1.97377173065718	3.99068929941713e-08	8.56503888403536e-07	3.89723703434847e-07	5063	tags=50%, list=20%, signal=40%	OAS1/CSF2RB/IRF1/NECTIN2/APOL1/ISG15/VAMP5/TAP1/APOBEC3F/HEG1/IFI27/HCK/LCP2/IDO1/BCL3/IL10RA/TNFAIP2/C1S/RSAD2/ICAM1/OAS2/SECTM1/GBP2/CXCL10/GEM/TAP2/IFIT3/BCL2A1/CCRL2/CD47/LIMK2/B4GALT5/PDGFB/MX2/HIVEP2/FURIN/CXCL9/SAMD4A/CD86/WARS1/CTSZ/PLEK/NUCB1/TNF/TRIM21/PML/P2RX4/UBE2L6/IL3RA/SMPD1/IFIT2/GBP1/IFITM1/MX1/RBCK1/PITPNA/C1QB/CLIC1/KIF2A/SP110/IRF9/IFI35/IRF7/TRIM25/CXCL11/ZC3HAV1/ISG20/FYB1/…
GSE19401_UNSTIM_VS_RETINOIC_ACID_AND_PAM2CSK4_STIM_FOLLICULAR_DC_DN	GSE19401_UNSTIM_VS_RETINOIC_ACID_AND_PAM2CSK4_STIM_FOLLICULAR_DC_DN	198	0.48521799436564	1.94436482730362	4.11442916208492e-08	8.79188547266568e-07	4.00045605510196e-07	4060	tags=41%, list=16%, signal=35%	OLFML2A/CDC42EP3/CDH5/TIMP1/PLD3/PDPN/PTGER4/TIMP2/IL15RA/NCOR2/TSPAN4/CCL5/FN1/STK10/RNASE1/ICAM1/OAZ2/ARHGEF2/PLTP/GEM/CD99/TNFRSF21/BCL2A1/DUSP14/CD47/RIN2/SDC2/GYPC/DENND5A/MAP4K4/ABR/IL1B/FYN/GPR107/IKZF1/CTSZ/C3AR1/DSC2/CAMKK2/HOMER3/RPS6KA2/RPL13P5/TNF/CRK/MAP2K3/P2RX4/IGF1/NISCH/CITED2/STAB1/ITGB5/CHST2/MTSS1/SERTAD2/SLA/OLFML2B/TNFRSF14/NID1/CXCL11/DYRK3/EHD1/GNA12/MTF1/GPNMB/CLEC11A/ASM…
GSE17301_ACD3_ACD28_VS_ACD3_ACD28_AND_IFNA5_STIM_CD8_TCELL_DN	GSE17301_ACD3_ACD28_VS_ACD3_ACD28_AND_IFNA5_STIM_CD8_TCELL_DN	196	0.493252674774073	1.97214761821546	4.17629912012532e-08	8.88512197085178e-07	4.04288023304249e-07	2781	tags=35%, list=11%, signal=31%	FCER1G/CTSS/CYBB/CSF2RB/TGFBI/TYROBP/PEA15/HHEX/TMEM184B/DUSP7/HK2/KCTD12/CLIC3/LYN/IQSEC1/MNDA/SH2B3/IFI27/CDK6/IL10RA/FCHSD2/ST6GALNAC4/PLAC8/HLA-DPB1/SPON2/CD74/HLA-DMA/CREB3L2/GZMB/PLXNB2/HLA-DMB/RGS19/CD300A/CD93/GPM6B/DENND5A/HLA-DPA1/GRN/CHST12/MAN2B1/WIPF1/TSPAN13/RNASE6/PPP1R15A/PTGDS/LY96/CD55/LITAF/RUBCN/THEMIS2/PDIA5/HLA-DRB1/IL3RA/ZEB2/TPM2/FAM98A/ATF5/MX1/MEF2C/ZFAND3/RNF144A/ACYP2/…
GSE11057_CD4_CENT_MEM_VS_PBMC_DN	GSE11057_CD4_CENT_MEM_VS_PBMC_DN	192	0.492007431865087	1.97243370946275	4.33097255808552e-08	9.17412969695334e-07	4.17438361891447e-07	3763	tags=36%, list=15%, signal=31%	SPOCK1/SLC15A3/PLXND1/DYSF/ZNF185/SPARC/RAB3D/PLXNC1/CFP/TMEM154/HDAC9/HVCN1/SECTM1/ZNF385A/PTGS1/PDLIM1/CD180/JUP/PLXNB2/OSBPL5/ADGRE2/SPI1/KIAA0513/UNC93B1/SIDT2/ADA2/HLA-DOA/MYD88/KCNMB1/EFHD2/MAN2B1/SORT1/CTSZ/PLEK/RNASE6/SUSD1/CFD/AOAH/RNASE2/RNF144B/DUSP3/ZFHX3/RHBDF2/ITPRIPL2/CLIP2/PTPRE/APOBR/TOR4A/LILRB3/PTAFR/CYFIP1/TLR6/NAGK/RP2/SIRPB1/FMNL2/RB1/CMKLR1/SMIM14/RAB32/SYT17/XK/IFNGR2/GSTP…
GSE40274_CTRL_VS_IRF4_TRANSDUCED_ACTIVATED_CD4_TCELL_UP	GSE40274_CTRL_VS_IRF4_TRANSDUCED_ACTIVATED_CD4_TCELL_UP	159	0.514118877153893	2.00663094822742	4.61903623055375e-08	9.74196732262246e-07	4.43275930806389e-07	3671	tags=38%, list=15%, signal=32%	CDH5/CTSS/RAB31/HHEX/LARGE1/TAPBP/CCND1/PYCARD/DUSP7/PDLIM2/BCL2L2/SULF2/VIM/CD81/CD48/SLC8B1/S1PR4/PHACTR2/OSBPL5/PSMB8/POFUT1/CTSD/PPP1R9B/PDGFB/MX2/CCPG1/TFPT/MGAT1/B3GALT4/TLR8/PPIL1/HEBP1/SERPINB8/UBE2L6/ELOVL1/IFIT2/SLC27A4/GFUS/NFAM1/NMI/BLOC1S3/NME3/AP2S1/TMEM229B/C1QA/C1QB/CLIC1/TRIM28/KCTD11/SCARB1/LIPA/PRKCB/YY1/S100A6/UBTF/HACD4/RAB3IL1/LIG4/FPR1/C16orf54
GSE10211_UV_INACT_SENDAI_VS_LIVE_SENDAI_VIRUS_TRACHEAL_EPITHELIAL_CELLS_DN	GSE10211_UV_INACT_SENDAI_VS_LIVE_SENDAI_VIRUS_TRACHEAL_EPITHELIAL_CELLS_DN	162	0.509546423831814	1.99349958557615	4.70585579090562e-08	9.88229716090179e-07	4.49661174938622e-07	2891	tags=30%, list=12%, signal=26%	NES/GIMAP1/SYT11/IRF1/MXD4/EVA1B/PTGER4/RARG/RASIP1/WNT3/S100A4/SHE/PLXNC1/SERINC5/ST6GALNAC6/FERMT3/BMP7/SPRY1/CD200/ITGAV/HDAC7/NIBAN1/CSRP1/CST7/ATP9A/CCRL2/ENDOD1/H1-0/CD99L2/TMEM161A/SEPTIN9/ARRDC4/RILPL2/WARS1/DYRK1B/COL15A1/EHMT2/AHNAK/RCN1/POU2F2/C1QB/CFAP251/LAPTM4B/CERK/PGLYRP1/TPX2/NAGLU/PNRC1
GSE33424_CD161_INT_VS_NEG_CD8_TCELL_UP	GSE33424_CD161_INT_VS_NEG_CD8_TCELL_UP	197	0.485042567041416	1.9418370430232	4.7444256696153e-08	9.92053298813979e-07	4.51400969514787e-07	4481	tags=42%, list=18%, signal=35%	EHD3/OAS1/CYBB/IRF1/ISG15/TAPBP/OAS3/MPEG1/AGRN/PMEPA1/HCK/CCND2/DTX3L/TLR7/RSAD2/OAS2/PLAC8/GPR65/SLFN5/GBP2/RNASEL/CXCL10/CMPK2/IFIT3/CCRL2/TLR3/CD47/SAMHD1/CSF1/HLA-E/GYPC/MX2/CD86/LGALS3BP/NUTF2/TRIM21/PML/ZEB2/IFIT2/RTP4/PARP12/CALHM6/RILPL1/LY86/NMI/RASGEF1B/PARP14/MX1/UBALD2/NLRC5/CGAS/IRF9/STAT1/IFI35/IFITM3/IFIH1/HSH2D/DLL1/IRF7/DAXX/ISG20/TRIM5/PDE7B/TDRD7/PARP11/TNFSF10/CD300LF/IFIT1/P…
GSE16385_IFNG_TNF_VS_IL4_STIM_MACROPHAGE_UP	GSE16385_IFNG_TNF_VS_IL4_STIM_MACROPHAGE_UP	195	0.489154738450285	1.96055419112279	4.77724881059999e-08	9.94647701078768e-07	4.52581466267368e-07	4278	tags=42%, list=17%, signal=35%	CCND1/PYCARD/MARVELD1/TAP1/ABCA3/PPP1R18/HCK/ABI3/NCKAP1L/MYO9B/PIP5K1C/LCP1/HIPK2/RTL5/BCL2A1/PTPN6/PHLDB1/TMEM127/ATP6AP1/KCNK6/DBN1/GNB4/GNGT2/HLA-E/RGS19/TNS3/DOCK2/MIER2/PSMB9/GLIS2/BMPR2/TWF2/CD86/EFHD2/ZBTB9/SCRN1/CX3CR1/GPSM3/ANKH/AP3M2/FHOD1/CRK/RNF145/ECE1/KIF1C/CDC14A/ITPRIPL2/GSDMD/VASP/MEF2C/TES/LIMD1/PRKCB/FMNL2/RTN4RL1/EFHD1/CHST15/S100A6/DENND3/GPRC5B/IQGAP1/CAPNS1/TREML4/RNF123/F…
GSE40274_FOXP3_VS_FOXP3_AND_LEF1_TRANSDUCED_ACTIVATED_CD4_TCELL_UP	GSE40274_FOXP3_VS_FOXP3_AND_LEF1_TRANSDUCED_ACTIVATED_CD4_TCELL_UP	199	0.48992581157798	1.96319167956318	5.27836058702222e-08	1.09430522467967e-06	4.97927318981805e-07	4188	tags=38%, list=17%, signal=32%	AXL/CD52/FXYD5/F2R/SYT11/TBXA2R/SLC15A3/PTGER4/JAZF1/MARVELD1/VAMP5/CRIP1/NR1D1/CCL5/PMEPA1/MANSC1/NOTCH1/NT5E/S1PR4/STING1/NIBAN2/SHC1/LPCAT1/TMIE/HLA-DMA/NRN1/GZMB/CST7/SYNGR2/NFIX/FAM234A/COL1A2/S100A11/KMT5A/LAMA5/CAPN2/KLK8/GRN/CHST12/CALHM2/IFITM2/ARRDC4/B3GALT4/FGL2/CMTM7/RIC8A/RNH1/STPG1/STAB1/FAM210B/AQP3/CCDC22/TOR4A/ANXA11/TOMM40L/RFXANK/SEMA4F/MVB12A/S100A6/NFE2L1/SLX9/ARMC7/IFIT1/HS1…
GSE1740_UNSTIM_VS_IFNA_STIMULATED_MCSF_IFNG_DERIVED_MACROPHAGE_UP	GSE1740_UNSTIM_VS_IFNA_STIMULATED_MCSF_IFNG_DERIVED_MACROPHAGE_UP	190	0.492779044692631	1.9713198728452	5.4086637354074e-08	1.11185695016476e-06	5.05913649867555e-07	3600	tags=37%, list=14%, signal=32%	PLEKHO1/CALHM4/PEA15/GIMAP8/FAM219A/GIMAP6/SYNPO/BTN3A1/MYDGF/ID3/CARD6/EMP1/LIMS2/CCND2/JAM2/SCARF1/C15orf39/SECTM1/PTP4A3/CD74/TMEM255B/CAVIN3/BAK1/CCN4/KCNMB1/IGFL1/TMED9/SLAMF8/ARHGEF17/MYO1E/HHAT/TNF/TRIM21/SERPINB8/SLC2A3/TLNRD1/BANP/GBP1/PCDHGB5/RTP4/SIL1/PELO/OGFOD3/MYL12A/ADCY4/PDLIM4/RBCK1/ARHGEF5/PHLDA2/NLRC5/RNFT2/LILRA2/STAT1/HELZ2/CLDN4/HM13/CARD16/TLR6/STARD8/DESI1/APOL2/CLCN7/TINF…
GSE3982_MEMORY_CD4_TCELL_VS_BCELL_UP	GSE3982_MEMORY_CD4_TCELL_VS_BCELL_UP	191	0.489442805803398	1.96158004460865	5.4086637354074e-08	1.11185695016476e-06	5.05913649867555e-07	4738	tags=45%, list=19%, signal=37%	MRC2/MYLK3/ADGRE5/JAKMIP2/TRAC/CAND2/ITGA5/CD4/ANXA1/STN1/GIMAP6/GATA3/GIMAP4/POGLUT1/SEMA4C/RPS4Y1/LCP2/NXN/DCHS1/PCDHB13/IL10RA/PHACTR2/AK1/TSPAN15/ENO2/CETP/SAMHD1/PAM/ANO1/MVB12B/CYP1B1/IL2RB/SEPTIN9/PRKY/IL32/USP9Y/MICAL2/SELPLG/ANKH/FRY/NINJ1/PRKCH/DDX3Y/GBP1/PPFIA4/TNC/CD2/IFITM1/EDNRA/KLRB1/DOK2/TNNC1/CERK/GRAP2/CD3D/ATRNL1/NDNF/USP13/LRRFIP1/DNMT1/PTGER2/KDM5D/PSTPIP2/WDR76/SASH1/ETV3/HO…
GSE6259_BCELL_VS_CD4_TCELL_UP	GSE6259_BCELL_VS_CD4_TCELL_UP	186	0.49058069177064	1.95669371192643	5.47856310815081e-08	1.12149409508028e-06	5.10298713213871e-07	4423	tags=39%, list=18%, signal=33%	SOST/TGFB1/ESAM/EMP3/PPP1R14A/CD37/TM4SF1/NCOR2/LTBP4/PREX1/TP53/PRRC2A/HSPG2/STING1/ST3GAL2/SHKBP1/HDAC9/ANK1/ACTN4/OR5AK4P/BBLN/B4GALT5/MMP14/NCKIPSD/C4orf48/MYCT1/PPP1R15A/USP20/PTOV1/RFNG/TMSB10/PAQR7/GMDS/PHF12/ADRM1/SPATA20/LTB/LTBP3/ANXA11/THRA/FAAP20/G6PD/RARRES2/SLC25A37/MOSMO/DAXX/FYB1/SZRD1/SV2A/PPP5C/PCIF1/ACTR1A/TRIM41/WNT5B/ZNF609/MBD6/VPS18/LRP3/RFTN1/INTS11/TNIP1/UBN1/MTA2/H2AX/UB…
GSE22140_GERMFREE_VS_SPF_ARTHRITIC_MOUSE_CD4_TCELL_UP	GSE22140_GERMFREE_VS_SPF_ARTHRITIC_MOUSE_CD4_TCELL_UP	198	0.483212905283124	1.93633003730629	5.66118187842251e-08	1.15402837287341e-06	5.25102357892878e-07	4269	tags=41%, list=17%, signal=35%	FSCN1/OAS1/PLD3/IRF1/ISG15/ELK3/CD4/APOBEC3C/EFEMP2/S1PR1/TSPAN4/FN1/SYNJ2/RSAD2/PPBP/OAS2/ADCY3/KCNC4/CXCL10/HIP1/CD99/DNASE1L1/NCK2/IFIT3/PHLDB1/ATP6AP1/CAPN2/MX2/IFITM2/IKZF1/PLEK/USP9Y/MYO1E/CSF3R/RPS6KA2/COL15A1/PML/IGF1/NISCH/RAB35/IFIT2/ITGB5/CLIP2/POU2F2/MX1/VASP/MTSS1/CR1/RNFT2/HTRA1/IRF9/CARM1/OLFML2B/IRF7/CXCL11/ZC3HAV1/DEGS1/HPCAL1/SNRNP35/TNFSF10/GPNMB/CLEC11A/RAB5C/IFIT1/CXCL6/BID/F…
GSE1432_1H_VS_6H_IFNG_MICROGLIA_DN	GSE1432_1H_VS_6H_IFNG_MICROGLIA_DN	198	0.482997452901324	1.93546667684151	5.72305210614556e-08	1.16177957754755e-06	5.28629286646604e-07	4380	tags=37%, list=18%, signal=31%	PLEKHO1/CSF2RB/C1R/APOL1/ELF4/VAMP5/TAP1/GIMAP4/IL15RA/RELB/IDO1/CD53/TNFAIP2/C1S/RSAD2/NFKBIE/C15orf39/SECTM1/GBP2/PLA1A/APOL6/PSMB8/CD47/SLAMF7/LIMK2/HLA-E/CD40/KEAP1/PSMB9/SLAMF8/CXCL9/WARS1/DSC2/IL32/TRPM4/DUSP3/GBP1/RHBDF2/PARP12/RAD23A/NMI/RCN1/MX1/RBCK1/SP110/RNF24/CERS6/AKAP12/STAT1/NUP62/IFIH1/STBD1/IRF7/CXCL11/TYMP/TMEM185B/TDRD7/SNRNP35/APOL2/RBMS1/TNFSF10/RAB27A/LIG4/HERC6/BCAR3/RGL1/…
GSE36527_CD69_NEG_VS_POS_TREG_CD62L_LOS_KLRG1_NEG_DN	GSE36527_CD69_NEG_VS_POS_TREG_CD62L_LOS_KLRG1_NEG_DN	196	0.490743041845927	1.96211347779422	5.97053308015773e-08	1.19499428869889e-06	5.43742539970586e-07	6275	tags=53%, list=25%, signal=40%	SPN/SPOCK2/RAMP3/ID3/CRIP1/TNFRSF1B/SKI/SLC29A1/SPESP1/S1PR4/GRAMD1A/FAM89B/PLAUR/TNFAIP1/GNA11/CALU/CDC42SE1/RHOG/PYCR2/CHST12/MAN2B1/RCN3/PSEN2/ALKBH4/SRF/TMEM222/GNB2/B4GALT7/RASSF5/DCAF15/MNT/NISCH/WASF2/CORO1B/CTSW/GFUS/STX5/MOB2/VSIR/PITPNM1/CDKN2D/STAT6/NUP62/TMEM160/STK11/TNFAIP8L1/MLST8/KCTD2/SLX9/ZNF212/MAF1/NGRN/ERCC3/BCL7C/TNIP1/COG8/ATP6V0D1/SH2B1/MEDAG/TBCC/CTDSP2/GUK1/FBXO45/NAA60/…
GSE23114_PERITONEAL_CAVITY_B1A_BCELL_VS_SPLEEN_BCELL_IN_SLE2C1_MOUSE_UP	GSE23114_PERITONEAL_CAVITY_B1A_BCELL_VS_SPLEEN_BCELL_IN_SLE2C1_MOUSE_UP	198	0.482786738238688	1.93462230135795	5.97053308015773e-08	1.19499428869889e-06	5.43742539970586e-07	4718	tags=42%, list=19%, signal=35%	INSL4/TRAM2/HHEX/MFGE8/ID1/H1-10/GAB2/COL4A2/PLA2G4C/CTNNBIP1/MYO9B/MAP4K2/PLCD1/DLGAP4/ITGB2/UBA7/DUSP8/DGCR2/PCDH7/LPCAT4/ERG/PIAS3/SORBS3/CDC25B/DOCK2/TLE5/CCDC69/B3GALT4/ALOX5/NCKIPSD/MICA/SUN2/SIPA1/PIK3IP1/SMAGP/CIZ1/GPSM3/LITAF/SELPLG/RASGRP2/SLC2A3/TMSB10/DGKA/UBE2C/MMP16/CTSW/FADS3/IFITM1/RBM38/MTSS1/STARD5/ARHGAP45/SETD1B/THRA/MCC/IFITM3/ARHGEF11/PCBP3/TRADD/CORO1A/CD300C/GDPD5/TPX2/MYL…
GSE29949_DC_BRAIN_VS_MONOCYTE_BONE_MARROW_UP	GSE29949_DC_BRAIN_VS_MONOCYTE_BONE_MARROW_UP	197	0.482719550364924	1.93253699362447	5.92276464817413e-08	1.19499428869889e-06	5.43742539970586e-07	4785	tags=40%, list=19%, signal=33%	EFNB1/SYT11/LGALS1/FLNA/PRAF2/PIEZO1/NKG7/GATA3/PLP2/PLA2G4C/CCL5/MYH9/MEGF9/QSOX1/IL10RA/SYNJ2/GNAI2/ESYT1/FAM89B/CDIPT/ITGA4/S100A11/CD47/IL1RAP/RGS19/CAPN2/ABR/IL2RB/BASP1/SIPA1/PLCB3/AOAH/MICAL2/GNG5/PF4/INE2/UCN/CD2/AHNAK/VAT1/VIPR1/PLIN3/STK17B/SUSD6/ZNF160/TUBB/BEAN1/VLDLR/PLOD2/JAK3/PTPRA/RGS16/ADCY7/CYBA/ACD/SPINT2/BMP4/DGAT1/KLF7/TP63/ARHGAP11A/ASCC2/AMPH/DPYSL2/SLC20A2/PSD4/TUBB2A/PIP4…
GSE8835_CD4_VS_CD8_TCELL_CLL_PATIENT_UP	GSE8835_CD4_VS_CD8_TCELL_CLL_PATIENT_UP	197	0.482631706523727	1.93218531639771	5.98478256244928e-08	1.19499428869889e-06	5.43742539970586e-07	3717	tags=35%, list=15%, signal=30%	JCAD/SPN/ATP10A/ISG15/EMP3/OAS3/LY6E/PLAT/IL15RA/CCL5/KDR/ICAM2/RSAD2/SERPINB9/ESYT1/SECTM1/GBP2/CXCL10/TSPO/CMPK2/GZMB/IFIT3/TLR3/SAMHD1/GNB4/FAM241A/IER5/PCDHB2/CD40/GYPC/MX2/STX11/CXCL9/RNASE6/FKBP1B/USB1/CCL22/MYO1G/UBE2L6/IFIT2/RTP4/SELL/NMI/MLKL/GATA2/NRP2/TAPBPL/NLRC5/HELZ2/IFIH1/HSH2D/NAAA/IRF7/CXCL11/SIRPB1/RGS18/DAXX/ISG20/PDE7B/CCDC184/SLC37A1/TNFSF10/IFIT1/NOTCH3/ALDH1A2/CD3G/HERC6/US…
GSE13485_DAY3_VS_DAY7_YF17D_VACCINE_PBMC_DN	GSE13485_DAY3_VS_DAY7_YF17D_VACCINE_PBMC_DN	196	0.489942271426564	1.95891179728431	6.40423454927634e-08	1.27352778465609e-06	5.79476604114972e-07	4495	tags=42%, list=18%, signal=35%	AXL/ATP10A/OAS1/ISG15/OAS3/LY6E/TAP1/H2AC17/IFI6/IFI27/DTX3L/SMOX/RSAD2/OAS2/PLAC8/ZNFX1/SLFN5/CXCL10/H2BC21/APOL6/JUP/CMPK2/IFIT3/TOR1B/RIN2/MX2/H2BC11/S1PR2/IFITM2/SAMD4A/LGALS3BP/WARS1/CCR1/C3AR1/TNF/GMPPB/UBE2L6/IFIT2/CCL4/GBP1/RTP4/TMEM107/PARP12/NMI/IFITM1/PARP14/MX1/TCEAL7/SP110/STAT1/HELZ2/IFITM3/IFIH1/IRF7/TRIM25/CXCL11/SHISA5/TRIM69/FHL2/MVB12A/H2AC13/TDRD7/TNFSF10/IFIT1/PARP9/SAMD9/ZBP…
GSE13485_DAY3_VS_DAY21_YF17D_VACCINE_PBMC_UP	GSE13485_DAY3_VS_DAY21_YF17D_VACCINE_PBMC_UP	189	0.486317206620067	1.94530686069291	6.5435858633903e-08	1.29081689159851e-06	5.8734343913803e-07	4442	tags=42%, list=18%, signal=35%	OAS3/ELF4/BCL2L2/TNFRSF1B/IQSEC1/NCOR2/LILRB1/RELA/SH2B3/MEF2D/KIAA0930/FLT1/FCHSD2/OAS2/LILRA1/FXYD6/CMPK2/IFIT3/ZMIZ1/TRIM8/KIAA0513/CAPN2/ARHGAP31/TNS3/CCDC69/RIN3/C8orf33/SAMD4A/WARS1/FMNL1/FOXK2/TFE3/SUSD1/PWWP2B/ELMO2/PML/MAN2A2/CRK/SPNS1/MNT/ATP2A2/PARP12/OGFOD3/CLIP2/RCC2/MX1/PITPNA/GTPBP1/GRB2/SUSD6/NTAN1/RNF187/VSIG10L/CKAP4/AREG/FMNL2/PIK3R5/NKIRAS2/VPS37B/SNN/SCARB2/DVL3/ZNF317/HERC6/…
GSE34205_HEALTHY_VS_FLU_INF_INFANT_PBMC_DN	GSE34205_HEALTHY_VS_FLU_INF_INFANT_PBMC_DN	197	0.481600100723395	1.92805534824027	6.54416609656879e-08	1.29081689159851e-06	5.8734343913803e-07	3735	tags=34%, list=15%, signal=29%	FCN1/BAMBI/NECTIN2/ISG15/OAS3/LY6E/DYSF/H1-10/ADM/IFI6/AGRN/MN1/IFI27/MEIS3P1/RELB/C1QC/FERMT3/RNASE1/RSAD2/OAS2/PLAC8/FXYD6/H2BC21/CMPK2/S100A11/CTSD/H1-0/CAPN2/MX2/GRN/MYD88/RHOG/IFITM2/PLBD1/LGALS3BP/C2/GNG5/RNASE2/PARP12/PELO/IFITM1/PLIN3/MX1/MGRN1/MAP1LC3B/MICB/IFI35/HELZ2/IFITM3/UBE2A/IRF7/LMNB1/SHISA5/SIRPB1/ODF3B/DOK3/MVB12A/S100A6/H2AC13/S100A9/UBE2F/ARL8A/ZBP1/HERC6/USP18/TLR2/NAPA
GSE15330_HSC_VS_LYMPHOID_PRIMED_MULTIPOTENT_PROGENITOR_UP	GSE15330_HSC_VS_LYMPHOID_PRIMED_MULTIPOTENT_PROGENITOR_UP	198	0.481580467521874	1.92978853513078	6.65293501977859e-08	1.30173090025547e-06	5.92309497005018e-07	4419	tags=37%, list=18%, signal=31%	ECM1/BST2/WFS1/SEMA7A/MAP1B/LBH/ISG15/CSTA/TIE1/GIMAP7/EMP1/FGFR1/NOTCH4/CD53/TEAD4/CTNNBIP1/GPX8/ICAM1/SERPINB9/OAS2/GPR65/LYL1/CREB3L2/GZMB/NECAP2/SYNGR2/LRP1/TRIM8/IER5/FURIN/IFITM2/ZFPL1/IL3RA/SLFN12/ZEB2/SLC6A6/PARP12/RBM10/CD2/PHF12/ANGPTL2/STK17B/CDKN2D/TWSG1/IL18BP/IRF9/DDR1/IFI35/LRRC57/HELZ2/IFITM3/SEC14L1/ZNRF1/LAGE3/ZNF574/ZEB1/PSMD5/BTK/CBX4/FPR1/ZBP1/PPP3R1/GALC/IQGAP2/AHR/NDRG3/NAC…
GSE19888_ADENOSINE_A3R_INH_VS_TCELL_MEMBRANES_ACT_MAST_CELL_UP	GSE19888_ADENOSINE_A3R_INH_VS_TCELL_MEMBRANES_ACT_MAST_CELL_UP	198	0.481257626551024	1.92849484727126	6.65293501977859e-08	1.30173090025547e-06	5.92309497005018e-07	3929	tags=38%, list=16%, signal=32%	OAS1/IRF1/ISG15/TAPBP/NKG7/TAP1/GBP4/AGRN/BATF2/PSMB10/DTX3L/TNFAIP2/MYO9B/RSAD2/SERPINB9/OAS2/SLFN5/GBP2/CXCL10/CMPK2/GZMB/UBA7/PSMB8/IFIT3/TLR3/SAMHD1/FAM241A/HLA-E/CD40/MX2/TRIM56/PSMB9/DUSP18/CXCL9/C2/TRIM21/PML/UBE2L6/IFIT2/RTP4/PARP12/DCK/NMI/CASC3/PARP14/MX1/NLRC5/SP110/IL18BP/CGAS/IRF9/STAT1/IFI35/HELZ2/IFIH1/TRIM25/CXCL11/ZC3HAV1/SHISA5/DAXX/FCGR3A/TRIM5/PARP11/TNFSF10/PPP1R13B/KCNA3/IFI…
GSE21380_NON_TFH_VS_TFH_CD4_TCELL_UP	GSE21380_NON_TFH_VS_TFH_CD4_TCELL_UP	200	0.478342480726005	1.91694824435759	6.71690554881492e-08	1.30899055335305e-06	5.95612761507546e-07	2988	tags=34%, list=12%, signal=31%	WFS1/OAS1/TGFBI/PXDN/C1R/ARPC1B/MGAT5/EVA1B/FAM167B/RRAS/CD37/TM4SF1/GATA3/CBX6/CFP/LCP2/NXN/FSTL1/KANK2/RECK/STING1/NCKAP1L/INPP5K/SELENON/MYLIP/ITIH5/NAV1/TMEM204/RCSD1/TIGAR/UBASH3B/SPATA13/UNC93B1/B4GALT5/ARHGAP31/KLK8/HLA-DOA/ANXA2/DOCK2/WTIP/ARHGAP25/RNASE6/FKBP1B/RASGRP2/CTDSPL/CCL4/SWAP70/TNRC18/LY86/EMCN/PARP14/ADCY4/LSP1/APOBR/ZFAND3/PCBP4/RNF24/CERS6/IFITM3/TCIRG1/CORO1A/MAST3/NAGK/FMN…
GSE3982_MAST_CELL_VS_NKCELL_DN	GSE3982_MAST_CELL_VS_NKCELL_DN	195	0.48710747084823	1.95234865049924	7.0331181102813e-08	1.36515344355739e-06	6.21167823034281e-07	4297	tags=39%, list=17%, signal=33%	ARHGEF15/NELL1/UNC5B/SPOCK2/F2R/OAS3/APLP1/STN1/NKG7/UCP2/GIMAP6/ZNF185/GRIK2/NPHS2/HDAC9/MYOZ1/SECTM1/RAMP1/CD79B/RNF44/TMEM204/CSK/LIPE/MAP1S/IMPDH1/CD300A/CAPN2/LILRB2/GALNS/GPM6B/MX2/IL27RA/ANKRD11/ARMCX2/FYN/HLA-F/SUN2/FAM53B/TLE2/USP20/MICAL2/ARFGAP1/PML/CCND3/CTSW/RTP4/IFITM1/KLRB1/DOK2/GNL1/KIR2DL1/TRIM25/ISG20/CLIC2/ATRNL1/PNRC1/DENND3/DOLPP1/ARAP1/ETV4/UNC5C/SIT1/TBC1D22A/KCNA3/GINS4/MA…
GSE39556_UNTREATED_VS_3H_POLYIC_INJ_MOUSE_CD8A_DC_DN	GSE39556_UNTREATED_VS_3H_POLYIC_INJ_MOUSE_CD8A_DC_DN	199	0.486577528108972	1.9497747048053	7.09354378448088e-08	1.37141846499964e-06	6.24018513371626e-07	3431	tags=36%, list=14%, signal=31%	LYZ/HLX/LST1/PXDN/HHEX/SYT11/TBXA2R/ITGA5/H2BC12/GAB2/PECAM1/MLXIP/GJA5/IL2RG/HOXA9/SERINC5/LCP2/RECK/GSN/GNG11/RSAD2/SCARF1/PPM1F/HCP5/AK1/H2BC21/CD99/PLXNB2/UBA7/ERG/ZMIZ1/IMPDH1/LILRB2/GYPC/MAP4K4/COMT/ARMCX2/ACTN1/FYN/LGALS3BP/ARHGAP25/ATP2B4/GADD45A/ARHGEF17/MYLK/LRIG1/THEMIS2/GBP1/MEF2C/PTPRE/LTB/LILRA2/CERS6/AKAP12/TLE1/LIPA/VAV1/GUCY1A1/CHST15/SV2A/DYRK3/NR3C1/KLF7/PTGER2/RAG1/TSPAN7/PIP4…
GSE40274_CTRL_VS_XBP1_TRANSDUCED_ACTIVATED_CD4_TCELL_UP	GSE40274_CTRL_VS_XBP1_TRANSDUCED_ACTIVATED_CD4_TCELL_UP	168	0.504893494711094	1.98426832129951	7.12751361952076e-08	1.37253938159309e-06	6.24528549311867e-07	4622	tags=45%, list=19%, signal=37%	RFLNB/EHD3/CDH5/RAB31/FMNL3/GNG2/NKG7/KCTD12/GIMAP4/S100A4/PIK3C2B/CCL5/PREX1/ACVRL1/ATP2A3/ARRB1/IL10RA/STK10/TNFAIP2/GRK2/PPBP/PTP4A3/PLEC/PLAUR/RTL5/TLN1/ANTXR2/IFIT3/ST6GAL1/TLR3/MPZL1/RIN2/CDC25B/RHOG/IL2RB/ALOX5/NOTCH2/EMID1/ST3GAL1/CSF3R/C2/SERPINB8/SLC2A3/PRKD2/THEMIS2/ZEB2/AHNAK/NMI/STARD5/HELZ2/RNF167/IRF7/CHST15/ANXA6/ZNF18/ENPP4/LDLRAD3/FES/TLR2/FRMD4A/PTCHD1/PSD4/CALCRL/PIP4K2A/FAM19…
GSE27241_CTRL_VS_DIGOXIN_TREATED_CD4_TCELL_IN_TH17_POLARIZING_CONDITIONS_DN	GSE27241_CTRL_VS_DIGOXIN_TREATED_CD4_TCELL_IN_TH17_POLARIZING_CONDITIONS_DN	189	0.485030345619095	1.94015931604536	7.50408700749479e-08	1.43936661025648e-06	6.54936064557979e-07	3242	tags=35%, list=13%, signal=31%	ZYX/FCN1/FXYD5/OAS1/TGFBI/PEA15/HHEX/CPNE2/INPP5D/GIMAP4/SULF2/GIMAP7/SH2B3/BTN3A2/RALGDS/VIM/HCK/RSAD2/PPM1F/TMEM204/ZC3HAV1L/APOL6/FOXK1/ZFP36L1/ANTXR2/APOBEC3G/IFIT3/ST6GAL1/MYO1F/QPCT/CAPN2/IL27RA/MAP4K4/ADA2/LDB2/FYN/SRM/DGKZ/PCED1B/ST3GAL1/PIK3IP1/TNF/GIMAP2/GBP1/MFSD10/TNRC18/LRRC8C/TPM4/AHNAK/HLA-B/IRF9/TNFSF13B/BATF3/NFATC2/JAK3/MDFIC/HSH2D/LIPA/FXN/IRF7/MAST3/RGS18/FAM43A/EIF4G1/CLEC11A…
GSE42021_TCONV_PLN_VS_CD24HI_TCONV_THYMUS_DN	GSE42021_TCONV_PLN_VS_CD24HI_TCONV_THYMUS_DN	197	0.480735629733656	1.92459449365851	7.54134420561798e-08	1.44084035175572e-06	6.55606641776325e-07	3676	tags=36%, list=15%, signal=31%	OAS1/CAVIN1/ISG15/EMP3/OAS3/LY6E/FAM114A1/TGFB1I1/UCP2/ZNF185/IFI6/IFI27/GPRC5A/KANK2/MEGF9/RTN2/SYNM/OAS2/NACC2/ENO2/JUP/CREB3L2/CALU/CAP2/RABAC1/MX2/H2BC11/CRELD2/MYD88/YIF1B/SORT1/APMAP/PALLD/SMAGP/HOMER3/HSPA2/TUBA1A/PRKCH/CTDSPL/EML1/MAN2B2/AQP3/MX1/BCAS4/RHOD/PRSS23/JAG2/RPS6KA4/HTRA1/PNMA8A/CERK/ELOVL6/IRF7/COPS8/ANXA6/CD2BP2/SPINT2/ZNF768/GPRC5B/TDRD7/GNB1/PBX3/HOXA10/IFIT1/GPC1/CD9/HS1BP…
GSE22886_DC_VS_MONOCYTE_DN	GSE22886_DC_VS_MONOCYTE_DN	193	0.482522818658457	1.93579213632661	7.60903927333388e-08	1.44809528670635e-06	6.58907759442481e-07	4018	tags=44%, list=16%, signal=37%	ADGRE5/FCN1/CDC42EP3/IRF1/ELK3/CD37/CSTA/BTN3A1/PLP2/LYN/F5/TNFRSF1B/LILRB1/PLXNC1/CFP/ATP13A2/KLF2/PSMB10/CD48/MEGF9/ICAM2/STK10/C15orf39/LILRA1/GBP2/ITGAL/ITGA4/MYO1F/VCAN/NAALADL1/CD300A/LILRB2/CD93/RIN3/FYN/IFITM2/HLA-F/NOTCH2/SLC11A1/CSF3R/CAMKK2/CX3CR1/CD14/CFD/GPSM3/CD55/CNPY3/MAP2K3/THEMIS2/TGIF2/INPP5A/RHBDF2/ADGRE1/SELL/GSDMD/MTSS1/CDKN2D/CASP1/SP110/NLRP1/LILRA2/CKAP4/LILRB3/RIPOR2/NCF…
GSE5679_RARA_AGONIST_AM580_VS_AM580_AND_ROSIGLITAZONE_TREATED_DC_DN	GSE5679_RARA_AGONIST_AM580_VS_AM580_AND_ROSIGLITAZONE_TREATED_DC_DN	197	0.480442561076125	1.92342121194261	7.91528684605371e-08	1.50051663478497e-06	6.82760356247762e-07	3452	tags=32%, list=14%, signal=28%	BST2/ADGRE5/HBEGF/ANXA1/NHSL2/NKG7/S1PR1/HID1/PPP1R18/ITGB3/SHE/KLF2/LMNA/S1PR4/RASA3/STK10/SPACA9/HVCN1/PLAC8/ORAI2/SLFN5/BEND6/GZMB/ITGA4/MATN2/QPCT/MX2/DENND5A/RHOBTB2/IFITM2/APBB1IP/RCN3/FAM53B/SURF2/ARHGEF1/FAM78A/RASGRP2/FLT3LG/MYO1G/FAM102B/RBM38/DYRK2/PDLIM4/NUPR1/MTSS1/LRRC8A/TES/DUSP22/B4GALNT1/IFITM3/IGFBP4/TECPR1/PIK3R5/SH3BP1/CCR2/NDOR1/IFNAR1/SIT1/ZNF274/LAIR1/ARMC7/IFIT1/PPM1J
GSE28726_NAIVE_VS_ACTIVATED_NKTCELL_UP	GSE28726_NAIVE_VS_ACTIVATED_NKTCELL_UP	196	0.488169789077875	1.95182496933371	8.02079177555046e-08	1.51462393528999e-06	6.89179415720492e-07	4290	tags=40%, list=17%, signal=34%	TRAM2/RAB31/CYBB/ID1/PIEZO1/TRIB2/PLA2G4C/FGFR1/CA11/ATP2A3/S1PR4/RASA3/UCHL1/CTNNBIP1/PDLIM3/MAP4K2/PLCD1/ITGB2/UBA7/DGCR2/BBLN/IMPDH1/SYP/ETHE1/PIAS3/CENPB/STX11/NCKIPSD/SUN2/ST3GAL1/GADD45A/PIK3IP1/SMAGP/CIZ1/SOX4/PXDC1/MAPK11/RBFOX2/THEMIS2/TMSB10/DGKA/MMP16/CTSW/POU6F1/TPM2/NTHL1/RBM38/NME3/RGS9/SETD1B/LILRA2/THRA/ARHGEF11/IFIH1/PCBP3/GDPD5/TPX2/NAGLU/MDK/BTBD2/MEGF6/GSTP1/PIP4K2B/SIT1/IRF2B…
GSE42724_MEMORY_VS_B1_BCELL_DN	GSE42724_MEMORY_VS_B1_BCELL_DN	190	0.489166497425959	1.95686819050382	8.07717978634605e-08	1.51938300845861e-06	6.91344874214378e-07	4247	tags=40%, list=17%, signal=33%	FSCN1/C1R/IRF1/NECTIN2/APOL1/H2BC12/PLAT/TAP1/GBP4/IL15RA/CCL5/RELB/IDO1/GRAMD1A/TNFAIP2/C1S/CD200/VWA1/FADS1/ZNFX1/FXYD6/SELENOM/TNFAIP1/NCK2/PSMB8/C1QTNF1/MPZL1/DSE/CD40/DENND5A/PLD2/SCD/MAP1LC3A/BASP1/ARHGAP25/DNAJC18/GADD45A/FADS2/MYO1G/C17orf58/VEGFA/IL21R/GBP1/NME3/RHOF/CCDC115/TRAF2/TRADD/JAK3/MCM5/LMNB1/ISG20/EHD1/PNRC1/H2AC13/SLC9B2/DUSP5/IRF1-AS1/GP1BA/NFKB1/TNFRSF9/PEF1/PARP9/RFTN1/SCN…
GSE17721_LPS_VS_PAM3CSK4_24H_BMDC_DN	GSE17721_LPS_VS_PAM3CSK4_24H_BMDC_DN	195	0.486163580626664	1.94856549604036	8.2562405430254e-08	1.5436388036128e-06	7.02381669779742e-07	4267	tags=38%, list=17%, signal=32%	CDH5/PEA15/BCAM/SPOCK2/LGALS1/GNG2/RRAS/PECAM1/RAB3D/PLP2/ARMH4/SHE/GSN/GRK5/FNBP1/HIP1/PON2/PLAUR/FGR/ST6GAL1/ETHE1/SDC2/RCAN3/POSTN/SEPTIN9/SIPA1/LIMD2/CENPE/GPSM3/TSPAN14/SSBP4/MAPK11/ELOVL1/PILRA/ZFHX3/EMILIN1/NAB2/CCDC80/VSIR/RSPH3/PAG1/KCTD11/FCGR2A/LUZP1/GYS1/CD300C/ADCY7/MYO1B/DOK3/TRIM69/GAK/PRXL2B/SMC4/DOLPP1/SQOR/SREBF2/RAB34/MGAT2/MVD/PALD1/TNPO2/TSHZ2/UBALD1/CTDSP2/DHCR24/ABL1/YPEL3/…
GSE42021_TREG_PLN_VS_CD24HI_TREG_THYMUS_DN	GSE42021_TREG_PLN_VS_CD24HI_TREG_THYMUS_DN	198	0.48031415256408	1.92471415971022	8.26949359078286e-08	1.5436388036128e-06	7.02381669779742e-07	5985	tags=47%, list=24%, signal=36%	PLEKHO1/MXD4/KANK3/CDK2AP2/COLGALT1/ARRB1/RASA3/HLA-DMA/CSK/NFIC/LYL1/CD99/TNFRSF21/LRP1/ST6GAL1/CDC42SE1/MRAS/CD93/GRN/RCAN3/TLE5/JOSD2/MAN2B1/SLC38A10/HRAS/PTOV1/SLC27A1/PAQR7/PPFIA4/NME3/TMEM179B/CSNK1G2/ILK/TRIM47/RBCK1/UBALD2/GOLGA3/C1QB/CMTM8/PNKP/CERK/SEC14L1/RPS6KB2/MAST3/PTPN18/TYMP/FRAT1/GNA12/DAP/RGL2/VPS37B/WDR81/SNX12/FES/LAT2/TBC1D22A/DBP/ATP6V0D1/CBX4/STMP1/ABL1/ARHGAP9/AP1B1/YPEL3…
GSE37301_MULTIPOTENT_PROGENITOR_VS_GRAN_MONO_PROGENITOR_DN	GSE37301_MULTIPOTENT_PROGENITOR_VS_GRAN_MONO_PROGENITOR_DN	197	0.479443945497731	1.9194233180388	8.78782101576206e-08	1.62175242381791e-06	7.37924683380977e-07	3819	tags=39%, list=15%, signal=33%	IRF1/ISG15/TAPBP/TAP1/GBP4/CLIC3/LYN/RELA/S100A4/NPDC1/ITGB3/TUBB6/PSMB10/QSOX1/GJA4/RSAD2/OMD/ICAM1/ABCG1/POLR2A/ZNFX1/GBP2/CXCL10/HLA-DMA/CSK/CMPK2/UBA7/PSMB8/IFIT3/PACS1/SAMHD1/NR1H2/NFKB2/PTPRC/EXTL3/MX2/MYD88/PLPPR2/PSMB9/PYCR2/C8orf33/MARK1/LYSMD2/LGALS3BP/WARS1/DKK3/NOP2/PML/PDIA5/IFIT2/DBNL/NMI/TMEM229B/DDR1/STAT1/CARM1/MARK2/BATF3/IFIH1/CD3D/PKDCC/IRF7/PI4K2A/FBXW4/DAXX/ISG20/ZNRF1/PROCR…
GSE24142_EARLY_THYMIC_PROGENITOR_VS_DN2_THYMOCYTE_ADULT_UP	GSE24142_EARLY_THYMIC_PROGENITOR_VS_DN2_THYMOCYTE_ADULT_UP	197	0.479312130278398	1.91889560419855	8.78782101576206e-08	1.62175242381791e-06	7.37924683380977e-07	2759	tags=32%, list=11%, signal=29%	RFLNB/CD52/CTSS/RAB31/TYROBP/CD34/HHEX/MYADM/CCND1/ANXA1/MFSD6/CSF1R/LYN/S100A4/IL10RB/CD81/HOXA9/PLXNC1/HCK/SLCO3A1/ADGRL4/GRAMD1A/ST3GAL2/TLR7/NIBAN2/MYLIP/TGFBR2/ITIH5/SHISA2/GEM/ITGB2/ROBO1/ANTXR2/ST6GAL1/HLA-DQA1/CD300A/DENND5A/PLBD1/CD86/PLEK/ATP8A2/ZNF503/VILL/PEAR1/MYLK/SOX4/SLC29A3/ECE1/HLA-DRB1/EVI2B/ZFHX3/MMP2/VSIR/MEF2C/PTPRE/APOBR/LTBP3/ZMAT3/FCGR2A/GDPD5/HOXA11-AS/RGS18/GLIPR1
GSE37533_UNTREATED_VS_PIOGLIZATONE_TREATED_CD4_TCELL_PPARG1_AND_FOXP3_TRASDUCED_DN	GSE37533_UNTREATED_VS_PIOGLIZATONE_TREATED_CD4_TCELL_PPARG1_AND_FOXP3_TRASDUCED_DN	197	0.479111145911781	1.91809097607994	8.78782101576206e-08	1.62175242381791e-06	7.37924683380977e-07	4086	tags=46%, list=16%, signal=38%	RIPOR1/CDKN1C/HDAC5/OAS1/INPP5D/ZNF185/ELF4/S1PR4/CTNNBIP1/IL10RA/RNASE1/GNAI2/ARSA/POLR2A/WAS/CD180/LYL1/IFIT3/ENDOD1/SGSH/ARHGAP1/UNC93B1/HK1/MX2/TBC1D9B/CALHM2/DPEP2/CHMP1A/SLC35C1/RNASE6/VILL/CAPN1/GPSM3/FOXJ2/ARFGAP1/INTS1/RFNG/CNPY3/MAN2A2/VAMP2/WASF2/STAB1/AKIP1/IP6K1/DUSP3/CORO1B/C2CD2L/ZBED1/ITGB5/CST3/MX1/MEF2C/TRIM3/GAS7/CNNM4/LHPP/LCAT/DOK2/STBD1/TRADD/PLCB2/SEC14L1/PTPN18/IGFBP4/GORA…
GSE17721_CTRL_VS_POLYIC_0.5H_BMDC_DN	GSE17721_CTRL_VS_POLYIC_0.5H_BMDC_DN	196	0.486866494849242	1.94661407289	9.13995097930224e-08	1.67405417936694e-06	7.61722863569866e-07	4123	tags=36%, list=17%, signal=30%	MYOZ2/TRPC6/SLC9A3R2/TRIM54/NCAM1/SPOCK2/VASN/MXD4/MYL9/PGR/TNS2/NRARP/KIF1A/WFDC1/MAP4K2/SEMA3B/PLEKHB1/TNNI1/SPON2/SRPX2/TOR1B/TBC1D20/ORAI1/SART1/VANGL1/PSMB9/SIX2/RHOBTB2/MARCKSL1/MAN1B1/MYCT1/LY96/NOP2/MAP2K3/TBCB/LTC4S/MAN2B2/TIMP3/PRKCSH/RGS4/PTPRG/MINK1/TNFSF13B/RFXANK/ORMDL2/PI4K2A/PTN/UGGT2/MYO1B/SEMA4F/TNFRSF8/PARVB/SLC9B2/STIL/SOD3/MTF1/MMEL1/RAG1/SNAP29/VTI1A/RHBDD3/RNPS1/ZBP1/TSHZ2/…
GSE35825_UNTREATED_VS_IFNG_STIM_MACROPHAGE_UP	GSE35825_UNTREATED_VS_IFNG_STIM_MACROPHAGE_UP	198	0.479388067035151	1.92100315115235	9.13995097930224e-08	1.67405417936694e-06	7.61722863569866e-07	3072	tags=33%, list=12%, signal=29%	SEMA7A/EHD3/KIAA0040/CYBB/HBEGF/PDPN/ITGA5/PLPP3/HK2/ADM/GBP4/AGRN/TUBB6/BATF2/RELB/BCL3/NFKBIE/CD200/ZNFX1/SLFN5/PLA1A/CSNK1E/IFIT3/BCL2A1/CD47/SLAMF7/SYNPO2/FGD5/B4GALT5/DENND5A/MMP14/ACTN1/STX11/RILPL2/PLEK/TMEM178A/PTPN23/TRIM21/SLC16A3/PML/RHBDF2/RTP4/HLA-B/AGPAT4/RASGEF1B/ZMIZ2/DYRK2/TIMP3/RHOF/GTPBP1/STK40/NLRC5/C3/IRF9/STAT1/HSH2D/IRF7/ZC3HAV1/KIF3C/TRIM5/PIK3R5/PNRC1/PROCR/PTGES/DUSP5/ML…
GSE2706_2H_VS_8H_R848_STIM_DC_UP	GSE2706_2H_VS_8H_R848_STIM_DC_UP	190	0.487075574019926	1.94850363258014	9.29177189722868e-08	1.69548736641566e-06	7.71475324879306e-07	3360	tags=38%, list=14%, signal=33%	FXYD5/TGFBI/NRGN/ADAM15/EGR3/TGFB1I1/PLPP3/ZCCHC24/RARG/PECAM1/TIMP2/TBXAS1/TMEM88/ICAM2/ATP2A3/QSOX1/CDC42EP2/TMEM154/ICAM1/MFSD12/HVCN1/ESYT1/ABCG1/LPCAT1/PTGS1/GEM/F8/CCRL2/LPCAT4/HLA-DMB/PRAM1/MAML3/KIAA0513/F3/CBX7/CYP1B1/YIF1B/IER3/DPEP2/PLBD1/SORT1/RILPL2/PLEK/KDM6B/CSF3R/ZNF503/RASSF5/ANKH/SLC2A3/MAP2K3/SLC66A3/BACE1/FAM210B/MAN2B2/PLXDC2/TRIM47/RPL39L/NCSTN/BAD/IL18BP/CRTAP/MS4A6A/SCARB1…
GSE5589_LPS_VS_LPS_AND_IL10_STIM_IL10_KO_MACROPHAGE_180MIN_DN	GSE5589_LPS_VS_LPS_AND_IL10_STIM_IL10_KO_MACROPHAGE_180MIN_DN	198	0.479082525448088	1.91977878535788	9.6373558030505e-08	1.74547202499859e-06	7.94219186899799e-07	4737	tags=38%, list=19%, signal=31%	NES/ZYX/SLC9A3R2/WFS1/MAP6/TGFB1/TGFBI/CPNE2/CAND2/ITGA5/TIMP2/SKI/CDK6/ABCC1/PLBD2/DLGAP4/SFRP2/POFUT1/KCNK6/TBC1D17/CD40/CRTC2/TLE5/TFPT/BORCS6/RHOBTB2/CHST14/MPV17L2/SPRYD3/NUCB1/WASF2/IL3RA/VEGFA/CCND3/SIL1/SELL/GATA2/NR5A2/GNG7/QPCTL/CRTAP/PTPRA/KCTD17/MBOAT2/PLCG1/EHD1/VPS37B/NELFA/A4GALT/SQOR/WIZ/ZSWIM3/SBF1/PFN1/CDK10/KLF3/PEX26/ETS2/GALNT1/EFR3B/ADORA2B/TM9SF4/LIMK1/GFI1B/FGF11/HFE/PFKFB…
GSE43955_1H_VS_10H_ACT_CD4_TCELL_WITH_TGFB_IL6_DN	GSE43955_1H_VS_10H_ACT_CD4_TCELL_WITH_TGFB_IL6_DN	198	0.47886761849761	1.91891761054469	9.6373558030505e-08	1.74547202499859e-06	7.94219186899799e-07	2642	tags=29%, list=11%, signal=26%	IGFBP2/BGN/HLX/CD52/CDKN1C/ENG/FXYD5/CTSS/MYO1C/ITGA8/LY6E/ANXA1/PLAC9/TAP1/CCN2/LYN/COL4A2/TUBB6/RELB/TAGLN2/FN1/H19/PLAC8/ACTN4/PLTP/IFIT3/COL1A2/S100A11/CD47/CMIP/HLA-E/H1-0/RRM2/FKBP10/PDGFB/PJA1/IL1B/FGL2/LGALS3BP/DKK3/TSPAN13/MYO1E/CSF3R/FJX1/DBNL/LY86/DCK/CHST2/TMED10/TIMP3/GTPBP1/SIX1/CMTM8/GJA1/IFI35/CYFIP1/IRF7
GSE46606_IRF4MID_VS_WT_CD40L_IL2_IL5_DAY3_STIMULATED_BCELL_DN	GSE46606_IRF4MID_VS_WT_CD40L_IL2_IL5_DAY3_STIMULATED_BCELL_DN	198	0.478833244294946	1.91877986629076	9.761707066915e-08	1.76144580851888e-06	8.01487527599337e-07	4626	tags=41%, list=19%, signal=34%	MXD4/ADAM15/DAG1/CMTM3/SKI/ATP13A2/KIAA0930/FERMT3/GPR65/FLI1/FADS1/STIM1/FAM89B/LYL1/FUT11/FAM234A/PTPN6/MYO1F/SGSH/ARRB2/CHST12/DGKZ/SIPA1/FAM168A/AOAH/GPSM3/FOXJ2/SERPINB8/P2RX4/NISCH/TMEM94/CDPF1/TAF6/SLC35C2/ARHGAP45/HECTD3/MINK1/MED22/PNKP/CRTC1/PPT1/CORO1A/CERK/SEC14L1/PTDSS2/NAGA/MAST3/ADCY7/PRKCB/AP4M1/SIRPB1/RGL2/NATD1/SH3BP1/LDLRAD3/ZFP64/PLA2G7/VTI1A/LIN37/PTPA/TMUB2/DHRS3/FPR1/NUAK1/…
GSE7831_UNSTIM_VS_CPG_STIM_PDC_1H_UP	GSE7831_UNSTIM_VS_CPG_STIM_PDC_1H_UP	198	0.47874975714305	1.91844531669952	9.88605835220194e-08	1.77730170818922e-06	8.08702229160508e-07	4702	tags=44%, list=19%, signal=36%	CD52/F2R/IRF1/FLNA/SLC43A3/DUSP7/GATA3/MYH9/PREX1/HCLS1/LCP2/SLCO3A1/NOTCH1/PSMB10/MBOAT7/CDK2AP2/RECK/STING1/HVCN1/MYLIP/TP53I11/ORAI2/GEM/ITGAL/NECAP2/TLN1/LGALS8/IER5/PDGFB/MAP4K4/MYD88/ABR/EPAS1/USP20/ELMO2/NUCB1/RASSF5/RNF145/MOB3A/PTBP1/IL21R/RNF26/CALHM6/DYRK2/ARHGDIB/TMEM229B/PAG1/CASP1/RAVER1/HM13/SERINC3/TMC6/SREBF1/ADCY7/C3orf38/ATP8B2/RASAL3/GLIPR1/FHL2/MFSD14B/RBMS1/RAB19/PFN1/ZNF14/…
GSE18281_SUBCAPSULAR_VS_CENTRAL_CORTICAL_REGION_OF_THYMUS_DN	GSE18281_SUBCAPSULAR_VS_CENTRAL_CORTICAL_REGION_OF_THYMUS_DN	194	0.485459957642031	1.94383159064738	1.00867289413114e-07	1.80671115448784e-06	8.2208402284837e-07	4691	tags=43%, list=19%, signal=35%	FCER1G/TIMP1/OAS1/CYBB/TAPBP/ITGA5/TAP1/CXCL16/CCL5/TUBB6/HCK/RELB/PSMB10/RSAD2/NFKBIE/ST6GALNAC4/OAS2/TINAGL1/ZNFX1/CMPK2/FGR/TAP2/TNFRSF21/UBA7/PSMB8/IFIT3/CCRL2/GNB4/CD40/HK1/PSMB9/PLXNA2/SRM/MARCKSL1/SLAMF8/CXCL9/CD86/LGALS3BP/WARS1/AOAH/SPRED1/USB1/TNF/UBE2L6/THEMIS2/IFIT2/TRIOBP/SELL/NMI/KCNE4/PARP14/SUSD6/TAPBPL/STAT1/IFI35/LAPTM4B/JAK3/IRF7/CTTNBP2NL/PROCR/SCT/S100A9/LCN2/OGFR/UBE2F/CXCL6…
GSE10240_CTRL_VS_IL17_STIM_PRIMARY_BRONCHIAL_EPITHELIAL_CELLS_DN	GSE10240_CTRL_VS_IL17_STIM_PRIMARY_BRONCHIAL_EPITHELIAL_CELLS_DN	193	0.480387871694172	1.92722712471446	1.06525993318904e-07	1.90107926538351e-06	8.65023103642226e-07	4575	tags=39%, list=18%, signal=32%	TGM2/F2R/SHANK3/GNG2/ZCCHC24/IFNAR2/PPP1R18/HCLS1/TBXAS1/ICAM2/GRAMD1A/SPRY1/SERPINB9/POLR2A/NFIC/ATP9A/ITGA4/TBC1D17/NR1H2/H1-0/FAM184B/RABAC1/HSPA12B/KLK8/PLD2/IKZF1/SP2/C11orf68/FADS2/INTS1/IL4R/SSBP4/PLEKHO2/CNPY3/AMIGO1/USP5/GDI1/CCL4/TRIOBP/MAFK/CALHM6/LTC4S/MOB2/ADRM1/JAG2/PIGS/TWSG1/MIIP/SELENOW/CASP2/RPH3AL/RNF167/NFATC2/FBXW4/SV2A/NLGN2/MICALL2/XYLT2/RNF123/WRAP53/POLE3/ARHGAP30/DTNA/GP…
GSE13229_IMM_VS_MATURE_NKCELL_DN	GSE13229_IMM_VS_MATURE_NKCELL_DN	195	0.483966256077717	1.93975852042494	1.16809979814607e-07	2.07700080896629e-06	9.45070370685984e-07	4530	tags=39%, list=18%, signal=33%	FCER1G/SPN/TGFB1/TYROBP/SYT11/ISG15/NHSL2/RRAS/INPP5D/VIM/KLHL42/B3GNT7/INPP5K/SELENON/PIP5K1C/NIBAN2/TMEM200C/ORAI2/ARHGEF2/SH3BGRL3/ME1/GZMB/CST7/DUSP8/PACS1/MEX3D/ANXA2/RBMS2/DNAJC18/ZBTB9/ITGAX/CIZ1/CX3CR1/CLIC5/SCNM1/TMEM163/ATF6B/EPDR1/ZNF524/ZEB2/SLC66A3/PRF1/CD2/TSPAN5/TRIM3/RPS6KA4/FCGR2A/PTPN22/CERK/AKT2/ATRNL1/CMKLR1/SLC9A9/TCF25/CAPNS1/NAIF1/ARF1/RAP2A/CLCN4/PALD1/PEX10/SLC25A2/CYP11B…
GSE5960_TH1_VS_ANERGIC_TH1_DN	GSE5960_TH1_VS_ANERGIC_TH1_DN	196	0.4848745563716	1.93864980442229	1.21243843992235e-07	2.14800002883697e-06	9.77376212239794e-07	3303	tags=34%, list=13%, signal=29%	ECM1/SEMA7A/NRGN/LRP10/SYT11/ID1/PLXND1/VAMP5/SLC48A1/FGF1/TSHB/CCL5/SLC29A1/CD81/ABCC1/KANK3/ST6GALNAC6/ADPRH/SLC12A4/ITIH5/ITGAV/FAM89B/CYB5R3/DLGAP4/ITGB2/CST7/NCK2/PNPLA2/TMEM109/KMT5A/NFKB2/HCFC1/PYCR2/IER3/PRKACA/CAPN1/RNH1/SDF4/PTOV1/YWHAH/ATF6B/IGF1/GDI1/GRB2/PIGQ/PITPNM1/TUBB/TES/NEK7/STAT6/FCGR2A/CYFIP1/RGS16/TMBIM1/ITFG1/CYBA/TNFRSF8/CD2BP2/CORO1C/MDK/NFE2L1/MECP2/TTC7B/SQOR/CSNK1D/TNF…
GSE7218_UNSTIM_VS_ANTIGEN_STIM_THROUGH_IGG_BCELL_DN	GSE7218_UNSTIM_VS_ANTIGEN_STIM_THROUGH_IGG_BCELL_DN	168	0.500527270021519	1.96710873927686	1.2399362465726e-07	2.18875702655859e-06	9.95921333059459e-07	4772	tags=43%, list=19%, signal=35%	AXL/TAPBP/ID1/OAS3/PTGER4/PLAT/GNG2/GIMAP6/SLC43A3/CRIP1/GIMAP4/TNFRSF1B/PLA2G4C/CD53/NFKBIE/FLI1/CD74/GEM/ITGAL/APOL6/ITGB2/CST7/RAC2/CCRL2/PTPN6/SLAMF7/BIN2/IL2RB/GADD45A/TNF/SELPLG/MYO1G/TMSB10/DGKA/IL21R/PRF1/CD2/IFITM1/CHST11/GSDMD/NUPR1/LSP1/NLRC5/CORO1A/GRAP2/RGS16/CD3D/CXCL11/SHISA5/PGLYRP1/ISG20/ODF3B/S100A6/S100A9/LCN2/PLA2G7/CD300LF/RMDN3/GPR174/NCF4/ZAP70/PSD4/IL1RN/CSTB/DRAM1/SASH3/C…
GSE34006_A2AR_KO_VS_A2AR_AGONIST_TREATED_TREG_UP	GSE34006_A2AR_KO_VS_A2AR_AGONIST_TREATED_TREG_UP	198	0.477208002549634	1.91226719997965	1.24974391593769e-07	2.19810554456622e-06	1.0001750662986e-06	4691	tags=41%, list=19%, signal=33%	BST2/OAS1/IRF1/ISG15/TAPBP/OAS3/TMEM184B/TAP1/GBP4/AGRN/PMEPA1/NOTCH1/PSMB10/TLR7/RSAD2/OAS2/ZNFX1/GBP2/CXCL10/CMPK2/PSMB8/IFIT3/CCRL2/SAMHD1/LGALS8/HLA-E/IFI27L2/HK1/KEAP1/MX2/PSMB9/LGALS3BP/TRIM21/PML/IFIT2/RTP4/PARP12/SELL/HLA-B/NMI/PARP14/MX1/GOLGA3/RGS10/CNNM4/IRF9/STAT1/IFI35/HELZ2/CASP2/IFIH1/LIPA/IRF7/TRIM25/DAXX/ISG20/TDRD7/ZEB1/ATG4B/DOP1B/TNFSF10/OGFR/PARP9/RPL13/PEX26/ZBP1/USP18/CNP/T…
GSE15767_MED_VS_SCS_MAC_LN_UP	GSE15767_MED_VS_SCS_MAC_LN_UP	197	0.475577296438245	1.90394343465067	1.26519143725802e-07	2.21727074903636e-06	1.00889555731367e-06	3365	tags=34%, list=14%, signal=29%	FCER1G/HLX/MYO1C/RAB31/CYBB/CSF2RB/INMT/EIF1AY/LYN/IFNAR2/APBA1/IL10RB/ATP13A2/ACVRL1/NCKAP1L/GSN/GZMA/BFSP1/NFIC/RTL5/TNFRSF21/PTPRO/TMCC3/LRP1/PTPN6/ERG/HLA-DQA1/DSE/UNC93B1/C5AR1/IFITM2/SLAMF8/PLBD1/NOTCH2/GAS6/RNASE6/TLR8/SOGA1/NINJ1/STAB1/HLA-DRB1/ZEB2/DSTN/CD276/SELL/CALHM6/LY86/MAN2B2/MANBAL/PMP22/STARD5/NRP2/DUSP22/IFITM3/HYAL2/FAM126A/PHOSPHO1/PROK2/FCGR3A/NAGLU/STARD8/CLEC7A/TREML4/PRKA…
GSE41867_DAY15_EFFECTOR_VS_DAY30_EXHAUSTED_CD8_TCELL_LCMV_CLONE13_UP	GSE41867_DAY15_EFFECTOR_VS_DAY30_EXHAUSTED_CD8_TCELL_LCMV_CLONE13_UP	197	0.475021841720862	1.90171970704565	1.29024392244786e-07	2.25307110758638e-06	1.02518532377861e-06	4573	tags=40%, list=18%, signal=33%	FCER1G/ENG/TAPBP/OAS3/ANXA1/GNG2/NKG7/PDLIM2/SLIT3/LYN/TMEM98/ITM2C/DTX3L/IL10RA/STK10/RSAD2/OAS2/PLAC8/NACC2/ZNFX1/RNASEL/CMPK2/CCRL2/ITGA4/P3H1/MYO1F/SPATA13/SAMHD1/CSF1/DSE/GYPC/IL2RB/STX11/CD86/LGALS3BP/C19orf38/USB1/GMPPB/WASF2/PDIA5/IP6K1/CCL4/RTP4/SLC9A1/TRAPPC1/CST3/PARP14/STK40/UBALD2/CGAS/STAT1/MAPKBP1/IRF7/ISG20/ADAMTS8/TRIM5/ZNF580/KCTD2/LLGL1/TDRD7/FES/RAB19/LMCD1/ZBP1/HERC6/TLR2/MRO…
GSE40274_CTRL_VS_GATA1_TRANSDUCED_ACTIVATED_CD4_TCELL_UP	GSE40274_CTRL_VS_GATA1_TRANSDUCED_ACTIVATED_CD4_TCELL_UP	147	0.516747025637072	1.99033692214265	1.33580461541712e-07	2.3243000308258e-06	1.05759568423626e-06	4193	tags=48%, list=17%, signal=40%	FCER1G/CSF2RB/HHEX/GIMAP8/CCND1/PYCARD/VAMP5/RAB3D/IL15RA/SULF2/MS4A7/KLHL42/STING1/NCKAP1L/CNN2/SLFN5/AP1S3/PLCD1/LIPE/TLN1/ITGA4/MYO1F/INKA1/KIAA0513/CD300A/LILRA5/TRIM56/CBX7/PLEKHA4/GDF11/CYB561D2/PLXNA1/CALHM2/TWF2/FMNL1/CSF3R/CX3CR1/CD55/PXDC1/PML/PRKD2/PLA2G15/RHBDF2/CALHM6/UBL7/ERLEC1/STARD5/ARHGAP45/LILRB3/SHLD1/HTATIP2/CYFIP1/STARD8/HGS/DNMT1/TREML4/CCDC167/CCDC61/PHF1/NFE2/C6orf47/IFIT…
GSE29618_LAIV_VS_TIV_FLU_VACCINE_DAY7_MONOCYTE_DN	GSE29618_LAIV_VS_TIV_FLU_VACCINE_DAY7_MONOCYTE_DN	190	0.485142258222009	1.94076957023726	1.37929592847722e-07	2.37168800545211e-06	1.07915801129594e-06	5074	tags=42%, list=20%, signal=34%	RIPOR1/CD151/HDAC5/SEMA3G/TYROBP/LGALS1/INPP5D/PDLIM7/TAGLN2/TEAD4/STK10/SMOX/NFKBIE/WAS/WT1-AS/PPDPF/TSPO/ATP9A/DDAH2/SDC2/SART1/TLE5/CALHM2/SRM/PXMP4/EFHD2/NCKIPSD/MICA/CANT1/STRN4/RIC8A/RPS6KA2/TRIM21/RNASE2/TMSB10/SLC4A2/MACROH2A2/EHBP1L1/KCNJ5/POLR3K/TPM4/AK5/CST3/VASP/C1QA/S100A10/TWSG1/FAM50A/TCIRG1/EEF2KMT/GDPD5/ENPP4/VRK3/ZNF212/MTMR9/SMG6/FES/ARF5/SRPX/ASGR1/ARL2/OAZ1/TLX3/DHX30/SOCS3/C…
GSE20715_WT_VS_TLR4_KO_LUNG_UP	GSE20715_WT_VS_TLR4_KO_LUNG_UP	194	0.483308444998641	1.93521671278142	1.38056926366612e-07	2.37168800545211e-06	1.07915801129594e-06	2412	tags=31%, list=10%, signal=29%	BGN/MXRA8/TSPAN2/ADGRE5/CYBB/FXYD1/TCF21/ITGA8/ANXA1/GIMAP4/CCN2/SULF2/IL2RG/VIM/PLXNC1/SNAI2/PLBD2/PDGFD/NT5E/CD53/LRRC2/ST3GAL2/NIBAN1/ITGB2/TMCC3/RRBP1/IFIT3/NTRK2/CD36/ARMCX3/ANO1/CNTN1/PDGFA/NPNT/PSENEN/KCTD10/APLN/ITGB1BP1/JMJD8/EPAS1/CYTH3/ANKH/LMAN2/PRKCH/COL4A3/PARP12/LRRC8C/COPZ2/GLMP/ANGPTL2/CHST2/TMED10/MAP1LC3B/RPS26/GATAD2A/GOLGA3/TWSG1/ZFYVE21/TMOD3/SERPINH1/TNFSF13B
GSE39382_IL3_VS_IL3_IL33_TREATED_MAST_CELL_DN	GSE39382_IL3_VS_IL3_IL33_TREATED_MAST_CELL_DN	192	0.482132633644911	1.93284612679193	1.38251107050164e-07	2.37168800545211e-06	1.07915801129594e-06	4401	tags=41%, list=18%, signal=34%	OAS1/C1R/IRF1/APOL1/ISG15/OAS3/LY6E/ELF4/RELA/MN1/NETO2/PSMB10/TAGLN2/TNFAIP2/FCHSD2/ICAM1/PLAC8/PVR/BAK1/CD47/LIMK2/NFKB2/MX2/RBMS2/RHOG/STX11/ATP2B4/ELMO2/IL4R/TRIM21/PML/TRGV5/NINJ1/CTC1/MYH11/IFIT2/AQP3/RCN1/MX1/GTPBP1/STK17B/TES/BPNT2/TMEM132A/CASP1/SP110/CKAP4/BATF3/IFITM3/TRADD/MSC/IRF7/LMNB1/TYMP/IGFBP4/GUCY1A1/CD2BP2/DESI1/TDRD7/MTF1/NFKB1/GPR153/RFTN1/TNIP1/DNAJC15/CBX4/HERC6/USP18/APOL…
GSE21380_NON_TFH_VS_TFH_CD4_TCELL_DN	GSE21380_NON_TFH_VS_TFH_CD4_TCELL_DN	199	0.480119477924254	1.92389652062062	1.37524811155307e-07	2.37168800545211e-06	1.07915801129594e-06	3517	tags=38%, list=14%, signal=33%	TRPC6/LRP10/CHD3/FLNA/NHSL2/ADGRD1/F5/TRPV2/IFI27/TMEM98/CDK6/ITGB3/IL10RB/HOXA9/ECSCR/LCP2/NCKAP1L/SELENON/RSAD2/PPBP/ESYT1/OAS2/PLAC8/TGFBR2/PTGS1/RNASEL/ITGB2/ABCA2/TMCC3/HLA-E/FAM174B/CCPG1/ARMCX2/MARCKSL1/RCN3/IKZF1/PERP/PLEK/PBX1/TSPAN13/RNASE6/ARMCX6/LY96/FKBP7/HSPA2/SLC4A2/EVI2B/RTP4/FLII/CHRNB1/IRF9/RIPOR2/HELZ2/PTPRCAP/PPT1/PLOD2/PTPN22/HSH2D/IRF7/ECT2/ANKRD50/RGS18/TRIM5/CYBA/CHST15/PN…
GSE17186_MEMORY_VS_CD21HIGH_TRANSITIONAL_BCELL_DN	GSE17186_MEMORY_VS_CD21HIGH_TRANSITIONAL_BCELL_DN	198	0.476212095422582	1.90827640241735	1.46212215119806e-07	2.49945934057436e-06	1.13729612203993e-06	3780	tags=37%, list=15%, signal=32%	ADGRE5/CD52/SPN/CD4/TAP1/PECAM1/TNFRSF1B/IL2RG/ARHGEF3/IL10RB/MBOAT7/STK10/FNBP1/HDAC7/CD74/RCSD1/CTDSP1/CXCL10/CSRP1/PSMB8/SPATA13/CAPN2/GYPC/ASAP1/CDC25B/ACTN1/MGAT1/RILPL2/DGKZ/RAI1/CMTM7/LITAF/SLC29A3/RASSF5/RASGRP2/CYTH3/SLC2A3/IFIT2/AHNAK/NDE1/ZMIZ2/ATL3/TMEM229B/LSP1/S100A10/IKBKE/IL18BP/NEK7/STAT6/STAT1/SLA/B4GALNT1/IFIH1/PURG/ADCY7/FYB1/ABRACL/CHST15/PCMT1/FHL2/SMC4/HPCAL1/IQGAP1/IFNAR1/…
GSE14699_DELETIONAL_TOLERANCE_VS_ACTIVATED_CD8_TCELL_UP	GSE14699_DELETIONAL_TOLERANCE_VS_ACTIVATED_CD8_TCELL_UP	176	0.489649208241947	1.93849375876697	1.51839752179142e-07	2.58658486928945e-06	1.17693970588618e-06	4574	tags=42%, list=18%, signal=35%	SPN/F2R/MYADM/PYCARD/ANXA1/HK2/GIMAP7/PRR11/EMP1/HCLS1/VIM/GPX8/SERPINB9/PHACTR2/GEM/HIP1/NIBAN1/ITGAL/MYO1F/ENDOD1/S100A11/CTSD/H1-0/ORC6/MYL4/CRELD2/FGL2/RILPL2/EPAS1/ATP2B4/ITGAX/ITGA1/CX3CR1/PLK3/THEMIS2/ZEB2/SWAP70/DSTN/EHBP1L1/AHNAK/IFITM1/CHST11/CD44/NUPR1/ITGAM/NPTN/SLA/HTATIP2/MCM5/LMNB1/PGLYRP1/ITGB1/GNPTAB/DAPK2/RAP2A/LAIR1/LAMC1/PPM1J/ARF6/PBK/CD38/SIRPA/CHAF1B/TCF3/NEIL3/PRDX4/MYO5A/…
GSE26890_CXCR1_NEG_VS_POS_EFFECTOR_CD8_TCELL_UP	GSE26890_CXCR1_NEG_VS_POS_EFFECTOR_CD8_TCELL_UP	198	0.475405293533264	1.90504338708319	1.53710099323088e-07	2.60932266167975e-06	1.18728578461186e-06	4759	tags=45%, list=19%, signal=37%	AXL/EHD3/OAS1/CYBB/IRF1/ISG15/OAS3/NFATC1/MPEG1/LYN/AGRN/HEG1/PMEPA1/DTX3L/TLR7/RSAD2/SERPINB9/OAS2/PLAC8/SLFN5/GBP2/RNASEL/CXCL10/NIBAN1/CMPK2/BCL2A1/CCRL2/TLR3/CD47/SPATA13/SAMHD1/HLA-E/GYPC/MX2/CRAMP1/CD86/LGALS3BP/SQLE/CAMKK2/TRIM21/MIDEAS/PML/SLFN12/ZEB2/IFIT2/RTP4/PARP12/CNOT3/CALHM6/RILPL1/TM9SF1/PARP14/NLRC5/CGAS/IRF9/STAT1/IFITM3/IFIH1/HSH2D/DLL1/IRF7/SHISA5/DAXX/ISG20/VSTM5/TDRD7/PARP11…
GSE7460_WT_VS_FOXP3_HET_ACT_WITH_TGFB_TCONV_UP	GSE7460_WT_VS_FOXP3_HET_ACT_WITH_TGFB_TCONV_UP	200	0.471152092135595	1.88813290108364	1.62758068444517e-07	2.75332399118641e-06	1.25280881631635e-06	3397	tags=32%, list=14%, signal=28%	HS3ST3B1/ADGRE5/KIAA0040/LARGE1/RASSF3/MFGE8/CDON/FLNA/TRIB2/GATA3/S1PR1/ARHGEF3/SHE/ATP13A2/RASA3/RASSF2/SMOX/PODXL/SPRY1/GARRE1/ALS2CL/NFIX/ST6GAL1/HLA-DMB/IL17RA/TBC1D17/PGAP6/CD40/TRIM56/FRAT2/ARHGEF10/IFITM2/KCTD10/PCED1B/ST3GAL1/ZNF503/PPP1R15A/FOXJ2/C19orf38/MAPK11/VAMP2/PRRC2B/PARD6G/TMEM94/ADGRB2/PDLIM4/C1QB/CDKN2D/C5orf63/IKBKE/THRA/TCF4/LIMD1/ARL4C/UGGT2/IGFBP4/PACS2/AMOT/DAP/KLF7/SQOR…
GSE24634_IL4_VS_CTRL_TREATED_NAIVE_CD4_TCELL_DAY10_DN	GSE24634_IL4_VS_CTRL_TREATED_NAIVE_CD4_TCELL_DAY10_DN	195	0.481789873138437	1.93103547972291	1.65940220538183e-07	2.79744205696203e-06	1.2728832797429e-06	4826	tags=43%, list=19%, signal=35%	RAB31/CAVIN1/CYBB/TYROBP/IRF1/PLXND1/DAG1/ZNF185/BCL2L2/LYN/MNDA/TRPV2/TUBB6/NETO2/MYOF/SECTM1/CST6/FADS1/GBP2/GEM/PLAUR/TAP2/IFIT3/BAK1/DSE/RIN2/KIAA0513/F3/HLA-DPA1/GRN/MYD88/TNS3/ABR/STX11/IGFBP6/CD86/ATP6V0C/SORT1/SLC27A3/WARS1/CCR1/SCRN1/TLR8/UBE2L6/GBP1/FZD1/RCN1/APOBR/CASP1/C3/RABEPK/CKAP4/STAT1/HMG20B/PTAFR/SCG5/TCIRG1/IRF7/STAP2/DUSP5/SQOR/MICALL2/PSMD5/FZD2/RMDN3/DHRS3/GLRX2/IQGAP2/INHB…
GSE14000_UNSTIM_VS_4H_LPS_DC_TRANSLATED_RNA_DN	GSE14000_UNSTIM_VS_4H_LPS_DC_TRANSLATED_RNA_DN	194	0.481304161616739	1.92719135601817	1.70393793021984e-07	2.83330566417442e-06	1.28920182541512e-06	3771	tags=39%, list=15%, signal=33%	BMP2/HS3ST3B1/ATP10A/OAS1/IRF1/ISG15/PTGER4/PLAT/ELF4/DDN/IL15RA/VEGFC/CCL5/IFI27/BATF2/NXN/IDO1/CD48/RECK/DTX3L/RSAD2/ITGB8/OAS2/SLFN5/GBP2/APOL6/CMPK2/APOBEC3G/IFIT3/BCL2A1/TOR1B/SLAMF7/MX2/TRIM56/F3/MYD88/PLPPR2/IL1B/STX11/WARS1/CTXN1/MAPK11/UBE2L6/IFIT2/CCL4/GBP1/RTP4/IFITM1/ATF5/MX1/NUPR1/GTPBP1/NLRC5/SP110/MICB/CGAS/CKAP4/LILRB3/STAT1/IFIH1/LY6K/IRF7/CXCL11/ISG20/TRIM69/DUSP5/IRF1-AS1/DACT3…
GSE339_CD4POS_VS_CD8POS_DC_UP	GSE339_CD4POS_VS_CD8POS_DC_UP	199	0.478467121762756	1.91727533065417	1.70328062908183e-07	2.83330566417442e-06	1.28920182541512e-06	3939	tags=39%, list=16%, signal=33%	FCER1G/SEMA7A/TGM2/EMP3/PLXND1/MARVELD1/TNFRSF1B/IL2RG/ARHGEF3/RELB/LCP2/ICAM2/ATP2A3/KRTAP19-5/BCL3/NAV1/PLTP/FGR/PLXNB2/ABCA2/RAC2/CCRL2/PTPN6/MYO1F/SAMHD1/HOXA7/EMB/KLK8/HLA-DOA/BMPR2/IFITM2/PTPRB/UBQLN2/RASSF5/SLC2A3/CTC1/VEGFA/BANP/CCL4/TPM2/PHF12/CCDC80/MAP3K3/RPS6KA4/SOX13/LTB/RIPOR2/B4GALNT1/ARL4C/CYFIP1/TRAF3/PTPN22/NLRX1/CD300C/TLR6/MAST3/SHISA5/RASAL3/MYO1B/SMIM14/TCF25/MTMR9/NFKB1/LAT…
GSE27670_BLIMP1_VS_LMP1_TRANSDUCED_GC_BCELL_UP	GSE27670_BLIMP1_VS_LMP1_TRANSDUCED_GC_BCELL_UP	193	0.475633684320235	1.90815420592758	1.70060343619839e-07	2.83330566417442e-06	1.28920182541512e-06	4676	tags=46%, list=19%, signal=38%	AXL/PLEKHO1/HLX/CYBB/TYROBP/LAPTM5/HBEGF/MPEG1/CSF1R/TSPAN4/HCLS1/HCK/CD48/NCKAP1L/TLR7/FNBP1/ST6GALNAC4/CD79B/ZNFX1/PLOD3/FAM89B/HYOU1/PLAUR/ITGB2/MYO1F/NR1H2/IFI27L2/GRN/PLD2/ABR/PLBD1/RAI1/CSF3R/SIRT2/C2/APOC1/PML/STAB1/CORO1B/RNF26/SLC27A4/PPFIA4/LY86/ITGB5/POU2F2/PITPNA/RPS6KA4/NMUR1/KLC2/IFITM10/BATF3/SCARB1/CERK/TLR6/LIPA/ADCY7/FBXW4/SHISA5/NAGLU/C16orf74/GNA12/COX7A1/HPCAL1/FES/TMED3/SRPX…
GSE46242_CTRL_VS_EGR2_DELETED_TH1_CD4_TCELL_UP	GSE46242_CTRL_VS_EGR2_DELETED_TH1_CD4_TCELL_UP	193	0.475291401033187	1.9067810288055	1.70060343619839e-07	2.83330566417442e-06	1.28920182541512e-06	4447	tags=40%, list=18%, signal=33%	FSCN1/KIAA0040/PEA15/MYADM/PPP1R14A/MGAT5/CHD3/INPP5D/POGLUT1/NPDC1/PRRC2A/PDLIM7/ATP2A3/GRAMD1A/SCARF1/PIP5K1C/CDC42EP5/ARHGEF2/TSPAN15/PON2/MAP1A/KIAA1671/F3/RBMS2/IGFBP6/RCN3/TESK1/CAMKK2/ITGAX/SOGA1/TRPM4/RASGRP3/PXDC1/TNF/ISYNA1/FHOD1/MOB3A/GDI1/TGIF2/DPM2/LRP8/NLRC5/SLA/HELZ2/PCSK7/HYAL2/TLR6/AGPAT1/TNFAIP8L1/ADAMTS8/ZEB1-AS1/AGFG2/PPP5C/MAD2L2/MEGF8/NKIRAS2/CAPNS1/IFNGR2/TMEM38A/SBF1/GRIPA…
GSE5589_IL6_KO_VS_IL10_KO_LPS_AND_IL10_STIM_MACROPHAGE_45MIN_UP	GSE5589_IL6_KO_VS_IL10_KO_LPS_AND_IL10_STIM_MACROPHAGE_45MIN_UP	197	0.472739422270762	1.89258218605867	1.81634866840511e-07	3.00994922192847e-06	1.36957762107453e-06	3201	tags=32%, list=13%, signal=28%	NES/ZYX/FXYD5/RUSC2/MYBPH/PDPN/ITGA5/MFSD6/TIMP2/PMEPA1/ABCC1/RELB/C10orf82/FN1/UCHL1/FLNC/CAPN6/NFKBIE/PCDHB11/DLGAP4/PLAUR/STXBP1/KCNK6/ZDHHC18/CD40/MMP14/KLK8/CRELD2/EMC10/POSTN/FGL2/TSPAN13/TESK1/ATP8A2/ITGAX/CD14/TMEM163/FHOD1/IL21R/CCL4/LRRC8C/CD276/RILPL1/NTHL1/CHST11/PTPRE/CNNM4/ANXA11/CRTAP/IFITM3/ARL4C/TRAF3/GASK1B/RGS16/KCTD17/PRKCB/RTN4RL1/INPPL1/FAM43A/CD320/SQOR/P3H3/TMED3
GSE18791_CTRL_VS_NEWCASTLE_VIRUS_DC_6H_DN	GSE18791_CTRL_VS_NEWCASTLE_VIRUS_DC_6H_DN	198	0.474300554918039	1.90061648014291	1.8370170700693e-07	3.03388039504327e-06	1.38046670814129e-06	3830	tags=38%, list=15%, signal=33%	IRF1/APOL1/ISG15/OAS3/MYADM/HK2/TAP1/ADM/IFI6/BATF2/BCL3/DTX3L/RSAD2/OAS2/SECTM1/ZNFX1/CXCL10/ANGPTL4/CMPK2/APOBEC3G/IFIT3/TOR1B/SRGAP2/INKA1/UNC93B1/B4GALT5/MX2/TRIM56/MYD88/TGFB2/STX11/CXCL9/RUBCN/PML/NINJ1/IFIT2/GBP1/RTP4/PARP12/ZBED1/PELO/PARP14/MX1/STARD5/NLRC5/KIF2A/SP110/RNF144A/STAT1/HELZ2/IFIH1/IRF7/TRIM25/CXCL11/C3orf38/ISG20/TRIM5/TRIM69/RAD9A/SQOR/IRF1-AS1/SP140L/TNFSF10/UBE2Z/IFIT1/P…
GSE12845_PRE_GC_VS_DARKZONE_GC_TONSIL_BCELL_UP	GSE12845_PRE_GC_VS_DARKZONE_GC_TONSIL_BCELL_UP	189	0.477572155000977	1.91032597027787	1.87019655190087e-07	3.0706467589474e-06	1.39719602332193e-06	3367	tags=35%, list=14%, signal=30%	IGFBP2/FCER1G/LYZ/MAFB/LST1/TYROBP/PLXND1/APOBEC3C/DNASE2/TAP1/SPARC/CSF1R/POGLUT1/IFI6/HLA-C/RALGDS/TUBB6/LIMS2/HCK/KLF2/FLT1/CCND2/TLR7/STK10/OAS2/PLAC8/CD200/PTPRO/HLA-A/IL17RA/HLA-E/IQSEC3/CHST12/PSENEN/IFITM2/GOLGA2/IER3/RNASE6/SOGA1/CD14/PTGDS/APOC1/BRD3/RASGRP2/UBE2L6/TMSB10/PGAP3/PARP12/NAB2/AHNAK/CD44/CASP1/SP110/LTBP3/MARK2/IFITM3/TNFRSF14/PEX16/GAK/IGHM/MTF1/GPNMB/PLA2G7/PHF1/GPR153/LA…
GSE22886_IGG_IGA_MEMORY_BCELL_VS_BM_PLASMA_CELL_DN	GSE22886_IGG_IGA_MEMORY_BCELL_VS_BM_PLASMA_CELL_DN	193	0.474749566599503	1.90460728946021	1.87188441586079e-07	3.0706467589474e-06	1.39719602332193e-06	3326	tags=30%, list=13%, signal=26%	BST2/KDELR3/CDKN1C/TIMP1/EHD4/MXD4/PDE4A/STN1/DNASE2/CLIC3/IFNAR2/APOBEC3F/TSPAN4/LMNA/ITM2C/ST6GALNAC4/SEMA3B/CREB3L2/CHPF/RRBP1/FICD/QPCT/CD300A/NDUFA4L2/PAM/ADA2/LAMB2/GAS6/CD14/CFD/SDF4/YIPF2/GRWD1/PCYT1B/IGF1/CTSW/VKORC1/TM9SF1/CST3/DPM2/TAPBPL/KDELR1/LRPAP1/RUNX1/ITFG1/POMC/SLC1A4/MDK/DUSP5/NAA10/R3HCC1/FZD2/RAB13/LEPROTL1/TCTN1/DNAJC3/MVD
GSE16450_CTRL_VS_IFNA_6H_STIM_IMMATURE_NEURON_CELL_LINE_DN	GSE16450_CTRL_VS_IFNA_6H_STIM_IMMATURE_NEURON_CELL_LINE_DN	189	0.477441983008952	1.90980527212919	1.91845902756092e-07	3.13648737660295e-06	1.42715461393264e-06	4657	tags=43%, list=19%, signal=35%	NRIP2/GIMAP1/CDKN1C/LAPTM5/PLXND1/ANXA1/GIMAP6/BTN3A1/ID3/GIMAP4/ARHGEF3/MEF2D/S1PR4/ITM2C/MXRA7/PLAC8/PLEKHB1/FOXO4/KIAA0513/PAQR8/SORBS3/CDC25B/TTC9/BORCS6/GVINP1/B3GALT4/DPEP2/C3AR1/SUN2/ATP2B4/SNPH/PIK3IP1/SIRT2/ARHGEF1/PWWP2B/CYTH3/VAMP2/PRRC2B/EVI2B/GIMAP2/TMEM94/CASTOR3/AHNAK/CYTH4/NDE1/NLRC5/KLRB1/RIPOR2/ZMAT3/ARL4C/CAMSAP2/FYB1/TECPR1/SMIM14/EHD1/PNRC1/WNT7A/NOL12/LDLRAP1/KLF3/ZFP36L2/GA…
GSE9239_CTRL_VS_TNF_INHIBITOR_TREATED_DC_UP	GSE9239_CTRL_VS_TNF_INHIBITOR_TREATED_DC_UP	200	0.469643226771395	1.88208615230547	1.93038080385644e-07	3.14542316936073e-06	1.43122055022766e-06	3390	tags=38%, list=14%, signal=34%	SOX18/CD34/MFGE8/GIMAP8/ITGA5/FAM114A1/ADGRD1/MYOF/FKBP14/TNFAIP2/OAZ2/NDRG2/PLEC/RNF44/RNASEL/NFIC/CSNK1E/TAP2/ABCA2/PNPLA2/HLA-DQA1/RIN2/SDC2/EMB/EXTL3/IL27RA/ANXA2/TLE5/WTIP/CHST12/CYP1B1/BMPR2/INAFM1/SQLE/NAP1L3/PKN3/RNASE6/ALKBH4/SIRT2/ATP6V1G2/CPXM1/NUCB1/MIDEAS/PTOV1/PML/VAMP2/CITED2/HLA-DRB1/CHPF2/ITPRIPL2/STX5/NPR2/HLA-B/RASGEF1B/DOK1/VASP/SEPTIN8/LSP1/APOBR/SUFU/ARHGAP45/FIBIN/CIAO3/HM1…
GSE9650_NAIVE_VS_MEMORY_CD8_TCELL_DN	GSE9650_NAIVE_VS_MEMORY_CD8_TCELL_DN	194	0.480423140012657	1.92366365491924	1.95268385694017e-07	3.17115858367084e-06	1.44293059744421e-06	4562	tags=45%, list=18%, signal=37%	F2R/LGALS1/ANXA1/GATA3/GBP4/TNFRSF1B/S100A4/EMP1/CCL5/CRIP2/SLCO3A1/RECK/IL10RA/SHC1/TNNI1/CYB5R3/FGR/GZMB/CST7/HCFC1R1/MAP7D1/BCL2A1/HLA-A/ITGA4/PACS1/MYO1F/S100A11/CTSD/ATN1/H1-0/CAPN2/PAM/MX2/DENND5A/ANXA2/FGL2/EFHD2/LYSMD2/ITGAX/NUCB1/TSPAN31/UNC119/CCND3/CTSW/POU6F1/CCL4/VKORC1/LRRC8C/GNPTG/PRF1/TRAPPC1/AHNAK/CD44/RPS6KA4/S100A10/CASP1/IFITM10/ZMAT3/DPP7/MDFIC/PGLYRP1/ITGB1/FRAT1/S100A6/CCR2…
GSE24634_TREG_VS_TCONV_POST_DAY10_IL4_CONVERSION_DN	GSE24634_TREG_VS_TCONV_POST_DAY10_IL4_CONVERSION_DN	198	0.473611824498507	1.89785660062734	1.98697542140238e-07	3.21612765882804e-06	1.463392284481e-06	4074	tags=45%, list=16%, signal=38%	ENG/RAB31/TYROBP/SLC15A3/H2BC12/PLXND1/PLPP3/SPARC/CSF1R/TIMP2/MNDA/TSPAN4/TUBB6/HCK/LMNA/KIAA0930/MYOF/QSOX1/GSN/C1S/RNASE1/SIGLEC9/PLEKHB1/FADS1/ITGB2/FGR/FKBP9/HLA-DMB/MPZL1/GRN/TNS3/SCD/CYP1B1/FGL2/SLAMF8/PLBD1/CD86/MAN2B1/SORT1/APMAP/PALLD/SLC27A3/CTSZ/CCR1/PIK3IP1/ITGAX/CD14/IFI30/C2/LY96/APOC1/RASGRP3/SLC29A3/PILRA/BACE1/SMARCD3/AK5/ITGB5/VAT1/FABP4/PMP22/ITGAM/C1QA/C1QB/RNF144A/FCGR2A/FPR…
GSE29618_MONOCYTE_VS_MDC_DAY7_FLU_VACCINE_UP	GSE29618_MONOCYTE_VS_MDC_DAY7_FLU_VACCINE_UP	199	0.476956710790529	1.91122293214133	2.03131434637074e-07	3.27700777997293e-06	1.49109376558271e-06	3604	tags=40%, list=14%, signal=34%	FCN1/CDC42EP3/CTSS/CYBB/ENC1/PLXND1/DYSF/GIMAP6/ZNF185/ARAP3/GIMAP4/F5/TNFRSF1B/TBXAS1/KLF2/SLCO3A1/GRK5/ICAM1/FXYD6/CDIPT/ZFP36L1/NCF2/HLA-A/TMEM127/CD36/CTSD/VCAN/RIN2/KIAA0513/QPCT/LILRB2/LILRA5/MCOLN1/C5AR1/BIN2/CYP1B1/IER3/DPEP2/HLA-F/PLBD1/CANT1/C3AR1/SLC11A1/CSF3R/PIK3IP1/CD14/TSPAN14/THEMIS2/FRY/NINJ1/STAB1/PILRA/ADGRE1/MID1IP1/SMARCD3/HLA-B/CD44/ITGAM/CR1/CKAP4/FCGR2A/NCF1C/GASK1B/NAAA/S…
GSE11961_MARGINAL_ZONE_BCELL_VS_MEMORY_BCELL_DAY40_UP	GSE11961_MARGINAL_ZONE_BCELL_VS_MEMORY_BCELL_DAY40_UP	194	0.479255857132275	1.91898973423353	2.15168091914025e-07	3.45973248780571e-06	1.57423658701038e-06	4733	tags=37%, list=19%, signal=30%	C3orf70/TPPP3/RASSF3/PPP1R14A/GNG2/RARG/C1orf198/RSAD2/BOK/MFSD12/MAPK7/VWA1/VAV2/RTL5/TNFRSF21/ST6GAL1/SPI1/KCNK6/DBN1/GNB4/FAM184B/PGAP6/IFITM2/MARCKSL1/PKD1/NCKIPSD/C11orf68/ARMCX6/SMAGP/CDC42BPB/P2RX6/RPS6KA2/TSPAN17/FADS2/SLC29A3/CCL22/UBE2L6/ECE1/TRAPPC1/CALHM6/APOBR/TMEM132A/IFIH1/PPT1/REEP3/LIPA/NAGA/NAAA/RAB39A/FCGR3A/CHST15/WDR81/NAIF1/COL6A2/PSTPIP2/LMO2/SEL1L/FAM214B/OLFM1/INPP4A/LPAR…
GSE27786_CD8_TCELL_VS_NKTCELL_DN	GSE27786_CD8_TCELL_VS_NKTCELL_DN	198	0.473377134370001	1.89691615069251	2.1619270187552e-07	3.46477251163663e-06	1.57652988279032e-06	4422	tags=38%, list=18%, signal=32%	ADGRE5/NRROS/THBD/LRP10/GAB2/ARAP3/TNFRSF1B/MYH9/RELB/STING1/FNBP1/ACTN4/ANKRD40/CARHSP1/GEM/ITGAL/RAPH1/STXBP1/NCK2/ITGA4/TMEM47/ATP6AP1/RIN2/UNC93B1/PAM/PBX1/TFPI2/C11orf24/MYO1E/ITGAX/NRSN2/AOAH/PWWP2B/FLT3LG/ATP2A2/TRAPPC1/ITPRIPL2/CHST11/MX1/GATAD2A/GAS7/RNF187/TCIRG1/YIF1A/NAAA/PGLYRP1/RPAP1/DESI1/TDRD7/GNB1/DDX19A/DOP1B/TNFSF10/HMGA1/GPNMB/SPTBN1/RAP2A/TGFBRAP1/AJM1/PPM1J/FAM214B/GYG1/CABL…
GSE3982_NEUTROPHIL_VS_NKCELL_UP	GSE3982_NEUTROPHIL_VS_NKCELL_UP	194	0.479158583606639	1.91860024103417	2.17655556761309e-07	3.47677990997081e-06	1.58199345138677e-06	4555	tags=41%, list=18%, signal=34%	IGFBP2/HLX/ADGRE5/TBX3/LRP10/PCDH12/LYN/IFNAR2/IQSEC1/HLA-C/PLXNC1/KLF2/SLCO3A1/CDC42EP2/SECTM1/LILRA1/GBP2/NFIC/LYL1/ZFP36L1/ADGRE2/S100A11/SPI1/DBN1/LIMK2/B4GALT5/DENND5A/C5AR1/GOLGA2/ALOX5/UPF1/CCR1/CFD/GNG5/PRKD2/IFIT2/SLC6A6/PELO/RARA/BRD4/PLIN3/RBCK1/RNF24/IRF9/CKAP4/STAT1/SLA/H3C2/SGTA/SERINC3/SEC14L1/HOXA11/TRIM25/FYB1/VPS37C/POFUT2/RGL2/DENND3/PCIF1/VPS37B/KLF7/GIT2/BTK/SDF2/CD9/BID/EXT1…
GSE31082_DN_VS_CD8_SP_THYMOCYTE_DN	GSE31082_DN_VS_CD8_SP_THYMOCYTE_DN	197	0.471631872841887	1.88814818241836	2.19213949769146e-07	3.49022994534406e-06	1.588113444148e-06	4113	tags=41%, list=17%, signal=35%	NES/PEA15/MXD4/EVA1B/EFEMP2/TAP1/HCST/TNFRSF1B/ARHGEF3/IFI27/SNX25/RECK/GSN/OAS2/ENO2/RAC2/NTRK2/KMT2D/LIMK2/TBC1D20/PTPRC/PAQR8/ARRB2/ANO1/DOCK2/EML3/PJA1/ZNF592/WIPF1/DGKZ/ST3GAL1/TRPM4/NRSN2/TSPAN14/LRIG1/PLK3/MYO1G/PRKD2/IL21R/PAQR7/PPFIA4/MSN/ARHGDIB/S100A10/SP110/IFI35/SHLD1/MARK2/HELZ2/ARHGEF11/RPH3AL/TRAF3/CORO1A/PTPN22/GRAP2/RGS16/UBE2H/DNAJC5/RASAL3/RTN4RL1/PLCG1/SEMA4F/SPTAN1/SH3BP1/RA…
GSE25677_MPL_VS_R848_STIM_BCELL_DN	GSE25677_MPL_VS_R848_STIM_BCELL_DN	178	0.488723656519167	1.93854530789113	2.21182682585473e-07	3.51010433080268e-06	1.59715662446427e-06	3534	tags=35%, list=14%, signal=31%	EHD4/LBH/ISG15/LAPTM5/MYADM/FLNA/TRIB2/CARD6/ARHGEF3/MYH9/VIM/GRAMD1A/RASA3/FCHSD2/GNAI2/MYLIP/CNN2/CD200/FLI1/CSK/SAMHD1/RAB33B/CDC25B/RIN3/NRM/ARHGAP25/GMFG/SLC35C1/CD55/RASGRP3/TUBA1A/RASGRP2/MAPK11/FRY/WASF2/TMSB10/PDE2A/DGKA/PIK3CG/IL21R/MSN/SPRED2/SELL/MEF2C/LSP1/S100A10/B3GNT8/RNF144A/RIPOR2/GATAD2B/CERK/GRAP2/TRIM25/CHST15/PARP1/IQGAP1/IFNAR1/DNMT1/SREBF2/HDAC10/LMO2/GPR174/KLF3
GSE16697_CD4_TCELL_VS_TFH_CD4_TCELL_UP	GSE16697_CD4_TCELL_VS_TFH_CD4_TCELL_UP	195	0.479552418360309	1.92206766034411	2.22481911513093e-07	3.51925932757075e-06	1.60132230227811e-06	4559	tags=42%, list=18%, signal=35%	CYBB/EHD4/MYADM/PLXND1/ANXA1/GNG2/GBP4/PLP2/ADGRA2/SH2B3/IL10RB/CD81/ATP13A2/RELB/ABI3/ATP2A3/TLR7/HDAC9/NFKBIE/ICAM1/HVCN1/CSK/FUT11/ATP6AP1/CNRIP1/NFKB2/CD40/GRN/IL5RA/PLBD1/NCKIPSD/PLEK/MYO1E/PLCB3/RNH1/C19orf38/RASGRP3/PGLS/UNC119/TLNRD1/MID1IP1/G6PC3/RASGEF1B/POU2F2/GRB2/B3GNT8/LIMD1/SERINC3/CERK/PRKCB/RGS18/MACIR/SZRD1/CYBA/EHD1/MYO18A/TDRD7/SNRNP35/ARHGAP17/ARHGAP11A/FES/N4BP3/PRCP/GM2A/BI…
GSE13484_UNSTIM_VS_YF17D_VACCINE_STIM_PBMC_DN	GSE13484_UNSTIM_VS_YF17D_VACCINE_STIM_PBMC_DN	199	0.476188109686724	1.90814305503293	2.25841504018603e-07	3.56084080122535e-06	1.62024257354174e-06	4729	tags=44%, list=19%, signal=36%	BST2/HLX/OAS1/IRF1/APOL1/ISG15/HBEGF/OAS3/LY6E/TAP1/IL15RA/IFI6/AGRN/RSAD2/SCARF1/OAS2/APOL6/TAP2/PSMB8/IFIT3/TOR1B/TLR3/CD47/SLAMF7/HLA-E/YEATS2/MX2/PSMB9/CHST12/LGALS3BP/RASGRP3/TNF/TRIM21/PML/UBE2L6/IL3RA/IFIT2/CCL4/GBP1/RTP4/PARP12/NMI/IFITM1/MX1/RBCK1/SP110/IRF9/STAT1/IFI35/IFITM3/IFIH1/IRF7/TRIM25/ISG20/TRIM5/TMEM185B/TDRD7/DUSP5/PARP11/APOL2/MTF1/TNFSF10/KCNA3/IFIT1/SAMD9/ETS2/ZBP1/HERC6/U…
GSE34156_UNTREATED_VS_6H_TLR1_TLR2_LIGAND_TREATED_MONOCYTE_UP	GSE34156_UNTREATED_VS_6H_TLR1_TLR2_LIGAND_TREATED_MONOCYTE_UP	192	0.476866692238878	1.91173522547496	2.28785334596996e-07	3.59561983921472e-06	1.63606762193981e-06	4249	tags=43%, list=17%, signal=36%	HS3ST3B1/MAFB/RAB31/CYBB/CSF2RB/TGFBI/THBD/HBEGF/LGALS1/MPEG1/ADM/CXCL16/CSF1R/SULF2/MNDA/LILRB1/GJA5/HCK/MYOF/ZNF385A/ARHGEF2/PLXNB2/NCF2/TMCC3/ADGRE2/PTPN6/TMEM127/VCAN/GNB4/DSE/LILRB2/GRN/TNS3/CD86/WARS1/CTSZ/SLC11A1/CD14/IFI30/AOAH/LY96/CNPY3/P2RX4/VEGFA/PILRA/MANBAL/PMP22/NRP2/RPS6KA4/C1orf226/S100Z/LILRB3/TCF4/PTAFR/FCGR2A/SLC25A37/GASK1B/NID1/RP2/DAPP1/DOK3/CHST15/VPS37C/CORO1C/PSTPIP2/RAB…
GSE25123_IL4_VS_IL4_AND_ROSIGLITAZONE_STIM_PPARG_KO_MACROPHAGE_DAY10_DN	GSE25123_IL4_VS_IL4_AND_ROSIGLITAZONE_STIM_PPARG_KO_MACROPHAGE_DAY10_DN	191	0.47784273518268	1.91508949090993	2.30694464037717e-07	3.61396600897671e-06	1.6444154383599e-06	2705	tags=31%, list=11%, signal=28%	RFLNB/FCER1G/LYZ/TMEM45A/TIMP1/CAVIN1/RUSC2/EMP3/LY6E/TM4SF1/SLC43A3/EMP2/SEMA4C/PIK3C2B/NPDC1/EMP1/CCL5/LCP2/KLF2/NT5E/CD53/FBXO2/TMEM154/TSHZ3/PPP2R5B/FXYD6/CYB5R3/HCFC1R1/TNFRSF21/RAC2/NCF2/ADGRE2/SGSH/PTPRC/SLC44A2/PRR16/CYB561D2/IL1B/NACAD/TNNT1/SUN2/SQLE/TSPAN14/TNF/DDIT4L/PLK3/MAP2K3/EVI2B/MAFK/SELL/VASP/PITPNM1/PTPRE/NUP62/PPP1R3B/FCGR2A/SLC25A37/TRIM25/SHISA5
GSE19825_CD24LOW_VS_IL2RA_HIGH_DAY3_EFF_CD8_TCELL_UP	GSE19825_CD24LOW_VS_IL2RA_HIGH_DAY3_EFF_CD8_TCELL_UP	197	0.471181866911854	1.88634661232143	2.31740328532273e-07	3.61871436092704e-06	1.64657601851878e-06	3463	tags=32%, list=14%, signal=28%	RFLNB/ZYX/SDC3/GPR4/PEA15/F2R/GIMAP8/TAPBP/CCND1/LY6E/RNPEPL1/VAMP5/GIMAP4/MEF2D/DTX3L/NFKBIE/NIPAL3/FOXO4/GBP2/BCL9L/DLGAP4/CDIPT/PLEKHG2/MED15/MINDY2/EMB/CRIM1/PEAK1/KATNB1/GRK6/PDRG1/PKD1/SUSD1/CIZ1/C19orf38/SDF4/IL4R/ZFYVE27/P2RX4/ZNF524/PRKCH/LY86/MAP1LC3B/UBALD2/WSB2/IKBKE/FAM50A/TXNDC15/IFI35/LAPTM4B/ZNF579/CERK/FBXW4/PRKCB/FMNL2/ISG20/ZNRF1/AP5Z1/CC2D1A/WDR81/CLCN7/FBXL12/FAM32A/MSI2
GSE26488_CTRL_VS_PEPTIDE_INJECTION_OT2_THYMOCYTE_DN	GSE26488_CTRL_VS_PEPTIDE_INJECTION_OT2_THYMOCYTE_DN	180	0.488475003543026	1.94397421341762	2.36067270588238e-07	3.6530285289528e-06	1.6621895432492e-06	3062	tags=35%, list=12%, signal=31%	PLEKHO1/TGFB1/LBH/ISG15/ID1/EMP3/MYADM/FLNA/TRIB2/ID3/CARD6/GIMAP4/ARHGEF3/MYH9/VIM/KLF2/GRAMD1A/RASA3/FCHSD2/CD200/FLI1/GABRA2/LCP1/ST6GAL1/SAMHD1/MAP4K4/BIN2/NRM/FMNL1/GMFG/CD55/RASGRP3/TUBA1A/RASGRP2/MYO1G/FRY/WASF2/CITED2/TMSB10/PDE2A/DGKA/CCND3/IL21R/MSN/SELL/AHNAK/DYRK2/MEF2C/LSP1/S100A10/ARID1A/ARHGAP45/RNF144A/RIPOR2/GATAD2B/CORO1A/CERK/AP1M1/TRIM25/CHST15/PARP1/IQGAP1/MECP2
GSE21670_STAT3_KO_VS_WT_CD4_TCELL_IL6_TREATED_DN	GSE21670_STAT3_KO_VS_WT_CD4_TCELL_IL6_TREATED_DN	198	0.472755324996546	1.89442443709352	2.36187189371948e-07	3.6530285289528e-06	1.6621895432492e-06	3773	tags=36%, list=15%, signal=31%	TRPC6/BGN/SEMA7A/CDKN1C/TGM2/F2R/ESAM/COL4A1/TIE1/SLC48A1/COL4A2/ITGB3/FSTL1/GNG11/PODXL/SCARF1/SERPINB9/GARRE1/NDRG2/PTGS1/ENO2/TEK/UBA7/CAVIN3/FKBP9/MPZL1/CCDC85B/H1-0/FAM174B/HSPA12B/FGD5/EXTL3/CBX7/RUNX1T1/PALLD/PBX1/ST3GAL1/MYCT1/SMAGP/DMWD/FOXJ2/NUCB1/MIDEAS/RNF144B/FRY/INPP5A/ARAF/SPRED2/ANKRD33B/PLXDC2/RASGEF1B/TRIM47/PITPNM1/HOXB5/TRIB3/SALL2/SLC9B2/CBR3/PBX3/PSTPIP2/HACD4/NFE2/LDLRAP1/C…
GSE22432_MULTIPOTENT_PROGENITOR_VS_CDC_UP	GSE22432_MULTIPOTENT_PROGENITOR_VS_CDC_UP	198	0.472708878139288	1.89423831531601	2.36187189371948e-07	3.6530285289528e-06	1.6621895432492e-06	3457	tags=32%, list=14%, signal=28%	HBA2/BST2/CCND1/LY6E/ELF4/TAP1/GBP4/COL4A2/PLEKHG1/FAM81A/KANK2/PNMA2/PEBP4/SLFN5/PIEZO2/RNASEL/CD180/GEM/CST7/TLR3/ENDOD1/ADCK2/SAMHD1/HLA-E/IFI27L2/MX2/RBMS2/SLAMF8/NACAD/DSC2/GAS6/PIK3IP1/PML/DPF2/FNDC4/DGKA/GZMH/MAFK/SLC6A6/LY86/NPR2/POU2F2/MLKL/NUPR1/PHLDA2/TWSG1/BCAR1/NEK7/IRF9/TMOD3/FHL5/PNMA8A/IFIH1/TCAF2/MARK4/BRD2/CSNK1D/ZNF260/FBXL12/UBE2Z/LMO2/REP15/GPC1/MAML1
GSE44649_WT_VS_MIR155_KO_ACTIVATED_CD8_TCELL_UP	GSE44649_WT_VS_MIR155_KO_ACTIVATED_CD8_TCELL_UP	197	0.470980192386558	1.88553922119648	2.41761436353654e-07	3.72741049973103e-06	1.69603459347367e-06	4691	tags=41%, list=19%, signal=33%	GPR4/CDC42EP3/MYO1C/IRF1/TAPBP/EVA1B/PTGER4/FAM114A1/PLCD3/TAP1/POGLUT1/AGRN/CCL5/RELB/PSMB10/ITM2C/ADPRH/MAP3K11/RSAD2/SERPINB9/ZNFX1/SLFN5/TSPO/TAP2/PLEKHG2/CACNA1S/MED15/TMCC3/IFIT3/IFI27L2/CD40/SART1/GYPC/BASP1/TP53INP2/LGALS3BP/RILPL2/TRIOBP/SWAP70/PARP14/DOK1/GSDMD/WASHC1/IFFO2/NLRC5/RNF40/IFI35/HELZ2/JAK3/RND1/NDST2/PACS2/SPTAN1/EHD1/TCF25/MDK/SNN/MLLT6/TNFRSF9/OGFR/ETV3/VTI1A/PARP9/RFTN1/…
GSE24634_TEFF_VS_TCONV_DAY10_IN_CULTURE_DN	GSE24634_TEFF_VS_TCONV_DAY10_IN_CULTURE_DN	198	0.472124068245856	1.89189486597849	2.48683752378824e-07	3.82204177157613e-06	1.73909341693443e-06	3498	tags=38%, list=14%, signal=33%	FCER1G/LYZ/RAB31/CAVIN1/EHD4/ITGA5/DYSF/ZNF185/MNDA/TRPV2/CD81/TBXAS1/CRELD1/LMNA/KIAA0930/MEGF9/SLC8B1/NCKAP1L/PLEKHB1/FADS1/HLA-DMA/TSPO/ITGB2/NCF2/ATP6AP1/ADA2/GRN/TNS3/STX11/FGL2/PLBD1/MAN2B1/SLC27A3/CTSZ/CCR1/SLC11A1/DSC2/ITGAX/TLR8/TLE2/TRPM4/IFI30/RPS6KA2/PTOV1/THEMIS2/NINJ1/ZEB2/HLA-B/AGPAT4/NUPR1/ITGAM/C1QA/PTPRE/NPTN/CNNM4/C3/HMG20B/LIPA/CAMSAP2/PI4K2A/VPS37C/CMKLR1/FRAT1/STARD8/ATG9A/S…
GSE36888_UNTREATED_VS_IL2_TREATED_TCELL_6H_UP	GSE36888_UNTREATED_VS_IL2_TREATED_TCELL_6H_UP	185	0.475687181878952	1.89442022389753	2.54634784556509e-07	3.9011970766016e-06	1.7751104146839e-06	4323	tags=40%, list=17%, signal=33%	FCER1G/HS3ST3B1/RAB31/CRACD/GNG2/PLP2/LYN/TNFRSF1B/EMP2/ADGRA2/LILRB1/SEMA4C/IL10RB/MEGF9/CDC42EP2/ITGB8/SERPINB9/PLAC8/LILRA1/SRGAP2/LIMK2/NFKB2/CMIP/IER5/C5AR1/CCDC69/RIN3/LRRC25/IER3/BASP1/TP53INP2/RILPL2/CCM2L/CD14/CD55/IL4R/FJX1/PLEKHO2/ADGRE3/PNPLA6/MYO1G/VEGFA/CCND3/EHBP1L1/CYB5R2/CDKN2D/DUSP22/LILRB3/SLA/PTAFR/SESN2/FCGR2A/SLC25A37/TECPR2/RUNX1/TNFRSF8/EHD1/DENND3/PTGES/FIGNL1/S100A9/ETV3…
GSE45382_UNTREATED_VS_TGFB_TREATED_MACROPHAGES_DN	GSE45382_UNTREATED_VS_TGFB_TREATED_MACROPHAGES_DN	191	0.476933318147874	1.91144474572919	2.57595654144375e-07	3.93418817238682e-06	1.79012191924783e-06	4237	tags=35%, list=17%, signal=29%	FSCN1/TSPAN2/SEMA7A/IRF1/APOL1/PLAT/SYNPO/S1PR1/IL15RA/SEMA4C/RELB/FSTL1/GRAMD1A/TNFAIP2/SERPINB9/CD200/PVR/BCL9L/NIBAN1/VAV2/TNFAIP1/CDK2/PIK3R3/CASZ1/MAP4K4/PLD2/VANGL1/ZC3H4/EBF1/PDRG1/DSC2/IL32/ARHGEF17/C17orf58/ECE1/PCNX3/H2AC8/SWAP70/MACROH2A2/ANKRD33B/TLCD3A/ORMDL3/KLC2/MAPKBP1/SLC5A6/ORMDL2/PI4K2A/LMNB1/ISG20/MBOAT2/CCDC127/H2AC13/DUSP5/IRF1-AS1/RAP2A/UBE2Z/TMOD2/CCM2/IL13RA1/ZNF618/NRG2/…
GSE6674_UNSTIM_VS_CPG_STIM_BCELL_UP	GSE6674_UNSTIM_VS_CPG_STIM_BCELL_UP	143	0.513813940427587	1.96177393258977	2.71538062584332e-07	4.13416700284645e-06	1.8811156572454e-06	3889	tags=41%, list=16%, signal=34%	AXL/WFS1/SEMA7A/HDAC5/CDH5/LARGE1/MFGE8/ID1/ELF4/HCK/ACVRL1/SLCO3A1/PSMB10/PCDHB13/ITM2C/CD200/STXBP1/CSRP1/DSE/CRIM1/PHF2/MYD88/FYN/BASP1/CD86/TMEM178A/CLIC5/KIF1C/PLA2G15/DBNL/CALHM6/NCLN/AP2S1/LRRC8A/SLA/RAVER1/PHLDA3/PPP1R3B/SHISA6/SERPINE1/ARL4C/MED16/GYS1/RGS16/SREBF1/CXCL11/KCTD13/UNK/SERTAD1/SIGMAR1/TNFSF10/DIP2A/PDE1B/P2RX7/SNX8/ABTB1/XKR8/INTS9
GSE1448_CTRL_VS_ANTI_VBETA5_DP_THYMOCYTE_DN	GSE1448_CTRL_VS_ANTI_VBETA5_DP_THYMOCYTE_DN	198	0.471309614414608	1.88863118779398	2.83821927320289e-07	4.30772719596402e-06	1.96008847003289e-06	4326	tags=39%, list=17%, signal=33%	PLD3/NRGN/LRP10/IRF1/RAMP3/TAPBP/NFATC1/ID3/VAMP5/KCTD12/GBP4/ADGRD1/SH2B3/PSMB10/CD53/ZNF362/SERPINB9/ST6GALNAC4/CNN2/ITIH5/GBP2/LCP1/GZMB/PSMB8/CMIP/AEBP1/COMT/PSMB9/RHOG/FGL2/BASP1/PRKACA/PERP/LITAF/IL3RA/MYH11/SEMA6A/PRKCH/NAB2/HLA-B/NMI/CLIP2/TSPAN5/PITPNM1/SNX21/IRF9/STAT6/IFI35/CRTAP/B4GALNT1/ERF/JAK3/TMC6/MDFIC/MFAP2/SHISA5/PTGES/RAD9A/ATG4B/ITM2A/DDX19A/SPTBN1/SNX12/UNC5C/NFKB1/PAK2/STK2…
GSE24972_MARGINAL_ZONE_BCELL_VS_FOLLICULAR_BCELL_IRF8_KO_UP	GSE24972_MARGINAL_ZONE_BCELL_VS_FOLLICULAR_BCELL_IRF8_KO_UP	195	0.477733473169575	1.91477724621378	2.93991870200455e-07	4.44822481868514e-06	2.02401725610382e-06	4505	tags=39%, list=18%, signal=32%	AXL/RIPOR1/TIMP1/PXDN/SPOCK2/F2R/IRF1/ID1/EVA1B/CCND1/TM4SF1/MYO1D/FAM171B/COL4A2/PDLIM7/ADGRL4/GRK2/MAP4K2/BOK/GPX8/ST6GALNAC3/CD74/AK1/HLA-DMA/CSK/HLA-A/HLA-DMB/SPATA13/HLA-DQA1/LIMK2/CCPG1/ANKRD37/GMFG/PLK3/ECE1/UBE2C/LRRC8C/CCDC124/PRKCSH/APOBR/IL18BP/PTPRG/UBXN2A/SUMF2/LUZP1/SEC14L1/KLF11/HOXA11/CDR2L/DYRK3/SLC9A9/LTBR/LDLRAD3/CBR3/COL4A5/PCOLCE/FAM32A/GGCX/ANLN/NUAK1/AMOTL2/SQSTM1/PRC1/KDSR…
GSE9878_CTRL_VS_EBF_TRANSDUCED_PAX5_KO_PRO_BCELL_UP	GSE9878_CTRL_VS_EBF_TRANSDUCED_PAX5_KO_PRO_BCELL_UP	200	0.466623261856424	1.86998370128964	2.9669412175035e-07	4.47521288287215e-06	2.03629728012461e-06	2248	tags=28%, list=9%, signal=26%	ENG/TGM2/PDGFRB/BAMBI/F2R/SYT11/EMP3/ADAM15/DAG1/TIE1/MYO1D/MS4A7/HLA-C/DOCK6/TBXAS1/TMEM88/PDLIM7/MBOAT7/MYOF/GRAMD1A/FLNC/SELENON/PKN1/CNN2/PLEC/ACTN4/PRR12/LCP1/NFIC/CSNK1E/TAP2/SGSH/CTSD/EMB/HSPA12B/SORBS3/ANXA2/MAP1LC3A/GLIS2/SEPTIN9/SLC35C1/RNASE6/SIRT2/VILL/USB1/ECE1/EVI2B/FLYWCH2/CCL4/COPZ2/RHOF/SUSD6/SLC35C2/IFFO2/CCDC115/APOBR/SERTAD2
GSE15330_WT_VS_IKAROS_KO_HSC_DN	GSE15330_WT_VS_IKAROS_KO_HSC_DN	197	0.469280499713095	1.8787346097678	2.99605080132683e-07	4.49131061663518e-06	2.04362202027346e-06	4878	tags=39%, list=20%, signal=32%	CDC42EP3/PEA15/EHD4/ARPC1B/SLC15A3/ID1/CASKIN2/GNG2/RRAS/ITGB3/MYOF/ABCG1/FAM89B/CXCL10/HIPK2/CREB3L2/RRBP1/IL17RA/IMPDH1/IER5/CAPN2/TLE5/TWF2/EFHD2/GMFG/SEC24D/CAPN1/RNH1/ARFGAP1/B4GALT7/ANKH/CRK/WASF2/SLC4A2/ELOVL1/PLA2G15/C2CD2L/MFSD10/LRRC8C/SF3A2/TMED10/ATL3/LRRC8A/STK17B/IFFO2/CLIC1/KDELR1/GJA1/PNKP/FAAP20/TPSB2/JAK3/CERK/SEC14L1/NLGN2/CORO1C/DGAT1/LAIR1/SMTN/UBE2Z/C19orf25/DENND4B/CABLES2/…
GSE21546_SAP1A_KO_VS_SAP1A_KO_AND_ELK1_KO_ANTI_CD3_STIM_DP_THYMOCYTES_DN	GSE21546_SAP1A_KO_VS_SAP1A_KO_AND_ELK1_KO_ANTI_CD3_STIM_DP_THYMOCYTES_DN	197	0.469222763248931	1.87850346550859	2.99605080132683e-07	4.49131061663518e-06	2.04362202027346e-06	3263	tags=38%, list=13%, signal=33%	WFS1/TRAM2/NRROS/CD34/MGAT5/ELK3/CHD3/CD37/NKG7/RAB3D/MLXIP/VEGFC/VIM/TUBB6/SELENON/BOK/ICAM1/TGFBR2/ST8SIA4/ITIH5/RCSD1/HIP1/ITGAL/RAPH1/TNFAIP1/RAC2/NCF2/LRP1/C8orf58/PTPRC/CD300A/PAM/B4GALT5/SORBS3/SLC44A2/KLK8/DOCK2/ARHGAP25/CCR1/RNASE6/CMTM7/VILL/LRFN4/RPS6KA2/LITAF/MYO1G/PDE2A/CARD10/ITPRIPL2/LY86/TMED10/DAB2IP/ARHGDIB/TSPAN5/TAPBPL/LTBP3/CKAP4/B4GALNT1/HM13/PPT1/CORO1A/PTPN22/VAV1/TMBIM1/R…
GSE1791_CTRL_VS_NEUROMEDINU_IN_T_CELL_LINE_3H_UP	GSE1791_CTRL_VS_NEUROMEDINU_IN_T_CELL_LINE_3H_UP	183	0.484906537337623	1.93233877259497	3.07278973022663e-07	4.59221827167611e-06	2.08953670386092e-06	3215	tags=32%, list=13%, signal=28%	PLEKHO1/C3orf70/GIMAP8/FAM219A/GIMAP6/BTN3A1/MYDGF/TAP1/ADM/CARD6/ARHGEF3/PSMB10/RSAD2/SCARF1/C15orf39/SECTM1/HLA-DPB1/LINC00839/MFSD2A/CD74/PLAUR/CAVIN3/HLA-A/TRIM56/HLA-DPA1/HIVEP2/PSMB9/KCNMB1/CHST12/TMED9/WARS1/MYO1E/HYAL3/TNF/TRIM21/UBE2L6/HLA-DRB1/TLNRD1/BANP/GBP1/RTP4/PELO/CALHM6/RBCK1/NLRC5/CASP1/MICB/STAT1/HELZ2/PCDHB6/CARD16/GRAP2/STARD8/HLA-DRB6/TICAM1/DUSP5/APOL2/PTK7
GSE21360_NAIVE_VS_PRIMARY_MEMORY_CD8_TCELL_UP	GSE21360_NAIVE_VS_PRIMARY_MEMORY_CD8_TCELL_UP	171	0.485413313022999	1.90967158742723	3.21795796629217e-07	4.79446214427384e-06	2.1815610742029e-06	4453	tags=43%, list=18%, signal=36%	ECM1/MAFB/CD34/CPNE2/NECTIN2/PDPN/ID1/CCND1/PTPN7/HK2/SEMA4C/PMEPA1/KLF2/NT5E/CCND2/STING1/QSOX1/DTX4/IL17RA/P2RY13/PGAP6/EXTL3/MVB12B/MYD88/ETV5/FURIN/CCR1/GAS6/MCM6/VGLL4/SMAGP/CX3CR1/APOC1/SOX4/SLC16A3/PDE2A/IL21R/HTR2B/IFITM1/AP2S1/C1QB/EDNRA/SLA/GJA1/MED22/FAM126A/NAAA/RTN4RL1/ATRNL1/PTGFRN/SLC9A9/DAP/COX7A1/CCR2/KLF7/RAB3IL1/H1-1/CD38/FLOT1/GRINA/SEMA6B/SPON1/AHR/DHCR24/CDCA4/HFE/SOCS3/SBNO…
GSE1740_UNSTIM_VS_IFNA_STIMULATED_MCSF_DERIVED_MACROPHAGE_DN	GSE1740_UNSTIM_VS_IFNA_STIMULATED_MCSF_DERIVED_MACROPHAGE_DN	189	0.472192283589543	1.88880606387965	3.32235694476076e-07	4.93186188191493e-06	2.24408027035538e-06	3248	tags=33%, list=13%, signal=29%	PLEKHO1/CDC42EP3/F2R/IRF1/APOL1/GIMAP8/BTN3A1/MYDGF/TAP1/ADM/CARD6/GBP4/BTN3A2/MYOF/STING1/RSAD2/SCARF1/SECTM1/HLA-DPB1/MFSD2A/CD74/APOL6/PLAUR/PSMB8/BCL2A1/HLA-A/CASP4LP/HLA-DQA1/HLA-E/ORC6/HLA-DPA1/PSMB9/BCL7B/IL1B/LGALS3BP/HLA-DQB1/WARS1/MYO1E/TNF/TRIM21/SLC2A3/UBE2L6/HLA-DRB1/GBP1/RTP4/CALHM6/HLA-B/PARP14/RBCK1/NLRC5/CASP1/DPH3/STAT1/HELZ2/PCDHB6/IRF7/STARD8/STAP2/HLA-DRB6/MR1/DUSP5/SP140L/LY…
GSE11057_NAIVE_VS_CENT_MEMORY_CD4_TCELL_DN	GSE11057_NAIVE_VS_CENT_MEMORY_CD4_TCELL_DN	198	0.468884224350318	1.87891216832592	3.34054684119854e-07	4.93186188191493e-06	2.24408027035538e-06	3075	tags=29%, list=12%, signal=25%	CDC42EP3/DUSP10/PEA15/EHD4/LGALS1/PIEZO1/ANXA1/CRIP1/F5/S100A4/ABCC1/TAGLN2/IL10RA/GPR65/PHACTR2/ACTN4/CD74/SH3BGRL3/NIBAN1/RAPGEF1/ARHGDIA/MED15/MYO1F/CHST12/SETD7/EFHD2/RILPL2/ATP2B4/FAM53B/MPRIP/TSPAN17/MICAL2/YWHAH/HLA-DRB1/ATP2A2/EVI2B/AKIRIN2/SLC6A6/TBCB/CD2/AHNAK/AQP3/TSPAN5/SUSD6/IFFO2/CLIC1/KLRB1/CCNQ/ITGB1/AGFG2/DEGS1/SLC9A9/TGFBR3/CCR2/IQGAP1/DUSP5/CAPNS1
GSE22601_DOUBLE_POSITIVE_VS_CD8_SINGLE_POSITIVE_THYMOCYTE_UP	GSE22601_DOUBLE_POSITIVE_VS_CD8_SINGLE_POSITIVE_THYMOCYTE_UP	198	0.468744346544084	1.87835165018826	3.34054684119854e-07	4.93186188191493e-06	2.24408027035538e-06	3933	tags=35%, list=16%, signal=30%	HS3ST3B1/EHD3/NRROS/PPP1R3C/MFNG/GNG2/MFSD6/GIMAP4/IL15RA/S100A4/NXPE3/CD53/CCND2/S1PR4/STING1/NFKBIE/CD200/ORAI2/PDLIM1/UBASH3B/IL17RA/CMIP/SIDT2/RABAC1/TRIM56/DOCK2/IER3/LGALS3BP/GMFG/SUN2/ALKBH4/RETREG3/IL4R/TRIM21/ANKH/SLC2A3/SPNS1/PDE2A/DGKA/GZMH/POU6F1/SELL/PARP14/DYRK2/RCN1/STK17B/IRF9/RIPOR2/LIMD1/LIPA/UBE2H/TRIM25/RNF111/SELENOS/DEGS1/SLC9A9/PNRC1/TNFRSF9/FAM32A/ETV3/MAML1/SLAMF6/ZBP1/LP…
GSE8835_HEALTHY_VS_CLL_CD8_TCELL_DN	GSE8835_HEALTHY_VS_CLL_CD8_TCELL_DN	195	0.476137865316251	1.90838197817624	3.38460250812864e-07	4.97586706133536e-06	2.26410336858791e-06	3751	tags=34%, list=15%, signal=29%	SNCA/NCAM1/TGFBI/BAMBI/SLC15A3/COL4A1/TMEM130/ANTXR1/GBP4/COL3A1/MEF2D/CFP/CX3CL1/TNFAIP2/SMOX/HDAC9/SCARF1/PPBP/ZFP36L1/SRPX2/ATP9A/ZMIZ1/COL1A2/RNF125/QPCT/ANKRD37/ZC3H18/PLBD1/LIMD2/AOAH/PPP1R15A/SDF4/FKBP7/IL4R/RASGRP2/SLC2A3/VEGFA/MMP2/SLC27A4/FAM222B/MAP3K3/SRGAP1/NTAN1/AMMECR1L/CERS6/SERPINE1/GYS1/ARPP19/FYB1/THEM6/ATRNL1/ERGIC1/PTGES/FAM43A/DKK2/UNC5C/SNAP29/LMF1/ZNF264/CD300LF/CXCL6/TNIP…
GSE40274_GATA1_VS_FOXP3_AND_GATA1_TRANSDUCED_ACTIVATED_CD4_TCELL_UP	GSE40274_GATA1_VS_FOXP3_AND_GATA1_TRANSDUCED_ACTIVATED_CD4_TCELL_UP	198	0.468550442995959	1.87757464017783	3.39077968875891e-07	4.97586706133536e-06	2.26410336858791e-06	3538	tags=34%, list=14%, signal=29%	RFLNB/KIRREL1/SPN/IRF1/EMP3/RRAS/TRIB2/CRIP1/HID1/TAGLN2/ICAM2/ARRB1/RASA3/CNN2/NIPAL3/NACC2/FLI1/TMIE/NFIC/PACS1/CD47/CTSD/SMG9/ARHGAP1/CCPG1/PSMB9/ALOX5/PSEN2/APOC1/B4GALT7/SELPLG/MOB3A/MNT/PDE2A/FRMD8/MAFK/FAM210B/CALHM6/SLC39A7/ZNF347/MTSS1/STK17B/TAPBPL/GPR27/IFITM10/IFI35/LIMD1/TNFRSF14/MS4A6A/ARHGEF11/RPH3AL/NFATC2/NAAA/C3orf38/MACIR/TMX4/PACS2/ZNF212/WNT5B/SQOR/LATS2/ARMC7/SLC16A5/IFIT1/T…
GSE28726_NAIVE_CD4_TCELL_VS_NAIVE_NKTCELL_DN	GSE28726_NAIVE_CD4_TCELL_VS_NAIVE_NKTCELL_DN	199	0.473466969078688	1.8972391171828	3.62624689411091e-07	5.30542788832083e-06	2.41405909878223e-06	3281	tags=33%, list=13%, signal=29%	MXRA8/SDC3/RAB31/HHEX/MFGE8/ID1/TRIB2/GAB2/FGFR1/CFP/SLCO3A1/CA11/S1PR4/CTNNBIP1/MYO9B/MAP4K2/FOXO4/PLCD1/ITGB2/DGCR2/PCDH7/MATN2/PIAS3/SORBS3/CDC25B/TLE5/CCDC69/B3GALT4/LGALS3BP/NCKIPSD/ZFPL1/SIPA1/GADD45A/PIK3IP1/SMAGP/GPSM3/LITAF/PXDC1/RASGRP2/MAPK11/SLC2A3/DGKA/UBE2C/FADS3/CDC14A/IFITM1/RBM38/RGS9/MTSS1/PHLDA2/ARHGAP45/SETD1B/AREG/IFITM3/ARHGEF11/MAPRE3/CORO1A/CD300C/GDPD5/MYL2/DRD4/BTBD2/AXI…
GSE17721_LPS_VS_GARDIQUIMOD_12H_BMDC_UP	GSE17721_LPS_VS_GARDIQUIMOD_12H_BMDC_UP	195	0.475187287401431	1.90457201914202	3.77987790026906e-07	5.51364225452421e-06	2.50880014433238e-06	5129	tags=46%, list=21%, signal=37%	OAS1/NRROS/PLAT/HK2/POGLUT1/CCL5/KDR/SLCO3A1/TAGLN2/BCL3/GNG11/PODXL/RNASEL/CD180/TLR3/SAMHD1/IFI27L2/CD40/HK1/KEAP1/GYPC/PSENEN/CXCL9/APMAP/HHAT/TRIM21/GMPPB/TMEM214/GDI1/DGKA/IFIT2/DBNL/RAD23A/NMI/FABP4/RCC2/DAB2IP/LRRC8A/LSP1/TAPBPL/SP110/ACYP2/SELENOW/SERPINE1/HTATIP2/FPR3/TADA3/NOC2L/SREBF1/TRIM25/BUB1B/C3orf38/CDC37/TPX2/RPAP1/NLGN2/PNRC1/ACTR1A/TMEM63B/PTGER2/NUBP2/TMEM30A/TBC1D22A/BID/SH3…
GSE18893_TCONV_VS_TREG_2H_CULTURE_DN	GSE18893_TCONV_VS_TREG_2H_CULTURE_DN	197	0.467444590252104	1.87138466310078	3.85204740671811e-07	5.60214178075542e-06	2.54906892020372e-06	2866	tags=30%, list=12%, signal=27%	WFS1/ADGRE5/SEMA7A/OAS1/MYO1C/IRF1/RRAS/TAP1/PLP2/HLA-C/VIM/NRARP/PSMB10/SLC8B1/DTX3L/ADPRH/ICAM1/SERPINB9/PLAC8/TGFBR2/GBP2/TMIE/HLA-DMA/TBC1D2B/HIPK2/ITGB2/GZMB/GNA11/UBA7/PNPLA2/PSMB8/CD47/CSF1/CD40/ABR/CHST12/ARRDC4/PLCB3/FLT3LG/CRK/P2RX4/UBE2L6/INPP5A/PARP12/HIF1AN/AGPAT4/DYRK2/PDLIM4/LRRC8A/UBALD2/CLIC1/TAPBPL/CRTAP/IFITM3/HM13/MOSMO/ISG20/CYBA/EHD1/PCMT1
GSE30083_SP1_VS_SP4_THYMOCYTE_DN	GSE30083_SP1_VS_SP4_THYMOCYTE_DN	197	0.467331698635461	1.87093270869937	3.90240025524682e-07	5.64168962716988e-06	2.56706385680144e-06	2812	tags=29%, list=11%, signal=26%	RFLNB/HS3ST3B1/ADGRE5/SPN/CTSS/OAS1/AMIGO2/TAP1/S1PR1/INF2/NXPE3/KLF2/NT5E/S1PR4/RASA3/DTX3L/HVCN1/OAS2/TGFBR2/TMIE/ALS2CL/NIBAN1/CDIPT/FAM234A/UBASH3B/SRGAP2/ENDOD1/IL17RA/SGSH/DSE/IER5/B4GALT5/MYD88/IL2RB/PCED1B/ATP8A2/FAM78A/SELPLG/ANKH/IL21R/CTSW/CCDC102A/SLC66A3/EHBP1L1/AHNAK/CD44/PIGQ/NLRC5/IKBKE/IFITM10/RIPOR2/MS4A6A/IFIH1/TMEM175/IRF7/ADCY7/IGFBP4/SEMA4F
GSE32986_UNSTIM_VS_CURDLAN_LOWDOSE_STIM_DC_DN	GSE32986_UNSTIM_VS_CURDLAN_LOWDOSE_STIM_DC_DN	197	0.467151642429216	1.87021186513868	3.90240025524682e-07	5.64168962716988e-06	2.56706385680144e-06	4997	tags=44%, list=20%, signal=35%	SPN/DUSP10/F2R/SYT11/LGALS1/PYCARD/PLAT/S100A4/CCL5/TOP2A/ORAI2/ACTN4/FADS1/H2BC14/TBC1D2B/H3C7/ITGAL/F8/PIK3R3/SRGAP2/MYO1F/CSF1/YEATS2/H2BC11/MYD88/CYP1B1/RILPL2/TFE3/SIRT2/KPNA2/CAPN1/LY96/FADS2/VKORC1L1/ELOVL1/AKIRIN2/CD2/GLMP/TSPAN5/ABHD4/CLIC1/WSB2/LIMD1/SESN2/G6PD/SLC35A2/ACTA2/REEP3/SEC14L1/UBE2A/TLR6/H2BC8/CORO1C/ARHGEF12/MVD/CCR4/TASL/NCF4/ATP6V0D1/PDE1B/P2RX7/DCAF7/PPP2R5D/DHCR24/KDSR/…
GSE43955_TH0_VS_TGFB_IL6_TH17_ACT_CD4_TCELL_4H_DN	GSE43955_TH0_VS_TGFB_IL6_TH17_ACT_CD4_TCELL_4H_DN	198	0.46677654823805	1.87046629173513	3.99357477429597e-07	5.7564190237781e-06	2.61926766573258e-06	3860	tags=35%, list=16%, signal=30%	RAMP2/TAPBP/MYADM/UCP2/TAP1/CSF1R/AGRN/HCLS1/VIM/PLXNA3/ABCC1/LMNA/KIAA0930/COLGALT1/TLR7/STK10/GJA4/RSAD2/GNAI2/TWIST1/LCP1/CMPK2/BCL2A1/ITGA4/MATN2/LGALS8/MX2/CBX7/RUNX1T1/PSMB9/TP53INP2/ST3GAL1/TESK1/ITGAX/LIMD2/DYRK1B/TRIM21/CCL22/SEMA5B/REN/IFIT2/MAFK/SF3A2/PMP22/MX1/SUSD6/C1QB/TES/SNX21/IRF9/PTPRCAP/LIPA/GRAP2/SREBF1/IRF7/TRIM25/DAXX/ISG20/VPS37C/DAP/HPCAL1/SLC35E4/RNF123/PCBP1/NCF4/ZFP36L2…
GSE40273_XBP1_KO_VS_WT_TREG_DN	GSE40273_XBP1_KO_VS_WT_TREG_DN	195	0.47428176251936	1.90094263468929	4.12574436234144e-07	5.92938835791371e-06	2.69797162772584e-06	2887	tags=32%, list=12%, signal=28%	FSCN1/SEMA7A/EHD3/SPN/SYT11/FMNL3/CDON/PLCD3/MARVELD1/MPEG1/ADM/GIMAP4/GIMAP7/ABCA3/CD81/PLXNC1/LMNA/NT5E/ITM2C/ZNF362/GRK5/NDRG2/PLEC/PLA1A/MGAT4B/PKP1/CD180/BCL9L/PLXNB2/ITGA4/MYO1F/KCNK6/P2RY13/B4GALT5/PLD2/LIX1L/ANXA2/MICALL1/SEPTIN9/BASP1/PLBD1/CD86/S1PR3/ANKRD33B/AHNAK/VAT1/CD44/SP110/CKAP4/ZMAT3/HELZ2/NFATC2/REEP3/BAG2/NID1/ATP8B2/TMEM18/RTN4RL1/SEMA4F/LOXL3/DYRK3/MKI67
GSE7219_WT_VS_NIK_NFKB2_KO_LPS_AND_ANTI_CD40_STIM_DC_DN	GSE7219_WT_VS_NIK_NFKB2_KO_LPS_AND_ANTI_CD40_STIM_DC_DN	198	0.466310367077921	1.86859821128174	4.14427375839539e-07	5.93850051497127e-06	2.70211781274944e-06	3679	tags=37%, list=15%, signal=32%	BST2/PLEKHO1/TSPAN2/CD52/CTSS/RAB31/EVA1B/PYCARD/CD37/SLC43A3/GATA3/CMTM3/MS4A7/VEGFC/TNS2/IFI27/IL10RB/NOTCH1/CD48/INPP5K/MYLIP/CNN2/GBP2/HLA-DMA/SELENOM/DLGAP4/JUP/TMCC3/ITGA4/CTSD/GNGT2/HLA-E/SDC2/PSENEN/GPX7/LGALS3BP/GPR107/KCTD15/SOX4/LAYN/MAPK11/ECE1/ZNF524/POU6F1/ARHGEF25/S1PR3/SIL1/PARP12/LTC4S/ITPRIPL2/ITGB5/FAM222B/CHRNB1/FRZB/LSP1/SUSD6/GLIPR1/EHD1/PIK3R5/BMP4/IFNAR1/MLLT6/DAPK2/FAM174…
KAECH_NAIVE_VS_MEMORY_CD8_TCELL_DN	KAECH_NAIVE_VS_MEMORY_CD8_TCELL_DN	194	0.474459599896859	1.89978502705983	4.22462253538746e-07	6.03588298897587e-06	2.74642847955734e-06	3223	tags=37%, list=13%, signal=32%	ADGRE5/F2R/LGALS1/ANXA1/GATA3/GBP4/TNFRSF1B/S100A4/EMP1/CCL5/CRIP2/SLCO3A1/RECK/IL10RA/SHC1/CYB5R3/ITGB2/FGR/GZMB/CST7/HCFC1R1/MAP7D1/BCL2A1/HLA-A/ITGA4/PACS1/MYO1F/S100A11/CTSD/ATN1/H1-0/CAPN2/MX2/DENND5A/ANXA2/FGL2/EFHD2/LYSMD2/ITGAX/NUCB1/TSPAN31/UNC119/CCND3/CTSW/POU6F1/CCL4/VKORC1/LRRC8C/PRF1/TRAPPC1/AHNAK/CD44/TMED10/SF3A1/S100A10/CASP1/IFITM10/ZMAT3/DPP7/MDFIC/SYT9/PGLYRP1/ITGB1/RPAP1/S100…
GSE26030_UNSTIM_VS_RESTIM_TH1_DAY15_POST_POLARIZATION_UP	GSE26030_UNSTIM_VS_RESTIM_TH1_DAY15_POST_POLARIZATION_UP	196	0.474139660757606	1.89572900561137	4.34520584048092e-07	6.19001253065001e-06	2.81656001848348e-06	4247	tags=38%, list=17%, signal=32%	FCER1G/SPN/TGM2/THBD/LRP10/CHD3/PIEZO1/RRAS/PECAM1/COL4A2/TNFRSF1B/IL2RG/SLC29A1/NRARP/PDLIM7/CCND2/SH2D3C/TGFBR2/CYB5R3/HIP1/ITGAL/JUP/CDIPT/LIPE/CD47/SPATA13/B4GALT5/PDGFB/SLC44A2/FYN/SLC11A1/JPT1/SPRED1/NID2/RASSF5/MYO1G/HLA-DRB1/FRMD8/PILRA/LRRC8C/SPRED2/HLA-B/CST3/AGPAT4/VASP/RHOF/NUPR1/SLC39A13/CLIC1/APOBR/ZFAND3/PHLDA3/MCM5/PGLYRP1/ITGB1/DENND3/SMC4/MYO18A/ARAP1/SREBF2/HMGA1/RAB19/ARF6/ETS…
GSE3920_IFNA_VS_IFNB_TREATED_ENDOTHELIAL_CELL_DN	GSE3920_IFNA_VS_IFNB_TREATED_ENDOTHELIAL_CELL_DN	165	0.485830688079927	1.9054286614878	4.43539487411419e-07	6.28502547044657e-06	2.8597925072942e-06	3113	tags=33%, list=13%, signal=29%	MRGPRF/LRRC32/ADGRE5/PTGER4/APLP1/NKG7/MYO1D/SULF2/ITM2C/IL10RA/GRK5/PODXL/SYNJ2/GZMA/PVR/CYB5R3/NIBAN1/FGR/GZMB/RAPGEF1/FAM234A/SPATA13/TRIM8/SLAMF7/CRIM1/GPM6B/C1QTNF6/FYN/NOTCH2/ARHGAP25/EPAS1/ZBTB7A/ITGAX/CX3CR1/PCYT1B/THEMIS2/ZEB2/PLXDC2/CASP1/TRAF2/VSIG10L/TNFSF13B/TRAF3/MOSMO/DCLRE1C/GDPD5/TMBIM1/RNF111/SIGLEC5/CHST15/CMKLR1/GNPTAB/DAPK2/ITM2A
GSE19198_CTRL_VS_IL21_TREATED_TCELL_6H_UP	GSE19198_CTRL_VS_IL21_TREATED_TCELL_6H_UP	199	0.471484856502	1.88929655358123	4.43770271312319e-07	6.28502547044657e-06	2.8597925072942e-06	3927	tags=38%, list=16%, signal=32%	HLX/NRROS/CSF2RB/EHD4/INPP5D/PDLIM2/MPEG1/HCST/SULF2/TSPAN4/IL2RG/CDK6/SLCO3A1/CD48/STING1/IL10RA/TNFAIP2/FNBP1/GNAI2/OAS2/SECTM1/FLI1/RCSD1/TBC1D2B/JUP/NECAP2/RNF125/P2RY13/CCDC85B/LILRB2/EMB/LRRC25/IFITM2/SRM/SETD7/PLEK/GMFG/MCM6/SOGA1/XXYLT1/SELPLG/TUBA1A/RNF144B/WASF2/TBCB/JAML/CYTH4/CLIP2/PRSS23/MGRN1/NRP2/TUBB/ARHGAP45/IL18BP/TCF4/IFITM3/SCARB1/TRAF3/CORO1A/CHST15/EHD1/DAP/CBR3/FIGNL1/MLLT6…
GSE18281_PERIMEDULLARY_CORTICAL_REGION_VS_WHOLE_MEDULLA_THYMUS_UP	GSE18281_PERIMEDULLARY_CORTICAL_REGION_VS_WHOLE_MEDULLA_THYMUS_UP	194	0.473625009356611	1.89644324071504	4.57458733808648e-07	6.46011290178473e-06	2.9394602392098e-06	4933	tags=39%, list=20%, signal=31%	FSCN1/ZYX/ITGA3/KLK6/CD52/ADORA1/RAMP3/ARHGAP28/TCF7L1/INF2/HLA-C/NOTCH1/PODXL/RSAD2/ESYT1/DYNC1I1/SPON2/PTPRO/CELSR2/TMEM109/CTSD/LIMK2/SDC2/PIAS3/MYD88/ANKRD11/MCM6/TNFRSF11B/TSPAN14/INTS1/PPP2R2B/FHOD1/ZFHX3/ADGRE1/TBCB/ZNF589/JAG2/STARD5/TUBB/RGS4/VPS16/CARM1/PHLDA3/CTBP1/G6PD/FCGR2A/IDUA/CYP21A2/AAR2/DCTN1/DAPK2/ZNF609/UBTF/MICALL2/CLCN7/CNTNAP2/KPNA6/NAT10/CDCA4/NEIL3/VPS28/RXRA/PPM1G/CLSTN…
GSE29618_BCELL_VS_PDC_DAY7_FLU_VACCINE_DN	GSE29618_BCELL_VS_PDC_DAY7_FLU_VACCINE_DN	195	0.473278056359717	1.89691973526042	4.61983989407367e-07	6.48463078175263e-06	2.95061628778218e-06	3306	tags=36%, list=13%, signal=31%	FCER1G/ATP10A/CSF2RB/TGFBI/TYROBP/CD4/MYDGF/LILRB1/CBX6/MEF2D/NOTCH4/CDK2AP2/ITM2C/ST3GAL2/TLR7/GSN/ICAM1/ST6GALNAC4/HYOU1/PON2/GZMB/TNFRSF21/RRBP1/MAP1A/TMEM109/KIAA0513/CRIM1/GPM6B/AEBP1/GRN/MARCHF2/MAN2B1/SORT1/GAS6/ATP2B4/PTGDS/SOX4/DACH1/IL3RA/DUSP3/PIK3CG/DSTN/TPM2/DCK/CST3/CUEDC1/MYL12A/PMP22/ZNF589/TMED10/PTPRE/SERTAD2/RPS6KA4/CERS6/TCF4/MCC/MDFIC/NAGA/IRF7/GUCY1A1/CORO1C/CCR2/NECTIN1/SCT…
GSE360_HIGH_DOSE_B_MALAYI_VS_M_TUBERCULOSIS_MAC_UP	GSE360_HIGH_DOSE_B_MALAYI_VS_M_TUBERCULOSIS_MAC_UP	195	0.473035005088528	1.89594557483442	4.61983989407367e-07	6.48463078175263e-06	2.95061628778218e-06	3205	tags=38%, list=13%, signal=34%	ITGA3/FCN1/CD151/LST1/CD37/TMEM184B/KIAA0930/STK10/RASSF2/NTNG1/NDRG2/FXR2/PCDHB11/ADCY3/HLA-DMA/TBC1D2B/JUP/FGR/UBA7/PIK3R3/CCRL2/HLA-DMB/HLA-DQA1/PLEKHM2/PCDHA12/CDC25B/TBC1D9B/ARHGAP25/PATZ1/SUN2/FAM53B/VGLL4/CAMKK2/ITGAX/NUTF2/AOAH/RPS6KA2/PXDC1/VAMP2/USP5/NISCH/SMPD1/DUSP3/GFUS/ZBED1/HTR2B/STX5/MAN2B2/ITGB5/IFITM1/VAT1/TPD52L2/PUF60/MEF2C/BANF1/TXLNA/LILRA2/ERF/TADA3/TRAF3/LIPA/RPS6KB2/PI4K2…
GSE18791_CTRL_VS_NEWCASTLE_VIRUS_DC_14H_DN	GSE18791_CTRL_VS_NEWCASTLE_VIRUS_DC_14H_DN	185	0.470894941491345	1.87533516662901	4.63187912982331e-07	6.48463078175263e-06	2.95061628778218e-06	4342	tags=36%, list=17%, signal=30%	BCL6B/HS3ST3B1/CALHM4/ATP10A/IRF1/ISG15/OAS3/RARG/GBP4/FEZ1/IL15RA/GAL3ST2/PLA2G4C/ECSCR/BATF2/IDO1/PPP2R5B/GAS1/APOL6/CMPK2/TMCC3/IFIT3/SLAMF7/SYNPO2/MX2/HIVEP2/PLEKHA4/CXCL9/ZFPL1/KDM6B/TNF/PML/RBFOX2/NINJ1/SEMA6A/IFIT2/CLDN5/NCDN/PARP14/STARD5/PAG1/NLRC5/RNF144A/RIPOR2/ZNF444/IRF7/TRIM25/DYRK3/DUSP5/IRF1-AS1/SP140L/HES4/PRKAR1B/IFIT1/SAMD9/ZBP1/HERC6/CD38/DIPK1B/EXT1/AMOTL2/TNFRSF19/FGF11/IRAK…
GSE22140_HEALTHY_VS_ARTHRITIC_GERMFREE_MOUSE_CD4_TCELL_UP	GSE22140_HEALTHY_VS_ARTHRITIC_GERMFREE_MOUSE_CD4_TCELL_UP	193	0.465364694802335	1.86695692283942	4.74583990183051e-07	6.62513810937486e-06	3.01454948974666e-06	3757	tags=37%, list=15%, signal=31%	FSCN1/FCER1G/TGM2/C1R/SYT11/TAPBP/BTN3A1/VAMP5/IL2RG/CCL5/IDO1/PSMB10/GSN/CDC42EP2/GPR65/FOXO4/CSK/LYL1/ZFP36L1/DGCR2/MYO1F/HLA-DQA1/ZDHHC18/CD40/C2CD2/SART1/PSMB9/MGAT1/TWF2/FGL2/HLA-F/LGALS3BP/HLA-DQB1/DGKZ/TESK1/SCRN1/C2/MNT/PIK3CG/DOK1/ILK/C1QB/PDE6D/IKBKE/STAT6/STAT1/USP22/TNFRSF14/TADA3/HYAL2/MED12/KCTD17/PTPN18/CLIC2/IGFBP4/SH3BP1/CCR2/USP13/LAGE3/MR1/ARAP1/BRD3OS/RAB13/LEPROTL1/TBC1D22A/S…
GSE3982_CENT_MEMORY_CD4_TCELL_VS_NKCELL_DN	GSE3982_CENT_MEMORY_CD4_TCELL_VS_NKCELL_DN	192	0.471377046022381	1.88972750252372	4.7950191521071e-07	6.67466665973308e-06	3.03708581483836e-06	4982	tags=44%, list=20%, signal=35%	FCER1G/LYZ/NCAM1/F2R/SYT11/ENC1/APOL1/PECAM1/CSF1R/FEZ1/LYN/MNDA/CCL5/PDGFD/MEGF9/TLR7/GSN/MXRA7/GZMA/PLAC8/SECTM1/LPCAT1/ARSA/HLA-DPB1/ZNF804A/MAP1S/APOBEC3G/PTPN6/ADAMTS1/FAM189B/CALU/CD300A/MICALL1/C5AR1/LDB2/IFITM2/PALLD/PLEK/PIGT/CFD/WASF2/ZNF142/RHBDF2/SPRED2/CYTH4/SUSD6/PTPRE/KCTD5/USP22/HSPB3/PDE7B/CHST15/TGFBR3/ENPP4/TCTA/NKIRAS2/ZNF574/HTT/PIGO/FES/H2AC4/LAT2/ATP1A3/BTK/RFTN1/CD38/F2RL3…
GSE6259_DEC205_POS_DC_VS_BCELL_DN	GSE6259_DEC205_POS_DC_VS_BCELL_DN	165	0.485242026474671	1.90311992982039	4.86694279122079e-07	6.75548298542099e-06	3.07385860498155e-06	3500	tags=31%, list=14%, signal=27%	FSCN1/TGFBI/ISG15/SLC15A3/GBP4/IL15RA/POGLUT1/KDR/PSMB10/ICAM1/SERPINB9/OAS2/PLAC8/ZNFX1/GBP2/TSPO/GZMB/CSRP1/PSMB8/KEAP1/GRN/PSMB9/SLAMF8/CXCL9/LGALS3BP/IFI30/AOAH/LITAF/TRIM21/PML/USP5/IFIT2/SLC6A6/NMI/PARP14/GSDMD/RCC2/LRP8/POMT2/SELENOW/COPS7A/DCLRE1C/IRF7/DAXX/CYBA/PDE7B/TDRD7/IFIT1/SLC25A22/ARHGAP30/TNIP1
GSE25123_CTRL_VS_IL4_AND_ROSIGLITAZONE_STIM_MACROPHAGE_UP	GSE25123_CTRL_VS_IL4_AND_ROSIGLITAZONE_STIM_MACROPHAGE_UP	199	0.470898328591101	1.8869462656656	4.94486350061044e-07	6.82475211755639e-06	3.10537722745955e-06	4525	tags=39%, list=18%, signal=32%	CD37/ELF4/AGRN/PPP1R18/HLA-C/TP53/KLHL42/ATP13A2/RASSF2/NDRG2/GNA11/ST6GAL1/IFI27L2/PEAK1/DENND5A/RBMS2/PBX2/LYSMD2/SLC35C1/PIK3IP1/CTXN1/FLT3LG/MYO1G/E2F4/RTP4/STK35/GFOD2/ZDHHC5/RCC2/CHRNB1/ARHGDIB/GRB2/STARD5/NCSTN/NLRC5/SETD1B/IRF9/B4GALNT1/PPP4C/HM13/ARL4C/RNF167/TLE1/LMNB1/SLC9A9/SH3BP1/LSM2/SPINT2/CCDC43/SIGMAR1/IFNGR2/TNFSF10/RAB19/LEPROTL1/TMEM38A/PFN1/TMEM248/LAMC1/RAB5C/STK25/VANGL2/NO…
GSE2770_TGFB_AND_IL4_VS_IL12_TREATED_ACT_CD4_TCELL_6H_UP	GSE2770_TGFB_AND_IL4_VS_IL12_TREATED_ACT_CD4_TCELL_6H_UP	200	0.463005797916187	1.85548678448071	4.94486350061044e-07	6.82475211755639e-06	3.10537722745955e-06	4177	tags=40%, list=17%, signal=33%	ECM1/KIAA0040/CTSS/PLD3/PEA15/F2R/LRP10/TAPBP/PTGER4/EGR3/SYNPO/TRIB2/GIMAP4/SULF2/MYH9/LCP2/KLF2/INPP5K/ARSA/PLEKHG2/LGALS8/IFI27L2/SIDT2/PEAK1/PJA1/ACTN1/MARCKSL1/MAN2B1/WIPF1/IKZF1/ALPK3/SUN2/GPSM3/C19orf38/TUBA1A/TRIM21/CTSW/RTP4/MSN/STX5/ZDHHC5/PARP14/RGS10/PAG1/CDKN2D/ARHGAP45/DOK2/IFI35/TATDN2/TRIM25/PTPN18/PLCG1/ZNRF1/ACTR1A/HPCAL1/IQGAP1/KLF7/AP3D1/GIT2/ZNF260/CLEC16A/SNRK/LRP3/PARP9/ARH…
GSE17721_LPS_VS_POLYIC_16H_BMDC_DN	GSE17721_LPS_VS_POLYIC_16H_BMDC_DN	199	0.47058604154884	1.88569489390988	5.14772795225275e-07	7.08466965632074e-06	3.22364408785141e-06	3522	tags=35%, list=14%, signal=30%	PLEKHO1/HDAC5/NRROS/EFNB2/ENC1/LGALS1/FAM89A/SLC43A3/KDR/MANSC1/SEZ6L2/RSAD2/OMD/C15orf39/OAS2/ZNF385A/PTGS1/CTDSP1/SYNGR2/NCK2/IFIT3/LRP1/S100A11/GLIPR2/RIN2/SLC44A2/RBMS2/IL2RB/C8orf33/CENPB/CD86/CHMP1A/TSPAN13/CDH11/TANGO2/SOX4/PLEKHO2/YWHAH/GMPPB/IP6K1/IL21R/CCL4/TRIOBP/PPFIA4/PARP12/LTC4S/ATP13A1/BLOC1S3/FAM53C/TSPAN5/MTA1/HELZ2/TRIM25/PGLYRP1/TPX2/SEMA4F/SERTAD1/NLGN2/STAP2/NFE2L1/BRD2/NR3C…
GSE17721_LPS_VS_CPG_12H_BMDC_UP	GSE17721_LPS_VS_CPG_12H_BMDC_UP	198	0.464142243945548	1.85991011148165	5.19966310054021e-07	7.13598834530476e-06	3.24699495618612e-06	4167	tags=34%, list=17%, signal=29%	TIMP1/CPNE2/NECTIN2/TBXA2R/PLAT/IL15RA/BATF2/SLCO3A1/STING1/SERPINB9/PLAC8/SGTB/TGFBR2/CXCL10/ABCA2/IFIT3/ITGA4/TLR3/SYN1/SAMHD1/CSF1/KEAP1/GYPC/DENND5A/C8orf33/CXCL9/CD86/SEC24D/TRIM21/PML/ECE1/PDIA5/IL21R/IFIT2/FAM20B/LRRC8C/BRD4/DOK1/SF3A1/SIX1/TAPBPL/SP110/ACYP2/TCF4/LAPTM4B/HELZ2/FAAP20/SERPINE1/COPS7A/HOXA11/RB1/TPX2/TMEM63B/ZNF574/TNFSF10/LZTR1/ARF5/TMEM30A/DOLK/OGFR/ALDH1A2/H6PD/TAOK1/GRI…
GSE21360_TERTIARY_VS_QUATERNARY_MEMORY_CD8_TCELL_DN	GSE21360_TERTIARY_VS_QUATERNARY_MEMORY_CD8_TCELL_DN	174	0.486040003548621	1.92143943578761	5.2524310773392e-07	7.18815848561702e-06	3.27073324922423e-06	4252	tags=40%, list=17%, signal=33%	FSCN1/LST1/CYBB/EVA1B/FLNA/FAM114A1/ANTXR1/CMTM3/TNFRSF1B/IL2RG/HEG1/NXPE3/RALGDS/CX3CL1/RELB/LCP2/SLCO3A1/TMEM26/RTN2/CDC42EP2/ETS1/ICAM1/CMPK2/ME1/CST7/ITGA4/CD36/SLAMF7/VCAN/MRAS/CD40/ARHGAP31/MMP14/IFITM2/MARCKSL1/FGL2/RILPL2/RAPGEF5/FAM102B/TPM4/MLKL/STK40/TES/C3/STAT1/PTTG1IP/PDE7B/PIK3R5/PROCR/KLF7/CBLN1/S100A9/LCN2/CLEC12A/KCNA3/VTI1A/SLAMF6/USP18/TLR2/SDC4/INHBA/SQSTM1/MRPL54/TLR1/MAPKAP…
GSE40666_WT_VS_STAT4_KO_CD8_TCELL_WITH_IFNA_STIM_90MIN_DN	GSE40666_WT_VS_STAT4_KO_CD8_TCELL_WITH_IFNA_STIM_90MIN_DN	195	0.471953509222042	1.89161089076198	5.31303495683872e-07	7.21066170884388e-06	3.28097259502748e-06	4677	tags=41%, list=19%, signal=33%	ENG/OAS1/F2R/LGALS1/APLP1/NKG7/VAMP5/KCTD12/TSPAN4/TRPV2/SLC29A1/TLR7/OAS2/PLAC8/CD99/TMEM39B/CST7/OSBPL5/DGCR2/SH3BGRL2/CCRL2/ENDOD1/FAM174B/CD40/FGD5/CRELD2/SRM/EMID1/DNAJC18/CX3CR1/TRPM4/LITAF/PXDC1/RASSF5/PLK3/RNF145/UNC119/PRKCH/CTSW/PARP12/RHOD/S100A10/RNF144A/ACYP2/CRTAP/SCARB1/MCM5/NAGA/SALL2/GNPTAB/RAB32/TDRD7/C1orf122/CEP41/FES/SSBP3/HIVEP3/KLHL25/BID/ZNF629/CD38/FLOT1/AHR/IL1R1/DCTD/CO…
GSE11057_CD4_EFF_MEM_VS_PBMC_DN	GSE11057_CD4_EFF_MEM_VS_PBMC_DN	192	0.470881701875697	1.88774169208788	5.28826556310055e-07	7.21066170884388e-06	3.28097259502748e-06	3860	tags=37%, list=16%, signal=31%	LYZ/PEA15/SLC15A3/DYSF/ZNF185/SPARC/RAB3D/MS4A7/PLXNC1/BMP6/HDAC9/C15orf39/OAZ2/HVCN1/ZNF385A/SIGLEC9/PTGS1/PDLIM1/CD74/CD180/JUP/PLXNB2/ADGRE2/HLA-DMB/SPI1/GNGT2/KIAA0513/UNC93B1/ADA2/HLA-DOA/SAMD4A/NOTCH2/SORT1/CTSZ/PLEK/RNASE6/ITGAX/CFD/AOAH/SPRED1/RNASE2/SLFN12/YWHAG/NFAM1/PLXDC2/CDK2AP1/GAS7/PTPRE/NAPSB/LILRB3/TCF4/CD300C/NAGK/DAPP1/FMNL2/RGS18/SIGLEC5/TNFRSF8/CORO1C/SYT17/SNN/IFNGR2/GSTP1/C…
GSE16450_IMMATURE_VS_MATURE_NEURON_CELL_LINE_12H_IFNA_STIM_UP	GSE16450_IMMATURE_VS_MATURE_NEURON_CELL_LINE_12H_IFNA_STIM_UP	197	0.464710420769735	1.86043858961459	5.31327494555614e-07	7.21066170884388e-06	3.28097259502748e-06	4314	tags=39%, list=17%, signal=32%	ECM1/MXRA8/ADGRE5/CDC42EP3/KIAA0040/C3orf70/CYBB/SPOCK2/EVA1B/GIMAP4/HCST/S100A4/CCL5/ARRB1/ITM2C/TMEM154/STK10/ITGB8/HVCN1/MYLIP/TP53I11/ZFP36L1/PLEKHG2/ARHGAP20/SH3BGRL2/MYO1F/IL1RAP/CRIM1/ASAP1/ANXA2/ARHGEF10/GMFG/TSPAN13/BICRA/RASGRP2/RAPGEF5/EVI2B/SLC14A1/PAQR7/SWAP70/PRR14/MAP3K3/GSDMD/PITPNM1/PTPRE/RIPOR2/SCG5/IRF7/PTPN18/PGLYRP1/DAXX/CHST10/TECPR1/GUCY1A1/SLC9A9/RGL2/S100A6/VRK3/TTC28/PHF…
GSE5542_UNTREATED_VS_IFNA_TREATED_EPITHELIAL_CELLS_6H_UP	GSE5542_UNTREATED_VS_IFNA_TREATED_EPITHELIAL_CELLS_6H_UP	196	0.471855837082475	1.88659770708694	5.4015855394527e-07	7.30729437207022e-06	3.32494208529511e-06	3021	tags=32%, list=12%, signal=28%	HBB/TGFB1/DUSP10/F2R/SYT11/PIEZO1/NFATC1/GATA3/GBP4/F5/APOBEC3F/SH2B3/RHOJ/MYO9B/SHKBP1/ORAI2/PHACTR2/ACTN4/SH3BGRL3/HIP1/NIBAN1/CD99/CST7/TLN1/MYO1F/CMIP/ATN1/CRIM1/ANXA2/IL2RB/FYN/IGSF9B/EFHD2/DKK3/ATP2B4/THSD1/CAPN1/LRIG1/RUBCN/ZEB2/RHBDF2/CDC14A/AHNAK/PHF12/CHST11/MEF2C/SUSD6/LRP8/CLIC1/CGAS/FAM50A/NFATC2/LUZP1/SEC14L1/TLR6/PI4K2A/ITGB1/TGFBR3/SMC4/SLC37A1/IQGAP1/GNB1
GSE17721_12H_VS_24H_LPS_BMDC_UP	GSE17721_12H_VS_24H_LPS_BMDC_UP	197	0.464475137900725	1.85949664962482	5.4144771517187e-07	7.30729437207022e-06	3.32494208529511e-06	2949	tags=31%, list=12%, signal=28%	ZYX/ITGA3/KLK6/NRROS/EHD4/PRKG2/IRF1/ISG15/CMTM3/KDR/CFP/FN1/MAP3K11/TNFAIP2/NIBAN2/OAS2/PLEC/ARHGEF2/ITGAV/HDAC7/FGR/IFIT3/ITGA4/S100A11/IER5/PTPRC/CAPN2/MYD88/ANXA2/GRK6/LRRC4/PLEK/RFFL/CAMKK2/RPS6KA2/USB1/CCL22/YWHAH/ECE1/KIF1C/IL21R/PARP12/NAB2/FLII/PLXDC2/RCN1/IFFO2/ARID1A/TMEM132A/NEK7/TMOD3/BATF3/PCSK7/EEF2K/REEP3/MDFIC/TLR6/DAXX/FCGR3A/VPS37C/SMC4
GSE6259_33D1_POS_VS_DEC205_POS_FLT3L_INDUCED_SPLENIC_DC_DN	GSE6259_33D1_POS_VS_DEC205_POS_FLT3L_INDUCED_SPLENIC_DC_DN	175	0.479770113349217	1.89638412584796	5.74735470788901e-07	7.73511384995449e-06	3.51960715754994e-06	5035	tags=45%, list=20%, signal=36%	ADGRE5/TGFBI/BAMBI/HHEX/LARGE1/PTGER4/CHD3/DAG1/INPP5D/SULF2/NCOR2/SLC29A1/ATP13A2/TMEM26/RASA3/GPR65/FADS1/RNASEL/PLXNB2/CASTOR2/FAM189B/SIDT2/CD93/KATNB1/PLD2/ETV5/CALHM2/PLXNA2/ARHGAP25/MPRIP/MICAL2/CLIC5/UBQLN2/ELMO2/SLC29A3/HEBP1/P2RX4/PRKCH/SLC35C2/ABHD4/CFAP251/NEK7/STAT1/NFATC2/TLR6/ECT2/CALCOCO1/MYO1B/BTBD2/SCARB2/HAUS6/P3H3/PLEKHM1/LAT2/PRCP/NUAK1/TMEM141/GALC/NDRG3/ABHD12/ARHGAP9/FRMD4…
GSE19198_1H_VS_24H_IL21_TREATED_TCELL_DN	GSE19198_1H_VS_24H_IL21_TREATED_TCELL_DN	197	0.462623100924298	1.85208213747631	5.9204889521992e-07	7.94617690774505e-06	3.61564440577977e-06	2604	tags=32%, list=10%, signal=29%	SEMA7A/NRROS/CSF2RB/PEA15/HBEGF/PPP1R14A/ARAP3/IL2RG/CBX6/CCL5/TUBB6/CD48/MYOF/ADAM12/FCHSD2/NIBAN2/OAS2/LILRA1/PTGS1/PLCD1/ITGAL/ME1/ZBTB46/UBA7/NCF2/LPCAT4/SLAMF7/EMB/CD40/CYP1B1/YIF1B/PLBD1/CD86/SLC27A3/PLEK/VILL/HYAL3/MICAL2/LITAF/SOX4/TUBA1A/SLC29A3/BRPF1/SIL1/MID1IP1/NFAM1/JAML/HLA-B/G6PC3/CYTH4/CD44/VSIR/TIMP3/ITGAM/PTPRE/CCDC115/CR1/ANXA11/TNFSF13B/IFIH1/C1orf115/HTATIP2/TRAF3/MSC
GSE4748_CTRL_VS_LPS_STIM_DC_3H_UP	GSE4748_CTRL_VS_LPS_STIM_DC_3H_UP	199	0.468083778777584	1.87566802588922	6.26898186984753e-07	8.39079111810361e-06	3.81795136434323e-06	3457	tags=34%, list=14%, signal=30%	KLK6/UNC5B/NCAM1/CD248/ENC1/DPYSL3/HBEGF/ELK3/TEAD3/SYNPO/TRIB2/CCN2/COL3A1/MLXIP/EMP1/FSTL1/RHOJ/PGF/POLR2A/ITGAV/GAS1/ANGPTL4/RAPGEF1/ANTXR2/IFIT3/C1QTNF1/ADAMTS1/RIN2/ARHGEF10/POSTN/CYP1B1/DKK3/CDH11/UBQLN2/SPRED1/SLC16A3/WASF2/SLC14A1/RTP4/NAB2/SPRED2/MAGEE1/RBM10/AHNAK/STX5/ANGPTL2/MX1/TIMP3/PRSS23/TSPAN5/SUFU/AKAP12/IFI35/KCTD11/SESN2/SERPINE1/NPR3/SLC25A37/NID1/IL13RA2/IQGAP1/KLHL22/ARL2BP…
GSE32164_ALTERNATIVELY_ACT_M2_VS_CMYC_INHIBITED_MACROPHAGE_UP	GSE32164_ALTERNATIVELY_ACT_M2_VS_CMYC_INHIBITED_MACROPHAGE_UP	198	0.461594506049515	1.8497008199637	6.31023893231909e-07	8.41990643404712e-06	3.83119932376269e-06	3422	tags=35%, list=14%, signal=30%	HBA2/HBB/RFLNB/CD4/ANXA1/VAMP5/KCTD12/TAP1/MPEG1/GIMAP4/CSF1R/CCL5/RELB/S1PR4/ITM2C/INPP5K/ICAM1/POLR2A/ITGB2/TPGS2/RAC2/NCK2/ANTXR2/CHPF/TOR1B/FICD/HLA-DMB/CTSD/HLA-DQA1/RIN2/RABAC1/MYD88/BCL7B/PLBD1/MAN2B1/WIPF1/MPRIP/RASSF5/SPNS1/HLA-DRB1/CORO1B/VKORC1/DBNL/PRF1/CD2/HLA-B/ORMDL3/CSNK1G2/CASP1/LTB/VPS16/IFITM10/DOK2/PPP4C/CYBA/ITGB1/RPAP1/TCF25/CCR2/INPPL1/AP3D1/IGHM/CAMK2B/SIT1/OGFR/CIC/LMO2/C…
GSE12392_WT_VS_IFNAR_KO_CD8A_NEG_SPLEEN_DC_UP	GSE12392_WT_VS_IFNAR_KO_CD8A_NEG_SPLEEN_DC_UP	197	0.461878410370395	1.84910081624511	6.32529916843441e-07	8.41990643404712e-06	3.83119932376269e-06	4639	tags=41%, list=19%, signal=34%	CDC42EP3/SPN/OAS1/ESAM/PLXND1/NHSL2/RARG/PECAM1/CARD6/SULF2/NXPE3/SLC29A1/HCK/TOX2/STING1/CDC42EP2/MYO9B/SIGLEC10/NFKBIE/PLEKHG2/SYNGR2/IFIT3/LRP1/CCRL2/PTPN6/ITGA4/CTSD/CD300A/ARRB2/DENND5A/IFITM2/BASP1/LYSMD2/IKZF1/MYO1E/IFI30/AP3M2/MAN2A2/CTC1/DGKA/PILRA/IL21R/SWAP70/RHOF/STARD5/LRP8/RPS6KA4/CASP1/TCF4/PPP1R3B/IGLC7/PNKP/EEF2K/PURG/CYFIP1/DAPP1/PRKCB/RNF111/PEX16/CLEC7A/GPRC5B/REM1/SASH1/KLHL2…
GSE1432_6H_VS_24H_IFNG_MICROGLIA_UP	GSE1432_6H_VS_24H_IFNG_MICROGLIA_UP	196	0.47000869764355	1.87921238140846	6.41120061848991e-07	8.51099984013156e-06	3.87264835868055e-06	5009	tags=43%, list=20%, signal=35%	SNCA/KIAA0040/SULF1/LARGE1/NECTIN2/LGALS1/EMP3/FLNA/SPARC/HEG1/SH2B3/ITGB3/LMNA/PODXL/RSAD2/RAMP1/PPP2R5B/CDIPT/PLEKHM2/SDC2/HK1/ANXA2/SCD/RHOG/CYP1B1/DSC2/MAP3K6/HRAS/CD14/USB1/IL4R/P2RX4/STAB1/IL3RA/PDE2A/MMP2/SWAP70/RAD23A/MX1/NRP2/CLIC1/APOBR/S100A10/RNF24/MARK2/FCGR2A/PTDSS2/FBXO31/TRIM25/VEZF1/DYRK3/ACTR1A/COX7A1/TMEM185B/IQGAP1/TDRD7/S100A9/GPNMB/SPTBN1/RAB5B/DVL3/CD9/ARMC9/FLOT1/BCAP29/SE…
GSE38681_WT_VS_LYL1_KO_LYMPHOID_PRIMED_MULTIPOTENT_PROGENITOR_UP	GSE38681_WT_VS_LYL1_KO_LYMPHOID_PRIMED_MULTIPOTENT_PROGENITOR_UP	196	0.469646748274299	1.87776521726118	6.61312408790654e-07	8.75231324655935e-06	3.98245002533359e-06	5826	tags=43%, list=23%, signal=33%	RFLNB/BGN/HDAC5/SPOCK2/RAMP3/MXD4/FAM167B/DAG1/PIP5K1C/C15orf39/PRX/RAB11B/CHPF/ASB6/CDC42SE1/FRAT2/PJA1/CYB561D2/PYCR2/B3GALT4/LRRC59/HRAS/ALKBH4/SOX4/PTBP1/IL21R/PIAS4/NAB2/MAGEE1/CDPF1/ADRM1/GTPBP1/TOR4A/MED22/GABRR1/RANBP3/CD2BP2/ZNF574/VPS37B/A4GALT/AXIN1/SIGMAR1/PIGO/FNDC10/TMEM38A/VPS18/GDE1/EMD/TNIP1/KLF3/YAP1/MAEA/TNNT2/ZFP36L2/AMPH/UBALD1/MOGS/CTDSP2/ABL1/YPEL3/TUBB2A/SEC24C/CDCA4/SMARC…
GSE13522_CTRL_VS_T_CRUZI_Y_STRAIN_INF_SKIN_IFNAR_KO_DN	GSE13522_CTRL_VS_T_CRUZI_Y_STRAIN_INF_SKIN_IFNAR_KO_DN	197	0.461621199263523	1.84807108795085	6.62890720028818e-07	8.75231324655935e-06	3.98245002533359e-06	4327	tags=40%, list=17%, signal=33%	AXL/TGM2/TRAM2/FMNL3/ELK3/SYNPO/CMTM3/S100A4/RALGDS/CDK6/CD81/SHE/RECK/STING1/ST3GAL2/BMP7/SPRY1/ICAM1/OAZ2/CD200/CD79B/ITIH5/CST7/ARHGAP20/SH3BGRL2/ENDOD1/KCNK6/PLPP1/MX2/DENND5A/CD99L2/LIX1L/COMT/PBX2/ETV5/STX11/LYSMD2/MCM6/PLCB3/CMTM7/LZTS2/PEAR1/LITAF/UBE2L6/TSPAN31/UNC119/CUEDC1/ANGPTL2/ABHD4/TOR4A/CYFIP1/CERK/MDFIC/NAGA/DAPP1/TMBIM1/C16orf74/GNA12/ERGIC1/DUSP5/PTGER2/HIVEP3/TNIP1/NCF4/BID/A…
GSE21927_SPLEEN_C57BL6_VS_4T1_TUMOR_BALBC_MONOCYTES_DN	GSE21927_SPLEEN_C57BL6_VS_4T1_TUMOR_BALBC_MONOCYTES_DN	195	0.469478137788432	1.88168949072786	6.70332558410188e-07	8.81698823451007e-06	4.01187823478485e-06	3830	tags=36%, list=15%, signal=31%	BST2/OAS1/EHD4/APOL1/ISG15/OAS3/LY6E/DAG1/IFI6/FCHSD2/RSAD2/OAS2/APOL6/UBA7/PSMB8/IFIT3/DRAP1/NR1H2/CCDC85B/HLA-E/YEATS2/MX2/MYD88/IFITM2/LGALS3BP/TRIM21/GNG5/PML/UBE2L6/PRKD2/ECE1/TMSB10/IFIT2/GBP1/RTP4/PARP12/P3H2/FKBP11/MID1IP1/NMI/TRIM62/IFITM1/MYL12A/GSDMD/MX1/RBCK1/GTPBP1/PDE6D/SP110/MICB/IRF9/IFI35/IFITM3/IFIH1/IRF7/RNF25/ISG20/TRIM5/SLC37A1/TDRD7/BTBD2/PARP11/KCNA3/IFIT1/SAMD9/ZBP1/HERC6/…
GSE5503_LIVER_DC_VS_PLN_DC_ACTIVATED_ALLOGENIC_TCELL_UP	GSE5503_LIVER_DC_VS_PLN_DC_ACTIVATED_ALLOGENIC_TCELL_UP	196	0.46930915427479	1.87641543197647	6.71408586823325e-07	8.81698823451007e-06	4.01187823478485e-06	3567	tags=34%, list=14%, signal=30%	FLT4/NRROS/BAMBI/F2R/ESAM/PRAF2/GNG2/TIE1/PDLIM2/FGFR1/TBXAS1/BATF2/ICAM2/ADGRL4/CSDC2/NFIC/ABCA2/CAVIN3/TLN1/SPI1/SGSH/CTSD/FAM184B/RABAC1/HSPA12B/FGD5/PLD2/COMT/NRM/MAP1LC3A/PSENEN/KDM6B/MYCT1/SMAGP/LZTS2/TMEM222/FADS2/PML/CNPY3/PLK3/GDI1/EHMT2/RHBDD2/CHERP/CCND3/ZFHX3/TRIM47/GTPBP1/JAG2/PHLDA2/SYT1/CARM1/HMG20B/SELENOW/ZNF414/DAPP1/ISG20/FYB1/LTBR/BRD2/MBD6/NFE2/ARMC7/POLE3/MSI2/PRR36/DTNA
GSE15930_NAIVE_VS_48H_IN_VITRO_STIM_IL12_CD8_TCELL_UP	GSE15930_NAIVE_VS_48H_IN_VITRO_STIM_IL12_CD8_TCELL_UP	194	0.468957649598283	1.87775465229423	6.88323221719236e-07	9.01481380703257e-06	4.10189220413331e-06	4336	tags=42%, list=17%, signal=35%	SDC3/LMX1B/EFNB2/PEA15/GJA3/ADORA1/DPYSL3/MFGE8/ELF4/LTBP1/IFI27/ITGB3/KLF2/SLCO3A1/RECK/QSOX1/INPP5K/BMP6/GZMA/ADGRL1/ABCG1/CD79B/HIPK2/CMPK2/ABCA2/TNNC2/GNA11/OSBPL5/ATP9A/TBC1D20/RAB33B/IL27RA/HLA-DOA/PBX2/MAP1LC3A/CANT1/ST3GAL1/CD14/SOX4/FLT3LG/SLC4A2/IP6K1/FRMD8/CACNA1C/SLC27A1/PCDHA10/VIPR1/IRF9/NMUR1/LAPTM4B/IFIH1/RFXANK/DVL1/HOXA11/LIPA/PI4K2A/FBXW4/EPHB2/FRAT1/PHRF1/P3H3/COL6A2/CAMK2B/PH…
GSE3982_DC_VS_TH2_UP	GSE3982_DC_VS_TH2_UP	198	0.460870657119898	1.84680021360661	7.2188951750156e-07	9.42907702216515e-06	4.29038894837953e-06	3697	tags=38%, list=15%, signal=33%	MRC2/ENG/SMAD6/TGFBI/THBD/LRP10/ENC1/SLC15A3/PLXND1/ANXA1/ADM/SPARC/SLC48A1/IFNAR2/SLCO3A1/RTN2/NFKBIE/DTX4/PTGS1/H2BC21/LYL1/JUP/TNFRSF21/CD36/ADCK2/HLA-DQA1/ASPHD1/MRAS/LILRA5/MX2/SST/C5AR1/PLXNA1/SLAMF8/BASP1/MAN2B1/SORT1/CTSZ/DSC2/PPP1R15A/LITAF/CCL22/PILRA/CST3/PDLIM4/PITPNA/MAP1LC3B/DUSP22/HECTD3/LILRA2/C1orf115/SCARB1/TRAF3/TLE1/GASK1B/PGLYRP1/TMBIM1/CHST15/DAP/ZNF768/CLCN7/CLEC11A/PLEKHM1…
GSE1791_CTRL_VS_NEUROMEDINU_IN_T_CELL_LINE_12H_DN	GSE1791_CTRL_VS_NEUROMEDINU_IN_T_CELL_LINE_12H_DN	178	0.477682653948845	1.89475065330135	7.29282933425495e-07	9.45950764930241e-06	4.30423539655839e-06	2602	tags=29%, list=10%, signal=26%	PLEKHO1/GNAO1/PCDH17/APOL1/GIMAP8/FAM219A/PLAT/APOBEC3C/BTN3A1/ELF4/CBX6/ABI3/RAB6B/SECTM1/PTP4A3/HLA-DPB1/ZNFX1/MMRN2/HYOU1/SLITRK2/DUSP8/CAVIN3/PSMB8/BAK1/HLA-A/CCN4/ARHGEF26-AS1/KEAP1/TRIM56/PSMB9/IGFL1/WARS1/SPRYD3/TNF/RBFOX2/TMEM214/HLA-DRB1/GBP1/PCDHGB5/BACE1/CALHM6/GSDMD/RBCK1/NLRC5/ARHGAP45/RNFT2/IL18BP/RNF24/STAT1/CLDN4/HSH2D
GSE21774_CD62L_POS_CD56_BRIGHT_VS_CD62L_NEG_CD56_DIM_NK_CELL_UP	GSE21774_CD62L_POS_CD56_BRIGHT_VS_CD62L_NEG_CD56_DIM_NK_CELL_UP	196	0.468785084443294	1.87432006965444	7.31985710957925e-07	9.45950764930241e-06	4.30423539655839e-06	3615	tags=39%, list=15%, signal=33%	APLNR/CD52/TRAM2/ATP10A/CDH5/TIMP1/CYBB/INMT/TYROBP/ENC1/FAM167B/PRAF2/CSF1R/CCN2/MS4A7/ADGRA2/TUBB6/HCK/KIAA0930/SLC8B1/STING1/TLR7/SIGLEC10/PLAC8/SHISA2/RAPH1/TIGAR/S100A11/SPI1/ANXA2/MARCKSL1/CD86/NCKIPSD/CD14/TNF/SELPLG/THEMIS2/S1PR3/SELL/BACE1/LY86/VSIR/POU2F2/ARHGDIB/SRGAP1/STARD5/APOBR/C3/TNFSF13B/TCF4/B4GALNT1/LAPTM4B/G6PD/ARL4C/LUZP1/FBXW4/ARHGEF37/TNFAIP8L1/ATRNL1/SPTAN1/CCR2/IGHM/PTGER…
GSE17721_POLYIC_VS_CPG_8H_BMDC_UP	GSE17721_POLYIC_VS_CPG_8H_BMDC_UP	198	0.460126756534485	1.84381925628416	7.31985710957925e-07	9.45950764930241e-06	4.30423539655839e-06	4712	tags=36%, list=19%, signal=30%	RIPOR1/ATP10A/BOC/MYBPH/MXD4/TAPBP/INPP5D/ATP13A2/BATF2/PLK2/PIP5K1C/GZMA/ABCG1/TMCO3/PLXNB2/NECAP2/NIPAL2/PCDH7/ENDOD1/CDC42SE1/CD300A/PGAP6/ARHGAP31/RBMS2/C5AR1/FYN/UPF1/VGLL4/RNH1/DGKA/EVI2B/CCL4/PRR14/LY86/HLA-B/BRD4/RCC2/SUSD6/B3GNT8/RABEPK/ANXA11/AKAP12/HM13/BUB1B/TPX2/CHST15/LOXL3/SERTAD1/SMIM14/IQGAP1/VPS72/RBMS1/TNFSF10/GP1BA/RAB13/HACD4/RMDN3/PRCP/KLF3/DNAJC15/WBP1L/EMC8/APAF1/LCE3B/TPR…
GSE42021_CD24HI_VS_CD24LOW_TCONV_THYMUS_UP	GSE42021_CD24HI_VS_CD24LOW_TCONV_THYMUS_UP	198	0.460092934656597	1.84368372530526	7.31985710957925e-07	9.45950764930241e-06	4.30423539655839e-06	4063	tags=36%, list=16%, signal=30%	MTSS2/CORO2B/OLFML2A/CAVIN1/FAM114A1/UCP2/PDLIM2/SERINC5/PDGFD/KANK2/MEGF9/RTN2/MXRA7/SH2D3C/ESYT1/CST6/PLOD3/TMCO3/GAS2L1/MGAT4B/CSK/CREB3L2/CAP2/CAPN2/SCD/PLXNA1/ATP6V0C/FAM168B/PALLD/SMAGP/TUBA1A/KIF1C/INPP5A/PRKCH/CCND3/CTDSPL/EML1/FLII/AQP3/RHOD/PRSS23/JAG2/USP22/PLCB2/MAPK1IP1L/CERK/ARPP19/SIRPG/PLCE1/NT5DC2/CHST15/ANXA6/HPCAL1/USP13/GNB1/ASB1/FZD2/SIT1/SMTN/CLEC16A/NF2/GPC1/GM2A/SEMA6B/POM…
GSE24634_TREG_VS_TCONV_POST_DAY3_IL4_CONVERSION_DN	GSE24634_TREG_VS_TCONV_POST_DAY3_IL4_CONVERSION_DN	199	0.467360355426041	1.87276918147035	7.39024035101751e-07	9.47506605004139e-06	4.31131473109221e-06	3365	tags=35%, list=14%, signal=31%	ENG/TGM2/TRAM2/TIMP1/EHD4/SLC15A3/LGALS1/PLXND1/DYSF/PLPP3/KCTD12/MNDA/IL10RB/SERINC5/HCK/MEGF9/ARRB1/RNASE1/FADS1/PLOD3/CD74/HLA-DMA/ITGB2/DNASE1L1/HLA-DMB/CD36/P2RY13/SLAMF7/DSE/RIN2/SDC2/C2CD2/ANXA2/COMT/CALHM2/DPEP2/CD86/HLA-DQB1/CTSZ/PLEK/SLC11A1/LY96/PXDC1/SERPINB8/P2RX4/NINJ1/DUSP3/GBP1/GBAP1/AGPAT4/PLIN3/C1QA/C1QB/PDE6D/TCIRG1/FCGR2A/SERINC3/COPS7A/PPT1/KLF11/NAGA/NAGK/CMKLR1/HLA-DRB6/TDR…
GSE22432_PDC_VS_TGFB1_TREATEDCOMMON_DC_PROGENITOR_DN	GSE22432_PDC_VS_TGFB1_TREATEDCOMMON_DC_PROGENITOR_DN	199	0.46732485487788	1.87262692650211	7.39024035101751e-07	9.47506605004139e-06	4.31131473109221e-06	4616	tags=40%, list=19%, signal=33%	RFLNB/CDC42EP3/FMNL3/PPP1R3C/TAP1/MLXIP/ABCA3/CFP/LCP2/TMEM26/CDK2AP2/STING1/FERMT3/IL10RA/OAS2/PLAC8/PGM2L1/TGFBR2/FLI1/ITIH5/SH3BGRL3/CREB3L2/IFIT3/CCRL2/PTPN6/CD36/ADCK2/CD40/RABAC1/TRIM56/SLC44A2/FRAT2/ZNF592/LGALS3BP/ARHGAP25/C11orf68/TSPAN13/CMTM7/TRIM21/MIDEAS/PML/UNC119/CTSW/NFAM1/CHST11/CLIC1/TOR4A/TCIRG1/IRF7/TTLL1/RAB39A/SMIM14/ZNF18/MYO18A/DUSP5/C12orf57/BTK/KLF3/RAPGEF4/TMUB2/CCM2/GA…
GSE29164_DAY3_VS_DAY7_UNTREATED_MELANOMA_UP	GSE29164_DAY3_VS_DAY7_UNTREATED_MELANOMA_UP	188	0.468017541749409	1.86476764165673	7.38118700584684e-07	9.47506605004139e-06	4.31131473109221e-06	5242	tags=43%, list=21%, signal=34%	FAM110A/SPOCK2/SYNPO/MPEG1/JAM3/SOX7/PMEPA1/SNX25/ATP2A3/S1PR4/ADPRH/FBXO2/IL10RA/GNG11/SHKBP1/RTL6/ESYT1/PHACTR2/CSK/LIPE/PTPN6/TMEM127/KMT2D/DSE/EMB/FYN/PATZ1/NAP1L3/SMAGP/RPS6KA2/BRD3/HIF1AN/MAN2B2/CYTH4/DYRK2/BCAS4/PCDHAC2/NAPSB/CR1/IL18BP/LTB/LTBP3/ZMAT3/PCSK7/CASP2/SLC25A37/NFATC2/MOSMO/NAAA/CCNQ/PTPN18/PRKCB/SIGLEC5/BTBD2/TRIM41/MTF1/HTT/TP53I13/AIP/NCF4/CRIM1-DT/PELI3/MMGT1/CD1D/AKT1/CLST…
GSE32986_CURDLAN_LOWDOSE_VS_CURDLAN_HIGHDOSE_STIM_DC_DN	GSE32986_CURDLAN_LOWDOSE_VS_CURDLAN_HIGHDOSE_STIM_DC_DN	197	0.460191314862878	1.84234663676845	7.43852985158242e-07	9.51194683383453e-06	4.32809610925061e-06	4249	tags=40%, list=17%, signal=33%	TGM2/IRF1/NECTIN2/VASN/PLPP3/CXCL16/TNFRSF1B/AGRN/RELA/ABCC1/CX3CL1/HCK/LCP2/TMEM26/TNFAIP2/RSAD2/HVCN1/PLAUR/FGR/IFIT3/BCL2A1/SPI1/FAM241A/CRTC2/F3/MMP14/PDGFA/PLXNA2/SLAMF8/PPP1R15A/TMEM178A/NOP2/GRWD1/PLK3/NINJ1/HLA-DRB1/IFIT2/CCL4/RHBDF2/ZMIZ2/RHOF/SUSD6/LRP8/GAS7/PTPRE/SERTAD2/NLRC5/C3/IKBKE/LTB/RAVER1/STBD1/TRAF3/DAPP1/ISG20/PEX16/THEM6/TMEM120B/PNRC1/ZNRF1/PROCR/PSTPIP2/LYNX1/UBE2F/ETV3/SC…
GSE33162_HDAC3_KO_VS_HDAC3_KO_MACROPHAGE_UP	GSE33162_HDAC3_KO_VS_HDAC3_KO_MACROPHAGE_UP	195	0.468547143833162	1.87795802508429	7.69639386539567e-07	9.81592432256746e-06	4.46641098939743e-06	4239	tags=38%, list=17%, signal=32%	BST2/OAS1/CAVIN1/TAPBP/OAS3/TAP1/AGRN/HLA-C/PMEPA1/LMNA/TNFAIP2/PODXL/SGTB/GBP2/ANKRD40/AK1/CXCL10/BCL9L/CSRP1/ARHGAP20/IFIT3/ZDHHC12/IFI27L2/KEAP1/LGALS3BP/JPT1/VILL/IL4R/PTOV1/IL21R/RTP4/PARP12/HLA-B/RBM38/ZMIZ2/PARP14/NME3/ATF5/GTPBP1/TAPBPL/SCYL1/IRF9/STAT1/OLFML2B/IFI35/MARK2/CYSLTR2/IL13RA2/GUCY1A1/PARVB/PTGES/ZNF574/AXIN1/SIGMAR1/SMG6/HTT/ARHGEF12/SRPX/RAB13/CIC/ZNF264/PARP9/AEN/POLR2E/TNR…
GSE12198_CTRL_VS_HIGH_IL2_STIM_NK_CELL_DN	GSE12198_CTRL_VS_HIGH_IL2_STIM_NK_CELL_DN	198	0.459569058924414	1.84158445124831	7.72370505996275e-07	9.82283850555525e-06	4.46955705917798e-06	5099	tags=40%, list=20%, signal=32%	PLEKHO1/FMNL3/MGAT5/PYCARD/CASKIN2/TMEM184B/PDLIM2/BCL2L2/TIMP2/MYH9/PMEPA1/CCND2/GNG11/PLK2/C1S/SNCG/NFKBIE/VWA7/PDLIM1/ARHGEF2/HDAC7/CXCL10/CSNK1E/SFRP2/PTPN6/ORAI1/F3/DOCK2/RHOG/CALHM2/SRM/EFHD2/TP53INP2/NOTCH2/KCTD10/SIRT2/TSPAN17/CPXM1/POPDC2/GMPPB/PRKD2/UBL7/CNNM4/PDE6D/TRAF2/RGS16/RANBP3/AGFG2/EHD1/DEGS1/DESI1/IFNGR2/PLEKHJ1/RAB34/CRTAC1/PRCP/NCF4/FAM214B/GALNT1/MOGS/SNX3/TM9SF4/SQSTM1/NAC…
GSE40666_UNTREATED_VS_IFNA_STIM_STAT4_KO_EFFECTOR_CD8_TCELL_90MIN_UP	GSE40666_UNTREATED_VS_IFNA_STIM_STAT4_KO_EFFECTOR_CD8_TCELL_90MIN_UP	197	0.459813002505851	1.84083208732759	7.74213872359035e-07	9.82283850555525e-06	4.46955705917798e-06	4884	tags=47%, list=20%, signal=38%	ZYX/ITGA3/CD151/TRAM2/OAS1/SLC43A3/TAP1/PRR11/HCK/SLCO3A1/TAGLN2/RASSF2/KCNH2/H2BC14/SH3BGRL3/HIPK2/HYOU1/ARHGDIA/NCF2/BAK1/MYO1F/S100A11/KMT5A/SLAMF7/HK1/KEAP1/ADA2/RHOG/SRM/R3HDM4/PSEN2/MCM6/ZBTB7A/SEC24D/CAMKK2/ITGAX/KPNA2/CMTM7/JPT1/CENPE/SDF4/YWHAH/MOB3A/ECE1/ARHGAP44/ITPRIPL2/GLMP/VSIR/MLKL/TRIM47/RHOF/AP2S1/ITGAM/NLRC5/RNFT2/QPCTL/PTAFR/TCIRG1/CYFIP1/SEC14L1/MSC/PI4K2A/RANBP3/DAXX/EHD1/C5A…
GSE5542_UNTREATED_VS_IFNG_TREATED_EPITHELIAL_CELLS_6H_DN	GSE5542_UNTREATED_VS_IFNG_TREATED_EPITHELIAL_CELLS_6H_DN	199	0.467182806350356	1.87205772095967	7.89990428010565e-07	9.99696977991551e-06	4.54878972355502e-06	2841	tags=29%, list=11%, signal=26%	GNAO1/EHD3/TGFB1/DUSP10/MXD4/PLXND1/PIEZO1/NKG7/SLFN11/CMTM3/LYN/HEG1/CCL5/MYH9/TBXAS1/LCP2/ABI3/ATP2A3/PHACTR2/ACTN4/ITGAV/PLCD1/LCP1/HIP1/TBC1D2B/NIBAN1/CD99/ABCA2/APOBEC3G/MYO1F/CMIP/KIAA1671/B4GALT5/APOBEC3D/FYN/B3GALT4/ZFY/AOAH/MICAL2/ARFGAP1/CYTH3/PPP2R2B/YWHAH/UBE2L6/DCAF15/KIF1C/PIK3CG/SLC6A6/TM9SF1/CHST11/BLOC1S3/MICB/KLRB1/TCIRG1/PTPN22/CNNM3/RASAL3/TMX4
GSE21360_NAIVE_VS_PRIMARY_MEMORY_CD8_TCELL_DN	GSE21360_NAIVE_VS_PRIMARY_MEMORY_CD8_TCELL_DN	178	0.47700230311985	1.89205200982528	7.96897623137654e-07	1.0058251865095e-05	4.57667410506654e-06	4364	tags=43%, list=18%, signal=36%	BST2/HDAC5/ATP10A/CTSS/TYROBP/LAPTM5/CCND1/NFASC/GNG2/TMEM184B/S1PR1/SULF2/IQSEC1/SKI/TRPV2/PLXNC1/MYOF/RSAD2/MYLIP/ABCG1/PTGS1/PHACTR2/ITGAV/JUP/NCK2/IFIT3/LRP1/PLXNA1/MAN2B1/LGALS3BP/SUN2/RAI1/CX3CR1/APOC1/RNH1/PWWP2B/SLC29A3/RNF144B/UBE2L6/STAB1/PLA2G15/IFIT2/LY86/DCK/AHNAK/VAT1/PDLIM4/B3GNT8/CERK/PTPRA/LIPA/ADCY7/TRIM25/DAXX/PACS2/SLC9A9/GNA12/RGL2/CLEC7A/RAP2A/PLEKHM1/ATP1A3/CD300LF/IFIT1/DH…
GSE30083_SP3_VS_SP4_THYMOCYTE_DN	GSE30083_SP3_VS_SP4_THYMOCYTE_DN	196	0.468100827834006	1.87158424051195	8.12755331181042e-07	1.02318965723877e-05	4.655685373228e-06	4982	tags=41%, list=20%, signal=33%	RFLNB/HS3ST3B1/ADGRE5/OAS1/CYBB/TYROBP/PEA15/HHEX/CCND1/NKG7/MPEG1/PLXNC1/PRXL2C/NT5E/S1PR4/PLTP/TMIE/GEM/NIBAN1/GZMB/FAM234A/UBASH3B/ITGA4/DSE/IER5/RIN2/PGAP6/MX2/GRN/IL2RB/FGL2/LGALS3BP/KCTD10/PLEK/ATP8A2/SEC24D/LITAF/ANKH/EVI2B/CTSW/EHBP1L1/LY86/AHNAK/HLA-B/CYTH4/CD44/RCN1/APOBR/CASP1/RNF144A/IRF9/IFITM10/IRF7/TDRD7/FAM43A/LAIR1/LDLRAP1/TASL/NCF4/GM2A/CD38/SDC4/MPPE1/MROH1/TLR1/NUCB2/EVL/MAN1C…
GSE34006_WT_VS_A2AR_KO_TREG_DN	GSE34006_WT_VS_A2AR_KO_TREG_DN	195	0.467247736587079	1.872749942402	8.19292872499837e-07	1.02876156567505e-05	4.68103849561762e-06	3799	tags=39%, list=15%, signal=33%	BST2/CD151/OAS1/IRF1/ISG15/TAPBP/OAS3/TMEM184B/TAP1/GBP4/FEZ1/HLA-C/PMEPA1/PSMB10/CCND2/TEAD4/TLR7/RSAD2/OAS2/GPR65/ZNFX1/GBP2/KCNC4/CXCL10/CMPK2/PNPLA2/PSMB8/IFIT3/CCRL2/DBN1/SAMHD1/VCAN/HLA-E/IFI27L2/KEAP1/MX2/PSMB9/CYP1B1/MGAT1/TRIM21/PML/GMPPB/IP6K1/IFIT2/RTP4/PARP12/HLA-B/NMI/CUEDC1/PARP14/MX1/TAPBPL/IRF9/STAT1/IFI35/HELZ2/IFIH1/SLC7A1/IRF7/TRIM25/DAXX/ISG20/FIGN/ATP1B2/DOLPP1/TDRD7/TNFSF10/…
GSE43863_NAIVE_VS_TFH_CD4_EFF_TCELL_D6_LCMV_UP	GSE43863_NAIVE_VS_TFH_CD4_EFF_TCELL_D6_LCMV_UP	193	0.46028052386016	1.84656017112317	8.35242136450391e-07	1.04609246498363e-05	4.75989700815728e-06	3995	tags=33%, list=16%, signal=28%	IGFBP2/SMAD6/TNFRSF12A/HBEGF/ID1/ITGA5/FLNA/FAM114A1/ADAM15/RRAS/GJA5/S100A4/EMP1/PPP1R18/PREX1/CRIP2/SHE/CCND2/RHOJ/RNASE1/SH2D3C/TWIST1/CD99/CREB3L2/TLN1/TGFB2/LDB2/FAM168B/ALPK3/SQLE/PBX1/TSPAN13/FAM118B/HHAT/PXDC1/YIPF2/ATP2A2/FLRT2/DSTN/HTR2B/TRAPPC1/WASF3/LRRC8A/PTPRE/TUBB/SCAP/SLC35A2/HOXA11/ANKRD50/HOXD1/NT5DC2/SELENOS/FEM1A/NUBP2/TCTN1/RFWD3/LMO2/PRCP/GALNT1/SLC20A2/MEDAG/NOB1/DCTD/BRD1
GSE28726_NAIVE_CD4_TCELL_VS_NAIVE_NKTCELL_UP	GSE28726_NAIVE_CD4_TCELL_VS_NAIVE_NKTCELL_UP	195	0.46660788748684	1.87018539843145	8.49084982239545e-07	1.0607030855054e-05	4.82637779378267e-06	4252	tags=33%, list=17%, signal=28%	FSCN1/ZYX/PEA15/EGR3/NFATC1/PLP2/LTBP4/EMP1/VIM/LCP2/CD48/MAP3K11/SPRY1/CD200/ENO2/BCL2A1/TOR1B/S100A11/IL1RAP/CALU/HIVEP2/RHOG/TMED9/IER3/KDM6B/IDS/RCE1/TUBA1A/GNG5/MAP2K3/EVI2B/CCL4/GBP1/SFXN3/RARA/FAM98A/TM9SF1/VASP/RGS10/CLIC1/WSB2/TXLNA/CD3D/RP2/GABPA/COPS8/DUSP5/NFKB1/HOXB2/C1orf216/CD9/MATK/LIG4/WBP1L/RRP7A/RPN2/UBE2D1/AHR/TUBB2A/CCL20/EGR2/CSTB/MAPRE2/GNAI1/ADAM17
GSE22886_NAIVE_CD8_TCELL_VS_DC_DN	GSE22886_NAIVE_CD8_TCELL_VS_DC_DN	195	0.46638517393005	1.86929275247944	8.59015688198423e-07	1.07036430509021e-05	4.87033797104827e-06	4232	tags=38%, list=17%, signal=32%	FCER1G/CTSS/RAB31/LST1/TGFBI/HHEX/MNDA/VIM/TUBB6/KIAA0930/GSN/NFKBIE/PTGS1/CD74/HLA-DMA/ZNF804A/SYNGR2/ZMIZ1/HLA-DMB/S100A11/IMPDH1/HLA-DQA1/DSE/CRIM1/ANXA2/BASP1/PLBD1/MAN2B1/PSEN2/CCR1/RNASE6/IFI30/JPT1/LY96/RNH1/GNG5/PNPLA6/HLA-DRB1/SLC4A2/DUSP3/TM9SF1/CST3/PLIN3/AP2S1/GRB2/NCSTN/NPTN/WSB2/ZFYVE21/KCTD5/TOR4A/ARHGEF11/PPT1/CYFIP1/NAGA/PI4K2A/CC2D1A/CORO1C/CLEC7A/LTBR/HTT/RAB13/DOLK/LMO2/GDE1/B…
GSE19401_UNSTIM_VS_RETINOIC_ACID_AND_PAM2CSK4_STIM_FOLLICULAR_DC_UP	GSE19401_UNSTIM_VS_RETINOIC_ACID_AND_PAM2CSK4_STIM_FOLLICULAR_DC_UP	198	0.458255496183441	1.83632074458108	8.63236398610204e-07	1.07287952398697e-05	4.88178264090518e-06	4151	tags=41%, list=17%, signal=35%	WFS1/ITGA3/CORO2B/FCN1/CDKN1C/LGALS1/EMP3/RRAS/TMEM184B/PLPP3/UCP2/DNASE2/CRIP1/PLP2/TIMP2/TNFRSF1B/S100A4/FOXC1/ATP2A3/PIP5K1C/MAP4K2/FADS1/PLOD3/TNNI1/CD180/CD99/RAC2/PTPRO/CBL/CCDC85B/ARRB2/RABAC1/COMT/PSMB9/MPRIP/VILL/RNASE2/YWHAH/ATF6B/LMAN2/MFSD10/SMARCD3/HSD17B1/VAT1/PMP22/ITGAM/LRPAP1/CARM1/DOK2/SGTA/TADA3/CD300C/PI4K2A/BUB1B/CALCOCO1/FCGR3A/DCTN1/FCGR3B/DOP1B/CLEC11A/LEPROTL1/GAA/RAB5C/D…
GSE21033_CTRL_VS_POLYIC_STIM_DC_12H_UP	GSE21033_CTRL_VS_POLYIC_STIM_DC_12H_UP	156	0.492249456412897	1.91293641622722	8.79822593911098e-07	1.08794306536418e-05	4.95032429275119e-06	3329	tags=35%, list=13%, signal=31%	RASSF3/FLNA/GNG2/GIMAP6/TRIB2/PECAM1/CARD6/GIMAP7/VIM/ITGB3/CD48/CDK2AP2/S1PR4/GPR65/CNN2/FLI1/SLFN5/GBP2/LCP1/TNFAIP1/MYO1F/DSE/ZBTB9/RAB23/C19orf38/TSPAN14/ISYNA1/MYO1G/P2RX4/PAQR7/VKORC1/SLC66A3/SELL/TPM4/CYTH4/CUEDC1/DPM2/DYRK2/RPS26/STARD5/STK17B/TES/LTB/RIPOR2/MED22/TNFRSF14/EEF2K/PTPN22/ABCB8/SHISA5/ANXA6/GPRC5B/IFNGR2/MGAT2/CCR4
GSE5679_PPARG_LIGAND_ROSIGLITAZONE_VS_ROSIGLITAZONE_AND_RARA_AGONIST_AM580_TREATED_DC_UP	GSE5679_PPARG_LIGAND_ROSIGLITAZONE_VS_ROSIGLITAZONE_AND_RARA_AGONIST_AM580_TREATED_DC_UP	195	0.466205357511289	1.86857204018592	8.78877103908839e-07	1.08794306536418e-05	4.95032429275119e-06	3798	tags=33%, list=15%, signal=28%	EHD3/OAS1/MYO1C/LBH/MGAT5/CASKIN2/GNG2/UCP2/NFATC1/MYDGF/VAMP5/CBX6/CDK6/PLXNC1/PDLIM7/CD200/PHACTR2/CARHSP1/CSK/RAPH1/SYNGR2/BBLN/ENDOD1/S100A11/H1-0/ARHGAP31/ASAP1/HIVEP2/FYN/CALHM2/SEPTIN9/STX11/MARCKSL1/EFHD2/ST3GAL1/RNH1/PLEKHO2/UNC119/TNC/MAN2B2/PDE6D/CASP1/RABEPK/SLA/ACYP2/TOMM40L/LUZP1/KCTD17/ITGB1/CD2BP2/POGLUT3/GNG3/DESI1/ZMAT5/PTGER2/PBX3/RAB19/SMTN/CCR4/COPE/SLAMF6/PPFIBP1/CD38/MPZL3/…
GSE40655_FOXO1_KO_VS_WT_NTREG_UP	GSE40655_FOXO1_KO_VS_WT_NTREG_UP	198	0.457819100415108	1.83457202010552	8.93525055640653e-07	1.10208963824842e-05	5.01469358342229e-06	5025	tags=40%, list=20%, signal=33%	ATP8B1/CHD3/LY6E/MFSD6/KCTD12/MS4A7/RELA/PREX1/ZBTB4/RASA3/GABRA2/CSK/TSPO/FOXK1/GNA11/PYGO2/PACS1/C8orf58/KMT2D/SGSH/LGALS8/ARHGAP1/CBX7/SUN2/RAI1/ATP2B4/RASSF5/SPNS1/PRRC2B/SMPD1/PCNX3/CTSW/CST3/ATP13A1/CPSF1/MEF2C/NTAN1/ARHGAP45/TCIRG1/TRAF3/DENND6B/MAST3/WDR82/PTPN18/TECPR1/UNK/VEZF1/GGA3/MLLT6/ARHGEF12/LAIR1/RNF123/TMEM91/UBN1/KRI1/CCDC107/H6PD/ZFP36L2/GAB3/LPAR6/OSBPL7/NAT10/SEC24C/KHNYN/PI…
GSE45365_BCELL_VS_CD8_TCELL_DN	GSE45365_BCELL_VS_CD8_TCELL_DN	182	0.474345342738513	1.88831663315293	8.97579355545657e-07	1.10429460106526e-05	5.02472653582975e-06	3212	tags=31%, list=13%, signal=27%	IGFBP2/KDELR3/TRAM2/C3orf70/NRGN/FOXC2/LGALS1/PPP1R14A/CCN2/FAM171B/INF2/SEMA4C/EMP1/ITGB3/WT1/NALCN/NXN/IDO1/KIAA0930/C1QC/STING1/PPBP/CDH13/PRX/ZNF804A/CAVIN3/PHLDB1/ARHGEF26-AS1/F3/VANGL1/IGFL1/MPV17L2/ZNF503/RAB23/SHC4/C2/HSPA2/CYP26B1/PF4/EPDR1/OSTM1/RPL39L/LRP8/C1QB/WSB2/ZFYVE21/WDR24/GRAP2/FBXO31/GUCY1A1/STARD8/LMOD1/ZNF526/TSPAN7/SLC35E4/GP1BA
GSE21380_TFH_VS_GERMINAL_CENTER_TFH_CD4_TCELL_UP	GSE21380_TFH_VS_GERMINAL_CENTER_TFH_CD4_TCELL_UP	197	0.458594560287655	1.83595413146382	9.15898209826781e-07	1.12116986891359e-05	5.1015118484401e-06	3895	tags=30%, list=16%, signal=26%	KIRREL1/ADGRE5/C1R/F2R/NPHS1/ESAM/CASKIN2/CD4/FAM114A1/DAG1/TIE1/VASH1/SLC48A1/HID1/TAGLN/TAGLN2/ICAM2/PIP5K1C/GNAI2/FADS1/SELENOM/STXBP1/LRP1/PLXNB1/FKBP9/MPZL1/FGD5/RBMS2/ACTN1/THSD7A/ST3GAL1/SLC35C1/SMAGP/PPP1R15A/MYLK/PNPLA6/ECE1/RHBDL2/MMP2/GFOD2/CUEDC1/PITPNM1/HOXB5/ANXA11/SGTA/UPK2/LCN2/SLC35E4/CLEC11A/NFE2/SASH1/NOL6/LDLRAP1/PCARE/ZNF628/NUAK1/DNAJB2/ZAP70/URM1/ZCCHC3
GSE45365_NK_CELL_VS_CD11B_DC_DN	GSE45365_NK_CELL_VS_CD11B_DC_DN	197	0.458541805053905	1.8357429292435	9.15898209826781e-07	1.12116986891359e-05	5.1015118484401e-06	3623	tags=35%, list=15%, signal=30%	MAFB/TGM2/TIMP1/RAB31/NRROS/TGFB1/CSF2RB/ENC1/HBEGF/SLC15A3/FLNA/TM4SF1/MPEG1/LYN/SEMA4C/PPP1R18/TUBB6/GPRC5A/RASA3/TNFAIP2/SPRY1/ICAM1/ITGB2/PTPN6/MYO1F/SPI1/IER5/IL1B/STX11/IER3/MARCKSL1/PLBD1/CD86/EFHD2/KDM6B/CSF3R/CD14/GPSM3/NOP2/SELPLG/CYTH3/SLC2A3/MYO1G/PILRA/CCL4/S1PR3/MSN/CALHM6/CYTH4/CHST11/CD44/VASP/ARHGDIB/PPP4C/SERPINE1/CORO1A/SIRPB1/PGLYRP1/RND1/NIP7/CLEC7A/PTGES/DUSP5/S100A9/SELE/CD…
GSE8678_IL7R_LOW_VS_HIGH_EFF_CD8_TCELL_UP	GSE8678_IL7R_LOW_VS_HIGH_EFF_CD8_TCELL_UP	197	0.458011410576249	1.83361952871309	9.56379495503708e-07	1.16778969977295e-05	5.31363993544601e-06	4018	tags=38%, list=16%, signal=32%	PEA15/VASN/EMP3/MYADM/PYCARD/FLNA/SLC48A1/DDA1/NRARP/ATP13A2/MEGF9/ATP2A3/CTNNBIP1/MXRA7/GZMA/GPX8/PLEC/PHACTR2/FAM89B/NFIC/ITGB2/RRBP1/ENDOD1/SPATA13/CTSD/CAPN2/FKBP10/MAN1B1/EPAS1/SUSD1/CX3CR1/CLIC5/RASGRP2/TMEM163/FBXL2/EHMT2/ELOVL1/ZEB2/CCND3/CCL4/LRRC8C/EHBP1L1/PRF1/TRAPPC1/FLII/DPM2/ILK/TAF6/TSPAN5/LRP8/SNAPC2/PCSK7/VPS4A/PTTG1IP/SEC14L1/MSC/FAM126A/RASL11B/SEMA4F/AGFG2/FHL2/DUSP5/DAPK2/RAP…
GSE33374_CD8_ALPHAALPHA_VS_ALPHABETA_CD161_HIGH_TCELL_DN	GSE33374_CD8_ALPHAALPHA_VS_ALPHABETA_CD161_HIGH_TCELL_DN	200	0.456673887514289	1.83011177595141	9.73469770125586e-07	1.18568618001296e-05	5.39507193653811e-06	4295	tags=38%, list=17%, signal=31%	RFLNB/F2R/ISG15/LAPTM5/PTGER4/TAP1/GIMAP4/IFNAR2/CCL5/ITM2C/GZMA/RAMP1/WAS/FADS1/STIM1/CXCL10/ITGB2/RAC2/PSMB8/IFIT3/HLA-A/SRGAP2/GLIPR2/CTSD/RIN2/HLA-E/KLK8/PSMB9/RHOG/FYN/SEPTIN9/SUN2/SLC38A10/RASSF5/SPNS1/SMPD1/CORO1B/IFIT2/PRF1/FLII/TMEM179B/CSNK1G2/PITPNM1/RPS6KA4/IFITM10/DOK2/B4GALNT1/PPP4C/IFIH1/HM13/ROM1/RASL11B/FBXW4/PGLYRP1/VAV1/PPP5C/FRAT1/DAP/DGAT1/SIT1/CLCN4/GPC1/CD3G/AUP1/P2RX7/IQGA…
GSE24671_CTRL_VS_SENDAI_VIRUS_INFECTED_MOUSE_SPLENOCYTES_DN	GSE24671_CTRL_VS_SENDAI_VIRUS_INFECTED_MOUSE_SPLENOCYTES_DN	197	0.457379002340098	1.83108772259397	9.96860797197348e-07	1.21114857953753e-05	5.51093014541965e-06	4422	tags=40%, list=18%, signal=33%	CDC42EP3/F2R/CHD3/GIMAP6/KCTD12/PREX1/CD53/ZBTB4/ORAI2/TGFBR2/WAS/RNF44/ITGAL/NECAP2/PYGO2/PACS1/ATP6AP1/KMT2D/FAM189B/LGALS8/RABAC1/ARHGAP31/CBX7/ZC3H18/CAMTA2/IKZF1/SUN2/RAI1/IDS/SSBP4/RASSF5/PRRC2B/PCNX3/CTSW/SLC9A1/PRR14/AHNAK/CPSF1/ARHGDIB/PIGQ/RNF187/CIAO3/RNF167/TRAF3/MAST3/WDR82/PTPN18/GABPA/SHISA5/PLCG1/TECPR1/SLC9A9/RGL2/ZNF574/UBTF/TGFBRAP1/PHF1/FAM32A/ZSWIM9/TNRC6C/H6PD/TAOK1/LPAR6/PD…
GSE21774_CD62L_POS_CD56_DIM_VS_CD62L_NEG_CD56_DIM_NK_CELL_UP	GSE21774_CD62L_POS_CD56_DIM_VS_CD62L_NEG_CD56_DIM_NK_CELL_UP	198	0.456757441126416	1.83031774057862	1.00458355079012e-06	1.21749528842027e-05	5.53980874041371e-06	3458	tags=40%, list=14%, signal=35%	OAS1/EXOC3L2/MFNG/EVA1B/ELK3/NKG7/VEGFC/TMEM98/TUBB6/HOXA9/KANK3/FSTL1/KANK2/STING1/RASSF2/ETS1/HDAC9/ABCG1/ST8SIA4/RCSD1/NIBAN1/PRX/CSNK1E/NCF2/ANTXR2/SPATA13/C8orf58/PTPRC/H1-0/CAPN2/PAM/SORBS3/IL27RA/HLA-DOA/DOCK2/FOXD2/ARHGAP25/RNASE6/TRPM4/VILL/PEAR1/FKBP7/RASGRP2/FJX1/MYO1G/DACH1/INPP5A/ZFHX3/MMP2/PARP12/TNRC18/PLXDC2/RASGEF1B/ZFAND3/CDKN2D/RNF24/LTB/LTBP3/CERS6/RIPOR2/IFITM3/PTTG1IP/CORO1A…
GSE25085_FETAL_BM_VS_ADULT_BM_SP4_THYMIC_IMPLANT_UP	GSE25085_FETAL_BM_VS_ADULT_BM_SP4_THYMIC_IMPLANT_UP	199	0.464997931453405	1.8633026643425	1.01424300800926e-06	1.21761573999068e-05	5.54035681535818e-06	3779	tags=40%, list=15%, signal=34%	CDKN1C/NRROS/ISG15/TAPBP/EIF1AY/LY6E/ANXA1/GBP4/BATF2/RELB/LCP2/RSAD2/SERPINB9/ST6GALNAC4/OAS2/ADCY3/TGFBR2/CD180/CMPK2/PSMB8/TMCC3/IFIT3/SRGAP2/UNC93B1/CD40/GJC1/MX2/MYD88/PLXNA2/CAMTA2/CD86/ATP6V0C/LENG1/C11orf68/PPP1R15A/TRIM21/PLEKHO2/VEGFA/NR2F2/FLRT2/IFIT2/CCL4/RTP4/PARP12/CALHM6/HLA-B/PARP14/TAPBPL/WSB2/SP110/CGAS/CERS6/IFI35/HELZ2/IFIH1/TRAF3/GASK1B/LIPA/IRF7/CXCL11/ISG20/PDE7B/SERTAD1/SE…
GSE36888_UNTREATED_VS_IL2_TREATED_STAT5_AB_KNOCKIN_TCELL_17H_UP	GSE36888_UNTREATED_VS_IL2_TREATED_STAT5_AB_KNOCKIN_TCELL_17H_UP	185	0.46412547641785	1.84837582858349	1.00903112849672e-06	1.21761573999068e-05	5.54035681535818e-06	3628	tags=35%, list=15%, signal=30%	HLX/HBEGF/GNG2/NKG7/TNFRSF1B/EMP2/SEMA4C/ITM2C/ST3GAL2/SMOX/ITGB8/GNAI2/PLAC8/RAMP1/CDC42EP5/PLAUR/BCL2A1/C1QTNF1/SGSH/LIMK2/IER5/C5AR1/CCDC69/RIN3/IL1B/DUSP18/RILPL2/GMFG/CD55/NUCB1/RASSF5/FJX1/ZFYVE27/PNPLA6/MYO1G/DACH1/GDI1/IL3RA/CCND3/STX5/AGPAT4/MLKL/PAG1/CDKN2D/RIPOR2/SLA/SESN2/SLC25A37/RUNX1/CHST15/FIGN/H2BC8/PTGES/FIGNL1/MTF1/KREMEN1/RAB13/NKX3-1/PHF1/LMCD1/RFTN1/RAB27A/ARL8A/TAOK1
GSE27786_CD4_VS_CD8_TCELL_UP	GSE27786_CD4_VS_CD8_TCELL_UP	198	0.456722526323081	1.83017783003048	1.01467978332557e-06	1.21761573999068e-05	5.54035681535818e-06	4210	tags=31%, list=17%, signal=26%	ECM1/ADGRE5/THBD/LRP10/NHSL2/RNPEPL1/TNFRSF1B/APBA1/ITGB3/MAP2/STING1/FERMT3/ZNF362/ITGAV/GAS2L1/NRN1/NCK2/BCL2A1/ITGA4/H1-0/PLPP1/ARHGAP31/CDC25B/MICALL1/KCTD10/PSEN2/FOXK2/TSPAN13/MYO1E/IDS/IFI30/NID2/SLC2A3/PGM5/RASL11A/PCDHB4/ANGPTL2/WASF3/C11orf96/MAP1LC3B/STARD5/CASP1/SRCAP/TECPR1/ARID1B/COX7A1/DGAT1/MLLT6/PTGER2/SSBP3/TNFRSF9/INPP4A/P2RX7/EXT1/CTDSP2/NUCB2/RHBDF1/CBLN3/FAM151B/FAM234B/MYO5…
GSE26343_UNSTIM_VS_LPS_STIM_NFAT5_KO_MACROPHAGE_DN	GSE26343_UNSTIM_VS_LPS_STIM_NFAT5_KO_MACROPHAGE_DN	200	0.456365525965986	1.82887602300773	1.01424300800926e-06	1.21761573999068e-05	5.54035681535818e-06	4252	tags=40%, list=17%, signal=33%	KIAA0040/CSF2RB/IRF1/ITGA5/PTGER4/EGR3/CXCL16/GBP4/IL2RG/RELA/RALGDS/KDR/CX3CL1/HCK/RELB/BCL3/PLK2/TNFAIP2/NFKBIE/DTX4/ICAM1/FBRS/HVCN1/SERPINB9/GPR65/CXCL10/ZFP36L1/FGR/PTPRO/BCL2A1/CCRL2/PHLDB1/SPATA13/SLAMF7/NFKB2/CD40/PDGFB/ARHGAP31/MYL4/IER3/MARCKSL1/CXCL9/CD86/ST3GAL1/KDM6B/CX3CR1/CD14/PLEKHO2/CCL22/DPF2/HLA-B/DYRK2/VASP/AREG/UBXN2A/TRAF3/UBE2A/DAPP1/TNFAIP8L1/GLIPR1/EHD1/PIK3R5/PNRC1/SAMD4…
GSE27859_MACROPHAGE_VS_CD11C_INT_F480_INT_DC_UP	GSE27859_MACROPHAGE_VS_CD11C_INT_F480_INT_DC_UP	169	0.486486895520379	1.91545818755942	1.03866465598336e-06	1.23596107458425e-05	5.62383117940202e-06	5094	tags=46%, list=20%, signal=37%	HS3ST3B1/CD52/PDGFRB/CPNE2/ADAM15/H1-10/DLL4/ANTXR1/HCST/GJA5/SLC12A4/IL10RA/SMOX/PPBP/DNLZ/PLA1A/CST7/PLEKHG2/LIPE/PIK3R3/ANTXR2/LHFPL6/MPZL1/VCAN/CSF1/STX11/SLAMF8/CAMTA2/CD86/PALLD/CD14/CYB561D1/ZFHX3/MACROH2A2/PLXDC2/IFITM1/BLOC1S3/GATA2/LRRC8A/TES/TWSG1/RNF144A/TRAF2/PTAFR/CRTC1/NFATC2/CAMSAP2/RNF111/ITGB1/DAP/PROCR/KREMEN1/TNFRSF9/ATP1A3/CCR4/PPP1R13B/HS1BP3/NCF4/HS3ST3A1/PROKR1/RGS12/TPBG/…
GSE7509_UNSTIM_VS_FCGRIIB_STIM_DC_UP	GSE7509_UNSTIM_VS_FCGRIIB_STIM_DC_UP	169	0.486390196158765	1.91507745051257	1.03866465598336e-06	1.23596107458425e-05	5.62383117940202e-06	4584	tags=36%, list=18%, signal=30%	MYLK3/GPC6/NCOR2/ADGRA2/SH2B3/TNS2/CRIP2/ST6GALNAC6/JAM2/RHOJ/CDC42EP5/CSDC2/BEND6/MGAT4B/TOM1L2/EDIL3/CSNK1E/PLEKHG2/MAZ/CDC25B/ZC3H4/RCN3/AMOTL1/FBXL7/CIZ1/XXYLT1/PPIL1/CTXN1/SSBP4/CAV2/BRPF1/C2CD2L/CLDN5/LRRN4CL/SLC27A4/RARA/TLCD3A/CDK2AP1/TACC3/REEP3/CERK/CTDNEP1/SCARF2/MGP/SMTN/BAHCC1/RNF126/PPP2R5D/PRC1/MYH7/NUCB2/CTRC/PPP1R13L/PTGIR/VEGFB/NINJ2/TMEM201/LRP5/NCKAP5L/SLC26A11/MAPK8IP1
GSE22196_HEALTHY_VS_OBESE_MOUSE_SKIN_GAMMADELTA_TCELL_UP	GSE22196_HEALTHY_VS_OBESE_MOUSE_SKIN_GAMMADELTA_TCELL_UP	194	0.464673916666467	1.86060214513544	1.04011502582008e-06	1.23596107458425e-05	5.62383117940202e-06	4106	tags=40%, list=16%, signal=34%	SDC3/TGM2/IRF1/APOL1/RRAS/PLPP3/VAMP5/TAP1/PLA2G4C/IFI27/IDO1/PSMB10/IL10RA/TNFAIP2/C1S/OAS2/SECTM1/GBP2/CXCL10/CSK/TBC1D2B/TAP2/APOBEC3G/TMEM109/CCRL2/ST6GAL1/HLA-DMB/H1-0/SORBS3/FRAT2/PSMB9/MGAT1/FGL2/CXCL9/WARS1/FAM168A/C2/NUCB1/BRD3/PML/ATF6B/UBE2L6/SMPD1/GBP1/ZMIZ2/DOK1/ILK/MX1/RBCK1/C1QB/SP110/CERS6/IFI35/TADA3/CXCL11/FYB1/TTLL1/POMC/SPINT2/MR1/ARAP1/TNFSF10/FZD2/LEPROTL1/ZNF274/GM2A/UNG/LA…
GSE26669_CD4_VS_CD8_TCELL_IN_MLR_COSTIM_BLOCK_DN	GSE26669_CD4_VS_CD8_TCELL_IN_MLR_COSTIM_BLOCK_DN	194	0.464586625840824	1.86025262369338	1.04011502582008e-06	1.23596107458425e-05	5.62383117940202e-06	4525	tags=34%, list=18%, signal=28%	MYOZ2/PLEKHO1/EHD3/PDGFRB/INMT/IRF1/ARHGAP23/SHANK3/FAM114A1/RRAS/MARVELD1/RARG/TIMP2/HCST/TNFRSF1B/IQSEC1/PREX1/ADCY3/RNASEL/DUSP19/TBC1D2B/CMIP/DSE/CRIM1/KLK8/HLA-DOA/IGFBP6/FMNL1/SUN2/RAI1/HDAC4/CCL4/CALHM6/AGPAT4/RSPH3/S100A10/B4GALNT1/TRIM28/ARL4C/ELOVL6/SLC25A4/ADCY7/PRKCB/TMEM18/PRXL2B/HPCAL1/KLF7/LTK/CAMK2B/LEPROTL1/TP53I13/EID3/TNNT2/GAB3/S1PR5/MOGS/ZNF787/FRMD4A/TLE4/HMGXB3/HIPK1/NBEAL2…
GSE18893_TCONV_VS_TREG_24H_CULTURE_DN	GSE18893_TCONV_VS_TREG_24H_CULTURE_DN	199	0.464527031078216	1.86141570987587	1.05511668484633e-06	1.25073685853317e-05	5.69106348645505e-06	3715	tags=36%, list=15%, signal=31%	PLEKHO1/SLC15A3/LY6E/PLXND1/EGR3/TRIB2/SLC43A3/CDK6/ITGB3/CFP/SERINC5/RELB/MEGF9/TMEM26/TOP2A/STING1/BCL3/CMPK2/PIK3R3/NCK2/IFIT3/CD36/ARMCX3/FAM241A/CD93/MX2/FRAT2/ETV5/RIN3/BMPR2/ARHGAP25/PBX1/EMID1/GADD45A/DMWD/CENPE/RAPGEF5/PDE2A/IL21R/IFIT2/RASGEF1B/MX1/TSPAN5/SUFU/CERS6/AKAP12/STAT1/BHLHB9/IGLC7/IFIH1/CERK/ELOVL6/DLL1/GRAP2/CENPF/IRF7/UBE2H/ANKRD50/CALCOCO1/PNRC1/LDLRAD3/LEPROTL1/PLEKHM1/HI…
GSE16385_UNTREATED_VS_12H_ROSIGLITAZONE_IL4_TREATED_MACROPHAGE_UP	GSE16385_UNTREATED_VS_12H_ROSIGLITAZONE_IL4_TREATED_MACROPHAGE_UP	194	0.464110608880859	1.85834660283646	1.06031080564509e-06	1.25384326337448e-05	5.70519815198915e-06	4221	tags=35%, list=17%, signal=29%	PLEKHO1/CDC42EP3/TAPBP/ITGA5/GIMAP6/CTNNBIP1/ZNF362/SHC1/ARHGEF2/DLG4/PPDPF/JUP/MAZ/LIPE/PTPN6/IL17RA/CCDC85B/HLA-E/RAPGEF3/PBX2/SEPTIN9/MAN1B1/APBB1IP/FMNL1/RTL8B/RBP7/SOX4/SLC29A3/FHOD1/NAB2/CNOT3/PRR14/RARA/SLC39A7/RCC2/NCSTN/PPP1R3B/IFITM3/PPP4C/RNF167/TLE1/LMNB1/ODF3B/ITGB1/SLC9A9/LSM2/UBTF/DDX19A/ARHGAP17/IFNGR2/TNFSF10/SSBP3/PLEKHJ1/SNAP29/ARF5/PFN1/MGAT2/RAB5C/STK25/PA2G4/PAFAH1B2/BCAT2/A…
GSE35685_CD34POS_CD10NEG_CD62LPOS_VS_CD34POS_CD10POS_BONE_MARROW_DN	GSE35685_CD34POS_CD10NEG_CD62LPOS_VS_CD34POS_CD10POS_BONE_MARROW_DN	196	0.465941486772139	1.8629506546241	1.06535990471959e-06	1.25676354861836e-05	5.71848594198917e-06	4422	tags=39%, list=18%, signal=32%	MAFB/ENG/TIMP1/CSF2RB/TGFBI/IRF1/ISG15/EIF1AY/LY6E/PRAF2/TAP1/GBP4/IL15RA/KDR/LCP2/PSMB10/CD53/BCL3/ST6GALNAC4/GBP2/CXCL10/TSPO/LGALS8/VCAN/MX2/MAP4K4/SLC44A2/ASAP1/MYD88/PSMB9/MGAT1/IER3/FGL2/CD86/ATP6V0C/IKZF1/CCR1/ITGB1BP1/EPAS1/TSPAN13/LITAF/IL4R/PML/CCL22/IFIT2/CCL4/SF3A1/SUSD6/HOXA1/CASP1/IL18BP/STAT1/GJA1/IFITM3/JAK3/TLR6/NID1/VRK3/HTT/TINF2/TIMM10B/RAB5C/RAB3IL1/IL13RA1/SEC16A/AMOTL2/AP1B…
GSE11864_CSF1_PAM3CYS_VS_CSF1_IFNG_PAM3CYS_IN_MAC_DN	GSE11864_CSF1_PAM3CYS_VS_CSF1_IFNG_PAM3CYS_IN_MAC_DN	190	0.467250433224808	1.86919487452256	1.11986437861473e-06	1.31469379580987e-05	5.98207832939156e-06	3930	tags=34%, list=16%, signal=29%	MYO1C/CSF2RB/GIMAP8/DYSF/TGFB1I1/VAMP5/GBP4/PLP2/PLEKHG1/ARHGEF3/IFI27/TAGLN/ICAM2/DTX3L/SCARF1/OMD/NFKBIE/SECTM1/ZNF385A/CD200/CDH13/ITGAL/GZMB/TAP2/ZBTB46/NTRK2/HLA-A/HLA-DMB/TRIM8/HLA-DQA1/GBP3/CCDC69/GRK6/GVINP1/GUCY1B1/ATP6V0C/ITGBL1/SCRN1/SELPLG/EVI2B/AKIRIN2/NMI/ATF5/UBALD2/ARHGAP45/TNFSF13B/IFIH1/SGTA/PF4V1/SMIM14/FRAT1/SLC1A4/NFE2L1/LRRFIP1/C1QTNF9/LMCD1/PARP9/EFEMP1/INPP4A/LPAR6/FLOT1/T…
GSE1460_DP_THYMOCYTE_VS_NAIVE_CD4_TCELL_CORD_BLOOD_DN	GSE1460_DP_THYMOCYTE_VS_NAIVE_CD4_TCELL_CORD_BLOOD_DN	191	0.465331252018561	1.86494619446714	1.11986437861473e-06	1.31469379580987e-05	5.98207832939156e-06	4286	tags=36%, list=17%, signal=30%	TRPC6/BST2/EHD2/TIMP1/CD34/RAMP3/TAPBP/ITGA8/CDH12/EFEMP2/S1PR1/EMP1/SERINC5/SLCO3A1/STK10/HCP5/NACC2/ALS2CL/HLA-DMA/BTN2A2/TAP2/NCK2/TLR3/ZC3H7B/IMPDH1/HLA-DQA1/ETHE1/CCDC69/ACTN1/BIN2/GVINP1/SEPTIN9/IFITM2/HLA-F/R3HDM4/DGKZ/LITAF/PRRC2B/TPM2/BTN2A1/RHOF/STAT1/CRTAP/PF4V1/GNA12/MEGF6/TP63/LTK/ERAP1/PIP4K2B/FGD1/NFKB1/PHF1/DOLK/LAMC1/KCNK3/HS1BP3/ACKR2/AGAP2/AMPH/TBCC/MORC2/PCOLCE2/CNN1/PDE4B/FBX…
GSE9650_EFFECTOR_VS_EXHAUSTED_CD8_TCELL_UP	GSE9650_EFFECTOR_VS_EXHAUSTED_CD8_TCELL_UP	197	0.456576989529756	1.82787691535781	1.12892373658601e-06	1.32214337611708e-05	6.01597517522808e-06	3617	tags=30%, list=15%, signal=26%	MTSS2/TMEM45A/PLD3/MFNG/ANXA1/HCLS1/ICAM2/ETS1/PLAC8/FAM89B/ITGAL/ABCA2/PTPN6/IL17RA/GLIPR2/CTSD/CALU/KLK8/C8orf33/TWF2/ATP6V0C/WARS1/ITGAX/CMTM7/ISYNA1/USP5/TSPAN31/SMPD1/DGKA/CORO1B/PRKCH/SWAP70/TBCB/DPM2/GIT1/RPS6KA4/CDKN2D/IFITM10/USP22/ARL4C/RNF167/TMC6/ENTPD4/AP1M1/UBE2H/VAV1/CDC37/ANXA6/FHL2/DAP/CCR2/AXIN1/PHTF1/UBE2Z/GPC1/RNPS1/SSNA1/PALD1/DEAF1
GSE7831_1H_VS_4H_INFLUENZA_STIM_PDC_UP	GSE7831_1H_VS_4H_INFLUENZA_STIM_PDC_UP	198	0.45572369797376	1.82617532655064	1.16681981885004e-06	1.35998711900416e-05	6.18817058297202e-06	3500	tags=37%, list=14%, signal=32%	FSCN1/TGFBI/TAPBP/SLC48A1/ADGRD1/COL4A2/INF2/RELA/PLXNC1/LCP2/CRELD1/FSTL1/MYOF/ARRB1/FKBP14/GBP2/GEM/AFAP1L1/TEK/CCRL2/FKBP9/CCDC85B/IER5/H1-0/MMP14/CD99L2/LIX1L/CBX7/JOSD2/GPR107/ZFPL1/PKN3/MYCT1/SMAGP/SUSD1/CPXM1/TANGO2/NOP2/FADS2/PTOV1/CNPY3/HEBP1/VAMP2/CORO1B/DBNL/FAM210B/NPR2/RAD23A/PLXDC2/RBCK1/C22orf39/PITPNM1/WSB2/IFITM3/FAAP20/HTATIP2/TADA3/LUZP1/PGAP4/ISG20/GORASP1/SERTAD1/AMOT/S100A6/…
GSE6875_WT_VS_FOXP3_KO_TREG_UP	GSE6875_WT_VS_FOXP3_KO_TREG_UP	198	0.45569244670994	1.82605009653261	1.16681981885004e-06	1.35998711900416e-05	6.18817058297202e-06	4322	tags=37%, list=17%, signal=31%	PLEKHO1/EHD4/SLC15A3/LGALS1/FLNA/TRIB2/TNKS1BP1/VIM/ITGB3/KIAA0930/RASA3/GRK2/CCDC113/RAB6B/CNN2/HECW2/CARHSP1/NCK2/SPI1/HLA-DQA1/SAMHD1/HSPA12B/PCDHA12/ETV5/APBB1IP/SEC24D/SMAGP/ARFGAP1/INTS1/MAPK11/PRKD2/PRRC2B/RAB35/PIK3CG/SPRED2/ANKRD33B/MTSS1/LSP1/GOLGA3/RNF144A/LTB/NEK7/CKAP4/AKAP12/TMOD3/LRRC75A/TRIM25/MOXD1/AKT2/ZBTB33/SPTAN1/PCMT1/DAP/SMC4/LLGL1/NELFA/MLLT6/BRD3OS/VPS72/SNAP29/CDR2/RETRE…
GOLDRATH_NAIVE_VS_MEMORY_CD8_TCELL_DN	GOLDRATH_NAIVE_VS_MEMORY_CD8_TCELL_DN	193	0.456323045994453	1.83068350325195	1.18207369967832e-06	1.37447805843264e-05	6.25410679945368e-06	3210	tags=35%, list=13%, signal=31%	CYBB/F2R/LGALS1/MYADM/ANXA1/PLAT/KCTD12/GATA3/RAB3D/BCL2L2/PLP2/IL15RA/TNFRSF1B/TSPAN4/S100A4/EMP1/CCL5/IL10RB/NOTCH4/RECK/ITM2C/GZMA/SERPINB9/PLCD1/GZMB/CST7/HCFC1R1/ANTXR2/BCL2A1/MYO1F/SAMHD1/CAPN2/DENND5A/ANXA2/IER3/FGL2/PLBD1/ITGAX/LITAF/ANKH/CCND3/CTSW/POU6F1/CCL4/VKORC1/DSTN/SLC66A3/PRF1/AHNAK/CD44/PIP4P2/S100A10/CASP1/IFITM10/LIMD1/GOLIM4/CYFIP1/PTPN22/MDFIC/DNAJC5/PGLYRP1/SEMA4F/ITGB1/S10…
GSE21360_TERTIARY_VS_QUATERNARY_MEMORY_CD8_TCELL_UP	GSE21360_TERTIARY_VS_QUATERNARY_MEMORY_CD8_TCELL_UP	180	0.473359368429401	1.88381882231841	1.21615886286355e-06	1.41074428092171e-05	6.41912422353541e-06	4394	tags=47%, list=18%, signal=39%	ECM1/AXL/PLEKHO1/COLEC12/CD34/MGAT5/PYCARD/LY6E/TRPV2/EMP1/TBXAS1/RASA3/STING1/GSN/ANK1/PTGS1/ANGPTL4/HIP1/NECAP2/LRP1/ST6GAL1/P2RY13/PRAM1/PGAP6/GALNS/ETV5/FURIN/MAN2B1/SORT1/CCR1/VGLL4/SMAGP/TSPAN14/RNF144B/STAB1/PLA2G15/PAQR7/HTR2B/LTC4S/ITGB5/AP2S1/SLC35C2/RGS10/PPT1/SCARB1/CERK/CD300C/CENPF/NAAA/CAMSAP2/PTGFRN/SLC9A9/GNA12/RGL2/LDLRAD3/RAP2A/KIFC3/HACD4/LAT2/TBC1D22A/LMO2/GDE1/CD300LF/GM2A/R…
GSE9509_10MIN_VS_30MIN_LPS_AND_IL10_STIM_IL10_KO_MACROPHAGE_DN	GSE9509_10MIN_VS_30MIN_LPS_AND_IL10_STIM_IL10_KO_MACROPHAGE_DN	156	0.489361922824431	1.90171513790483	1.22721143508427e-06	1.41718524993473e-05	6.44843171800741e-06	4448	tags=42%, list=18%, signal=35%	LRRC32/FHL3/PDGFRB/CD34/BAMBI/TMEM266/CCBE1/HK2/ADM/BMP1/NXPE3/TAGLN2/HDAC9/ICAM1/ITGAV/GEM/TMCC3/ITGA4/ADAMTS1/GLIPR2/IL1RAP/GPM6B/ABR/TBC1D9B/LYSMD2/RILPL2/KCNA1/GMPPB/RBFOX2/FAM102B/FAM20B/FAM53C/PMP22/POU2F2/VASP/PDLIM4/GATAD2A/TMOD3/GJA1/PPP1R3B/SEMA4F/ITGB1/MIR383/GPR108/MECP2/ITM2A/SLC39A2/RAP2A/XYLT2/TMEM30A/VTI1A/MSI2/FPR1/HAMP/GRINA/ST3GAL3/EIF4G3/SPHK1/ADCY6/MARCHF1/DNMT3A/FLRT3/ZFAND2…
GSE28726_NAIVE_CD4_TCELL_VS_NAIVE_VA24NEG_NKTCELL_DN	GSE28726_NAIVE_CD4_TCELL_VS_NAIVE_VA24NEG_NKTCELL_DN	195	0.463121728884371	1.85621271796505	1.22752909579733e-06	1.41718524993473e-05	6.44843171800741e-06	2600	tags=30%, list=10%, signal=27%	MXRA8/TRAM2/PRKG2/HBEGF/ITGA5/H1-10/CD37/TRIB2/H2AC17/PLA2G4C/FGFR1/CA11/MYO9B/MAP4K2/H2BC14/PLCD1/DLGAP4/ITGB2/MAZ/DUSP8/DGCR2/PCDH7/MPZL1/LIMK2/PIAS3/SORBS3/CDC25B/TLE5/ABR/CCDC69/PLXNA2/MICA/SUN2/SIPA1/FAM168A/H1-4/PIK3IP1/SMAGP/CIZ1/CENPE/RASGRP2/MAPK11/SLC2A3/TMSB10/MYH11/DGKA/TPM2/IFITM1/RBM38/RGS9/ARHGAP45/SETD1B/THRA/AREG/MCC/ARHGEF11/CORO1A/CD300C
GSE40274_XBP1_VS_FOXP3_AND_XBP1_TRANSDUCED_ACTIVATED_CD4_TCELL_UP	GSE40274_XBP1_VS_FOXP3_AND_XBP1_TRANSDUCED_ACTIVATED_CD4_TCELL_UP	199	0.46223125559548	1.85221626126683	1.25998779784966e-06	1.44022840892793e-05	6.55328197476927e-06	2618	tags=29%, list=11%, signal=26%	GIMAP1/RAB31/IRF1/LGALS1/EMP3/MYADM/RNPEPL1/TRIB2/CRIP1/GIMAP4/MANSC1/CDK2AP2/S1PR4/STING1/ITGB8/ICAM1/HVCN1/CD79B/MSRB3/NIPAL3/FLI1/ITGAV/CSK/SELENOM/HIPK2/FUT11/SYNGR2/NCK2/CHPF/MYO1F/ENDOD1/MINDY2/SLAMF7/RIN2/CRIM1/CCPG1/RIN3/RILPL2/PSEN2/SUN2/PLCB3/RNH1/SELPLG/IL4R/YIPF2/AP3M2/MNT/RAPGEF5/RAB35/SELL/POU2F2/TAPBPL/LTB/RIPOR2/SLA/HECA/NAGA
GSE42021_CD24HI_TREG_VS_CD24HI_TCONV_THYMUS_UP	GSE42021_CD24HI_TREG_VS_CD24HI_TCONV_THYMUS_UP	194	0.462333636051818	1.8512314209014	1.26226915150292e-06	1.44022840892793e-05	6.55328197476927e-06	4423	tags=36%, list=18%, signal=30%	PLEKHO1/CD52/LRP10/MXD4/TP53/CDK2AP2/COLGALT1/NFIC/CD99/ARHGDIA/PNPLA2/BAK1/LRP1/TMEM259/MRAS/PAM/CD93/GRN/TLE5/MAN2B1/C3AR1/SLC38A10/HRAS/IFI30/ISYNA1/PTOV1/LMAN2/SLC27A1/PPFIA4/RBM10/LY86/NMI/TMEM179B/CSNK1G2/PRKCSH/C1QB/ARHGAP45/AMMECR1L/PCBP4/SNAPC2/PCSK7/PNKP/RPS6KB2/MAST3/FBXW4/TYMP/CDC37/AKT2/NDST2/CYBA/RGL2/TCF25/COMMD2/CCR2/CRCP/CAPNS1/MAF1/VPS72/FES/COPE/SSNA1/HSF1/LSR/RERE/PPIB/WBP11/M…
GSE24142_EARLY_THYMIC_PROGENITOR_VS_DN3_THYMOCYTE_ADULT_UP	GSE24142_EARLY_THYMIC_PROGENITOR_VS_DN3_THYMOCYTE_ADULT_UP	197	0.456221464933289	1.82645359526585	1.25096640550229e-06	1.44022840892793e-05	6.55328197476927e-06	2715	tags=30%, list=11%, signal=27%	RFLNB/CD52/RAMP2/CTSS/PDGFRB/TYROBP/MYADM/CCND1/FAM114A1/GIMAP6/CSF1R/BMP1/S100A4/SH2B3/CD81/HCK/SLCO3A1/ADGRL4/GRAMD1A/ST3GAL2/RSAD2/NIBAN2/ICAM1/LPCAT1/ITGAV/MGAT4B/CYB5R3/GEM/PLAUR/ROBO1/ST6GAL1/LGALS8/GNB4/HLA-E/CD300A/GPM6B/DENND5A/GRN/GLIS2/PLBD1/MAN2B1/RCN3/ITGAX/THEMIS2/HLA-DRB1/CTDSPL/ZFHX3/MMP2/RTP4/LY86/STK17B/ABHD4/PTPRE/LHPP/LTBP3/NAAA/GDPD5/MAST3/HOXA11-AS/TMBIM1
GSE20715_0H_VS_48H_OZONE_TLR4_KO_LUNG_UP	GSE20715_0H_VS_48H_OZONE_TLR4_KO_LUNG_UP	200	0.453325100908645	1.81669157836688	1.25998779784966e-06	1.44022840892793e-05	6.55328197476927e-06	4080	tags=38%, list=16%, signal=32%	HLX/SNCA/NKG7/UCP2/DLL4/TAP1/NR1D1/AGRN/DOCK6/KANK3/HSPB2/NXN/ICAM2/ATP2A3/S1PR4/GZMA/SH2D3C/MYLIP/HDAC7/CDH13/OSBPL5/ADCYAP1/CD36/PTPRC/HLA-E/PEAK1/CD93/HLA-DOA/PDGFA/NPNT/CHST12/POSTN/PALMD/SUN2/GAS6/SIPA1/USHBP1/HOMER3/TSPAN17/SLC2A3/UBE2L6/CTC1/DGKA/POU6F1/CLDN5/SELL/MEF2C/MTSS1/STK17B/TWSG1/B3GNT8/PCBP3/TRIB3/RNF167/SLC25A37/GASK1B/CD3D/RANBP3/PRKCB/PLCE1/PEX16/P3H3/TNFSF10/LAIR1/DBP/KCNK3/P…
GSE2585_AIRE_KO_VS_WT_CD80_HIGH_MTEC_DN	GSE2585_AIRE_KO_VS_WT_CD80_HIGH_MTEC_DN	200	0.453187942965021	1.8161419205593	1.25998779784966e-06	1.44022840892793e-05	6.55328197476927e-06	5245	tags=43%, list=21%, signal=34%	ENC1/LGALS1/EMP3/CRIP1/SULF2/INF2/SLC7A14/MYOF/PRELP/MFSD12/NIPAL3/TGFBR2/TINAGL1/HIP1/MAP1S/LRP1/ST6GAL1/ATP6AP1/CNRIP1/MPZL1/LGALS8/ARHGAP1/SUN2/SQLE/EPAS1/TSPAN13/MYO1E/HRAS/ZFP82/LITAF/TSPAN14/SLC29A3/ANKH/VKORC1L1/PDE2A/LMAN2/ADCY4/SEPTIN8/ABHD4/WSB2/MED22/STBD1/SCARB1/LIPA/PGAP4/NAGLU/PACS2/S100A6/FKRP/COL4A5/GPNMB/PLEKHM1/TBC1D22A/ZNF14/PCBP1/HOXA4/PPP1CA/RAB3IL1/CAMK1/PROKR1/GALC/TBCC/RGL…
GSE3337_CTRL_VS_4H_IFNG_IN_CD8POS_DC_DN	GSE3337_CTRL_VS_4H_IFNG_IN_CD8POS_DC_DN	198	0.45427237761589	1.8203595977653	1.26827995698627e-06	1.44370559589652e-05	6.56910376146848e-06	2732	tags=29%, list=11%, signal=26%	GIMAP1/IRF1/EIF1AY/APLP1/TAP1/MPEG1/GBP4/GIMAP4/TNS2/KDR/ABCC1/NOTCH4/ST6GALNAC6/PSMB10/TLR7/TNFAIP2/FLI1/ZNFX1/ARHGEF2/GBP2/CXCL10/GZMB/TNNC2/UBA7/NCK2/PSMB8/IFIT3/CD36/GLIPR2/CSF1/GNB4/CD40/ANXA2/ABR/PSMB9/IER3/FGL2/WARS1/SMAGP/CX3CR1/TNF/TRIM21/PML/LMAN2/PRKCH/IFIT2/POU6F1/SWAP70/CD44/TUBB/STAT1/SLA/USP22/IFI35/TPSB2/LMNB1/IL13RA2/DAXX
GSE25088_IL4_VS_IL4_AND_ROSIGLITAZONE_STIM_STAT6_KO_MACROPHAGE_DAY10_DN	GSE25088_IL4_VS_IL4_AND_ROSIGLITAZONE_STIM_STAT6_KO_MACROPHAGE_DAY10_DN	192	0.462926963364068	1.85585153479733	1.3012717318009e-06	1.47780789681445e-05	6.72427497772715e-06	4370	tags=38%, list=18%, signal=32%	MYBPH/JAKMIP2/LGALS1/OAS3/SLFN11/CXCL16/IL15RA/LYN/RELA/ABCC1/BATF2/DTX3L/IL10RA/TNFAIP2/SCARF1/LPCAT1/ITGAV/FGR/TAP2/IFIT3/BCL2A1/ARMCX3/NFKB2/IER5/GBP3/PLEKHM2/MAP4K4/F3/MGAT1/IER3/SERPINB8/RNF144B/P2RX4/PILRA/ZEB2/PRPF40B/PRF1/TMED10/OSTM1/EML2/TOMM40L/IFIH1/NPR3/TRAF3/CARD16/GNLY/VAV1/PIK3R5/PNRC1/DAP/PROCR/SPINT2/BRD2/DUSP5/PTGER2/MTF1/LCN2/RAB13/ZNF274/NFKB1/UBE2Z/IFIT1/SCN1B/ETS2/INHBA/PIM…
GSE39556_UNTREATED_VS_3H_POLYIC_INJ_MOUSE_NK_CELL_DN	GSE39556_UNTREATED_VS_3H_POLYIC_INJ_MOUSE_NK_CELL_DN	198	0.453368911010104	1.8167392277227	1.30886406329513e-06	1.47953264881065e-05	6.73212288997327e-06	3830	tags=35%, list=15%, signal=30%	WFS1/MRC2/HLX/ENG/LST1/CD34/PXDN/ITGA5/GAB2/PECAM1/CCN2/MLXIP/HOXA9/LCP2/PDLIM7/CCND2/RECK/S1PR4/GNG11/SCARF1/OAS2/HCP5/AK1/H2BC21/CD99/CSNK1E/PLXNB2/TNFAIP1/ERG/ZMIZ1/LILRB2/CRIM1/RABAC1/DENND5A/ACTN1/SUN2/ATP2B4/SNPH/GADD45A/ARHGEF17/VGLL4/MYLK/LRIG1/RNASE2/THEMIS2/MEF2C/PTPRE/LILRA2/AKAP12/MAU2/TLE1/PGLYRP1/KIF3C/GUCY1A1/CHST15/SV2A/MDK/NR3C1/KLF7/RAG1/TSPAN7/LMO2/HOXA10/CD9/FAM214B/LIG4/FPR1/…
GSE29164_UNTREATED_VS_CD8_TCELL_TREATED_MELANOMA_DAY7_UP	GSE29164_UNTREATED_VS_CD8_TCELL_TREATED_MELANOMA_DAY7_UP	198	0.45326434128102	1.81632019605942	1.30886406329513e-06	1.47953264881065e-05	6.73212288997327e-06	3885	tags=34%, list=16%, signal=29%	TYRO3/TYROBP/F2R/HHEX/ANXA1/CD37/KCTD12/GIMAP4/CSF1R/LYN/TNFRSF1B/CCL5/IFI27/NOTCH1/ITM2C/GZMA/ICAM1/PLAC8/GEM/NECAP2/UBA7/RAC2/PSMB8/RRBP1/BCL2A1/SRGAP2/MYO1F/CTSD/RIN2/CD93/FGL2/BAX/CMTM7/RNH1/SMPD1/CORO1B/ARAF/CTSW/VKORC1/PRF1/GLMP/CD44/CSNK1G2/PRKCSH/S100A10/IFITM10/DOK2/B4GALNT1/PCGF2/FBXW4/CYBA/CCR2/INPPL1/DGAT1/WDR81/CAMK2B/PLA2G7/DNAJC3/KCNA3/GPC1/TIRAP/CXXC5/AUP1/FLOT1/ZAP70/SIN3B/MEF2A/…
GSE7460_TREG_VS_TCONV_ACT_WITH_TGFB_DN	GSE7460_TREG_VS_TCONV_ACT_WITH_TGFB_DN	194	0.46108774120443	1.84624272981606	1.32285680792082e-06	1.49188851115515e-05	6.78834414590948e-06	4739	tags=39%, list=19%, signal=32%	HS3ST3B1/GIMAP1/PLD3/ENC1/LARGE1/ANXA1/HCST/ABI3/FERMT3/H19/HVCN1/ANGPTL4/DAPK3/CTSD/INKA1/ZDHHC18/KEAP1/KLK8/HLA-DOA/ARHGEF10/TNNT1/ST3GAL1/FAM78A/MAN2A2/HDAC4/REG1A/CYB561D1/RHBDF2/PAQR7/CD276/TMEM94/CD2/PGM5/GLMP/RBM38/PLIN3/RHOD/PDLIM4/TMEM229B/PRKCSH/APOBR/ZFYVE21/MIIP/PNMA8A/ARL4C/TECPR1/ACD/SERTAD1/DAP/DENND3/HPCAL1/FASN/MGAT3/ZNF526/ZFP64/TBC1D22A/MVD/ZNF341/NOL12/OGFR/SH3GL1/DNAJB2/NAPA/…
GSE22601_IMMATURE_CD4_SINGLE_POSITIVE_VS_CD4_SINGLE_POSITIVE_THYMOCYTE_UP	GSE22601_IMMATURE_CD4_SINGLE_POSITIVE_VS_CD4_SINGLE_POSITIVE_THYMOCYTE_UP	196	0.464328612074347	1.85650197799971	1.32915612605378e-06	1.49208494150553e-05	6.7892379371071e-06	4456	tags=39%, list=18%, signal=33%	ECM1/CDC42EP3/SYT11/CHD3/GNG2/NKG7/TRIB2/GIMAP7/TRPV2/RASSF2/ESYT1/PLAC8/CNN2/FOXO4/PPDPF/CSK/ZFP36L1/BBLN/S100A11/LAMA5/CTSD/GPM6B/IL27RA/ACTN1/ITGB1BP1/ST3GAL1/BICD2/KPNA2/FAM78A/GPSM3/SELPLG/SSBP4/MAPK11/GDI1/NISCH/ATP2A2/CTSW/DBNL/DSTN/MID1IP1/FAM98A/VSIR/MGRN1/GRB2/PIGQ/HECTD3/STAT1/SLA/PTPRCAP/CORO1A/AKT2/S100A6/DACH2/UBL4A/ARF1/PFN1/CDR2/CIC/HIC1/SSNA1/ARHGAP29/GLRX2/NDRG3/TLR1/SCAMP3/PSD4…
GSE4748_CTRL_VS_CYANOBACTERIUM_LPSLIKE_STIM_DC_1H_UP	GSE4748_CTRL_VS_CYANOBACTERIUM_LPSLIKE_STIM_DC_1H_UP	195	0.462375504934045	1.85322181881121	1.32732609327557e-06	1.49208494150553e-05	6.7892379371071e-06	3564	tags=32%, list=14%, signal=28%	BST2/SOX18/EFNB2/TNFRSF12A/ENC1/CCND1/PLPP3/TM4SF1/ADGRA2/TNS2/FSTL1/CCND2/CHST1/CDC42EP1/CDC42EP5/PLEC/TNNI1/RAPGEF1/DNASE1L1/ANTXR2/CCN4/GYPC/C8orf33/IFITM2/PDRG1/IGFBP6/TP53INP2/SUN2/SH3BP5L/JPT1/PPP1R15A/TMEM222/LITAF/NOP2/UBQLN2/LRIG1/SLC14A1/IFIT2/SIL1/SPRED2/TPM2/RBM10/HSD17B1/TSPAN5/NTAN1/EP400/B4GALNT1/LIMD1/FAAP20/YIF1A/IL13RA2/NLGN2/IQGAP1/SIGMAR1/ZWINT/RAP2A/RAB13/RAB5C/FAM32A/LIN37/P…
GSE43955_10H_VS_30H_ACT_CD4_TCELL_UP	GSE43955_10H_VS_30H_ACT_CD4_TCELL_UP	197	0.455711002640648	1.82440999196941	1.35266883491329e-06	1.51498909510288e-05	6.89345569589202e-06	2606	tags=28%, list=10%, signal=25%	TRPC6/CDKN1C/ADORA1/NECTIN2/CLIP3/PLAT/PLPP3/INPP5D/PCDH12/ID3/VEGFC/PLXNA3/HSPB2/LOXL1/IL10RA/RSAD2/ZNF385A/SH3BGRL3/LCP1/DLGAP4/ENO2/PLAUR/TPGS2/PCDH7/PAM/MX2/LYSMD2/PSEN2/C3AR1/PPP1R15A/TNFRSF11B/CPXM1/TANGO2/TNF/TRIM21/CCL22/HLA-DRB1/SLFN12/IFIT2/S1PR3/YWHAG/MSN/NAB2/LY86/VASP/TRIM47/C1QA/C1QB/TUBB/BAD/PCSK7/MPZL2/TPSB2/CORO1A/TLR6
GSE37534_UNTREATED_VS_GW1929_TREATED_CD4_TCELL_PPARG1_AND_FOXP3_TRASDUCED_UP	GSE37534_UNTREATED_VS_GW1929_TREATED_CD4_TCELL_PPARG1_AND_FOXP3_TRASDUCED_UP	196	0.463966437454228	1.8550539132431	1.36974026935685e-06	1.53059050282261e-05	6.9644447302403e-06	3859	tags=38%, list=16%, signal=33%	BST2/RAMP2/ATP10A/EHD4/HBEGF/LY6E/PCDH12/ELF4/HK2/SLCO2A1/IFI6/IFI27/HLA-C/KANK3/RPS4Y1/GPRC5A/NT5E/NFKBIE/PHACTR2/BFSP1/LYL1/CSRP1/LGALS8/RIN2/YEATS2/MYD88/COMT/PLEKHA4/KCNMB1/FYN/BASP1/SURF2/FBXL7/RASGRP3/AP3M2/PRKD2/VEGFA/DUSP3/SLFN12/IFIT2/RHBDF2/GMDS/MID1IP1/HLA-B/IFITM1/RHOD/RBCK1/TSPAN5/MEF2C/EML2/CASP1/LTB/MSX1/STBD1/IL13RA2/TYMP/TRIM5/VEZF1/SLC1A4/COX7A1/RAB32/TDRD7/ZNF574/CSNK1D/ZNF274/…
GSE45365_WT_VS_IFNAR_KO_CD8A_DC_MCMV_INFECTION_UP	GSE45365_WT_VS_IFNAR_KO_CD8A_DC_MCMV_INFECTION_UP	192	0.462427845081302	1.85385059403469	1.38073720876633e-06	1.53934821078022e-05	7.00429377733803e-06	4022	tags=40%, list=16%, signal=33%	FSCN1/ZYX/LRP10/TAPBP/IL2RG/TP53/HCK/MYO9B/SCARF1/PKN1/ICAM1/OAZ2/NACC2/RNF44/TBC1D2B/PLXNB2/TLN1/MED15/MAP7D1/MYO1F/ARHGAP1/QPCT/C2CD2/YEATS2/F3/ASAP1/PLXNA1/PRKACA/BICD2/CAPN1/NID2/FHOD1/PNPLA6/CRK/VAMP2/TMEM214/PTBP1/ATP2A2/PARP12/CNOT3/CST3/BRD4/CHST2/PLIN3/GATAD2A/LSP1/ARID1A/MICB/KDELR1/BEAN1/HECTD3/STAT1/TCF4/COPS7A/PTPN22/GASK1B/NAAA/GORASP1/GAK/FASN/EIF4G1/HGS/TNFSF10/PLEKHM1/DVL3/CLEC4A…
GSE9037_CTRL_VS_LPS_4H_STIM_IRAK4_KO_BMDM_UP	GSE9037_CTRL_VS_LPS_4H_STIM_IRAK4_KO_BMDM_UP	194	0.460101340526146	1.84229308006781	1.40364043260842e-06	1.56130963188772e-05	7.10422194442042e-06	3860	tags=35%, list=16%, signal=29%	PLEKHO1/SLC9A3R2/NRROS/PYCARD/NFASC/S1PR1/CLIC3/CBX6/TBXAS1/PLBD2/SLC8B1/TLR7/INPP5K/MFSD12/FAM89B/LYL1/CSNK1E/TNFRSF21/TPGS2/FAM234A/TRIM8/SGSH/RIN2/ETV5/ANKRD37/FURIN/PYCR2/KNOP1/BASP1/PATZ1/SIPA1/PWWP2B/MAN2A2/DCAF15/SLC66A3/TRAPPC1/NFAM1/GIPC1/ITGB5/CST3/VAT1/UBALD2/DOK2/LRRC57/SCARB1/PTTG1IP/SLK/MED12/CNNM3/NDST2/SELENOS/DAP/INPPL1/MR1/MELTF/SYNE3/HACD4/RAB5C/CLEC4A/TUSC2/CAMK1/DNAJC9/C19orf…
GSE29618_PRE_VS_DAY7_POST_LAIV_FLU_VACCINE_MONOCYTE_UP	GSE29618_PRE_VS_DAY7_POST_LAIV_FLU_VACCINE_MONOCYTE_UP	191	0.463555153430246	1.85782797859639	1.43698674968741e-06	1.57680167668402e-05	7.17471335903669e-06	4694	tags=41%, list=19%, signal=34%	CD151/TPPP3/TYRO3/TYROBP/TAPBP/EMP3/LY6E/RRAS/MFSD6/TEAD3/PTPN7/MYDGF/RARG/IQSEC1/SH2B3/MEF2D/SLC8B1/ADAMTS5/CDC42EP1/NFKBIE/PPBP/POLR2A/STIM1/SYN1/ASB6/HLA-DOA/ARHGEF10/TFPT/CENPB/SRM/PXMP4/EPAS1/LRIG1/GNG5/PLEKHO2/RNASE2/MNT/COL4A3/LOX/SMARCD3/RBM38/TIMP3/ARL4C/RNF25/GSK3A/MYO1B/ATP1B2/ATG9A/DESI1/NFE2L1/CD320/WNT5B/MTMR9/SOD3/TSPAN7/SLC39A2/ASCC2/KIFC3/PCDHB8/LMF1/AMPH/PAFAH1B2/PPP2R5D/MORC2/Z…
GSE360_CTRL_VS_T_GONDII_DC_UP	GSE360_CTRL_VS_T_GONDII_DC_UP	197	0.45527378510092	1.82265961937906	1.4340308842404e-06	1.57680167668402e-05	7.17471335903669e-06	4554	tags=41%, list=18%, signal=33%	SDC3/CD52/NRGN/HHEX/ZCCHC24/INPP5D/DNASE2/TRIB2/KCTD12/PECAM1/VASH1/S100A4/MYH9/SERINC5/ADAM12/NCKAP1L/CDC42EP1/SPRY1/PPM1F/ESYT1/TGFBR2/LYL1/SRPX2/CACNA1S/TNFSF12/LPCAT4/RIN2/SDC2/MYL4/DOCK2/TTC9/ETV5/ALOX5/ITGB1BP1/C3AR1/RNASE6/BAX/APOC1/RETREG3/PNPLA6/STAB1/EHMT2/PLA2G15/BRPF1/TES/LILRA2/KLRB1/PDIA4/DOK2/ERF/ADCY7/GGA3/GPR143/MEGF8/PTGES/TGOLN2/PIP4K2B/CLEC11A/SEMA3A/GGCX/PRCP/TUSC2/CAMK1/MID2…
GSE3039_CD4_TCELL_VS_ALPHABETA_CD8_TCELL_UP	GSE3039_CD4_TCELL_VS_ALPHABETA_CD8_TCELL_UP	197	0.455220680450812	1.82244701829259	1.4340308842404e-06	1.57680167668402e-05	7.17471335903669e-06	3796	tags=35%, list=15%, signal=30%	BGN/FCN1/NCAM1/CYBB/THBD/IRF1/ANXA1/PLPP3/TRIB2/MARVELD1/HCST/TNKS1BP1/HLA-C/FSTL1/ATP2A3/S1PR4/SIGLEC10/LPCAT1/TINAGL1/PLTP/CDK2/UBA7/LHFPL6/MPZL1/PTPRC/PIAS3/GALNS/NRM/R3HDM4/SUN2/EPAS1/GAS6/SH3BP5L/KDM6B/CSF3R/SLC2A3/UBE2L6/DACH1/PDE2A/TNC/DSTN/BACE1/CALHM6/FABP4/C1QB/SP110/BTNL9/TNFSF13B/IGLC7/MS4A6A/PURG/CD300C/UBE2H/LMNB1/PROK2/PGLYRP1/ARHGEF37/SEMA4F/ZNF212/FBXO10/MBD6/LATS2/IFIT1/NCF4/PAX…
GSE360_CTRL_VS_B_MALAYI_LOW_DOSE_MAC_UP	GSE360_CTRL_VS_B_MALAYI_LOW_DOSE_MAC_UP	197	0.454879492550824	1.82108109425242	1.4340308842404e-06	1.57680167668402e-05	7.17471335903669e-06	4638	tags=39%, list=19%, signal=32%	FSCN1/KLK6/SEMA7A/SPN/PLD3/LY6E/TGFB1I1/BTN3A1/LTBP4/PDLIM7/TOP2A/SECTM1/PTP4A3/FADS1/ANKRD40/CSK/CSNK1E/MYO1F/ADCYAP1/MINDY2/ATP6AP1/HLA-E/ZDHHC18/SORBS3/MX2/FAM168B/CHMP1A/C3AR1/FOXK2/TESK1/VGLL4/CFD/FOXJ2/PRKD2/SMPD1/ZFHX3/DPM2/TIMP3/RBCK1/PUF60/PRELID3A/LAPTM4B/TCIRG1/HYAL2/PTPRA/MCM5/MED12/ARPP19/ITGB1/TCTA/INPPL1/IFNAR1/DAPK2/ZNF212/SREBF2/S100A9/TNFRSF9/C6orf47/SSNA1/LAMP1/SDC4/CCSER2/GPAA…
GSE21360_PRIMARY_VS_TERTIARY_MEMORY_CD8_TCELL_UP	GSE21360_PRIMARY_VS_TERTIARY_MEMORY_CD8_TCELL_UP	198	0.452114688556816	1.81171330936826	1.43061652499221e-06	1.57680167668402e-05	7.17471335903669e-06	4808	tags=43%, list=19%, signal=35%	ENG/THBD/ID3/MLXIP/NCOR2/ABCC1/PLK2/SYNJ2/ABCG1/PLEC/ARHGEF2/CD180/CSK/HIP1/LYL1/ZFP36L1/DNASE1L1/RAC2/DGCR2/BBLN/MYO1F/SGSH/RGS19/EXTL3/ABR/RHOG/TWF2/MARCKSL1/TESK1/MPRIP/RETREG3/SLC16A3/PLEKHO2/YWHAH/MNT/PLA2G15/SLC6A6/HTR2B/SFXN3/CLIP2/ACTR1B/DOK1/POU2F2/ARHGDIB/IKBKE/USP22/SERPINE1/TATDN2/PTPN22/CD300C/FCGR3A/CHST15/GGA3/GNA12/SH3BP1/LSM2/PARVB/HPCAL1/LAGE3/ARAP1/ARF1/LAIR1/RAB5B/IFIT1/PPP1CA…
GSE26343_WT_VS_NFAT5_KO_MACROPHAGE_DN	GSE26343_WT_VS_NFAT5_KO_MACROPHAGE_DN	198	0.451985245515207	1.81119460540393	1.43061652499221e-06	1.57680167668402e-05	7.17471335903669e-06	3460	tags=33%, list=14%, signal=29%	RAMP3/HBEGF/PDPN/SLC15A3/GIMAP6/ADM/GBP4/TNFRSF1B/IQSEC1/RELA/CCL5/TUBB6/TNFAIP2/ITGB8/FBRS/HVCN1/ST6GALNAC4/GPR65/CD200/ZNFX1/GBP2/RCSD1/PCDH7/DUSP14/SPATA13/SLAMF7/SYNPO2/B4GALT5/ACTN1/SLAMF8/ST3GAL1/CX3CR1/RPS6KA2/SPRED1/PTPN23/PLEKHO2/MYO1G/RAPGEF5/HLA-DRB1/RHBDF2/SWAP70/CDC14A/AGPAT4/ZMIZ2/RHOF/STK40/NRP2/IKBKE/IRF9/UBXN2A/STBD1/TRAF3/IRF7/DAPP1/CTTNBP2NL/DAXX/TNFAIP8L1/TMEM120B/PNRC1/PROCR/…
GSE14000_UNSTIM_VS_4H_LPS_DC_DN	GSE14000_UNSTIM_VS_4H_LPS_DC_DN	194	0.45968578928327	1.84062917015986	1.46422820465778e-06	1.60308310406578e-05	7.29429828269495e-06	3432	tags=37%, list=14%, signal=32%	BST2/KIAA0040/OAS1/IRF1/ISG15/OAS3/PTGER4/PLAT/RARG/POGLUT1/IFI6/LILRB1/CCL5/IFI27/BATF2/NXN/IDO1/RECK/DTX3L/TNFAIP2/OAS2/ZNFX1/GBP2/APOL6/CMPK2/IFIT3/BCL2A1/SRGAP2/SLAMF7/MX2/MYD88/PSMB9/IL1B/SAMD4A/WARS1/PLEK/TRIM21/PML/UBE2L6/NINJ1/IFIT2/CCL4/GBP1/RTP4/TNC/IFITM1/PARP14/ATF5/NUPR1/STARD5/NLRC5/SP110/MICB/IRF9/CKAP4/IFI35/UBXN2A/IFIH1/HSH2D/MSC/IRF7/CXCL11/ISG20/MVB12A/TDRD7/DUSP5/IRF1-AS1/TNFS…
GSE2770_IL12_AND_TGFB_VS_IL4_TREATED_ACT_CD4_TCELL_48H_UP	GSE2770_IL12_AND_TGFB_VS_IL4_TREATED_ACT_CD4_TCELL_48H_UP	198	0.451623188857915	1.80974377250386	1.49149282413169e-06	1.62927198187659e-05	7.41346209020847e-06	3975	tags=36%, list=16%, signal=30%	BST2/RIPOR1/MYO1C/TAPBP/EMP3/MGAT5/KCTD12/S1PR1/POGLUT1/TNFRSF1B/IQSEC1/RELA/IFI27/PREX1/IL10RB/PLXNC1/CFP/ATP13A2/COLGALT1/GRAMD1A/ARRB1/MAP4K2/PLEC/FLI1/TOM1L2/HIPK2/TSPO/ZFP36L1/PTPN6/CNRIP1/GLIPR2/FAM241A/ORAI1/B4GALT5/MX2/HLA-DOA/CHST12/PLBD1/TSPAN31/UNC119/IP6K1/FAM210B/CD2/RASGEF1B/GSDMD/DYRK2/RHOF/LSP1/IRF9/STAT6/TCF4/RNF167/NFATC2/DENND6B/TCEA2/SEMA4F/ZNRF1/PTPN14/VPS37B/RNF123/ETV3/TASL…
GSE21360_SECONDARY_VS_TERTIARY_MEMORY_CD8_TCELL_DN	GSE21360_SECONDARY_VS_TERTIARY_MEMORY_CD8_TCELL_DN	164	0.484813213025962	1.89882543472179	1.51366613223462e-06	1.64431954355846e-05	7.48193103174771e-06	4465	tags=37%, list=18%, signal=31%	MRGPRF/CAVIN1/LBH/FMNL3/MXD4/EMP3/MARVELD1/CMTM3/SLC29A1/CD81/FKBP14/PIP5K1C/GPR65/MFSD2A/NFIC/CD300A/EML3/S1PR2/CHST12/RNASE6/CX3CR1/GXYLT2/TSPAN14/NOP2/SLC29A3/SLC14A1/RNF26/MEF2C/SRCAP/PHLDA3/NFATC2/MCM5/ADCY7/BUB1B/CMKLR1/RPAP1/SLC9A9/FASN/ARL2BP/HACD4/LAIR1/ATP1A3/LMO2/VANGL2/PALD1/RAB3IL1/DHRS3/LPAR6/EXO1/SNX19/CIITA/TPCN1/ANAPC1/LRRK1/NEIL3/NRP1/MAN1C1/GUSB/CLSPN/NBEAL2/TK1
GSE17721_CPG_VS_GARDIQUIMOD_0.5H_BMDC_DN	GSE17721_CPG_VS_GARDIQUIMOD_0.5H_BMDC_DN	197	0.454597320956829	1.81995143823677	1.51539301120227e-06	1.64431954355846e-05	7.48193103174771e-06	4339	tags=35%, list=17%, signal=29%	HLX/MAP6/OAS3/TMEM184B/TAP1/COL3A1/F5/AGRN/IRAG1/MANSC1/NOTCH1/KIAA0930/TNFAIP2/ARHGEF40/SHKBP1/PPP2R5B/RNF44/UBA7/ARHGDIA/NCK2/MED15/CRTC2/DENND5A/MAP4K4/TGFB2/MAP1LC3A/ZNF598/GOLGA2/BASP1/SORT1/C2CD2L/PAQR7/PELO/FAM53C/PUF60/GIT1/MYF5/TMEFF2/TRAF3/NFATC2/MDFIC/GYS1/RNF25/IGFBP4/FCGR3A/MARK4/HPCAL1/DNMT1/HMGA1/SNX12/RETREG2/GGCX/LDLRAP1/TMOD2/TNIP1/DHRS3/AMBRA1/TNPO2/PDE1B/SNX3/DNAJC14/ABL1/NACC…
GSE9316_IL6_KO_VS_IFNG_KO_INVIVO_EXPANDED_CD4_TCELL_UP	GSE9316_IL6_KO_VS_IFNG_KO_INVIVO_EXPANDED_CD4_TCELL_UP	198	0.451538632460842	1.80940493823493	1.51178493260417e-06	1.64431954355846e-05	7.48193103174771e-06	4086	tags=36%, list=16%, signal=30%	BMP2/HDAC5/FXYD5/TGFBI/LAPTM5/TCF21/MARVELD1/VAMP5/BCL2L2/PLP2/TIMP2/ABCA3/CRIP2/TMEM98/ARRB1/GSN/CLEC14A/ADGRL1/ESYT1/PTGS1/AK1/HIP1/FKBP9/CTSD/FAM189B/ETHE1/MCOLN1/CEP19/LDB2/PKD1/PLBD1/MAN2B1/DGKZ/PTPRB/ITGAX/FOXJ2/UBQLN2/RASGRP2/GDI1/IP6K1/DUSP3/NPR2/ITGB5/CCDC80/VSIR/HECTD3/ZMAT3/HTATIP2/CD300C/LIPA/NAAA/GLIPR1/EFHD1/ATP1B2/NATD1/MYO18A/TRIM41/SSBP3/LMCD1/HS3ST3A1/PEX26/TMEM141/DNAJC9/SLC40A…
GSE2197_CPG_DNA_VS_UNTREATED_IN_DC_UP	GSE2197_CPG_DNA_VS_UNTREATED_IN_DC_UP	196	0.463089551515514	1.85154790384077	1.53207704516631e-06	1.65872874756672e-05	7.54749533829298e-06	3500	tags=31%, list=14%, signal=27%	FSCN1/TGM2/BOC/IRF1/HBEGF/TAPBP/SLC15A3/ARHGAP28/TMEM184B/ARMH4/IL15RA/MS4A7/HCLS1/PMEPA1/ADPRH/SLC12A4/ICAM1/ITGAL/STXBP1/PSMB8/BCL2A1/FAM241A/VANGL1/MIER2/GDF11/ST3GAL1/C11orf24/SEC24D/KDM6B/JPT1/PTGDS/TMEM178A/AP3M2/CCL22/GMPPB/CAV2/FAM20B/RHBDF2/TRIOBP/DYRK2/VASP/NUPR1/PTPRE/STAT1/IFITM10/SELENOW/IFIH1/TCAF2/UBE2A/HSH2D/ZC3HAV1/EHD1/PCMT1/ENPP4/SNN/XYLT2/OGFR/UBE2F/VNN2/TNIP1
GSE34156_NOD2_LIGAND_VS_TLR1_TLR2_LIGAND_6H_TREATED_MONOCYTE_UP	GSE34156_NOD2_LIGAND_VS_TLR1_TLR2_LIGAND_6H_TREATED_MONOCYTE_UP	199	0.460646196541663	1.84586473890869	1.56729578821214e-06	1.69309647010411e-05	7.70387426765027e-06	3799	tags=38%, list=15%, signal=32%	IRF1/ISG15/TAPBP/LY6E/RNPEPL1/TAP1/MPEG1/KCND3/GBP4/TNFRSF1B/AGRN/HLA-C/PSMB10/MAP3K11/RSAD2/SERPINB9/TWIST1/ZNFX1/GBP2/CXCL10/STXBP1/TAP2/UBA7/PSMB8/IFIT3/CD47/SAMHD1/VCAN/GNB4/MX2/MYD88/PSMB9/C8orf33/LGALS3BP/TRIM21/PML/UBE2L6/NISCH/IFIT2/MAFK/HLA-B/NMI/CLIP2/MX1/RBCK1/IL18BP/IRF9/STAT1/IFI35/IFITM3/TCIRG1/IFIH1/TRIB3/DLL1/IRF7/TRIM25/PI4K2A/FBXW4/SHISA5/DAXX/ISG20/NDST2/COX7A1/PTPN14/NFE2L1/TN…
GSE27859_MACROPHAGE_VS_CD11C_INT_F480_HI_MACROPHAGE_DN	GSE27859_MACROPHAGE_VS_CD11C_INT_F480_HI_MACROPHAGE_DN	187	0.46037879938821	1.83496970594475	1.59554841598826e-06	1.71980351387053e-05	7.82539581758564e-06	5477	tags=48%, list=22%, signal=37%	PLEKHO1/RIPOR1/RAB31/PTPN7/MARVELD1/DUSP7/KIAA0930/INPP5K/GSN/TMEM154/SPACA9/PKN1/FADS1/NFIC/NCF2/CD93/TLE5/DUSP18/PPP1R12C/FAM168B/SIPA1/SEC24D/XXYLT1/GPSM3/TSPAN14/RASGRP3/TMEM214/LMAN2/C2CD2L/INPP5A/SLC6A6/SFXN3/RARA/CDPF1/CYTH4/ANGPTL2/BLOC1S3/MAP3K3/PLIN3/C22orf39/TSPAN5/GAPT/WSB2/ARHGAP45/SGSM2/MED22/EXOSC5/CERK/FBXO31/AP1M1/NAGK/PDE7B/AGFG2/PARP1/DAP/CORO1C/HPCAL1/CCDC167/LAT2/FAM32A/PPP1C…
GSE8621_LPS_PRIMED_UNSTIM_VS_LPS_PRIMED_AND_LPS_STIM_MACROPHAGE_UP	GSE8621_LPS_PRIMED_UNSTIM_VS_LPS_PRIMED_AND_LPS_STIM_MACROPHAGE_UP	195	0.460946802628321	1.84749551571492	1.60675835802096e-06	1.72806329365963e-05	7.86297920760346e-06	4715	tags=40%, list=19%, signal=33%	SOX18/EVA1B/ZCCHC24/MARVELD1/RARG/COL4A2/IL2RG/VEGFC/ICAM2/CA11/GRAMD1A/PIP5K1C/PPDPF/NFIC/LYL1/CAVIN3/DAPK3/RNF125/CDC42SE1/FKBP10/EXTL3/COMT/EML3/WTIP/MGAT1/JOSD2/RCN3/RTL8B/GAS6/PKN3/RNASE6/MYCT1/SMAGP/LZTS2/MPRIP/ATP6V1G2/DMWD/GPSM3/MYLK/PLEKHO2/VKORC1/NPR2/AGPAT4/RASGEF1B/MOB2/CSNK1G2/MGRN1/SEPTIN8/PITPNM1/NLRC5/CDKN2D/TOR4A/SMO/SERTAD1/LTBR/AP3D1/HGS/PLEKHJ1/FNDC10/PTPA/FAM214B/TMUB2/VMAC/M…
GSE9601_NFKB_INHIBITOR_VS_PI3K_INHIBITOR_TREATED_HCMV_INF_MONOCYTE_DN	GSE9601_NFKB_INHIBITOR_VS_PI3K_INHIBITOR_TREATED_HCMV_INF_MONOCYTE_DN	196	0.462591543223161	1.8495567420735	1.63353766398798e-06	1.75114263511706e-05	7.96799410067522e-06	4322	tags=40%, list=17%, signal=34%	TIMP1/CYBB/RAMP3/HBEGF/TAPBP/SLC15A3/PRMT6/PLAT/TM4SF1/HK2/ADM/EMP1/CCL5/TUBB6/HCK/BATF2/PRICKLE1/ST6GALNAC4/OAS2/ZNFX1/GBP2/GEM/NIBAN1/GZMB/IFIT3/GLIPR2/RIN2/MX2/TSR2/CCL11/FURIN/MARCKSL1/FGL2/CXCL9/BASP1/LGALS3BP/TFPI2/ATP8A2/CD14/LITAF/SPRED1/PML/IFIT2/CCL4/RTP4/CD276/KCNE4/CD44/NUPR1/C11orf96/IFI35/IFIH1/IRF7/CXCL11/DAXX/EHD1/TDRD7/DOP1B/TNFSF10/WIZ/TNFRSF9/HIVEP3/OGFR/SLC25A22/AEN/ALDH1A2/ZB…
GSE3982_BCELL_VS_CENT_MEMORY_CD4_TCELL_UP	GSE3982_BCELL_VS_CENT_MEMORY_CD4_TCELL_UP	193	0.453295062723452	1.81853579545809	1.63900049592237e-06	1.75114263511706e-05	7.96799410067522e-06	4567	tags=38%, list=18%, signal=32%	EHD3/OAS1/RAB31/CYBB/CSF2RB/HHEX/SLC15A3/H2BC12/HK2/PECAM1/CRIP1/TUBB6/NT5E/RASSF2/CD200/HLA-DPB1/PDLIM1/HLA-DMA/LYL1/FGR/ZNF804A/APOBEC3G/HLA-DMB/SIDT2/ADA2/MICALL1/ARMCX2/ALOX5/BASP1/PSEN2/PLEK/SQLE/SCRN1/CD14/RASGRP3/HLA-DRB1/SWAP70/CASC3/MEF2C/MTSS1/CKAP4/USP22/TCF4/TRIB3/SEC14L1/IRF7/ISG20/PDE7B/CHST15/GNA12/SYT17/SNN/IGHM/LAT2/TBC1D22A/LMO2/CLEC4A/TMUB2/NT5C/HLA-DRA/CNP/SAV1/EMC8/ADRB1/IRAK…
GSE21063_CTRL_VS_ANTI_IGM_STIM_BCELL_NFATC1_KO_16H_UP	GSE21063_CTRL_VS_ANTI_IGM_STIM_BCELL_NFATC1_KO_16H_UP	197	0.453947132994421	1.8173484521153	1.63743632189726e-06	1.75114263511706e-05	7.96799410067522e-06	4606	tags=38%, list=19%, signal=31%	CALHM5/EHD3/TIMP1/PLD3/TBXA2R/UCP2/GIMAP6/MPEG1/S100A4/TRPV2/IL10RB/KLF2/NT5E/CD48/IL10RA/PLK2/GJA4/PLA2R1/AK1/SH3BGRL3/NRN1/HLA-DMB/CTSD/GNB4/CCN4/IER5/UNC93B1/MAN2B1/TSPAN13/VGLL4/FBXL7/TMEM43/SELPLG/SLC29A3/SSBP4/SERPINB8/PLK3/PIK3CG/CCL4/P3H2/SLC66A3/VSIR/S100A10/GPR137/RIPOR2/TNFSF13B/ARL4C/CTTNBP2NL/GLIPR1/FHL2/LYPD3/PTPN14/PTGES/RBMS1/CSNK1D/SNAP29/TNS1/CLEC16A/PARP9/MSI2/ARF6/PPFIBP1/CNKS…
GSE1740_MCSF_VS_MCSF_AND_IFNG_DAY2_DERIVED_MACROPHAGE_UP	GSE1740_MCSF_VS_MCSF_AND_IFNG_DAY2_DERIVED_MACROPHAGE_UP	189	0.457450209678908	1.82983661527939	1.6555784176738e-06	1.76346921128705e-05	8.02408209958198e-06	3349	tags=31%, list=13%, signal=27%	PLEKHO1/PCDH17/IRF1/APOL1/GIMAP8/TRIB2/BTN3A1/ELF4/TAP1/GBP4/BTN3A2/PSMB10/CDK2AP2/NPHS2/RSAD2/SECTM1/HLA-DPB1/ZNFX1/GBP2/APOL6/TAP2/ARHGDIA/PSMB8/BAK1/HLA-DMB/KCNK6/ARHGEF26-AS1/APOBEC3D/CD99L2/PSMB9/HLA-DQB1/WARS1/PERP/FUT1/TNF/TRIM21/MAPK11/UBE2L6/HLA-DRB1/GBP1/MACROH2A2/CALHM6/ENAH/PARP14/GSDMD/TMEM229B/NLRC5/RNF24/STAT1/TRIM69/FHL2/HLA-DRB6/DESI1/MR1/SP140L/WDR76/SMARCD1/MVD/PSMF1
GSE12845_IGD_NEG_BLOOD_VS_PRE_GC_TONSIL_BCELL_UP	GSE12845_IGD_NEG_BLOOD_VS_PRE_GC_TONSIL_BCELL_UP	197	0.453789118305241	1.81671585036518	1.65777688581582e-06	1.76346921128705e-05	8.02408209958198e-06	4568	tags=36%, list=18%, signal=30%	ITGA3/FXYD1/LGALS1/H2BC12/PRAF2/PIEZO1/H1-10/TMEM184B/PLA2G4C/FOXC1/LCP2/CRELD1/KANK2/FBXO2/SPACA9/ST6GALNAC4/OAS2/FAM89B/CD99/MYO1F/NAALADL1/ANXA2/CHST12/CENPB/CALHM2/GPX7/CD86/SLC27A3/RCE1/CTC1/TMSB10/LMAN2/TMED10/BPNT2/HTATIP2/PTPN22/TLE1/PTPRA/RPS6KB2/STK11/ITFG1/ISG20/ATP8B2/GORASP1/ITGB1/ALG3/DAP/S100A6/POMC/DAPK2/TMED3/TINF2/NFE2/MGAT2/STUB1/USP18/AUP1/IQGAP2/METTL22/URM1/ANXA2P2/SCAMP3/TH…
GSE36009_WT_VS_NLRP10_KO_DC_LPS_STIM_UP	GSE36009_WT_VS_NLRP10_KO_DC_LPS_STIM_UP	198	0.450561941256509	1.80549114268964	1.6741219351207e-06	1.77697648538302e-05	8.08554247302879e-06	4710	tags=38%, list=19%, signal=31%	HBB/NRROS/PRXL2C/LMNA/TLR7/C1S/PIP5K1C/OAS2/RAMP1/PLEC/SELENOM/HIPK2/ZFP36L1/CDK2/NECAP2/ZMIZ1/HK1/SART1/COMT/EML3/PYCR2/BMPR2/BASP1/ZBTB7A/GADD45A/FAM168A/KPNA2/SRF/TNF/HEBP1/DPF2/ELOVL1/DGKA/CHERP/YWHAG/PRR14/NMI/VAT1/ANGPTL2/MAP3K3/LSP1/PRKCSH/ARID1A/CERS6/IFI35/HM13/FAM126A/RASL11B/CALCOCO1/PGLYRP1/ABRACL/GORASP1/S100A6/CORO1C/BRD2/TNFSF10/HACD4/IRF2BP1/PHF1/SPPL3/CLCN4/AIP/BCL7C/ZNF771/HSF1/…
GSE41867_MEMORY_VS_EXHAUSTED_CD8_TCELL_DAY30_LCMV_UP	GSE41867_MEMORY_VS_EXHAUSTED_CD8_TCELL_DAY30_LCMV_UP	194	0.458578685814885	1.83619621402808	1.68638367679958e-06	1.78610027681903e-05	8.12705726164738e-06	2785	tags=29%, list=11%, signal=26%	BMP2/ATP10A/CTSS/CYBB/F2R/HHEX/IRF1/SLC15A3/OAS3/ANXA1/GIMAP6/CARD6/GBP4/ADGRD1/IQSEC1/BATF2/TLR7/FNBP1/ICAM1/SERPINB9/GPR65/RNASEL/ITGAL/NCF2/SPI1/SAMHD1/CD40/CD99L2/BCL7B/ARHGAP25/PLEK/DSC2/ATP8A2/LIMD2/TSPAN14/TRIM21/AP3M2/RNF145/IFIT2/CALHM6/ITGB5/RASGEF1B/ADGRB2/PARP14/DOK1/UBALD2/TAPBPL/NLRC5/CASP1/LTB/LRRN4/HELZ2/MS4A6A/HSH2D/DAPP1/DAXX/TRIM5
GSE39152_SPLEEN_CD103_NEG_VS_BRAIN_CD103_POS_MEMORY_CD8_TCELL_UP	GSE39152_SPLEEN_CD103_NEG_VS_BRAIN_CD103_POS_MEMORY_CD8_TCELL_UP	193	0.452675050797763	1.81604842250127	1.71846623621468e-06	1.81613177935747e-05	8.26370565924904e-06	4456	tags=36%, list=18%, signal=30%	MAFB/CD151/TMEM45A/FAM110A/TIMP1/PLD3/TGFBI/SYT11/RAMP3/CLIP3/APLP1/INPP5D/NFATC1/COL4A2/TSPAN4/SH2B3/CBX6/ATP13A2/FERMT3/ST3GAL2/BMP7/ARHGEF2/CD99/DAPK3/HLA-DMB/MATN2/ASB6/TMEM259/C2CD2/TTC30B/ASAP1/COMT/TWF2/SSBP4/CCL22/USP5/SMPD1/RNF26/DOK1/GATA2/C1QA/PTPRE/SERPINH1/VAV1/GNPTAB/PHRF1/IFNAR1/HMGA1/UPK2/CSNK1D/TIMM10B/FBXL12/CIC/KLF3/INPP4A/AUP1/TBC1D10A/GPAA1/CAPZB/AP1B1/SCAMP3/PTGIR/FGF11/MAPK…
GSE8685_IL2_STARVED_VS_IL2_ACT_IL2_STARVED_CD4_TCELL_UP	GSE8685_IL2_STARVED_VS_IL2_ACT_IL2_STARVED_CD4_TCELL_UP	195	0.459927043860886	1.84340827671206	1.72651525839836e-06	1.82068881794736e-05	8.28444095280688e-06	5527	tags=45%, list=22%, signal=35%	F2R/RNPEPL1/JAZF1/ARHGEF3/IFI27/HCLS1/CD48/INPP5K/SERPINB9/ESYT1/POLR2A/TAP2/ATP9A/DAPK3/IL17RA/GLIPR2/TBC1D17/NR1H2/LIMK2/PEAK1/SEPTIN9/CANT1/MYO1E/BAX/CYTH3/GDI1/HLA-DRB1/IL21R/FAM210B/FLII/MOB2/ADRM1/MTSS1/NTAN1/TES/TOR4A/TRAF2/RFXANK/HSH2D/RASL11B/ISG20/HPCAL1/LLGL1/RAD9A/VPS37B/KREMEN1/TINF2/RNF123/WRAP53/PEF1/NOL12/SNRK/ARHGAP30/TNFAIP8L2/DNAJC15/TUSC2/GAB3/MPZL3/MPPE1/SH3GLB2/NFKBIB/CCDC88…
GSE12366_GC_BCELL_VS_PLASMA_CELL_DN	GSE12366_GC_BCELL_VS_PLASMA_CELL_DN	186	0.459400899536236	1.83233230833341	1.79685608994928e-06	1.88376877190157e-05	8.57146537383268e-06	3887	tags=36%, list=16%, signal=31%	MAFB/APOL1/FAM114A1/TMEM184B/EFEMP2/BTN3A1/ABCA3/BTN3A2/NETO2/PRXL2C/HSPG2/S1PR4/SEZ6L2/ITM2C/CNTFR/ST6GALNAC4/SPON2/WT1-AS/SELENOM/PRX/CHPF/CCRL2/ST6GAL1/HOXB7/QPCT/CCPG1/ANKRD11/MGAT1/TMED9/SIRT2/CD55/PTPN23/FKBP7/TAB1/KIF1C/VEGFA/SLC39A7/AHNAK/TM9SF1/TMEM132A/CASP1/LRPAP1/STAT1/LIMD1/YIF1A/MANEA/DENND6B/IRF7/CHST15/ALG3/ZNF574/AP3D1/DAPK2/SCARB2/IRF1-AS1/PTGER2/C20orf202/SPTBN1/DNAJC3/MAGT1/IL…
GSE10325_CD4_TCELL_VS_LUPUS_CD4_TCELL_DN	GSE10325_CD4_TCELL_VS_LUPUS_CD4_TCELL_DN	193	0.452449405778234	1.81514317649525	1.7979320175169e-06	1.88376877190157e-05	8.57146537383268e-06	3068	tags=32%, list=12%, signal=28%	SEMA3G/OAS1/SYT11/APOL1/ISG15/TAPBP/OAS3/H2BC12/EIF5A2/TAP1/IFI6/ARHGEF3/IFI27/HDAC9/RSAD2/OAS2/CD200/PIK3R3/IFIT3/TLR3/HLA-DQA1/KIAA0513/CAPN2/MX2/MYD88/VANGL1/PSMB9/LGALS3BP/WARS1/CCR1/GADD45A/IFI30/CENPE/RASGRP3/TRIM21/RNASE2/UBE2L6/TMSB10/GBP1/RTP4/PARP12/HLA-B/NMI/IFITM1/MX1/RBCK1/FRZB/LRP8/WSB2/CASP1/SP110/STAT1/GJA1/IFI35/IFIH1/PTPN22/IRF7/ISG20/FHL2/HLA-DRB6/FCGR3B
GSE360_T_GONDII_VS_B_MALAYI_LOW_DOSE_MAC_DN	GSE360_T_GONDII_VS_B_MALAYI_LOW_DOSE_MAC_DN	198	0.449736790475482	1.80218459970385	1.79587481756036e-06	1.88376877190157e-05	8.57146537383268e-06	4339	tags=36%, list=17%, signal=30%	SPN/LRP10/LY6E/CD4/TMEM184B/VAMP5/VASH1/TP53/DCHS1/STK10/TNFAIP2/C15orf39/ARHGEF2/CD99/RAC2/ZMIZ1/MYO1F/PLEKHM2/DENND5A/PBX2/SAMD4A/GPR107/GAS6/TESK1/MYO1E/RNH1/TUBA1A/P2RX4/PIN1/TBCB/LY86/FLII/SMARCD3/GRB2/SUSD6/GAS7/PTPRE/ARHGAP45/PDIA4/TNFRSF14/SLK/IRF7/CYBA/NAGLU/DEGS1/GAK/DAP/TCF25/SH3BP1/MDK/HPCAL1/ATG9A/REM1/SREBF2/FZD2/CD9/PTPA/UBN1/ZNF629/PYGM/SH2B1/GPAA1/CLTB/CTDSP2/LAMB3/RERE/PIP4K2A/P…
GSE35543_IN_VITRO_ITREG_VS_CONVERTED_EX_ITREG_DN	GSE35543_IN_VITRO_ITREG_VS_CONVERTED_EX_ITREG_DN	191	0.461815064680904	1.85085408230843	1.8135710303209e-06	1.89607683685053e-05	8.6274691435641e-06	4142	tags=34%, list=17%, signal=28%	ZYX/CORO2B/ADGRE5/TIMP1/SULF1/PRKG2/SLC15A3/MFNG/ROBO4/SLC48A1/SLC29A1/ST6GALNAC6/ICAM2/BMP6/ADGRL1/MMRN2/TSPAN15/TSPO/PCDH7/TRIM8/HLA-DQA1/FAM241A/CALU/HOXA7/MCOLN1/IL27RA/BORCS6/NACAD/DGKZ/ISYNA1/ECE1/CHST11/UBL7/TSPAN5/MTSS1/HOXA1/LTBP3/IFITM10/GJA1/HOXA11/UGGT2/TMBIM1/SZRD1/AKT2/FHL2/TCTA/HPCAL1/LDLRAD3/CD320/NAA10/FNDC10/RFTN1/SCN1B/C17orf64/CXXC5/PPP3R1/POLD4/GLRX2/KRT31/RGL1/MFSD13A/COMTD1…
GSE3982_EFF_MEMORY_VS_CENT_MEMORY_CD4_TCELL_UP	GSE3982_EFF_MEMORY_VS_CENT_MEMORY_CD4_TCELL_UP	192	0.459808885164517	1.84335131193236	1.83766492188428e-06	1.91305630329492e-05	8.70472857734658e-06	3187	tags=31%, list=13%, signal=27%	COLEC12/JAKMIP2/CCND1/PLXND1/NKG7/TNFRSF1B/PLA2G4C/S100A4/ABCA3/DOC2B/DOCK6/GZMA/HLA-DPB1/SPON2/HYOU1/ITGB2/FGR/APOBEC3G/SBSPON/ADAMTS1/CCDC85B/LBHD1/CD300A/KEAP1/ANXA2/ARHGAP25/PLCB3/CX3CR1/AOAH/SRF/CCL22/NR2F2/PLA2G15/GZMH/TNC/SPRED2/TCTN3/AGPAT4/PITPNA/ITGAM/SUSD6/NRP2/GAS7/CLIC1/BEAN1/KLRB1/PIGZ/LUZP1/ORMDL2/ELOVL6/GNLY/TMX4/AGFG2/ENPP4/DAPK2/CAPNS1/STIL/LCN2/PCOLCE
GSE13485_CTRL_VS_DAY21_YF17D_VACCINE_PBMC_UP	GSE13485_CTRL_VS_DAY21_YF17D_VACCINE_PBMC_UP	186	0.458890539609237	1.83029672463285	1.83613124616614e-06	1.91305630329492e-05	8.70472857734658e-06	4442	tags=39%, list=18%, signal=32%	HBEGF/TMEM184B/TNFRSF1B/NCOR2/RELA/SH2B3/MEF2D/B3GNT7/FCHSD2/STON1/MAP7D1/KMT5A/TRIM8/CALU/CRTC2/CCDC69/RIN3/EFHD2/RILPL2/FMNL1/FOXK2/ITGAX/CAPN1/PWWP2B/CRK/MNT/PLA2G15/ATP2A2/GLTP/ARAF/RCC2/PITPNA/GTPBP1/PIGS/GRB2/SUSD6/SERTAD2/CKAP4/USP22/LRRC57/KATNIP/SUPT5H/KLF11/DCLRE1C/PIK3R5/ATG9A/VPS37B/SNN/HGS/C2orf49/FBXL12/DNAJC3/SLC16A5/VPS18/ZNF317/RBSN/PPP3R1/PAFAH1B2/ABL1/SQSTM1/ZNF787/WBP2/IRAK1/W…
GSE17301_CTRL_VS_48H_IFNA2_STIM_CD8_TCELL_DN	GSE17301_CTRL_VS_48H_IFNA2_STIM_CD8_TCELL_DN	194	0.457413572927301	1.83153098221668	1.86814751537525e-06	1.9406427920913e-05	8.83025175037656e-06	3428	tags=35%, list=14%, signal=30%	CD52/CDC42EP3/SPOCK2/ENC1/MFGE8/TRAC/TRIB2/POGLUT1/TSPAN4/PIK3C2B/PRR11/FSTL1/INPP5K/MYO9B/CNPY4/STON1/REEP4/HDAC7/H2BC14/NIBAN1/DUSP8/PLXNB1/PACS1/TBC1D17/MED25/PLPPR2/HIVEP2/LRCH4/SUN2/TESK1/SIPA1/IL32/ARHGEF1/USP20/ARFGAP1/GDI1/ECE1/CTC1/GLTP/UCN/PRR14/NDE1/AQP3/FABP4/RBM38/ACTR1B/S100A10/SETD1B/SLA/CXCL11/VPS37C/RGL2/RAB32/LMF2/MR1/ATG4B/KLF7/ARAP1/ITM2A/TINF2/XYLT2/SIT1/PHF1/CIC/KCNA3/CLCN4/…
GSE39110_UNTREATED_VS_IL2_TREATED_CD8_TCELL_DAY6_POST_IMMUNIZATION_DN	GSE39110_UNTREATED_VS_IL2_TREATED_CD8_TCELL_DAY6_POST_IMMUNIZATION_DN	200	0.448552838577146	1.79756682932913	1.95655380315143e-06	2.0281553465859e-05	9.22844862135925e-06	3984	tags=34%, list=16%, signal=29%	RFLNB/WFS1/SEMA7A/CTSS/DUSP10/SPOCK2/PPP1R3C/SHANK3/CHD3/EGR3/SYNPO/TRIB2/PECAM1/TIMP2/CD81/FAM81A/TOX2/PRICKLE1/SYNJ2/ETS1/OAZ2/CNPY4/LPCAT1/CD200/PHACTR2/TBC1D2B/NFIX/ST6GAL1/GPM6B/ARHGAP31/TRIM56/MAP4K4/ACTN1/SQLE/TSPAN13/KDM6B/PEAR1/LRIG1/TUBA1A/CYTH3/GLTP/SPRED2/MTSS1/TWSG1/DDR1/CERS6/AKAP12/STAT1/SHLD1/LIPA/SALL2/TGFBR3/NATD1/FAM43A/SNN/IFNGR2/SSBP3/TNFRSF9/SLC16A5/CIC/MATK/SLAMF6/P2RX7/EXT…
GSE17186_CD21LOW_VS_CD21HIGH_TRANSITIONAL_BCELL_UP	GSE17186_CD21LOW_VS_CD21HIGH_TRANSITIONAL_BCELL_UP	197	0.452235003681667	1.81049405139284	1.98322626885135e-06	2.05143914688828e-05	9.33439383663192e-06	4456	tags=38%, list=18%, signal=31%	CDC42EP3/OAS1/RAB31/NRROS/ESAM/RRAS/GAB2/SULF2/SLC29A1/TUBB6/CD81/ZNF703/HDAC9/OAS2/CENPP/ARHGEF2/SLFN5/CXCL10/CD180/ITGB2/CSNK1E/CACNA1S/RRBP1/LRP1/PTPN6/PIAS3/COMT/POGLUT2/RASGRP3/TNF/MAPK11/ANKH/CNPY3/TSPAN31/CTC1/IL3RA/PPFIA4/SWAP70/CDC14A/LRP8/SLC35C2/PTPRE/CERS6/NLRX1/CADM3/CENPF/LRRC75A/BUB1B/PRKCB/TPX2/PEX16/TMEM120B/INPPL1/FIGNL1/REM1/SREBF2/N4BP3/SASH1/TASL/PTPA/NCF4/DHRS3/GALNT1/EIF4E3…
GSE17721_POLYIC_VS_PAM3CSK4_16H_BMDC_UP	GSE17721_POLYIC_VS_PAM3CSK4_16H_BMDC_UP	200	0.448005745876142	1.79537436590606	1.99752838136711e-06	2.06185556652978e-05	9.38179030142536e-06	3303	tags=27%, list=13%, signal=24%	FSCN1/ZYX/TSPAN2/HDAC5/TGM2/ENC1/PDE4A/TMEM184B/CRIP1/TIMP2/MLXIP/SH2B3/PMEPA1/PRRC2A/MANSC1/INPP5K/IL10RA/ZNF385A/TMCO3/HDAC7/ALS2CL/LYL1/TMCC3/ITGA4/SPI1/RBMS2/IDS/TLE2/TANGO2/PLEKHO2/ZFYVE27/MNT/STAB1/IL21R/DDX3Y/CST3/ATL3/PHLDA2/MTA1/TMEM229B/IFFO2/TRAF2/SGTA/PI4K2A/BUB1B/TNFAIP8L1/RPAP1/TCTA/INPPL1/LLGL1/CLCN7/RBMS1/N4BP3/TNFRSF9
GSE7831_UNSTIM_VS_INFLUENZA_STIM_PDC_4H_UP	GSE7831_UNSTIM_VS_INFLUENZA_STIM_PDC_4H_UP	198	0.448187008913007	1.79597431732547	2.03938083130244e-06	2.10060537211532e-05	9.55810844714127e-06	3904	tags=37%, list=16%, signal=32%	CD52/KDELR3/TGM2/OAS1/TGFBI/CCND1/HK2/TAP1/CSF1R/TNFRSF1B/BMP1/CD81/KIAA0930/BCL3/ITGAV/CD74/PKP1/BFSP1/CYB5R3/LCP1/LYL1/TNFRSF21/ARHGDIA/DNASE1L1/NCF2/HLA-DMB/SPI1/RRM2/HLA-DOA/PLD2/PSMB9/LDB2/PLXNA1/MARCKSL1/EFHD2/MAN2B1/ITGAX/RBFOX2/ECE1/HLA-DRB1/MAFK/SPRED2/DSTN/ITGB5/VASP/GRB2/PTPRE/TES/SNX21/LTB/B4GALNT1/IFIH1/ARL4C/NPR3/MAPRE3/CORO1A/CD300C/PGLYRP1/SCX/RGL2/SH3BP1/GNB1/SQOR/PLA2G7/SMARCD1/…
GSE45365_NK_CELL_VS_CD8_TCELL_MCMV_INFECTION_DN	GSE45365_NK_CELL_VS_CD8_TCELL_MCMV_INFECTION_DN	192	0.459265004166889	1.84117091963708	2.05639175818211e-06	2.11257408652588e-05	9.61256811473404e-06	4203	tags=37%, list=17%, signal=31%	FSCN1/PTGIS/IRF1/CSTA/TAP1/IL15RA/POGLUT1/TNFRSF1B/CFP/RELB/PSMB10/PLK2/RASSF2/TNFAIP2/SPON2/PIEZO2/SYNGR2/SLAMF7/SMG9/NFKB2/CD40/MAP4K4/TWF2/MARCKSL1/B3GALT4/HLA-F/BASP1/GADD45A/CDH11/ELMO2/RPL13P5/GNG5/CCL22/GBP1/SPRED2/ZMIZ2/LSP1/NRP2/KIF2A/CERS6/MIIP/BATF3/MCC/TNFRSF14/SLC5A6/TRADD/JAK3/MED12/NOSIP/ANXA6/STAP2/ZEB1/NR3C1/SNN/NFKB1/TNFRSF9/ETV3/RAB5B/RFTN1/TNIP1/REPIN1/H6PD/TNPO2/GRK3/SDC4/EFR…
GSE20727_ROS_INH_VS_ROS_INH_AND_DNFB_ALLERGEN_TREATED_DC_UP	GSE20727_ROS_INH_VS_ROS_INH_AND_DNFB_ALLERGEN_TREATED_DC_UP	198	0.44805652308055	1.7954514346912	2.05967301128857e-06	2.11257408652588e-05	9.61256811473404e-06	4477	tags=39%, list=18%, signal=32%	HLX/NECTIN2/FAM114A1/GNG2/JAZF1/ADM/CARD6/ADGRA2/LILRB1/HEG1/TRPV2/ATP13A2/DCHS1/CD53/SERPINB9/PLOD3/PLTP/FAM89B/TIGAR/SYNGR2/CD47/CD36/DSE/DDAH2/LILRB2/MCOLN1/PDGFA/BCL7B/JOSD2/BASP1/KCTD10/PCED1B/GAS6/SUSD1/NIPA1/SLC2A3/CRK/MYO1G/TLNRD1/IL21R/ITGB5/STK35/CLIC1/CARM1/OLFML2B/CNEP1R1/FCGR2A/JAK3/TMC6/LOC154761/ECT2/SERTAD1/CCDC167/RBMS1/KREMEN1/LAIR1/GTF2F1/UBE2F/GYG1/LAMP1/SLAMF6/BCAP29/SNX8/CC2…
GSE25088_WT_VS_STAT6_KO_MACROPHAGE_IL4_STIM_UP	GSE25088_WT_VS_STAT6_KO_MACROPHAGE_IL4_STIM_UP	193	0.450997880985424	1.80931992799601	2.13624917031493e-06	2.18651385667529e-05	9.94900652959587e-06	4537	tags=37%, list=18%, signal=31%	CD52/SPOCK2/ATP8B1/TRAC/CD4/PTPN7/POGLUT1/PRR11/KANK2/PGF/CNPY4/REEP4/HDAC7/DUSP8/DAPK3/PTPRC/AEBP1/HIVEP2/SLC27A3/IL32/PIK3IP1/ARHGEF1/SRF/INTS1/GDI1/ECE1/DGKA/PLA2G15/AQP3/SLC35E1/RBM38/FAM53C/UBQLN4/ZNF160/S100A10/ARHGAP45/SETD1B/KLC2/SLA/TRIB3/MAU2/TMC6/ELOVL4/DCLRE1C/HAUS2/ISG20/RGL2/AP5Z1/MR1/CLCN7/XYLT2/SIT1/PHF1/ZNF14/LMF1/AEN/KRI1/RABL6/TAOK1/DBF4B/MPPE1/EXT1/ZNF721/AMDHD2/CHMP7/PLAG1/MA…
GSE1460_INTRATHYMIC_T_PROGENITOR_VS_CD4_THYMOCYTE_DN	GSE1460_INTRATHYMIC_T_PROGENITOR_VS_CD4_THYMOCYTE_DN	197	0.451276683103745	1.80665747595854	2.14635196713619e-06	2.19224880165357e-05	9.97510149572728e-06	2752	tags=34%, list=11%, signal=30%	HDAC5/EHD4/SPOCK2/LBH/ENC1/ID3/GIMAP4/S1PR1/TNFRSF1B/PLA2G4C/SEMA4C/SH2B3/HLA-C/LCP2/DCHS1/CD53/LRRC2/RASSF2/SERPINB9/KCNH2/OAS2/GPR65/CD200/HCP5/GBP2/TMEM204/ITGB2/ZFP36L1/RAC2/TOR1B/ST6GAL1/PTPRC/QPCT/IL27RA/CRELD2/HIVEP2/PDGFA/ACTN1/GVINP1/IL2RB/APMAP/EPAS1/PIK3IP1/TNF/IL4R/RASGRP2/SMPD1/PRKCH/MSN/HTR2B/KDM4B/HLA-B/IFITM1/RBM38/ANGPTL2/ZNF589/POMT2/SP110/NLRP1/LTB/STAT1/DOK2/TATDN2/CAMSAP2/VAV…
GSE43863_NAIVE_VS_TH1_EFF_CD4_TCELL_D6_LCMV_UP	GSE43863_NAIVE_VS_TH1_EFF_CD4_TCELL_D6_LCMV_UP	187	0.458187302795669	1.8262348774441	2.17111703074963e-06	2.2129042204628e-05	1.00690871322588e-05	3887	tags=33%, list=16%, signal=28%	FSCN1/BCL6B/ZYX/SMAD6/CAVIN1/ID1/ITGA5/FLNA/RAB3D/MCAM/MYH9/TNS2/CRIP2/SNAI2/PDLIM7/COLGALT1/ST6GALNAC4/TINAGL1/FUT11/CSRP1/TLN1/LPCAT4/KMT5A/CBL/HOXA7/PDGFB/MEX3D/GRN/STX11/UPF1/ALPK3/PXDC1/ISYNA1/MLLT1/ANKRD33B/NPR2/NAP1L5/PDIA4/SERPINH1/SCAP/EXOSC5/SLC25A4/ARHGEF37/IGFBP4/FEM1A/HPCAL1/BMP4/ZMAT5/NUBP2/LYPD1/ASCC2/RFWD3/IRAG1-AS1/HOXA10/RAB5C/TNRC6C/KPNA6/MPZL3/MEDAG/POMGNT1/INHBA/ABHD12
GSE7831_1H_VS_4H_CPG_STIM_PDC_UP	GSE7831_1H_VS_4H_CPG_STIM_PDC_UP	198	0.447553239762768	1.7934346785267	2.18202593825025e-06	2.21938003573178e-05	1.00985531830679e-05	3435	tags=30%, list=14%, signal=26%	FSCN1/SOX18/EHD3/C3orf70/MYO1C/FAM114A1/RRAS/RARG/ADGRD1/DOCK6/FSTL1/SELENON/TNFAIP2/RSAD2/CNPY4/ARHGEF2/TOM1L2/CDIPT/ERG/TLR3/TBC1D17/RIN2/LIX1L/WTIP/ATP6V0C/PCED1B/C11orf68/SQLE/PBX1/PIK3IP1/MYCT1/CPXM1/FADS2/PML/SPNS1/NINJ1/C17orf58/IP6K1/EHMT2/ELOVL1/CHPF2/ARAF/PMP22/DOK1/ILK/SEPTIN8/MED22/ITIH3/TCF25/PTPN14/CBR3/BTBD2/NAIF1/SSBP3/XYLT2/GTF2F1/DDX54/ETV3/GRIPAP1/RMDN3
GSE10325_LUPUS_CD4_TCELL_VS_LUPUS_BCELL_UP	GSE10325_LUPUS_CD4_TCELL_VS_LUPUS_BCELL_UP	196	0.459466626485837	1.83706254302337	2.22281029338653e-06	2.25615244778733e-05	1.02658738549825e-05	3787	tags=36%, list=15%, signal=31%	ATP10A/TIMP1/SPOCK2/TRAC/MFNG/CD4/ANXA1/STN1/GIMAP6/GATA3/GIMAP4/SEMA4C/SERINC5/LCP2/SLC8B1/PLEKHB1/TBC1D2B/LRFN3/MAP7D1/KIAA0513/HK1/CDC25B/HIVEP2/ACTN1/FYN/GMFG/ATP2B4/IL32/PIK3IP1/TMEM43/ABITRAM/USP20/TSPAN14/LRIG1/SELPLG/AP3M2/PLK3/HDAC4/DGKA/PRKCH/ADGRE1/CD2/SF3A1/RGS10/RNF144A/KLRB1/ARL4C/TATDN2/TRADD/CERK/HECA/RUNX1/CD3D/FYB1/SIRPG/NOSIP/PLCG1/ITM2A/DNMT1/PTGER2/RBMS1/LEPROTL1/CDR2/LDLRAP1…
GSE40184_HEALTHY_VS_HCV_INFECTED_DONOR_PBMC_DN	GSE40184_HEALTHY_VS_HCV_INFECTED_DONOR_PBMC_DN	197	0.450511873025364	1.80359560749174	2.22811532988626e-06	2.25683531958541e-05	1.02689810367446e-05	5380	tags=42%, list=22%, signal=33%	HS3ST3B1/MYLK3/FAM110A/F2R/APLP1/LY6E/CD4/PIEZO1/GNG2/JAZF1/INF2/ITGB3/RELB/ABI3/RAMP1/SHISA2/CREB3L2/TAP2/GLIPR2/QPCT/KATNB1/ETV5/TBC1D9B/FURIN/UPF1/LGALS3BP/SLC35A4/SEC24D/BICD2/NUCB1/FLT3LG/MYO1G/MFSD10/CCDC102A/GNPTG/MOB2/PITPNA/BANF1/CCDC124/TES/TOR4A/FAAP20/TNNC1/DCLRE1C/FBXW4/TECPR1/AGFG2/S100A6/PCIF1/ZMAT5/TNFSF10/TMED3/GPC1/TP53I13/DNAJC15/SDC4/GRINA/SH2B1/TESC/PIM2/EVL/MSANTD3/IRAK2/DDO…
GSE9316_IL6_KO_VS_IFNG_KO_INVIVO_EXPANDED_CD4_TCELL_DN	GSE9316_IL6_KO_VS_IFNG_KO_INVIVO_EXPANDED_CD4_TCELL_DN	200	0.446052021152495	1.78754485184478	2.24418346928447e-06	2.26839457725186e-05	1.03215776071481e-05	3218	tags=30%, list=13%, signal=27%	BST2/TIMP1/OAS1/IRF1/HBEGF/TAPBP/SLC15A3/PLAT/COL4A1/DLL4/TAP1/IL15RA/AGRN/CCL5/ABCC1/CX3CL1/BATF2/SLCO3A1/PLK2/TNFAIP2/OMD/GZMA/ICAM1/GBP2/CXCL10/TSPO/GZMB/BCL2A1/CCRL2/GLIPR2/GNB4/CD40/MMP14/IER3/CXCL9/LGALS3BP/WARS1/CD14/AOAH/LITAF/TNF/FJX1/CCL4/RTP4/LOX/PARP12/CHST11/KCNE4/RCN1/MX1/C11orf96/BATF3/IFITM3/SERPINE1/IRF7/CXCL11/PTGES/SCT/TNFSF10/HTT/PSTPIP2
GSE15733_BM_VS_SPLEEN_MEMORY_CD4_TCELL_DN	GSE15733_BM_VS_SPLEEN_MEMORY_CD4_TCELL_DN	198	0.447129372866195	1.79173615972746	2.26359466951896e-06	2.28327810142782e-05	1.0389300150391e-05	4075	tags=33%, list=16%, signal=28%	EHD3/CDON/FLNA/SYNPO/ID3/SKI/NXPE3/DDA1/KLF2/SLCO3A1/SPRY1/PDLIM1/TMIE/BCL9L/PLEKHG2/ST6GAL1/RGS19/GPM6B/IL27RA/POGLUT2/GRK6/RILPL2/ST3GAL1/TSPAN13/NUTF2/CRK/WASF2/MUL1/AKIRIN2/VKORC1/NAB2/DCK/ANGPTL2/STARD5/SUSD6/PAG1/HECTD3/RIPOR2/IFIH1/TMEM160/MANEA/SEC14L1/LIPA/NOSIP/SEMA4F/POFUT2/TGFBR3/ARID1B/ITM2A/NAA10/ASCC2/GIT2/SLC25A22/FAM13B/SLAMF6/C16orf54/CNP/TOR1AIP2/SNX3/TMEM9B/TLR1/MMGT1/KPNA4/PI…
GSE7460_CD8_TCELL_VS_CD4_TCELL_ACT_DN	GSE7460_CD8_TCELL_VS_CD4_TCELL_ACT_DN	197	0.4498680386886	1.80101805770612	2.26899704343189e-06	2.2839986767769e-05	1.03925788896641e-05	4008	tags=31%, list=16%, signal=27%	ECM1/WFS1/CDKN1C/THBD/CDON/CD4/PLXND1/ZCCHC24/UCP2/DUSP7/C1orf198/ITGB3/CD81/SHE/PRICKLE1/TMEM154/SPRY1/RAMP1/VWA1/FOXK1/TMCC3/SH3BGRL2/NFIX/ST6GAL1/GNB4/GYPC/XXYLT1/CENPE/TDRKH/FRY/PARD6G/RCN1/PDLIM4/AP2S1/IFITM3/ARHGEF11/CTBP1/SUMF2/PTPRA/MDFIC/UBE2A/ANKRD50/RB1/IGFBP4/AKT2/KCTD13/MYO18A/SNN/CAPNS1/TP63/CDR2/SLC25A22/MSI2/GM2A/ETS2/MPZL3/P2RX7/ARHGAP29/FAM219B/SH3GLB2/BCAT2/FADD
GSE24142_DN2_VS_DN3_THYMOCYTE_FETAL_UP	GSE24142_DN2_VS_DN3_THYMOCYTE_FETAL_UP	194	0.455962470255973	1.82572061790259	2.29345783773421e-06	2.29912069659281e-05	1.04613866282613e-05	2865	tags=33%, list=12%, signal=29%	FSCN1/RFLNB/RIPOR1/CDH5/RAB31/EHD4/CD34/F2R/HHEX/HBEGF/MYADM/FLNA/ANXA1/ARAP3/VIM/IL10RB/BCL3/UCHL1/PODXL/GPR65/CNN2/PHACTR2/ITIH5/ARHGEF2/MGAT4B/LYL1/CMPK2/GZMB/PLXNB2/CST7/OSBPL5/MAP7D1/NFIX/ARRB2/CAPN2/DENND5A/COMT/GLIS2/IER3/MAP3K6/FKBP1B/DDIT4L/MAP2K3/P2RX4/THEMIS2/LRRC8C/CD44/PTPRE/TES/KIF2A/IKBIP/TACC3/CKAP4/STBD1/CYFIP1/TLE1/GYS1/DAPP1/RGS18/GLIPR1/IGFBP4/DYRK3/SELENOS/NLGN2
GSE10325_CD4_TCELL_VS_BCELL_DN	GSE10325_CD4_TCELL_VS_BCELL_DN	187	0.457693765076051	1.82426774349822	2.29062479480088e-06	2.29912069659281e-05	1.04613866282613e-05	4729	tags=44%, list=19%, signal=36%	EHD3/KIAA0040/CYBB/HHEX/LARGE1/SLC15A3/H2BC12/SYNPO/LYN/TUBB6/TLR7/FCHSD2/HDAC9/DTX4/PLAC8/CD200/CD79B/HLA-DPB1/PDLIM1/HLA-DMA/CD180/LYL1/SYNGR2/PTPN6/HLA-DMB/HLA-DQA1/DDAH2/CD40/HLA-DPA1/RHOBTB2/ALOX5/BASP1/HLA-DQB1/TSPAN13/C11orf24/RNASE6/SMAGP/RASGRP3/HLA-DRB1/RHBDF2/FADS3/SWAP70/LY86/CLIP2/ZMIZ2/MEF2C/MTSS1/GNG7/TCF4/NCF1C/SCARB1/TLE1/PRKCB/CHST15/DENND3/HLA-DRB6/IGHM/ARHGAP17/IFNGR2/TCTN1/LA…
GSE22611_UNSTIM_VS_6H_MDP_STIM_MUTANT_NOD2_TRANSDUCED_HEK293T_CELL_UP	GSE22611_UNSTIM_VS_6H_MDP_STIM_MUTANT_NOD2_TRANSDUCED_HEK293T_CELL_UP	195	0.458018471272431	1.83575863194073	2.30671817743414e-06	2.30609209038701e-05	1.04931076448774e-05	3058	tags=29%, list=12%, signal=25%	MYO1C/RAB31/DUSP10/TGFBI/TMEM184B/PLPP3/INPP5D/PTPN7/SH2B3/NETO2/LIMS2/CD48/WFDC1/QSOX1/ARHGEF40/VWA1/TINAGL1/RNF44/TMEM204/CSK/NRN1/CD99/SLAMF7/HK1/MMP14/ABR/MARCHF2/BMPR2/CAMTA2/PATZ1/MPRIP/DMWD/ANKH/REN/CCND3/TBCB/TPM4/MAP3K3/CHRNB1/UBQLN4/LRP8/STAT6/ANXA11/CARM1/PTPRCAP/COPS7A/NLRX1/SLK/HECA/MED12/RP2/CALCOCO1/LOXL3/KCTD2/DOLPP1/KLF7
GSE17580_TREG_VS_TEFF_DN	GSE17580_TREG_VS_TEFF_DN	197	0.449539309559431	1.79970201156189	2.30987877690653e-06	2.30609209038701e-05	1.04931076448774e-05	4267	tags=35%, list=17%, signal=29%	PLD3/PEA15/CD34/ENC1/TBXA2R/ACVRL1/NXN/TAGLN2/S1PR4/GSN/NPHS2/CHST1/HVCN1/PDLIM1/SH3BGRL3/SHISA2/CSNK1E/TMEM47/CD47/CTSD/CDC42SE1/EMB/ACTN1/EPAS1/MYCT1/SMAGP/RASGRP2/WASF2/SMPD1/PIK3CG/YWHAG/SLC39A7/ZDHHC5/VSIR/ATF5/STK17B/GOLGA3/APOBR/SCYL1/CDKN2D/IFITM10/ARL4C/GRAP2/RNF111/DAP/MLST8/TCTA/SLC37A1/HPCAL1/AXIN1/DOP1B/SPTBN1/RAP2A/SIT1/LAIR1/ETV3/TP53I13/SURF6/COG8/RAPGEF4/GAB3/ARL2/SQSTM1/TOLLIP/F…
GSE25088_ROSIGLITAZONE_VS_IL4_AND_ROSIGLITAZONE_STIM_STAT6_KO_MACROPHAGE_DAY10_UP	GSE25088_ROSIGLITAZONE_VS_IL4_AND_ROSIGLITAZONE_STIM_STAT6_KO_MACROPHAGE_DAY10_UP	189	0.454133905226669	1.81657113810674	2.34305193653682e-06	2.33442720548208e-05	1.06220371937284e-05	4396	tags=36%, list=18%, signal=30%	HDAC5/HHEX/PYCARD/NHSL2/ARAP3/TIMP2/F5/TBXAS1/MANSC1/TAGLN2/WWC3/ST3GAL2/GNAI2/C15orf39/TGFBR2/RNF44/DGCR2/ADGRE2/FKBP9/KMT2D/PTPRC/ZDHHC18/PGAP6/PHF2/FURIN/ACTN1/IFITM2/LRCH4/BICD2/TLR8/CX3CR1/GPSM3/MICAL2/IL4R/ADGRE3/RNASE2/MAN2A2/TNRC18/NFAM1/VSIR/NEK7/SCAP/NCF1C/SLC25A37/TRIM25/GLIPR1/TMX4/NATD1/IQGAP1/DGAT1/FCGR3B/CIC/TMEM91/GDE1/CLCN4/ARHGAP30/PRCP/ZFP36L2/TRANK1/ABTB1/XKR8/DEF8/AKT1/ARPC5/…
GSE31082_CD4_VS_CD8_SP_THYMOCYTE_DN	GSE31082_CD4_VS_CD8_SP_THYMOCYTE_DN	197	0.448888722341831	1.79709742704767	2.35076052927059e-06	2.33732761196047e-05	1.06352345319954e-05	4859	tags=32%, list=20%, signal=26%	ZYX/SLC45A1/SPN/ENG/MAP1B/F2R/MYL9/RARG/CRIP1/PLP2/HCST/HID1/PMEPA1/RECK/ESYT1/ITGA4/FAM241A/PEAK1/B4GALT5/ANXA2/IL2RB/SRM/BASP1/EMID1/MCM6/FAM78A/SCNM1/MIDEAS/HDAC4/EVI2B/CTSW/CCDC102A/HTR2B/PRF1/AHNAK/SF3A2/ADGRB2/MANBAL/RCN1/PRADC1/SCARB1/WDR24/BAG2/CENPW/DHFR/TIGD5/CLEC4A/KLF3/SLAMF6/PA2G4/CENPQ/ACSL5/FRMD4A/POLR1G/BANK1/CENPM/RUNX3/SLC43A2/SLN/STAT4/CENPH/TRIM59/TIMELESS/RFC2
GSE32164_RESTING_DIFFERENTIATED_VS_ALTERNATIVELY_ACT_M2_MACROPHAGE_UP	GSE32164_RESTING_DIFFERENTIATED_VS_ALTERNATIVELY_ACT_M2_MACROPHAGE_UP	199	0.457046773985879	1.83144141961064	2.36771312924129e-06	2.34938866917792e-05	1.06901143749216e-05	4724	tags=37%, list=19%, signal=30%	IGFBP2/EMP3/H1-10/COL4A1/PCDH12/ID3/CRIP1/PLP2/S1PR1/TENM2/LTBP1/SHE/TOP2A/PLAC8/PDLIM1/NOS3/PLAUR/COL1A2/VCAN/HOXA7/RRM2/ORC6/MAP4K4/ACTN1/S1PR2/SQLE/SURF2/KPNA2/SOX4/TUBA1A/PTOV1/SELL/NTHL1/RET/ATF5/RPS26/RGS10/TUBB/CCNA2/USP22/CKAP2/LSM7/TLE1/ELOVL6/BAG2/SLC25A4/TNFAIP8L1/P3H3/ITM2A/PFN1/NFE2/HOXA4/ANLN/F12/DNAJC9/EXO1/TLX3/DHCR24/PRC1/MRPL54/LAMB3/BIRC5/SOCS3/LAMTOR1/RBP1/DMPK/NPAS1/ALYREF/TK…
GSE32164_RESTING_DIFFERENTIATED_VS_CMYC_INHIBITED_MACROPHAGE_DN	GSE32164_RESTING_DIFFERENTIATED_VS_CMYC_INHIBITED_MACROPHAGE_DN	199	0.456717863421195	1.83012343540027	2.40888971998505e-06	2.38538835686324e-05	1.08539190207285e-05	3925	tags=37%, list=16%, signal=31%	F2R/PTGER4/GATA3/CSF1R/SULF2/S100A4/CBX6/CCL5/IFI27/NOTCH1/CDK2AP2/RECK/FN1/ITM2C/GZMA/ICAM1/GPR65/WAS/FADS1/STIM1/CXCL10/CSNK1E/RAC2/PSMB8/IFIT3/SRGAP2/CTSD/FAM189B/MYD88/FYN/SLC38A10/HRAS/RASSF5/FLT3LG/SPNS1/CORO1B/IFIT2/PRF1/STX5/NMI/CD44/CSNK1G2/STK40/PRKCSH/RPS6KA4/S100A10/TES/THRA/DOK2/B4GALNT1/PPP4C/IFIH1/HM13/HTATIP2/ELOVL6/ITGB1/PPP5C/S100A6/CCR2/HPCAL1/ITM2A/CAMK2B/SIT1/GPC1/ERCC3/KLF3/…
GSE3039_CD4_TCELL_VS_B1_BCELL_UP	GSE3039_CD4_TCELL_VS_B1_BCELL_UP	196	0.458922669388689	1.83488766643695	2.46751682869065e-06	2.43355100999612e-05	1.10730672090827e-05	3765	tags=36%, list=15%, signal=31%	APLNR/ZYX/SDC3/CD34/MYADM/CCND1/MARVELD1/CRIP1/SULF2/FGFR1/TAGLN2/FN1/GSN/SIGLEC10/TP53I11/ZNF385A/LPCAT1/CD74/HYOU1/CREB3L2/STXBP1/HLA-DMB/HLA-DQA1/CMIP/CYP1B1/PALLD/FAM168A/H1-4/ITGAX/PLCB3/IFI30/PF4/RNASE2/SLC2A3/P4HB/HLA-DRB1/DBNL/CARD10/LY86/CST3/CCDC80/PIGQ/C1QA/BAD/LTBP3/GATAD2B/IFITM3/MS4A6A/TRIM28/TLE1/GYS1/RASL11B/KCTD17/ATP8B2/RAB39A/IGFBP4/MYL2/MEGF8/DCTN1/UBE2O/CCR2/ARL2BP/SMTN/EMD/P…
GSE17721_CPG_VS_GARDIQUIMOD_12H_BMDC_UP	GSE17721_CPG_VS_GARDIQUIMOD_12H_BMDC_UP	195	0.457604640579124	1.83409997991019	2.46718161628322e-06	2.43355100999612e-05	1.10730672090827e-05	4458	tags=35%, list=18%, signal=29%	NES/ZYX/SLC9A3R2/ADGRE5/TGM2/CPNE2/DPYSL3/GPC6/IL15RA/CCL5/KDR/CD81/DOCK6/BATF2/NCKAP1L/FLNC/MYOZ1/TINAGL1/GBP2/SLC35F6/HLA-DMA/PKP1/TCF15/HLA-E/KEAP1/MYL4/KLK8/POSTN/FGL2/LITAF/SOSTDC1/NINJ1/ECE1/ZNF142/MAFK/RCC2/C11orf96/MTSS1/PHLDA2/MYF5/HTATIP2/FPR3/LOXL4/DAXX/CDC37/TPX2/TBL3/GPRC5B/ERGIC1/ETV4/KIFC3/ARF5/ETV3/BID/TNNT2/SDC4/PSTPIP1/RGL1/SIN3B/CIITA/NFKBIB/CNTNAP1/ERN2/MPND/ADRA2A/KPNA3/ETV6/…
GSE12845_IGD_POS_BLOOD_VS_PRE_GC_TONSIL_BCELL_UP	GSE12845_IGD_POS_BLOOD_VS_PRE_GC_TONSIL_BCELL_UP	192	0.45609054442143	1.82844466591457	2.57546627538814e-06	2.53186450573325e-05	1.15204101829449e-05	4478	tags=39%, list=18%, signal=32%	HDAC5/KIAA0040/FXYD1/H1-10/RRAS/SLC48A1/TNFRSF1B/KLF2/TAGLN2/DCHS1/CA11/TP53I11/CD200/CTDSP1/SH3BGRL3/CD180/LRFN3/LIPE/NCK2/CAVIN3/DGCR2/CAPN2/LDOC1/TLE5/TSR2/C11orf68/GPSM3/FOXJ2/NUCB1/PTOV1/CNPY3/MAN2A2/SLC4A2/MUL1/SELL/HLA-B/RPL23AP53/PCBP4/SETD1B/CTBP1/TATDN2/RNF167/GRAP2/NAAA/RPS6KB2/GORASP1/UBE2O/IFNAR1/DOP1B/PIGO/PHF1/SMARCD1/UBE2Z/LAMC1/CLCN4/C6orf47/KLF3/RPL13/RNF126/TSHZ2/XKR8/TMEM9B/PE…
GSE339_CD8POS_VS_CD4CD8DN_DC_IN_CULTURE_UP	GSE339_CD8POS_VS_CD4CD8DN_DC_IN_CULTURE_UP	194	0.455528216458548	1.82398182104303	2.57759604852975e-06	2.53186450573325e-05	1.15204101829449e-05	4500	tags=39%, list=18%, signal=32%	PTGIS/MAP1B/TGFBI/MPEG1/GIMAP4/TUBB6/CD81/PSMB10/KRTAP19-5/NCKAP1L/CNTFR/RAMP1/SHC1/DYNC1I1/HLA-DMA/PSMB8/RRBP1/HLA-DMB/ATN1/UNC93B1/RRM2/KEAP1/GRN/PSMB9/PPP1R12C/MAN1B1/APMAP/KCTD10/SLC11A1/PTPRB/RCE1/CMTM7/MPRIP/APOC1/NUCB1/ISYNA1/RNF145/ECE1/ZFHX3/GFUS/CST3/PRKCSH/RGS10/PTAFR/LAPTM4B/TCIRG1/RFXANK/SCARB1/NAGA/PI4K2A/LMNB1/KIF3C/SEMA4F/HPCAL1/BMP4/CBR3/CAPNS1/IFNGR2/TMEM30A/DNAJC3/OGFR/DNAJC15/…
GSE26727_WT_VS_KLF2_KO_LPS_STIM_MACROPHAGE_UP	GSE26727_WT_VS_KLF2_KO_LPS_STIM_MACROPHAGE_UP	193	0.449701695905553	1.80411987364042	2.65532411931215e-06	2.60296561555107e-05	1.18439322149135e-05	4361	tags=38%, list=18%, signal=32%	KDELR3/RAB31/TBXA2R/ID1/MFNG/PIEZO1/TRIB2/H2AC17/PLA2G4C/FGFR1/CA11/OMD/ITGB8/FOXO4/ITGB2/DNASE1L1/DGCR2/BBLN/PCDH7/CCRL2/MINDY2/ZC3H7B/CBL/IMPDH1/MPZL1/C2CD2/CDC25B/B3GALT4/MICA/SUN2/ST3GAL1/H1-4/PIK3IP1/CIZ1/CENPE/SOX4/NUCB1/LRIG1/MAPK11/RFNG/PNPLA6/THEMIS2/TMSB10/DGKA/TPM2/GIPC1/RBM38/MAP3K3/NME3/PHLDA2/SRCAP/SETD1B/IRF9/ARHGEF11/NAAA/GLRA3/FYB1/PARVB/PIP4K2B/MVD/TSC22D4/MID2/MED24/PPP2R5D/TIM…
GSE24972_WT_VS_IRF8_KO_SPLEEN_FOLLICULAR_BCELL_DN	GSE24972_WT_VS_IRF8_KO_SPLEEN_FOLLICULAR_BCELL_DN	198	0.445721581848582	1.78609486164985	2.71222392186884e-06	2.6534046079006e-05	1.20734381303229e-05	2695	tags=28%, list=11%, signal=25%	SDC3/GIMAP1/MAP6/NRROS/FMNL3/PYCARD/TMEM184B/PLPP3/SLC48A1/CFP/RELB/SLC7A14/ABI3/SPACA9/ETS1/SHC1/CD79B/VAV2/HLA-DMB/SPI1/SPATA13/TRIM8/NFKB2/PRAM1/PTPRC/UNC93B1/B4GALT5/CRELD2/PDGFA/DOCK2/SCD/ABR/PSMB9/CHST12/SLC11A1/RNASE6/ARMCX6/ITGA1/FADS2/UBE2C/NAB2/MID1IP1/FLII/GIT1/SUSD6/IKBKE/ERF/BTBD1/KCTD11/HM13/G6PD/PTTG1IP/CD300C/RGS16/ZC3HAV1
GSE37605_C57BL6_VS_NOD_FOXP3_IRES_GFP_TREG_DN	GSE37605_C57BL6_VS_NOD_FOXP3_IRES_GFP_TREG_DN	197	0.447680444467797	1.79226016348877	2.71869700998786e-06	2.65440718089396e-05	1.20780000064011e-05	4700	tags=38%, list=19%, signal=31%	ECM1/GIMAP1/F2R/PTGER4/PDE4A/CASKIN2/ELF4/RARG/IRAG1/SPTB/CD48/GRAMD1A/WNT8B/CAPN6/GRK2/FXR2/ST8SIA4/EDIL3/HYOU1/CSNK1E/RAC2/CHPF/FAM174B/LDB2/LYSMD2/WIPF1/TSPAN13/MPRIP/SLC2A3/AMIGO1/CCND3/RTL8C/TRIOBP/RBM10/GFOD2/PARP14/SEPTIN8/IKBKE/TOR4A/CMTM8/NEK7/IRF9/STAT1/RNF167/MDFIC/TLR6/ADCY7/PTN/C3orf38/PROK2/SHISA5/YY1/MBOAT2/WNT5B/PCOLCE/PTK7/GIT2/ZNF260/HOXA4/TSC22D4/HNRNPUL1/NCF4/USP18/TSHZ2/ADCY6…
GSE5589_LPS_VS_LPS_AND_IL6_STIM_IL6_KO_MACROPHAGE_45MIN_UP	GSE5589_LPS_VS_LPS_AND_IL6_STIM_IL6_KO_MACROPHAGE_45MIN_UP	198	0.44493778912169	1.78295404859724	2.8753622235888e-06	2.80175295066492e-05	1.27484480902695e-05	2700	tags=27%, list=11%, signal=25%	BMP2/TMOD1/NES/BAMBI/MFGE8/HBEGF/DAG1/MFSD6/CXCL16/EMP2/CD81/CRELD1/FN1/ST3GAL2/ETS1/GPR65/PTGS1/SHISA2/CD99/SRPX2/ANTXR2/CNRIP1/CBL/ZDHHC18/PGAP6/CD40/CD99L2/GRN/DOCK2/S1PR2/MAP1LC3A/GAS6/ITGAX/SMAGP/DMWD/LAYN/RASGRP2/MNT/NINJ1/LRRC8C/LY86/AHNAK/ATP13A1/CHST11/EPN2/DAB2IP/MTSS1/SEPTIN8/TCEAL7/TES/CASP2/PTPRA/GASK1B/PRKCB
GSE37416_CTRL_VS_12H_F_TULARENSIS_LVS_NEUTROPHIL_UP	GSE37416_CTRL_VS_12H_F_TULARENSIS_LVS_NEUTROPHIL_UP	192	0.455346922012575	1.82546352007948	2.89489790783669e-06	2.8151582049861e-05	1.28094442565481e-05	4254	tags=33%, list=17%, signal=28%	RFLNB/KIAA0040/CTSS/LRP10/HHEX/GIMAP8/UCP2/KCTD12/RAB3D/GIMAP4/MNDA/MLXIP/CDK6/MANSC1/SLC8B1/PPM1F/HVCN1/ORAI2/TGFBR2/WAS/DGCR2/ST6GAL1/MPZL1/ARHGAP1/SDC2/FRAT2/RTL10/MICALL1/CCDC69/DPEP2/CHST14/BICD2/LIMD2/RIC8A/SELPLG/RETREG3/TUBA1A/WASF2/SLC66A3/STK17B/NTAN1/HECTD3/ZMAT3/TNFSF13B/LRRC57/G6PD/RGS18/TMX4/TRIM41/HNRNPUL1/CXCL6/PPP1CA/ZFP36L2/CCM2/MPPE1/TBCC/IQGAP2/SLC40A1/TLR1/MMGT1/DEF8/LRRK1/MY…
GSE29618_BCELL_VS_PDC_DN	GSE29618_BCELL_VS_PDC_DN	193	0.44869007939278	1.80006145564508	2.93482690544954e-06	2.8483021281574e-05	1.29602546925492e-05	5235	tags=45%, list=21%, signal=35%	CSF2RB/PYCARD/MYDGF/PLP2/IFNAR2/SEMA4C/CBX6/ATP13A2/TAGLN2/ITM2C/ST3GAL2/TLR7/GSN/SCAMP4/ST6GALNAC4/HYOU1/GZMB/TNFRSF21/RRBP1/MAP1A/MPZL1/EPHA2/CD300A/PIAS3/GPM6B/AEBP1/MARCHF2/RNF11/MAN2B1/PLEK/GAS6/MCM6/PTGDS/RPS6KA2/HHAT/SOX4/SELPLG/TRGV5/DACH1/IL3RA/DSTN/TPM2/CYTH4/CUEDC1/MYL12A/TMED10/PTPRE/TCF4/NAGA/IRF7/GLIPR1/CMKLR1/CORO1C/NECTIN1/SCT/DUSP5/SCARB2/DNAJC3/BAHCC1/INPP4A/DPYSL2/RPN2/IQGAP2/G…
GSE24574_BCL6_LOW_TFH_VS_NAIVE_CD4_TCELL_UP	GSE24574_BCL6_LOW_TFH_VS_NAIVE_CD4_TCELL_UP	195	0.456467065211748	1.82954052667604	2.94857316730176e-06	2.85595397039646e-05	1.29950718642618e-05	5084	tags=38%, list=20%, signal=30%	FCER1G/ADGRE5/CD52/GPR4/LRP10/ISG15/CCND1/ID3/RARG/TAP1/ADM/TNFRSF1B/FGFR1/CD81/RTN2/CDK2AP2/LOXL1/S1PR4/WNT8B/PLOD3/CYB5R3/TNFAIP1/APOBEC3G/GYPC/MARCHF2/FAM53B/GADD45A/CX3CR1/VILL/SLC16A3/NINJ1/ARHGAP44/EHMT2/TGIF2/INPP5A/ACTR1B/POU2F2/SIX1/PITPNM1/RGS10/MAPKBP1/CASP2/PF4V1/IRF7/IFNAR1/DUSP5/ARAP1/TCAF1/IFNGR2/PSMD5/RAB13/SIVA1/SELE/HOXB2/TNPO2/DNAJC9/BCAT2/TUBB2A/RASSF9/JADE3/FBXO46/RUNX3/BICRA…
GSE40274_CTRL_VS_FOXP3_AND_XBP1_TRANSDUCED_ACTIVATED_CD4_TCELL_DN	GSE40274_CTRL_VS_FOXP3_AND_XBP1_TRANSDUCED_ACTIVATED_CD4_TCELL_DN	154	0.486847274544548	1.88848161635729	2.97824859857354e-06	2.8776469871774e-05	1.30937787464256e-05	4294	tags=38%, list=17%, signal=31%	MXRA8/SEMA7A/EHD3/ENG/FMNL3/MXD4/ITGA5/FAM114A1/MARVELD1/PECAM1/SULF2/VIM/KLF2/BCL3/FERMT3/NIBAN2/HSPB6/HDAC7/H2BC21/CSK/CASTOR2/TMCC3/SPATA13/RABAC1/SYVN1/ACTN1/LGALS3BP/NCKIPSD/PSEN2/LITAF/SLC29A3/SLC9A1/ITGB5/ZMIZ2/MTSS1/PDE6D/ARHGAP45/SCAP/IRF7/CALCOCO1/TMEM18/DENND3/HPCAL1/NECTIN1/FAM43A/IFIT1/HS1BP3/RAPGEF4/GAB3/LPAR6/GRK3/POLD4/FRMD4A/FAM193B/MAN1C1/PFKFB4/SBNO2/RUNX3
GSE557_CIITA_KO_VS_I_AB_KO_DC_UP	GSE557_CIITA_KO_VS_I_AB_KO_DC_UP	195	0.456263620502161	1.82872511113022	2.98868919440017e-06	2.8776469871774e-05	1.30937787464256e-05	4705	tags=43%, list=19%, signal=35%	BST2/TSPAN2/GIMAP1/MYO1C/EVA1B/GIMAP6/PDLIM2/MPEG1/CARD6/GBP4/TNFRSF1B/AGRN/SH2B3/PMEPA1/CFP/RECK/QSOX1/TLR7/SERPINB9/PDLIM1/NCF2/TMCC3/S100A11/TBC1D17/DSE/HLA-E/IFI27L2/CD40/B4GALT5/HLA-DOA/FGL2/GMFG/IFI30/LITAF/P2RX4/ZNF524/EVI2B/PPFIA4/RARA/FKBP11/LY86/HLA-B/CYTH4/POU2F2/LRRC8A/CKAP4/B4GALNT1/BATF3/CRTC1/ARL4C/RP2/SHISA5/MACIR/GPR108/IFNAR1/MLLT6/ETV3/SDF2/RAPGEF4/DNAJB2/STMP1/EXT1/SAMD9L/CD1D…
GSE17721_LPS_VS_POLYIC_24H_BMDC_DN	GSE17721_LPS_VS_POLYIC_24H_BMDC_DN	199	0.455519565282221	1.82532171056669	2.98536346745658e-06	2.8776469871774e-05	1.30937787464256e-05	4267	tags=37%, list=17%, signal=31%	HBA2/EHD4/HHEX/EMP3/RNPEPL1/TMEM184B/KCTD12/CBX6/KDR/ARRB1/RASA3/MYO9B/HDAC7/CXCL10/CSK/RRM2/CD93/RSPH9/BASP1/WIPF1/IKZF1/C3AR1/IDS/GPSM3/PLEKHO2/MNT/STAB1/HLA-DRB1/ZNF524/EVI2B/SLFN12/RBCK1/MTA1/SEPTIN8/PAG1/KIF2A/BATF3/HELZ2/MICOS13/IFITM3/SESN2/ARL4C/PLCB2/REEP3/MAU2/HOXA11-AS/PGLYRP1/FCGR3A/DOK3/VPS37C/PACS2/ITIH3/SPINT2/DOLPP1/IQGAP1/VRK3/RBMS1/LAT2/SNRK/RMDN3/CLEC4A/FAM13B/HS1BP3/TMUB2/UNG/…
GSE44649_NAIVE_VS_ACTIVATED_CD8_TCELL_UP	GSE44649_NAIVE_VS_ACTIVATED_CD8_TCELL_UP	200	0.442931623781851	1.77503991970437	3.06771703367518e-06	2.94791269981567e-05	1.34134995804421e-05	4598	tags=34%, list=18%, signal=28%	RFLNB/CHGA/GIMAP1/MYO1C/MXD4/TBXA2R/PCDH12/TSHB/FOXC1/S1PR4/IL10RA/OAZ2/TGFBR2/PDLIM1/HLA-DMA/PPDPF/BFSP1/TSPO/PSMB8/CD47/FAM189B/KLK8/DOCK2/SEPTIN9/RTL8B/DYRK1B/PGLS/NMI/RBM38/ORMDL3/TMEM179B/CSNK1G2/SRCAP/IKBKE/CRTAP/HTATIP2/RNF167/TLR6/MAST3/PI4K2A/MFAP2/FBXW4/HPCAL1/LAGE3/NAA10/MVD/NGRN/MATK/TIRAP/GALNT1/AUP1/POLD4/ARHGAP9/YPEL3/LYRM2/ANAPC1/EXT2/PTGIR/EVL/SERPINI1/STXBP2/STK19/VAC14/NIN/TK1/…
GSE15330_MEGAKARYOCYTE_ERYTHROID_VS_GRANULOCYTE_MONOCYTE_PROGENITOR_DN	GSE15330_MEGAKARYOCYTE_ERYTHROID_VS_GRANULOCYTE_MONOCYTE_PROGENITOR_DN	196	0.45615054333883	1.82380401283259	3.07928531674325e-06	2.95320434314431e-05	1.34375774493603e-05	4371	tags=36%, list=18%, signal=30%	ATP10A/MYO1C/EFNB2/PEA15/EFEMP2/SLC43A3/TIMP2/BMP1/CBX6/ST6GALNAC6/RECK/BCL3/NIBAN2/ESYT1/ITGAV/SLC35F6/CXCL10/NFIC/KMT5A/RABAC1/IER3/DNAJC18/HRAS/SPRED1/SLC16A3/CRK/MAP2K3/MYO1G/STAB1/CTDSPL/RNF26/LRRC8C/TM9SF1/CST3/ANGPTL2/CHST2/DPM2/ILK/MTSS1/ABHD4/B3GNT8/YIF1A/JAK3/CENPF/SPTAN1/DEGS1/ACTR1A/COX7A1/UBL4A/ARL2BP/SQOR/NUBP2/LZTR1/FES/TMED3/SMARCD1/RPRD1B/EMD/ARF6/CABLES2/NT5C/EXT1/IL1R1/PPIB/BTB…
GSE44649_WT_VS_MIR155_KO_NAIVE_CD8_TCELL_DN	GSE44649_WT_VS_MIR155_KO_NAIVE_CD8_TCELL_DN	194	0.454138778878927	1.8184183700972	3.10528289898663e-06	2.97228649977659e-05	1.35244044778531e-05	4808	tags=40%, list=19%, signal=33%	FSCN1/SEMA7A/CDC42EP3/OAS1/NECTIN2/ISG15/LAPTM5/PTGER4/FAM89A/POGLUT1/TCF7L1/CCL5/KDR/ST6GALNAC6/TAGLN2/CCND2/OAS2/CD200/SLFN5/GBP2/CXCL10/TSPO/CDIPT/TAP2/CST7/PLEKHG2/SYNGR2/CACNA1S/BCL2A1/GLIPR2/FAM184B/GYPC/ANXA2/IFITM2/UPF1/BASP1/PALLD/WARS1/ACER2/TUBA1A/PARP12/HTRA1/TRAF2/ANXA11/HMG20B/GJA1/LAPTM4B/HELZ2/IRF7/WDR82/CXCL11/MLLT6/UBE2F/ETV3/IFIT1/GPC1/RFTN1/ARF6/TNNT2/USP18/SDC4/CNKSR3/PPARGC1…
GSE22443_IL2_VS_IL12_TREATED_ACT_CD8_TCELL_DN	GSE22443_IL2_VS_IL12_TREATED_ACT_CD8_TCELL_DN	194	0.453863755227194	1.81731714711476	3.14587425805942e-06	2.9993540871361e-05	1.36475665618975e-05	4174	tags=34%, list=17%, signal=29%	SLC9A3R2/CSF1R/PLP2/KDR/CD53/KIF1A/ADPRH/STK10/SHC1/WAS/FADS1/HLA-DMA/ANGPTL4/LCP1/CDK2/ARHGDIA/SYNGR2/SPI1/SPATA13/UNC93B1/EXTL3/PDGFB/MX2/GRN/PSMB9/TWF2/PPP1R12C/RAI1/FKBP1B/CCL22/CNOT3/SELL/ITGB5/SF3A1/TUBB/TACC3/LIMD1/SELENOW/SCARB1/CERK/SEC14L1/NAGA/RASL11B/WDR82/DNAJC5/PRKCB/LSM2/CCR2/GNG3/MECP2/DNMT1/LATS2/SNX12/TINF2/BCL7C/CD9/OLFM1/GALC/EXT1/CAPZB/TCF3/TEX261/DEF8/EIF2AK4/PIK3CD/NRP1
GSE9006_TYPE_1_DIABETES_AT_DX_VS_1MONTH_POST_DX_PBMC_UP	GSE9006_TYPE_1_DIABETES_AT_DX_VS_1MONTH_POST_DX_PBMC_UP	194	0.453826800203636	1.81716917540032	3.14587425805942e-06	2.9993540871361e-05	1.36475665618975e-05	4565	tags=36%, list=18%, signal=30%	HLX/MAFB/DUSP10/CYBB/THBD/EHD4/HBEGF/KLF2/RASA3/GSN/FLI1/TMCO3/HYOU1/ZFP36L1/CDK2/DGCR2/IFIT3/CTSD/TMEM259/SART1/RABAC1/MAP4K4/RAB1B/BMPR2/STX11/IER3/MARCKSL1/TSPAN14/P4HB/PTBP1/ATP2A2/ARAF/SLC6A6/GBAP1/SLC39A7/TPD52L2/PUF60/BANF1/CCDC22/PDIA4/TMOD3/PPP4C/TMEM160/TRIM58/ATP8B2/CDC37/CYBA/NT5DC2/TBL3/CORO1C/PFN1/PAK2/ARF6/AMBRA1/GPAA1/SH3GLB2/PPIB/AMDHD2/MRPL12/CDCA4/UBE2S/SOCS3/FPR2/HSPA5/XAB2/RB…
GSE19825_NAIVE_VS_DAY3_EFF_CD8_TCELL_DN	GSE19825_NAIVE_VS_DAY3_EFF_CD8_TCELL_DN	196	0.455852346023632	1.82261174534981	3.16085461166923e-06	3.00188765459112e-05	1.36590947207867e-05	5758	tags=41%, list=23%, signal=32%	LGALS1/PYCARD/GNG2/FAM89A/VIM/DDA1/PLXNC1/CD48/ADPRH/GZMA/PLEC/ACTN4/DUSP19/HIP1/TPGS2/BRF2/SYVN1/ANXA2/SLC38A10/MCM6/RCE1/IFI30/CMTM7/TMEM222/FHOD1/MYO1G/UNC119/AKIP1/GIT1/DUS3L/SCAP/PRADC1/IFITM3/PTPRA/MDFIC/ORMDL2/FXN/PTDSS2/ARPP19/ANXA6/DEGS1/S100A6/FASN/C1orf122/TUSC3/SREBF2/HTT/PIP4K2B/WRAP53/RETREG2/VTI1A/BID/STUB1/SCAMP3/THAP11/TUBB2A/LRRK1/MAPK3/CENPM/CLSPN/GLT8D1/RPA2/FTSJ1/RABIF/SMARCB…
GSE19941_IL10_KO_VS_IL10_KO_AND_NFKBP50_KO_UNSTIM_MACROPHAGE_DN	GSE19941_IL10_KO_VS_IL10_KO_AND_NFKBP50_KO_UNSTIM_MACROPHAGE_DN	196	0.455715185713875	1.82206334411038	3.16085461166923e-06	3.00188765459112e-05	1.36590947207867e-05	2906	tags=29%, list=12%, signal=26%	HLX/PLD3/LARGE1/LAPTM5/NPR1/MFNG/SLCO2A1/ADM/BCL2L2/IRAG1/EMP1/TOX2/ABI3/KIF1A/MYOF/RECK/FERMT3/SMOX/PLAC8/ZNF385A/RAMP1/GPR65/MFSD2A/GEM/PLAUR/ZNF804A/LRP1/KMT2D/CTSD/FAM241A/TBC1D20/RIN2/EPHA2/ZDHHC18/GDF11/GLIS2/EBF1/PCED1B/TSPAN13/MAP3K6/GADD45A/TLE2/SWAP70/TMEM104/VSIR/MTSS1/IFFO2/ARHGAP45/GJA1/USP22/PIGZ/WDR24/PI4K2A/PACS2/PTGFRN/PIK3R5/RGL2
GSE33425_CD8_ALPHAALPHA_VS_ALPHABETA_CD161_HIGH_TCELL_UP	GSE33425_CD8_ALPHAALPHA_VS_ALPHABETA_CD161_HIGH_TCELL_UP	199	0.454560798500266	1.82147981670338	3.31477792170718e-06	3.14194514290999e-05	1.42963798957922e-05	3067	tags=29%, list=12%, signal=25%	HBA2/HBB/RFLNB/WFS1/NCAM1/CTSS/C1R/MYADM/KCTD12/BCL2L2/LYN/SH2B3/CD81/HCK/GSN/ZNF385A/CD79B/CD74/HLA-DMA/LYL1/ZFP36L1/NCF2/TOR1B/FICD/HLA-DMB/SPI1/HLA-DQA1/NR1H2/CD40/SLC44A2/HLA-DOA/HIVEP2/ANKRD11/LDB2/MGAT1/SIPA1/IFI30/FUT1/IL4R/CCL22/PLK3/SELL/LY86/MEF2C/PITPNA/TCF4/LIMD1/IGLC7/SERINC3/IDUA/PRKCB/NAGLU/SMIM14/FEM1A/IQGAP1/NFE2L1/IGHM
GSE18893_TCONV_VS_TREG_24H_CULTURE_UP	GSE18893_TCONV_VS_TREG_24H_CULTURE_UP	196	0.455364152444215	1.82065982526075	3.36477797217788e-06	3.18314529717488e-05	1.44838475409435e-05	2915	tags=31%, list=12%, signal=28%	MXRA8/ADGRE5/FXYD5/PEA15/LGALS1/EMP3/MYADM/PTGER4/ANXA1/FAM89A/MARVELD1/CRIP1/GIMAP4/PLP2/GIMAP7/TNFRSF1B/S100A4/ABCA3/CRIP2/VIM/TUBB6/LCP2/TAGLN2/CD48/ARRB1/RASA3/SPACA9/PDLIM1/PLAUR/CACNA1S/TMCC3/NFIX/ST6GAL1/GLIPR2/INKA1/ANXA2/CHST12/EXTL1/LYSMD2/RCN3/SIRT2/CDC42BPB/LITAF/SSBP4/CYTH3/DUSP3/SFXN3/AHNAK/NRP2/S100A10/TWSG1/CKAP4/DOK2/SLC7A1/NID1/LRRC75A/RTN4RL1/ANXA6/ITGB1/S100A6/MEGF8
GSE25123_WT_VS_PPARG_KO_MACROPHAGE_IL4_AND_ROSIGLITAZONE_STIM_UP	GSE25123_WT_VS_PPARG_KO_MACROPHAGE_IL4_AND_ROSIGLITAZONE_STIM_UP	188	0.455104082707062	1.81331529550317	3.38192965273961e-06	3.19317078840065e-05	1.45294652155643e-05	4679	tags=37%, list=19%, signal=30%	HS3ST3B1/MYO1C/NRGN/TRAC/EIF5A2/DUSP7/HCG11/MN1/TAGLN2/FLT1/CNN2/PLEKHB1/FOXO4/CLEC3B/BFSP1/TMEM255B/ROBO1/TMEM39B/CELSR2/BRF2/CCPG1/CRELD2/POGLUT2/CENPB/NCKIPSD/RAB23/AOAH/YJEFN3/B4GALT7/ADAMTS19/KIF1C/ELOVL1/SLC27A1/CARD10/OGFOD3/GIPC1/C22orf39/CNNM4/LHPP/IL18BP/RIPOR2/SERPINH1/PTPRCAP/PNMA8A/SGTA/EEF2K/ODF3B/IGHM/TTC7B/C19orf25/PTPA/THAP5/STUB1/CAMK1/NT5C/PYGO1/CNP/CENPQ/ASPHD2/GUK1/FBXW8/CHAF…
GSE6259_FLT3L_INDUCED_VS_WT_SPLENIC_DC_33D1_POS_UP	GSE6259_FLT3L_INDUCED_VS_WT_SPLENIC_DC_33D1_POS_UP	175	0.459694325449538	1.81703069296931	3.4142474339599e-06	3.21744941939122e-05	1.46399370781218e-05	3676	tags=41%, list=15%, signal=35%	ATP10A/C3orf70/CPNE2/RRAS/MARVELD1/IQSEC1/S100A4/TLR7/NDRG2/ST8SIA4/CD74/HIPK2/STXBP1/RAC2/LIPE/PTPRO/TMCC3/HLA-E/C5AR1/BORCS6/TWF2/ALOX5/GPR107/RILPL2/KCTD10/PATZ1/SURF2/RNASE6/SMAGP/CD14/SERPINB8/SLC6A6/PARP12/NFAM1/CST3/PLXDC2/GSDMD/OSTM1/NUPR1/CDK2AP1/SUSD6/C1QA/NRP2/GOLGA3/SERTAD2/CASP1/RNF24/IRF9/MED22/IFIH1/CORO1A/NAAA/AP1M1/LRRC75A/DAXX/PEX16/SMIM14/CCR2/LDLRAD3/TNFSF10/PBX3/TTC28/SNAP29/…
GSE45365_WT_VS_IFNAR_KO_CD11B_DC_MCMV_INFECTION_UP	GSE45365_WT_VS_IFNAR_KO_CD11B_DC_MCMV_INFECTION_UP	190	0.455137528648572	1.82073824925372	3.48570842676371e-06	3.27845008787505e-05	1.49175003998463e-05	5818	tags=48%, list=23%, signal=37%	TPPP3/UCP2/MEF2D/NT5E/STING1/PRR12/BCL9L/OSBPL5/ZMIZ1/POFUT1/PACS1/DUSP14/IFI27L2/DPP9/TTC9/HCFC1/RHOBTB2/RCN3/SLC35C1/MAP3K6/ZBTB7A/FAM53B/MYO1E/SURF2/ZNF503/ALKBH4/RCE1/NOP2/HHAT/RNF26/PGAP3/DCK/NTHL1/GIPC1/ZNF543/TRIM3/HECTD3/TMEM129/IDUA/CCNQ/ALG12/RPAP1/CACTIN/PORCN/UBTF/LTK/A1BG-AS1/CLCN7/FAM174C/CCDC61/PIP4K2B/SLC35E4/WIZ/PHF1/DOLK/PPP1R13B/CIC/LMF1/NF2/KRI1/ZNF628/TNPO2/EPB41L4A/RIOX1/RRP…
GSE40274_CTRL_VS_FOXP3_AND_LEF1_TRANSDUCED_ACTIVATED_CD4_TCELL_UP	GSE40274_CTRL_VS_FOXP3_AND_LEF1_TRANSDUCED_ACTIVATED_CD4_TCELL_UP	165	0.460091524535759	1.80447962483141	3.52328039736757e-06	3.30740310134389e-05	1.50492414904292e-05	2248	tags=27%, list=9%, signal=25%	LRRC32/HS3ST3B1/FAM110A/EFNB2/TGFB1I1/PLCD3/NKG7/MARVELD1/HK2/NCOR2/CCL5/PMEPA1/NT5E/JAM2/CHST1/HEYL/MFSD2A/GZMB/DUSP14/FAM174B/CD40/CRIM1/F3/KLK8/IL2RB/STX11/FGL2/ALOX5/ITGB1BP1/C3AR1/ATP8A2/CSF3R/B4GALT7/TUBA1A/CITED2/TMSB10/VEGFA/CTSW/NAB2/SFXN3/AHNAK/RASL11A/STK40/ITGAM/SERTAD2
GSE22886_NAIVE_BCELL_VS_DC_DN	GSE22886_NAIVE_BCELL_VS_DC_DN	196	0.454953374420983	1.81901743193667	3.5687014845438e-06	3.33718111951965e-05	1.51847364914622e-05	4761	tags=38%, list=19%, signal=31%	FCER1G/LST1/TGFBI/PEA15/EHD4/NRGN/LGALS1/PLXND1/VASH1/NCOR2/TRPV2/GSN/NIBAN1/PLXNB2/MAP1S/MAP7D1/ZMIZ1/CD36/IMPDH1/DSE/ETHE1/QPCT/SDC2/ARRB2/COMT/ABR/RHOG/MGAT1/PLBD1/EFHD2/MAN2B1/APMAP/DGKZ/EPAS1/LRRC59/IFI30/JPT1/YWHAH/HEBP1/CITED2/AKIP1/PILRA/TPM4/TM9SF1/PLIN3/ITGAM/ZFYVE21/KDELR1/ITFG1/VPS37C/CLEC7A/EIF4G1/ARAP1/RAP2A/SNAP29/PLA2G7/GAA/SEL1L/BID/NAPA/DCAF7/GLRX2/SIRPA/PLAU/TREM2/NRP1/RRP1B/CE…
GSE360_HIGH_DOSE_B_MALAYI_VS_M_TUBERCULOSIS_DC_UP	GSE360_HIGH_DOSE_B_MALAYI_VS_M_TUBERCULOSIS_DC_UP	196	0.454949460605205	1.81900178352186	3.5687014845438e-06	3.33718111951965e-05	1.51847364914622e-05	4028	tags=37%, list=16%, signal=31%	ADAM15/ID3/PECAM1/TIMP2/NCOR2/S100A4/CX3CL1/GAS2L1/CSK/LYL1/PON2/PLXNB2/RAC2/ZMIZ1/RGS19/CD300A/CBX7/TLE5/LAMB2/FURIN/RNF11/SEPTIN9/CAMTA2/PRKY/GMFG/SLC38A10/RNASE6/VGLL4/FKBP1B/CFD/APOC1/MAN2A2/YWHAH/PNPLA6/BRPF1/ATXN2L/LY86/CLIP2/PUF60/RGS10/KDELR1/TRAF2/LILRA2/ERF/SGTA/SCARB1/HYAL2/TMC6/SPTAN1/DAP/CBR3/SYT17/DOP1B/ZWINT/ASMTL/TBC1D22A/SIVA1/CLEC16A/LMO2/GDE1/AIP/CD9/UBN1/DHRS3/DEAF1/TUSC2/CAMK…
GSE40277_EOS_AND_LEF1_TRANSDUCED_VS_GATA1_AND_SATB1_TRANSDUCED_CD4_TCELL_UP	GSE40277_EOS_AND_LEF1_TRANSDUCED_VS_GATA1_AND_SATB1_TRANSDUCED_CD4_TCELL_UP	200	0.441487279568945	1.76925173819271	3.60301592189518e-06	3.3628148604355e-05	1.53013743325494e-05	3973	tags=36%, list=16%, signal=30%	ADGRE5/MYO1C/CLIP3/PTGER4/DAG1/HK2/VAMP5/GBP4/WNT3/GIMAP7/TNFRSF1B/SKI/PMEPA1/IL10RB/ABCC1/PRICKLE1/ST3GAL2/SLC12A4/SMOX/TP53I11/TOM1L2/HIPK2/ENO2/NRN1/RTL5/LCA5/LIPE/ARHGAP20/LHFPL6/FAM189B/FAM241A/CCN4/CRIM1/CD99L2/BMPR2/STX11/CD86/NOTCH2/SH3BP5L/MYO1E/PLCB3/CMTM7/LRIG1/SLC16A3/CYTH3/NINJ1/UNC119/FAM210B/RHOF/ZNF219/EEF2K/PURG/MPZL2/CERK/FBXO31/CNNM3/GNA12/TDRD7/SNRNP35/TTC28/NFKB1/DBP/LAMC1/FA…
GSE10325_CD4_TCELL_VS_BCELL_UP	GSE10325_CD4_TCELL_VS_BCELL_UP	194	0.452337768991764	1.81120694130967	3.71415393971392e-06	3.4599154864792e-05	1.5743198544908e-05	3784	tags=38%, list=15%, signal=32%	ATP10A/TIMP1/ANXA1/GIMAP6/DUSP7/VAMP5/GATA3/GIMAP4/SEMA4C/S100A4/TRPV2/CCL5/VIM/SERINC5/CCND2/ARRB1/IL10RA/GZMA/NACC2/PHACTR2/TBC1D2B/STXBP1/SAMHD1/LGALS8/RCAN3/IL2RB/FYN/ATP2B4/PIK3IP1/TMEM43/MICAL2/LRIG1/SELPLG/AP3M2/FLT3LG/PLK3/P2RX4/HDAC4/PRKCH/CCND3/PRF1/CD2/AK5/AQP3/IFITM1/DYRK2/RGS10/RNF144A/KLRB1/ARL4C/CERK/RUNX1/WDR82/FYB1/TTLL1/SIRPG/NOSIP/PLCG1/TGFBR3/CCR2/ITM2A/DNMT1/PTGER2/TNFSF10/LE…
GSE25123_CTRL_VS_ROSIGLITAZONE_STIM_PPARG_KO_MACROPHAGE_UP	GSE25123_CTRL_VS_ROSIGLITAZONE_STIM_PPARG_KO_MACROPHAGE_UP	191	0.454304289632315	1.82075253360823	3.72472591517397e-06	3.4631421104442e-05	1.57578802277147e-05	2970	tags=30%, list=12%, signal=27%	LYZ/CD52/FCN1/DUSP10/NRGN/JAKMIP2/CSTA/ELF4/RAB3D/PLP2/F5/CFP/TMEM88/PDLIM7/TAGLN2/CD48/ATP2A3/S1PR4/PLAC8/LILRA1/CST6/PLAUR/FGR/BCL2A1/CCRL2/ZMIZ1/GLIPR2/SLAMF7/PRAM1/IL27RA/GRK6/IL1B/DPEP2/RILPL2/KDM6B/ITGAX/LIMD2/LITAF/RASSF5/MAP2K3/FRY/VEGFA/PRKCH/SELL/STK17B/IFFO2/PTPRE/S100A10/RIPOR2/AREG/SLC25A37/SIRPB1/MBOAT2/VPS37C/DYRK3/EHD1/FRAT1/CCR2
GSE17721_0.5H_VS_4H_CPG_BMDC_UP	GSE17721_0.5H_VS_4H_CPG_BMDC_UP	197	0.445405514785324	1.78315262730974	3.7407469273491e-06	3.47141314857997e-05	1.57955148451072e-05	4084	tags=34%, list=16%, signal=28%	ARPC1B/CRIP1/NCOR2/TSPAN4/SKI/ZNF703/KIAA0930/ARRB1/GSN/MYO9B/ABCG1/GPR65/TGFBR2/PTGS1/ANGPTL4/NFIC/TBC1D20/RRM2/PJA1/CHST12/SORT1/NCKIPSD/GPSM3/NOP2/UNC119/STAB1/DGKA/DUSP3/EVI2B/BACE1/MAGEE1/MTSS1/SLC35C2/CCDC115/PIP4P2/KIF2A/SLA/FAAP20/FCGR2A/CD300C/NAAA/MAST3/ADCY7/CTDNEP1/KLHL22/LAGE3/MYO18A/TRIM41/DNMT1/HMGA1/LZTR1/PPP1CA/PRCP/SSNA1/POLR2E/PALD1/GALC/IQGAP2/SNX3/ABL1/CIITA/ARHGAP9/EPN1/TPCN…
GSE6092_B_BURGDOFERI_VS_B_BURGDORFERI_AND_IFNG_STIM_ENDOTHELIAL_CELL_DN	GSE6092_B_BURGDOFERI_VS_B_BURGDORFERI_AND_IFNG_STIM_ENDOTHELIAL_CELL_DN	177	0.458755896564672	1.81905727461782	3.82603203079268e-06	3.54380761483307e-05	1.61249218668188e-05	4161	tags=34%, list=17%, signal=29%	SPN/ITGA5/VASH1/GBP4/TNFRSF1B/AGRN/HEG1/RALGDS/KDR/BATF2/RELB/PSMB10/GRAMD1A/TNFAIP2/ITGB8/NFKBIE/ITGAL/DUSP8/SPATA13/F3/STX11/IKZF1/ST3GAL1/GADD45A/ITGAX/CD14/SLC16A3/MOCS1/PIK3CG/FAM20B/NAB2/CALHM6/ZDHHC5/STARD5/TRAF2/LCAT/SERPINE1/SLC7A1/KCNE5/FMNL2/PEX16/PIK3R5/MKI67/PROCR/NFE2L1/TDRD7/KREMEN1/LCN2/UBE2Z/DDX54/RMDN3/RGL1/ACSL5/XKR8/MAP2K1/TLR1/ST3GAL3/CCDC88B/EGR2/UBE2S/BCORL1
GSE21360_NAIVE_VS_QUATERNARY_MEMORY_CD8_TCELL_DN	GSE21360_NAIVE_VS_QUATERNARY_MEMORY_CD8_TCELL_DN	195	0.453897247039518	1.81924057986585	3.87124339095932e-06	3.5788800380937e-05	1.62845073032264e-05	3747	tags=30%, list=15%, signal=26%	BST2/OAS1/EHD4/ISG15/OAS3/TAP1/POGLUT1/IFI6/IFI27/FCHSD2/RSAD2/NFKBIE/SERPINB9/OAS2/NIPAL3/APOL6/IFIT3/TLR3/TMEM127/ARMCX3/LGALS8/YEATS2/MX2/CHST12/IFITM2/RASGRP3/TRIM21/PML/CRK/UBE2L6/IFIT2/RTP4/PARP12/FAM98A/NMI/IFITM1/MX1/CASP1/DUSP22/SP110/IRF9/IFI35/IFITM3/IFIH1/ELOVL6/IRF7/ISG20/NIP7/MR1/TDRD7/ETV3/IFIT1/AEN/SAMD9/TNPO2/HERC6/USP18/CD38/BCAP29
GSE19825_NAIVE_VS_IL2RALOW_DAY3_EFF_CD8_TCELL_DN	GSE19825_NAIVE_VS_IL2RALOW_DAY3_EFF_CD8_TCELL_DN	198	0.441813916797472	1.77043607205324	3.89497936066244e-06	3.59400368279307e-05	1.63533224353172e-05	3993	tags=32%, list=16%, signal=27%	SDC3/RAB31/TGFB1/PRMT6/EIF5A2/RNPEPL1/MPEG1/MBOAT7/GNAI2/LPCAT1/DUSP19/NFIC/NECAP2/MINDY2/P4HTM/CCDC85B/ETHE1/SIDT2/YEATS2/PHF2/MCOLN1/PBX2/CHST12/GRK6/C8orf33/SQLE/RCE1/CIZ1/BAX/SRF/MAPK11/MYO1G/BRPF1/FAM20B/MANBAL/ILK/TAF6/MED29/TXLNA/LIMD1/IFIH1/FBXO31/SREBF1/JRK/GDPD5/ARPP19/ESS2/CC2D1A/PROCR/C1orf122/PTGER2/PIP4K2B/RETREG2/VTI1A/CD9/MTA2/RNF126/ZBTB22/LAMP1/AUP1/GLRX2/URM1/LAMB3/TPCN1
GSE3982_NKCELL_VS_TH2_UP	GSE3982_NKCELL_VS_TH2_UP	195	0.45347491960925	1.81754787253144	3.91135954564294e-06	3.60229559666775e-05	1.63910520408398e-05	5074	tags=41%, list=20%, signal=33%	GPR4/TMSB15A/LRP10/ENC1/CAND2/ANXA1/PGR/EFEMP2/ANTXR1/VEGFC/ARHGEF3/HLA-C/PDGFD/WFDC1/FCHSD2/RNF44/SPON2/AK1/ITGAL/RAC2/APOBEC3G/TMEM127/RGS19/MX2/HLA-DPA1/MICALL1/C5AR1/IL1B/FYN/IL5RA/SLC27A3/FAM53B/AOAH/LZTS1/NISCH/WASF2/PCDHGB5/AGPAT4/CD44/PTPRE/GPR27/EDNRA/HECTD3/KLRB1/NPR3/MAU2/HOXA11/RASL11B/MAST3/ZNF34/CALCOCO1/ENPP4/PROCR/DENND3/TCTA/SNN/PIP4K2B/PLEKHM1/CPA4/INPP4A/ZBP1/F2RL3/ABL1/XKR8/PC…
GSE360_CTRL_VS_L_DONOVANI_DC_DN	GSE360_CTRL_VS_L_DONOVANI_DC_DN	197	0.444892705455257	1.78109962779836	3.94515734591797e-06	3.62656728100233e-05	1.65014922949419e-05	4479	tags=37%, list=18%, signal=31%	SEMA7A/UNC5B/CSF2RB/CD34/ATP8B1/HBEGF/EMP3/C1QL1/ADM/IL15RA/IL2RG/MEF2D/RELB/ENO2/CDK2/CST7/APOBEC3G/SYN1/NFKB2/QPCT/GYPC/STX11/IER3/NCKIPSD/GADD45A/KDM6B/USP20/LITAF/IL4R/FLT3LG/CRK/PDE2A/CCL4/TBCB/SF3A2/MX1/NRP2/S100A10/RNFT2/HOXC6/FCGR2A/JAK3/MSC/PGAP4/TYMP/EHD1/LYPD3/PNRC1/TDRD7/DUSP5/SCARB2/PTGER2/CAMK2B/GRIP2/SLC16A5/SSNA1/ETS2/ZBTB22/H6PD/NAPA/RGL1/AHR/PHYHIP/SQSTM1/MAP2K1/TUBB2A/UBE2S/IQS…
GSE37301_PRO_BCELL_VS_RAG2_KO_NK_CELL_DN	GSE37301_PRO_BCELL_VS_RAG2_KO_NK_CELL_DN	178	0.45682161698171	1.81200437165333	3.9605214877797e-06	3.63383440460691e-05	1.6534558932033e-05	4491	tags=39%, list=18%, signal=32%	TGFB1/F2R/MXD4/PTGER4/INPP5D/PLP2/TNFRSF1B/VIM/CDK6/CD81/PLXNC1/SERINC5/NRARP/NT5E/STING1/IL10RA/BMP7/HDAC9/ITGB8/SPRY1/CD200/CD79B/ST8SIA4/ITIH5/VAV2/NRN1/ABCA2/UBASH3B/ENDOD1/KCNK6/CSF1/CAPN2/ETV5/CD86/CTSZ/PEAR1/CYTH3/CTSW/SWAP70/CYTH4/TRIM62/RCN1/RGS9/TWSG1/NEK7/PCGF2/CERK/WDR82/MKI67/SMC4/PTGER2/TNFSF10/NFKB1/CCR4/LAMC1/KCNA3/TNIP1/BID/INPP4A/P2RX7/SH2B1/FBXW8/LIMK1/MCUB/NRP1/IRAK2/BANK1/CLS…
GSE34156_UNTREATED_VS_24H_NOD2_AND_TLR1_TLR2_LIGAND_TREATED_MONOCYTE_UP	GSE34156_UNTREATED_VS_24H_NOD2_AND_TLR1_TLR2_LIGAND_TREATED_MONOCYTE_UP	188	0.453122790557617	1.80542104120847	3.98226571650306e-06	3.64691702458701e-05	1.65940870576879e-05	3290	tags=32%, list=13%, signal=28%	NES/CD151/CDC42EP3/ARHGAP23/TMEM266/ELF4/MYDGF/SOX17/NOTCH4/GRK2/ANK1/LCP1/TLN1/RRBP1/TEAD2/S100A11/ADAMTS1/CTSD/DSE/CRIM1/GRN/RGS11/FURIN/JOSD2/CD86/FMNL1/IFI30/SPRYD3/RPL13P5/INTS1/SLC16A3/CYTH3/PLEKHO2/P2RX4/P4HB/GDI1/PILRA/PCDH18/PPP6R1/DAB2IP/SOX13/KCTD5/KLRB1/LILRB3/PTAFR/G6PD/SLC7A1/PLOD2/NCF1C/STARD8/SH3BP1/CORO1C/PARVB/ZNF574/GNB1/FAM43A/MELTF/KREMEN1/ARF1/LATS2/CLEC12A
GSE17721_12H_VS_24H_GARDIQUIMOD_BMDC_UP	GSE17721_12H_VS_24H_GARDIQUIMOD_BMDC_UP	197	0.444697414928013	1.78031779460325	4.0269215407627e-06	3.68089338585288e-05	1.67486852273057e-05	4102	tags=36%, list=16%, signal=30%	TGFB1/EIF1AY/PLAT/PLPP3/IL15RA/S100A4/PPP1R18/KDR/PMEPA1/BATF2/NIBAN2/ESYT1/FAM89B/PKP1/NECAP2/UBA7/NCK2/PCDH7/TLR3/MYO1F/ENDOD1/IL17RA/SLC2A10/SAMHD1/IFI27L2/CD40/FURIN/IL1B/SLAMF8/CD86/SUN2/CSF3R/USHBP1/JPT1/HOMER3/LITAF/PML/PLEKHO2/AP3M2/ZFYVE27/P2RX4/SLFN12/INPP5A/CCL4/DBNL/UCN/DOK1/LRRC8A/SP110/MINK1/IFI35/NUP62/BATF3/IRF7/ATP8B2/CLEC7A/IQGAP1/CBLN1/RBMS1/PSTPIP2/NFKB1/GTF2F1/CD300LF/PARP9/E…
GSE13411_PLASMA_CELL_VS_MEMORY_BCELL_DN	GSE13411_PLASMA_CELL_VS_MEMORY_BCELL_DN	186	0.451078719195408	1.79913907791164	4.08547674416975e-06	3.72742372614139e-05	1.69604061171328e-05	4282	tags=40%, list=17%, signal=33%	CD52/CYBB/LBH/LAPTM5/INPP5D/NFATC1/PDLIM2/LYN/CD48/CD53/STK10/RASSF2/FNBP1/CD79B/TGFBR2/HLA-DPB1/RNF44/LCP1/ZFP36L1/NECAP2/SYNGR2/MYO1F/HLA-DPA1/MYD88/DOCK2/FYN/C8orf33/SEPTIN9/IFITM2/ALOX5/HLA-F/NOTCH2/HLA-DQB1/ARHGAP25/MNT/NISCH/WASF2/HLA-DRB1/INPP5A/CCND3/SELL/LY86/DCK/NMI/IFITM1/RBM38/CSNK1G2/RBCK1/MAP1LC3B/STK17B/SP110/LTB/IFITM3/CORO1A/FRAT1/HLA-DRB6/NELFA/SNN/RBMS1/GIT2/LAT2/PAK2/UBE2Z/BTK…
GSE26912_TUMORICIDAL_VS_CTRL_MACROPHAGE_DN	GSE26912_TUMORICIDAL_VS_CTRL_MACROPHAGE_DN	198	0.441136116258774	1.76771999073994	4.09890316475275e-06	3.73268340535989e-05	1.69843385439632e-05	4113	tags=33%, list=17%, signal=28%	CD52/SEMA7A/FXYD5/TPPP3/TYROBP/LAPTM5/GNG2/CD37/INPP5D/CRIP1/CSF1R/PLP2/SULF2/PPP1R18/KDR/TBXAS1/KIF1A/FNBP1/CNN2/LPCAT1/ANK1/ZNFX1/HLA-DMA/ITGB2/BCL2A1/ST6GAL1/DBN1/GNB4/UNC93B1/HOXA7/EXTL3/TWF2/CTSZ/TMEM43/CMTM7/SEMA5B/ECE1/PPFIA4/CNOT3/NDE1/TMED10/PDLIM4/LSP1/C1QA/RGS10/IL18BP/HOXB5/NUP62/BATF3/GYS1/DNAJC5/PTGER2/TINF2/SMARCD1/VNN2/OLFM1/EXO1/AUP1/ACSL5/ZCCHC3/NFKBIB/ERO1B/ADCY6/EVL/PIK3CD
GSE7460_CTRL_VS_TGFB_TREATED_ACT_CD8_TCELL_UP	GSE7460_CTRL_VS_TGFB_TREATED_ACT_CD8_TCELL_UP	198	0.440822347342959	1.76646265640589	4.1396879360364e-06	3.76279097469577e-05	1.71213330583124e-05	4960	tags=33%, list=20%, signal=27%	PTGIS/EHD3/PITPNM3/LGALS1/EMP3/FLNA/PRAF2/ANXA1/RNPEPL1/DUSP7/KCTD12/PLP2/TRPV2/CCL5/ITGB3/PLXNC1/TAGLN2/SHC1/LPCAT1/PLAUR/FAM234A/ANXA2/FRAT2/RIN3/IER3/FGL2/RAB23/RCE1/CD14/TNFRSF11B/DDIT4L/MYO1G/THEMIS2/AHNAK/ITGB5/CD44/RGS9/NUPR1/PPP5C/SAMD4B/CCR2/CAMK2B/RAP2A/PCBP1/GYG1/OLFM1/PDE1B/DNAJB2/UBE2T/ARHGAP29/TESC/GUK1/SCAMP3/RERE/CHAF1B/GNAI1/RBP1/UTP14A/NCKAP5L/DNAJC17/RRAD/PLEKHN1/EIF3G/CPLX2/TX…
GSE37532_TREG_VS_TCONV_CD4_TCELL_FROM_LN_DN	GSE37532_TREG_VS_TCONV_CD4_TCELL_FROM_LN_DN	192	0.452501910954146	1.81405801001601	4.21334475946226e-06	3.82260999405961e-05	1.73935196774037e-05	3097	tags=32%, list=12%, signal=28%	SEMA7A/FXYD5/CTSS/MYL9/MGAT5/CMTM3/GIMAP7/IQSEC1/IL2RG/NXPE3/PREX1/PSMB10/STING1/GSN/STK10/ICAM1/STIM1/CYB5R3/ZFP36L1/RRBP1/PTPN6/S100A11/CRTC2/STX11/PPP1R12C/PLBD1/PCED1B/SURF2/FOXJ2/NOP2/RASSF5/PLK3/SLC2A3/HLA-DRB1/RAB35/PCNX3/SELL/LY86/HLA-B/CYTH4/ZMIZ2/RHOF/PTPRE/PAG1/NLRC5/CASP1/DUS3L/IKBKE/CCDC134/STAT6/UBXN2A/ZNF579/NOC2L/TMC6/NAAA/RP2/MACIR/GLIPR1/TBL3/ARAP1/SIGMAR1
GSE7852_LN_VS_THYMUS_TREG_UP	GSE7852_LN_VS_THYMUS_TREG_UP	197	0.444048509380249	1.77771994254718	4.23173486150279e-06	3.83215840989621e-05	1.74369665786047e-05	4333	tags=39%, list=17%, signal=33%	SPN/PTGER4/SYNPO/GBP4/ADGRD1/GIMAP7/SHE/PLXNC1/PRXL2C/KIAA0930/NT5E/ARRB1/TMEM154/HVCN1/ST6GALNAC4/RAB6B/GBP2/H3C7/CREB3L2/CST7/GNA11/ANTXR2/UBASH3B/PACS1/HLA-DQA1/HLA-E/BRF2/PLPP1/GPM6B/ARHGAP31/CBX7/SCD/GUCY1B1/CD86/PSEN2/RPS6KA2/PEAR1/LRIG1/TNF/ANKH/MIDEAS/SLC2A3/PDE2A/MYH11/POU6F1/DDX3Y/FAM210B/HLA-B/DOK1/NUDT19/SEPTIN8/NLRC5/TWSG1/CASP1/ZNF180/TMEM175/ADCY7/DAPP1/TMBIM1/UNK/KCTD2/PTGER2/KDM5…
GSE37532_WT_VS_PPARG_KO_LN_TCONV_DN	GSE37532_WT_VS_PPARG_KO_LN_TCONV_DN	179	0.452423576004668	1.79842853855501	4.26450215881886e-06	3.84752861440102e-05	1.75069035993617e-05	5027	tags=41%, list=20%, signal=33%	LGALS1/MYADM/PTPN7/CRIP1/HEG1/TRPV2/CCL5/VIM/SNX25/ADPRH/RNASE1/GZMA/SERPINB9/GPR65/ITGAV/SH3BGRL3/ITGAL/TAP2/CTSD/CSF1/HLA-E/CDC25B/ANXA2/PSMB9/KNOP1/EFHD2/ATP6V0C/PLEK/ITGAX/IFI30/CENPE/YWHAH/THEMIS2/SWAP70/CDC14A/TBCB/PRF1/TRAPPC1/TPM4/CLIC1/S100A10/CASP1/CCNA2/TACC3/NEK7/PPT1/LIPA/BUB1B/ITGB1/SELENOS/MKI67/S100A6/CCR2/MYO18A/PSMD5/CD38/DPYSL2/SAV1/S1PR5/ANTKMT/PRC1/XCL1/BIRC5/NRP1/TNFRSF1A/CC…
GSE360_DC_VS_MAC_B_MALAYI_LOW_DOSE_DN	GSE360_DC_VS_MAC_B_MALAYI_LOW_DOSE_DN	200	0.439053628667518	1.75949892925174	4.26225218021555e-06	3.84752861440102e-05	1.75069035993617e-05	4302	tags=32%, list=17%, signal=27%	BST2/ITGA3/SULF1/EMP3/CHD3/H2BC12/BTN3A1/KCTD12/PLP2/TIMP2/LTBP4/IL2RG/RELA/PLXNC1/CDK2AP2/MYOF/OAS2/GPR65/LILRA1/WAS/FADS1/FGR/RABAC1/MYD88/PBX2/PKD1/SQLE/IDS/CD14/ATP6V1G2/PPP1R15A/PXDC1/CNPY3/MNT/NINJ1/E2F4/ATXN2L/CNOT3/POU2F2/RBCK1/GNG7/COPS7A/MSC/AKAP17A/CMKLR1/PARVB/BRD2/TICAM1/HGS/S100A9/GPNMB/SIVA1/ERCC3/PYGM/PPP2R5D/RRP7A/DHCR24/CAPZB/DCTN2/PRDX4/PFKFB4/TMEM131L/SLC10A3/HSPA5
GSE360_DC_VS_MAC_L_DONOVANI_UP	GSE360_DC_VS_MAC_L_DONOVANI_UP	196	0.453619519719961	1.81368434707733	4.30363071859359e-06	3.85639084829101e-05	1.7547228257067e-05	4611	tags=41%, list=19%, signal=34%	CDH5/CSF2RB/HBEGF/ADAM15/UCP2/H3C11/IQSEC1/RELB/IL10RA/SCARF1/TP53I11/RAMP1/CD200/FXR2/CYB5R3/DLGAP4/CST7/ZNF804A/SYNGR2/NCK2/RAB11B/HLA-DQA1/QPCT/PDGFA/RBMS2/CCL11/CAMTA2/CD86/PALLD/CTSZ/KPNA2/FKBP1B/C2/LITAF/CCL22/VEGFA/PPP6R1/TBCB/NMI/PMP22/TIMP3/GTPBP1/GRB2/PTPRE/KIF2A/RABEPK/HOXC6/SLC7A1/DAXX/CLIC2/DEGS1/LYPD3/GAK/CBR3/CAPNS1/LRRFIP1/VPS72/GSTP1/GP1BA/WIZ/TBC1D22A/KCNA3/SDF2/H6PD/BCAR3/CLTB/…
GSE17301_CTRL_VS_48H_ACD3_ACD28_STIM_CD8_TCELL_UP	GSE17301_CTRL_VS_48H_ACD3_ACD28_STIM_CD8_TCELL_UP	193	0.443767936033864	1.78031472856893	4.29359654190345e-06	3.85639084829101e-05	1.7547228257067e-05	4340	tags=33%, list=17%, signal=27%	ADGRE5/SPOCK2/LBH/PDPN/DYSF/EFEMP2/PLP2/CLIC3/TRPV2/CCL5/TP53/FSTL1/DCHS1/ITM2C/NIPAL3/SPON2/AK1/LPCAT4/P4HTM/RABAC1/CCDC69/TWF2/SORT1/TRIM21/GDI1/PRF1/FKBP11/AQP3/ZFAND3/IKBKE/ANXA11/KLRB1/THRA/BATF3/PTPRCAP/PTPN22/ELOVL4/GYS1/MLLT11/NAGLU/CC2D1A/PROCR/IGHM/NAA10/CLEC11A/LAT2/PHF1/ATP1A3/SNRK/RETREG2/HPS6/LDLRAP1/LIN37/PA2G4/MED24/IQGAP2/ANTKMT/ZNF408/TUBB2A/MAN1C1/SGSM3/RUNX3/SOBP
GSE44732_UNSTIM_VS_IL27_STIM_IMATURE_DC_UP	GSE44732_UNSTIM_VS_IL27_STIM_IMATURE_DC_UP	197	0.443164865133923	1.7741823290531	4.31390191362603e-06	3.85639084829101e-05	1.7547228257067e-05	4371	tags=38%, list=18%, signal=31%	FSCN1/HLX/SEMA7A/CSF2RB/FMNL3/LGALS1/PTGER4/NCOR2/IL2RG/DDA1/PRRC2A/FNBP1/SCARF1/C15orf39/PON2/FAM189A2/CMPK2/H3C6/ZBTB46/HLA-DMB/IL1RAP/KIAA1671/MVB12B/ARHGAP31/ASAP1/PLPPR2/RBMS2/HCFC1/ZNF598/FGL2/FAM168B/CAMKK2/TNF/ISYNA1/MAN2A2/FHOD1/GDI1/FZD1/RBM10/ZMIZ2/PHLDA2/LRP8/GNG7/SUFU/NLRC5/DUSP22/HELZ2/CASP2/TRIM28/TRIB3/AGPAT1/LMNB1/CDR2L/FHL2/MAD2L2/MEGF8/CLEC7A/TDRD7/DUSP5/DNMT1/PSTPIP2/RFTN1/PAL…
GSE3982_DC_VS_EFF_MEMORY_CD4_TCELL_UP	GSE3982_DC_VS_EFF_MEMORY_CD4_TCELL_UP	197	0.443047501509421	1.77371247125288	4.31390191362603e-06	3.85639084829101e-05	1.7547228257067e-05	3548	tags=34%, list=14%, signal=29%	MRC2/COLEC12/OAS1/SMAD6/CYBB/TGFBI/TYROBP/THBD/PEA15/EHD4/NRGN/LRP10/HBEGF/SLC15A3/ZCCHC24/PECAM1/TIMP2/HCK/MEIS3P1/RTN2/MYOF/FN1/FCHSD2/NDRG2/PTGS1/CYB5R3/STXBP1/CCRL2/HLA-DMB/CD36/ADCK2/CSF1/RIN2/MRAS/H1-0/SDC2/C2CD2/FRAT2/TNS3/BASP1/MAN2B1/CFD/RASGRP3/SEMA6A/SIL1/MID1IP1/CST3/PDLIM4/LILRA2/ANXA11/CERS6/TCF4/FPR3/DAP/SLC1A4/RAB32/SPINT2/WNT5B/IFNGR2/CLCN7/FES/TNS1/SLC16A5/SEL1L/PRCP/ALDH1A2
GSE26343_WT_VS_NFAT5_KO_MACROPHAGE_UP	GSE26343_WT_VS_NFAT5_KO_MACROPHAGE_UP	198	0.440506559629008	1.76519723234695	4.30363071859359e-06	3.85639084829101e-05	1.7547228257067e-05	4193	tags=35%, list=17%, signal=29%	ENC1/S1PR1/SKI/SLCO3A1/RASA3/TOP2A/GSN/SH2D3C/MYLIP/NIPAL3/ST8SIA4/FADS1/RNF44/REEP4/ANKRD40/RNASEL/AP1S3/CDK2/TOR1B/EMB/COMT/BORCS6/POGLUT2/GRK6/SEPTIN9/PATZ1/CHST14/MCM6/SLC35C1/GADD45A/DMWD/SELPLG/ANKH/MAN2A2/RPS6KA4/KDELR1/TOR4A/ZMAT3/CRTAP/CTBP1/ARL4C/RNF167/NFATC2/SLK/ENTPD4/NAAA/TMX4/LDLRAD3/SIGMAR1/DNMT1/SPTBN1/RAP2A/RFWD3/DOLK/LMO2/BTK/INTS11/MATK/RAB3IL1/INPP4A/C16orf54/DPYSL2/ABL1/YPEL…
GSE43863_DAY6_EFF_VS_DAY150_MEM_LY6C_INT_CXCR5POS_CD4_TCELL_UP	GSE43863_DAY6_EFF_VS_DAY150_MEM_LY6C_INT_CXCR5POS_CD4_TCELL_UP	200	0.438975149055223	1.75918442372261	4.34501178319545e-06	3.87708743731286e-05	1.76414012250041e-05	3575	tags=34%, list=14%, signal=30%	ADGRE5/CALHM4/MYO1C/TGFB1/PLD3/PEA15/NRGN/EGR3/INPP5D/NFATC1/TRIB2/CSF1R/TIMP2/TNKS1BP1/KLF2/B3GNT7/SLC8B1/PLK2/STK10/ABCG1/ITGAV/TBC1D2B/NFIC/LYL1/MINDY2/SGSH/PLD2/PDGFA/FYN/CD86/SUN2/FOXJ2/TSPAN14/MIDEAS/PTOV1/VAMP2/GDI1/PDE2A/PLA2G15/POU6F1/S1PR3/MSN/TNRC18/SFXN3/VASP/RHOF/SUSD6/TWSG1/HOXC6/TCIRG1/CERK/TMC6/MAST3/PLCG1/TECPR1/CHST15/LOXL3/EPHB2/PNRC1/ZNF768/HPCAL1/VPS37B/SNN/SNAP29/LAT2/PHF1/L…
GSE1460_DP_VS_CD4_THYMOCYTE_DN	GSE1460_DP_VS_CD4_THYMOCYTE_DN	196	0.453120943540683	1.81169091475604	4.38560218208709e-06	3.89192237361171e-05	1.77089026852179e-05	5038	tags=46%, list=20%, signal=37%	EMP3/ELK3/BTN3A1/S1PR1/IQSEC1/HLA-C/KLF2/CD53/CCND2/ARRB1/STK10/BMP6/RSAD2/NDRG2/OAS2/PLAC8/GPR65/HCP5/GBP2/TMEM204/ROBO1/ZFP36L1/BCL2A1/ST6GAL1/HLA-E/PAM/PDGFA/ABR/ACTN1/GVINP1/IL2RB/EPAS1/PIK3IP1/CD55/MICAL2/IL4R/RASGRP2/THEMIS2/PDIA5/TMSB10/SLFN12/SELL/SFXN3/LY86/TPM4/HLA-B/CYTH4/CD44/NME3/GNG7/CASP1/ARHGAP45/SP110/NLRP1/EDNRA/PDIA4/STAT1/TRAF3/CAMSAP2/HOXD1/CHST15/EHD1/SCARB2/ITM2A/SP140L/TNF…
GSE24634_IL4_VS_CTRL_TREATED_NAIVE_CD4_TCELL_DAY5_DN	GSE24634_IL4_VS_CTRL_TREATED_NAIVE_CD4_TCELL_DAY5_DN	196	0.452910356445315	1.81084893485446	4.38560218208709e-06	3.89192237361171e-05	1.77089026852179e-05	4181	tags=36%, list=17%, signal=30%	BST2/ADGRE5/APOL1/JAKMIP2/TRAC/HBEGF/STN1/GIMAP6/EFEMP2/BTN3A1/VAMP5/TAP1/IFI6/BTN3A2/IDO1/PSMB10/CCND2/GRK5/RSAD2/OAS2/GBP2/GZMB/IFIT3/SLAMF7/CSF1/NFKB2/PLPP1/MX2/MED25/F3/PSMB9/IFITM2/HLA-F/C11orf68/PTPRB/TRIM21/KIR3DL3/UBE2L6/IFIT2/GBP1/PARP12/CD2/IFITM1/PCDHGB6/MX1/RBCK1/SP110/MICB/PTPRCAP/TRADD/MSC/IRF7/ISG20/ATRNL1/APOL2/DKK2/AIP/KCND1/HERC6/SLC20A2/CNP/TRANK1/APOL3/INHBA/GUK1/LYRM2/SPHK1/R…
GSE19401_NAIVE_VS_IMMUNIZED_MOUSE_PLN_FOLLICULAR_DC_DN	GSE19401_NAIVE_VS_IMMUNIZED_MOUSE_PLN_FOLLICULAR_DC_DN	198	0.440165260473371	1.76382957887673	4.38560218208709e-06	3.89192237361171e-05	1.77089026852179e-05	4806	tags=41%, list=19%, signal=33%	OLFML2A/HDAC5/HHEX/RRAS/DNASE2/BTN3A1/HK2/PLA2G4C/TP53/PSMB10/CA11/OAZ2/TGFBR2/POLR2A/ARHGEF2/HLA-DMA/CSK/PLXNB2/APOBEC3G/TNFSF12/MYO1F/HLA-DMB/CCDC85B/KIAA0513/ZDHHC18/GYPC/IL27RA/FRAT2/ABR/PSMB9/MGAT1/FGL2/HLA-DQB1/ARHGAP25/PSEN2/FAM168A/C2/USP20/ATF6B/CCND3/SMARCD3/CHST2/ZMIZ2/DOK1/C1QB/PDE6D/ARHGAP45/IKBKE/STAT1/TNFRSF14/TADA3/KCTD17/SPINT2/CCR2/ARAP1/DOP1B/MTF1/LEPROTL1/GIT2/IFIT1/PRCP/DEAF1…
GSE40666_NAIVE_VS_EFFECTOR_CD8_TCELL_DN	GSE40666_NAIVE_VS_EFFECTOR_CD8_TCELL_DN	199	0.452321304500867	1.81250589477041	4.42777143383793e-06	3.9222004410288e-05	1.78466729945697e-05	3232	tags=34%, list=13%, signal=30%	FCER1G/MXRA8/RAB31/LGALS1/KCTD12/ARAP3/GBP4/LYN/TNFRSF1B/TRPV2/SHE/SLCO3A1/KIAA0930/NT5E/DTX4/TSHZ3/MYLIP/ESYT1/PLAC8/PHACTR2/NFIC/OSBPL5/MYO1F/IL27RA/CRELD2/MYD88/FURIN/LYSMD2/LGALS3BP/MYO1E/CX3CR1/TRPM4/USP20/LITAF/PXDC1/ISYNA1/GRWD1/PDE2A/EVI2B/CTSW/CARD10/PRF1/MID1IP1/G6PC3/RCN1/RHOD/ABHD4/APOBR/S100A10/LHPP/SOX13/RNF144A/TOR4A/ANXA11/IFITM10/ACYP2/CRTAP/COPS7A/SCARB1/PTPN22/NAAA/FHL2/POGLUT3…
GSE32034_UNTREATED_VS_ROSIGLIZATONE_TREATED_LY6C_LOW_MONOCYTE_DN	GSE32034_UNTREATED_VS_ROSIGLIZATONE_TREATED_LY6C_LOW_MONOCYTE_DN	194	0.450125671653564	1.80234947609572	4.44640035516659e-06	3.93155399825256e-05	1.78892332562438e-05	3667	tags=38%, list=15%, signal=32%	RFLNB/SPOCK1/MAP6/TPPP3/LST1/PDPN/FLNA/PLP2/NPDC1/VIM/LMNA/FN1/ARRB1/PLEC/HLA-DPB1/CD74/TSPAN15/PON2/NIPAL2/UBA7/RAC2/NTRK2/ADAMTS1/ASB6/HLA-DQA1/TACR1/CAPN2/HLA-DOA/COMT/TSR2/GPX7/SLC27A3/RFFL/MPRIP/UBQLN2/CYTH3/PNPLA6/PGLS/ECE1/CCND3/TLNRD1/DDX3Y/MUL1/RTL8C/VKORC1/PIN1/STK40/HTRA1/LTB/STAT6/ANXA11/PIGZ/RNF167/CORO1A/TMEM18/TTLL1/GORASP1/MVB12A/STARD8/TMEM185B/NDNF/ZNF501/BRD2/SNX12/GTF2F1/VPS18…
GSE11924_TFH_VS_TH2_CD4_TCELL_UP	GSE11924_TFH_VS_TH2_CD4_TCELL_UP	196	0.451610160363757	1.80565042557799	4.63151683075823e-06	4.08781702888661e-05	1.86002563798185e-05	4181	tags=39%, list=17%, signal=33%	FAM219A/GIMAP6/TRPV2/MYH9/MEF2D/PLBD2/STING1/ST3GAL2/MAP3K11/SYNJ2/PIP5K1C/FBRS/ST6GALNAC3/FXR2/HDAC7/BCL9L/PACS1/TBC1D20/FBXW5/MX2/ZC3H18/SLC35C1/LIMD2/BAX/RPS6KA2/PEAR1/B4GALT7/RASGRP2/NISCH/PTBP1/BRPF1/PARD6G/SPRED2/CNOT3/NCLN/HLA-B/NMI/WASHC1/TRAF2/SNAPC2/MAPKBP1/CRTC1/RPH3AL/TADA3/AGPAT1/ADCY7/WDR82/FBXW4/UGGT2/ESS2/GPR108/HPCAL1/NELFA/TRIM41/ARAP1/CAPNS1/HGS/CAMK2B/PFN1/SLC16A5/RC3H2/RAB27A…
GSE40274_CTRL_VS_SATB1_TRANSDUCED_ACTIVATED_CD4_TCELL_UP	GSE40274_CTRL_VS_SATB1_TRANSDUCED_ACTIVATED_CD4_TCELL_UP	166	0.465720475432764	1.82804581514326	4.67698941755141e-06	4.12048687926048e-05	1.87489097046983e-05	4394	tags=42%, list=18%, signal=35%	MXD4/TAPBP/OAS3/PDE4A/NKG7/DUSP7/TRPV2/KLF2/SLC8B1/LOXL1/S1PR4/ARRB1/FERMT3/RNASEL/DUSP19/TSPO/PSMB8/ANTXR2/CD99L2/CDC25B/PSMB9/ALOX5/IL5RA/PBX1/EMID1/HHAT/AP3M2/SLC2A3/MOB3A/FRY/TMSB10/RHBDF2/SLC66A3/MID1IP1/CST3/MTSS1/GAPT/PDE6D/ARHGAP45/KDELR1/RIPOR2/HELZ2/PLCB2/CORO1A/LIPA/IRF7/NID1/FMNL2/RGL2/S100A6/ENPP4/MYO18A/ASB1/SIT1/LAIR1/ZBTB3/H6PD/RAB27A/PDE1B/OSBPL7/CIITA/CALCRL/PIP4K2A/LAMTOR2/FAM1…
GSE360_DC_VS_MAC_T_GONDII_DN	GSE360_DC_VS_MAC_T_GONDII_DN	197	0.441504978705251	1.76753707939168	4.88907246989861e-06	4.29955976053177e-05	1.95637214926971e-05	3459	tags=34%, list=14%, signal=29%	ITGA3/SDC3/CD52/FCN1/HDAC5/EFNB2/DNASE2/KCTD12/PECAM1/SPARC/TIMP2/S100A4/EMP1/LMNA/NT5E/MBOAT7/CDC42EP1/SPRY1/ABCG1/ADCY3/FOXO4/GEM/ENO2/LYL1/BCL2A1/TNFSF12/ZMIZ1/VCAN/HLA-E/CD300A/F3/GDF11/BCL7B/FYN/ALOX5/ITGB1BP1/C3AR1/SLC11A1/TESK1/IDS/CD14/PTGDS/APOC1/RPS6KA2/STAB1/PLA2G15/EMILIN1/LY86/TPM4/ITGB5/ZMIZ2/HTRA1/LILRA2/CKAP4/PDIA4/TECPR2/CTDNEP1/ALG3/PTGER2/GPNMB/PIP4K2B/SEMA3A/SASH1/GPC1/VNN2/NO…
GSE22611_UNSTIM_VS_6H_MDP_STIM_MUTANT_NOD2_TRANSDUCED_HEK293T_CELL_DN	GSE22611_UNSTIM_VS_6H_MDP_STIM_MUTANT_NOD2_TRANSDUCED_HEK293T_CELL_DN	191	0.45129413044783	1.80868847195001	4.92413402690003e-06	4.31736108460259e-05	1.96447205171832e-05	4793	tags=39%, list=19%, signal=32%	BMP2/ADGRE5/FHL3/UNC5B/ENC1/ARHGAP28/KCTD12/PECAM1/ARAP3/MNDA/TNFRSF10C/SKI/S100A4/LMNA/PGF/NPHS2/DTX4/RAMP1/ST8SIA4/NACC2/TBC1D2B/LRFN3/CSNK1E/ADGRE2/SYN1/TRIM8/KATNB1/FURIN/RIN3/CTIF/SIPA1/RNASE6/SMAGP/AOAH/CNPY3/EHMT2/GFOD2/MEF2C/SEPTIN8/GATAD2A/C1QA/SYT1/TACC3/SCAP/SLC25A37/CORO1A/PGLYRP1/IL13RA2/KIF3C/MON1B/KLHL22/DAPK2/SLC39A2/CLCN4/KLHL25/POLD4/MPPE1/CAPZB/TLR1/PIP4K2A/NINJ2/MAPK3/RXRA/RBP…
GSE17186_BLOOD_VS_CORD_BLOOD_CD21HIGH_TRANSITIONAL_BCELL_UP	GSE17186_BLOOD_VS_CORD_BLOOD_CD21HIGH_TRANSITIONAL_BCELL_UP	194	0.449589248732214	1.80020158355782	4.9358992695477e-06	4.31736108460259e-05	1.96447205171832e-05	4594	tags=35%, list=18%, signal=29%	FCER1G/TGFB1/CRIP1/IFNAR2/SEMA4C/SH2B3/NCKAP1L/CTNNBIP1/MFSD12/SERPINB9/LPCAT1/SH3BGRL3/HIPK2/ARHGDIA/NFKB2/PGAP6/EXTL3/MX2/LIX1L/NRM/RCC1/NOTCH2/PALLD/NUTF2/CENPE/LITAF/GNB2/ELMO2/TAOK2/PLEKHO2/TSPAN31/PGLS/EVI2B/TMEM107/YWHAG/G6PC3/CCNA2/LAPTM4B/SLC25A4/TMBIM1/CTDNEP1/MACIR/NDST2/LTBR/MYO18A/CBR3/SIGMAR1/HMGA1/TMED3/MATK/BID/TLR2/CD38/IL13RA1/LSR/MCUB/TUBB2A/MAPKAPK2/AKT1/MAN1C1/CALR/KPNA3/TOR3…
GSE26488_CTRL_VS_PEPTIDE_INJECTION_HDAC7_DELTAP_TG_OT2_THYMOCYTE_DN	GSE26488_CTRL_VS_PEPTIDE_INJECTION_HDAC7_DELTAP_TG_OT2_THYMOCYTE_DN	193	0.44281321700918	1.77648457275262	4.9356121947949e-06	4.31736108460259e-05	1.96447205171832e-05	4001	tags=37%, list=16%, signal=31%	BGN/CHGA/ANXA1/RNPEPL1/SYNPO/ADM/SPARC/GBP4/CMTM3/CCN2/BMP1/RALGDS/HCK/PLK2/ESYT1/SHC1/TINAGL1/PDLIM1/GEM/PIAS3/GRN/MYD88/RCAN3/RBMS2/NPNT/GRK6/ZNF598/MAN2B1/KCTD10/MPRIP/P2RX6/CPXM1/ISYNA1/NID2/CRK/UNC119/KIF1C/MAFK/CHST2/RCN1/TRIM47/BPNT2/ARID1A/DDR1/STAT1/CARM1/HYAL2/GYS1/SMO/PTPN18/GABPA/RANBP3/RGL2/LAGE3/CBR3/IGHM/CAPNS1/TNFSF10/LATS2/TSPAN7/SELE/RNPS1/AGAP3/IL13RA1/FLOT1/HSF1/DIPK1B/IRAK1/D…
GSE15735_CTRL_VS_HDAC_INHIBITOR_TREATED_CD4_TCELL_2H_UP	GSE15735_CTRL_VS_HDAC_INHIBITOR_TREATED_CD4_TCELL_2H_UP	193	0.442457316885191	1.77505676740395	5.1763685844593e-06	4.51958203288274e-05	2.05648599110947e-05	4629	tags=44%, list=19%, signal=36%	RAB31/TYROBP/EHD4/FMNL3/ANXA1/EGR3/PLPP3/SLC48A1/PLP2/SH2B3/NXPE3/CFP/ATP13A2/ATP2A3/HDAC9/HVCN1/PLAC8/POLR2A/CSK/CD99/FGR/RAPGEF1/LIPE/PTPN6/ST6GAL1/CNRIP1/CD40/DENND5A/GRN/MGAT1/IL5RA/PLEK/MYO1E/MPRIP/TSPAN17/RNH1/MAPK11/CNPY3/UNC119/PIK3CG/TRIOBP/SWAP70/MID1IP1/OGFOD3/RASGEF1B/POU2F2/B3GNT8/CKAP4/DPP7/SERINC3/CERK/PRKCB/RGS18/SZRD1/DENND3/INPPL1/MYO18A/TDRD7/FAM43A/ARHGAP17/SNAP29/LYNX1/N4BP3/…
GSE29164_CD8_TCELL_VS_CD8_TCELL_AND_IL12_TREATED_MELANOMA_DAY3_DN	GSE29164_CD8_TCELL_VS_CD8_TCELL_AND_IL12_TREATED_MELANOMA_DAY3_DN	200	0.437130354224227	1.75179144410033	5.25537006640275e-06	4.58035115626372e-05	2.08413696635801e-05	3113	tags=32%, list=13%, signal=28%	RFLNB/FXYD5/PDGFRB/TBXA2R/EMP3/DAG1/ID3/CRIP1/PLP2/S1PR1/MYH9/TUBB6/SHE/ACVRL1/KLF2/ICAM2/S1PR4/RASA3/NDRG2/PLEC/NACC2/PDLIM1/GNB4/MAP4K4/CD99L2/RCAN3/PBX2/ACTN1/GRK6/SQLE/ST3GAL1/GADD45A/STRN4/TUBA1A/RASGRP2/CRK/PRKD2/DGKA/BANP/SELL/RBM38/ANGPTL2/PDLIM4/RPS26/LRRC8A/RGS10/SCG5/ARL4C/TMC6/TLE1/PTPRA/GRAP2/RGS16/SLC25A4/HOXD1/TNFAIP8L1/SEMA4F/SPTAN1/SMC4/SLC9B2/KLF7/SIGMAR1/ITM2A
GSE8685_IL2_ACT_IL2_STARVED_VS_IL15_ACT_IL2_STARVED_CD4_TCELL_UP	GSE8685_IL2_ACT_IL2_STARVED_VS_IL15_ACT_IL2_STARVED_CD4_TCELL_UP	197	0.440934119326693	1.7652516802062	5.29990960079484e-06	4.61092135269151e-05	2.09804692091615e-05	3928	tags=33%, list=16%, signal=28%	KIAA0040/EGR3/RNPEPL1/KCTD12/TAP1/MLXIP/DDA1/PLBD2/GRAMD1A/ST3GAL2/ZNRF3/RASSF2/NFKBIE/PDLIM1/KMT2D/CMIP/BCL7B/ACTN1/C11orf24/VGLL4/MYCT1/ARHGEF1/TRPM4/GPSM3/USP20/MIDEAS/SEMA5B/MOB3A/CHERP/SLC14A1/CCND3/RTP4/CALHM6/CLIP2/MAP3K3/ARHGAP45/LIMD1/HELZ2/PTPRCAP/RPH3AL/FCGR2A/HSH2D/TMEM88B/PGLYRP1/ATP8B2/TTLL1/VEZF1/TCF25/ARID1B/AP3D1/ARAP1/PNMA1/PTGER2/SPTBN1/PHF1/CIC/IFIT1/PARP9/BID/ANKRD39/ZDHHC24/…
GSE25088_ROSIGLITAZONE_VS_IL4_AND_ROSIGLITAZONE_STIM_STAT6_KO_MACROPHAGE_DAY10_DN	GSE25088_ROSIGLITAZONE_VS_IL4_AND_ROSIGLITAZONE_STIM_STAT6_KO_MACROPHAGE_DAY10_DN	193	0.441885142427768	1.77276130950548	5.33687297097029e-06	4.634803050725e-05	2.10891349598714e-05	4353	tags=36%, list=17%, signal=30%	LRRC32/TGM2/IRF1/PLPP3/TAP1/SLFN11/CXCL16/IFI6/RELA/ABCC1/CD53/DTX3L/SCARF1/SECTM1/PHACTR2/PLAUR/GZMB/TAP2/IFIT3/BCL2A1/CALU/ARHGAP31/PSMB9/MGAT1/IER3/RILPL2/VEGFA/SMPD1/ZEB2/GIMAP2/YWHAG/PARP12/PRF1/PARP14/RCC2/PITPNA/C1QB/EML2/TWSG1/C3/DPH3/KLRB1/PDIA4/TOMM40L/SUPT5H/FPR3/C16orf91/PROCR/APOL2/SQOR/MTF1/RAB13/UBE2Z/ALDH1A2/ETS2/GRINA/RIOX1/SNX8/RPN2/ANXA2P2/LAMB3/MAP2K1/SPHK1/TEX261/TOLLIP/IL1RN…
GSE22886_IGM_MEMORY_BCELL_VS_BM_PLASMA_CELL_DN	GSE22886_IGM_MEMORY_BCELL_VS_BM_PLASMA_CELL_DN	195	0.450979306682294	1.80754534368164	5.44249815061823e-06	4.71812295192384e-05	2.14682545517924e-05	5699	tags=42%, list=23%, signal=33%	BST2/KDELR3/EHD4/TIMP2/IFNAR2/LMNA/ST6GALNAC4/SIGLEC9/ARSA/AK1/CREB3L2/RRBP1/FICD/QPCT/CD300A/NDUFA4L2/PAM/ADA2/MGAT1/TMED9/SRM/PIGT/GAS6/SLC38A10/CFD/HOMER3/YIPF2/GMPPB/CITED2/CHPF2/CTSW/VKORC1/SIL1/UCN/DSTN/SLC39A7/TPM4/TM9SF1/TAPBPL/PDIA4/YIF1A/ABCB8/DOK3/VPS37B/DUSP5/LEPROTL1/MVD/GDE1/PRCP/COPE/CD9/GM2A/PEX10/HSF1/TIMM17B/EXT1/TM9SF4/LSR/TREM2/GADD45GIP1/RALY/SSR4/NPAS1/EMC7/SERF2/RRAD/CUX1/Y…
GSE45365_NK_CELL_VS_CD11B_DC_MCMV_INFECTION_DN	GSE45365_NK_CELL_VS_CD11B_DC_MCMV_INFECTION_DN	196	0.45017378955867	1.79990745568244	5.53320645312853e-06	4.77974855312805e-05	2.17486614227112e-05	3939	tags=33%, list=16%, signal=28%	FCER1G/FXYD5/NRROS/TYROBP/EMP3/ANXA1/GNG2/NKG7/PECAM1/IFNAR2/VEGFC/MN1/PPP1R18/PREX1/ABI3/NOTCH1/ITM2C/SYNJ2/OAS2/RNASEL/DLG4/HLA-DMA/CD180/ITGAL/CST7/MYO1F/GLIPR2/UNC93B1/GPM6B/HLA-DOA/CALHM2/GOLGA2/ATP6V0C/ATP8A2/VGLL4/SLC29A3/P4HB/MOB3A/TRIOBP/NAP1L2/BLOC1S3/PTPRE/FBXW4/ISG20/IGFBP4/AKT2/CYBA/CD2BP2/CCR2/SNN/TNS1/LAT2/NFE2/LMO2/GPR174/RAB27A/PYGM/UNKL/TLR2/SNX3/PSTPIP1/MEF2A/ABHD12/YPEL3/MAP2K1
GSE38304_MYC_NEG_VS_POS_GC_BCELL_UP	GSE38304_MYC_NEG_VS_POS_GC_BCELL_UP	196	0.449582034629345	1.79754147140274	5.53320645312853e-06	4.77974855312805e-05	2.17486614227112e-05	4503	tags=39%, list=18%, signal=32%	ECM1/KIAA0040/AMIGO2/CHD3/PLXND1/EGR3/ZCCHC24/TRIB2/ID3/CARD6/TIMP2/PMEPA1/ITGB3/SHE/ACVRL1/GZMA/ADGRL1/RAMP1/PTP4A3/SLFN5/TMIE/ALS2CL/TMCC3/IFIT3/KMT2D/GYPC/TRIM56/MYL4/MARCKSL1/EMID1/IL4R/PARD6G/NAB2/RBM38/DYRK2/PDLIM4/MTSS1/CDKN2D/ZFYVE21/CERS6/PPP1R3B/PPP1R3F/EEF2K/RNF167/RASL11B/IRF7/ANKRD50/IGFBP4/SALL2/CHST15/SMC4/IFNAR1/NR3C1/SQOR/ITM2A/IFNGR2/LYNX1/TNS1/CLEC16A/VANGL2/RFTN1/ETS2/CD3G/INP…
GSE42021_CD24INT_TREG_VS_CD24INT_TCONV_THYMUS_UP	GSE42021_CD24INT_TREG_VS_CD24INT_TCONV_THYMUS_UP	199	0.450338699942803	1.80456135974026	5.58641036133169e-06	4.8171665983023e-05	2.19189198341212e-05	4220	tags=36%, list=17%, signal=30%	PLEKHO1/SDC3/HHEX/MXD4/PLXND1/INPP5D/COLGALT1/ARRB1/STK10/FLI1/WAS/CSK/NFIC/LYL1/CD99/NECAP2/PTPRO/LRP1/ST6GAL1/GRN/RCAN3/TLE5/TWF2/MAN2B1/WIPF1/C3AR1/SLC38A10/SCNM1/PTOV1/LMAN2/GLTP/PPFIA4/TMEM179B/TRIM47/RBCK1/PRKCSH/PNKP/MS4A6A/ARL4C/CERK/MAST3/FBXW4/MACIR/TYMP/RASAL3/TBC1D24/SMIM14/GNA12/DAP/RGL2/VPS37B/WDR81/LAT2/TBC1D22A/DBP/LMF1/LMO2/ATP6V0D1/CBX4/STMP1/AP1B1/YPEL3/GUK1/CDCA7L/RERE/PPIB/TU…
GSE339_CD4POS_VS_CD8POS_DC_IN_CULTURE_DN	GSE339_CD4POS_VS_CD8POS_DC_IN_CULTURE_DN	191	0.450136531320869	1.80404906705903	5.64472414419345e-06	4.85885088878277e-05	2.21085903806424e-05	3318	tags=35%, list=13%, signal=31%	TAPBP/LY6E/TAP1/MPEG1/CRIP1/TUBB6/CD81/LMNA/C1QC/ITM2C/STK10/FNBP1/ESYT1/RAMP1/CNN2/LPCAT1/DLGAP4/TAP2/PSMB8/C1QTNF1/GJC1/NPNT/PLXNA1/IL2RB/SRM/PPP1R12C/MAN1B1/KCTD10/PERP/SLC11A1/GADD45A/MPRIP/HOMER3/PML/RNF145/ECE1/PDIA5/SPPL2B/CORO1B/DBNL/SLC6A6/SLC39A7/MID1IP1/CST3/ANGPTL2/RPS26/PRKCSH/TWSG1/LAPTM4B/ERF/SCARB1/AP1M1/IRF7/PI4K2A/IL13RA2/KIF3C/MACROD2/CDC37/VPS37C/CD2BP2/NFE2L1/CBR3/AP3D1/CAPNS…
GSE37301_CD4_TCELL_VS_RAG2_KO_NK_CELL_DN	GSE37301_CD4_TCELL_VS_RAG2_KO_NK_CELL_DN	180	0.459861522784887	1.83010171565112	5.69883075654653e-06	4.89677309451405e-05	2.22811428075503e-05	4042	tags=37%, list=16%, signal=31%	ARHGAP23/MYADM/APLP1/FAM114A1/ZCCHC24/DUSP7/GATA3/EMP1/VIM/SERINC5/LMNA/ST3GAL2/PLEC/STIM1/SLFN5/MGAT4B/VAV2/JUP/GZMB/DNASE1L1/TLN1/RRBP1/PACS1/SPATA13/ADCK2/CAPN2/NPNT/ETV5/PLXNA1/BMPR2/PSEN2/ATP8A2/SEC24D/ITGA1/ELMO2/PLEKHO2/SWAP70/ITPRIPL2/KDM4B/MID1IP1/CHST11/CD44/POMT2/HECTD3/TMOD3/PPP1R3F/EEF2K/TATDN2/PI4K2A/ARID1B/KLF7/SQOR/DOP1B/RAP2A/LAMC1/GM2A/TNRC6C/LIG4/DIP2A/GALNT1/SEC16A/OSBPL7/CLTB…
GSE15330_HSC_VS_LYMPHOID_PRIMED_MULTIPOTENT_PROGENITOR_DN	GSE15330_HSC_VS_LYMPHOID_PRIMED_MULTIPOTENT_PROGENITOR_DN	175	0.45371443955182	1.7933940378812	5.76427363895885e-06	4.94428541707879e-05	2.24973318822227e-05	3452	tags=34%, list=14%, signal=29%	MYADM/PYCARD/ANXA1/GNG2/HK2/CRIP1/GIMAP7/PRR11/VIM/CD48/SERPINB9/PLAC8/GEM/HIP1/NIBAN1/ITGAL/RRBP1/MYO1F/S100A11/CTSD/SLAMF7/H1-0/ORC6/MYL4/FGL2/EFHD2/PLEK/ATP2B4/ITGAX/ITGA1/CX3CR1/CENPE/THEMIS2/ZEB2/CCL4/MFSD10/SWAP70/DSTN/AHNAK/IFITM1/CHST11/CD44/ITGAM/NPTN/CASP1/TACC3/HTATIP2/MCM5/LMNB1/TPX2/ITGB1/GNPTAB/MKI67/CCR2/DAPK2/RAP2A/LAIR1/LAMC1/PPM1J
GSE17580_UNINFECTED_VS_S_MANSONI_INF_TEFF_UP	GSE17580_UNINFECTED_VS_S_MANSONI_INF_TEFF_UP	199	0.449677453369249	1.8019116651525	6.0829714603436e-06	5.20847749644886e-05	2.36994503662633e-05	4336	tags=36%, list=17%, signal=30%	RIPOR1/GPR63/CCND1/FLNA/DAG1/ADM/RAB3D/LYN/IQSEC1/SKI/TLR7/CHST1/PPBP/CD79B/PDLIM1/ZNFX1/ANKRD40/CD74/CTDSP1/PYGO2/CHPF/PTPN6/HLA-DMB/PIAS3/SCD/ACTN1/IL1B/DSC2/TESK1/CITED4/CNPY3/RNASE2/PRKD2/THEMIS2/HLA-DRB1/ZNF142/TRIOBP/SWAP70/RAD23A/MEF2C/LSP1/SUSD6/ZFAND3/TES/KCTD5/STAT6/CARM1/RIPOR2/CERK/TLE1/CNNM3/DOK3/CCDC127/SLC37A1/MYO18A/AXIN1/UBTF/IFNGR2/TTC28/SSBP3/VPS18/CBX4/TUSC2/DNAJB2/CIITA/TMEM9…
GSE21063_3H_VS_16H_ANTI_IGM_STIM_NFATC1_KOBCELL_UP	GSE21063_3H_VS_16H_ANTI_IGM_STIM_NFATC1_KOBCELL_UP	196	0.448376695973683	1.79272222585076	6.27095461459671e-06	5.36001594426582e-05	2.4388975841811e-05	2595	tags=25%, list=10%, signal=23%	NES/COLEC12/C3orf70/NCAM1/THBD/MGAT5/DAG1/DNASE2/FGFR1/PLXNC1/CD53/FN1/RASA3/FBXO2/NIBAN2/DTX4/FXYD6/NAV1/ITGAV/GAS2L1/LYL1/ST6GAL1/MATN2/KCNK6/DDAH2/H1-0/CAP2/ARRB2/CAPN2/CD93/BMPR2/FAM168B/SQLE/ATL1/PLCB3/PDE2A/ATP2A2/P3H2/FKBP11/AHNAK/ITGB5/FABP4/MEF2C/LRRC8A/SRCAP/CKAP4/TCF4/TMC6/ELOVL6
GSE45739_UNSTIM_VS_ACD3_ACD28_STIM_WT_CD4_TCELL_DN	GSE45739_UNSTIM_VS_ACD3_ACD28_STIM_WT_CD4_TCELL_DN	194	0.446711789932739	1.78867994263326	6.32281806043987e-06	5.39488083896026e-05	2.45476169882687e-05	4611	tags=38%, list=19%, signal=31%	CD248/F2R/SYT11/ENC1/JAKMIP2/NKG7/PECAM1/CLIC3/CCL5/RALGDS/NT5E/MXRA7/GZMA/ITGAL/GZMB/F8/CST7/ABCA2/APOBEC3G/HOXC4/SLAMF7/CRIM1/MVB12B/CYB561D2/CHST12/IL2RB/EFHD2/APMAP/SLC27A3/PLEK/PIGT/IDS/CX3CR1/AOAH/RIC8A/LITAF/MAP2K3/ZEB2/GZMH/CTSW/CCL4/MFSD10/RHBDF2/PIN1/PRF1/FKBP11/RHOF/PRSS23/GATAD2A/G6PD/SLC25A4/TGFBR3/PROCR/IQGAP1/VPS37B/RAP2A/RAB5C/RFTN1/EMD/MATK/RAB27A/H2AX/ANTKMT/EIF4G3/XCL1/PIP4K2A/…
GSE5589_LPS_VS_LPS_AND_IL10_STIM_IL10_KO_MACROPHAGE_45MIN_UP	GSE5589_LPS_VS_LPS_AND_IL10_STIM_IL10_KO_MACROPHAGE_45MIN_UP	196	0.448177287513426	1.79192494092954	6.35292671787054e-06	5.41109422543099e-05	2.46213906290676e-05	5100	tags=42%, list=20%, signal=34%	HLX/ID3/SULF2/TSPAN4/SKI/TOX2/RNASEL/CD99/NECAP2/LRP1/ST6GAL1/RIN2/PIAS3/DENND5A/BMPR2/SETD7/PKD1/NCKIPSD/CHST14/SIRT2/SMAGP/TSPAN17/YIPF2/PTOV1/AP3M2/RNF145/MNT/TSPAN31/CITED2/LMAN2/ZFHX3/ITGB5/GLMP/TPD52L2/PMP22/MAP1LC3B/PIGS/SEPTIN8/TMEM132A/ZFYVE21/HECTD3/NUP62/LAPTM4B/SEC14L1/PTPRA/CAMSAP2/CTTNBP2NL/SLC9A9/POGLUT3/MEGF8/DCTN1/LDLRAD3/ZNF449/ARHGEF12/ZNF260/SEL1L/GYG1/REPIN1/ZNF629/ATP6V0D1/T…
GSE37301_HEMATOPOIETIC_STEM_CELL_VS_PRO_BCELL_UP	GSE37301_HEMATOPOIETIC_STEM_CELL_VS_PRO_BCELL_UP	195	0.448964451252196	1.799469712501	6.41003701759723e-06	5.45020948511932e-05	2.47993716525393e-05	4715	tags=39%, list=19%, signal=32%	BGN/PLEKHO1/FHL3/HBEGF/FEZ1/ADAM12/CDC42EP2/SMOX/OMD/ICAM1/TGFBR2/ANKRD40/CLEC3B/PLAUR/TLN1/SMG9/GDF11/ETV5/GVINP1/MAN1B1/CCR1/MAP3K6/AOAH/TSPAN14/ELMO2/PML/DCAF15/PRKCH/HIF1AN/PELO/FKBP11/PGM5/FABP4/RHOF/PHLDA2/GPR27/LOXL2/HOXB5/TNNC1/MDFIC/AKAP17A/PGAP4/RANBP3/TMX4/DYRK3/H2BC8/MICALL2/SMG6/RAG1/PTK7/SIT1/ASMTL/SBF1/FAM32A/LMCD1/RAB5B/BCL7C/COL18A1/GYG1/ATP6V0D1/H6PD/CYP11B1/PSTPIP1/CENPQ/ZNF234…
GSE2935_UV_INACTIVATED_VS_LIVE_SENDAI_VIRUS_INF_MACROPHAGE_UP	GSE2935_UV_INACTIVATED_VS_LIVE_SENDAI_VIRUS_INF_MACROPHAGE_UP	169	0.466175276695289	1.83548469405044	6.47009277073602e-06	5.49168849808814e-05	2.49881081517881e-05	4142	tags=39%, list=17%, signal=33%	PLEKHO1/ENG/DUSP10/LBH/ARHGAP28/SYNPO/TRIB2/ID3/TIMP2/ABCA3/PMEPA1/MAP4K2/ABCG1/RAMP1/CD79B/TMIE/ALS2CL/PLEKHG2/LIPE/ST6GAL1/NAALADL1/MAP4K4/SIX2/ACTN1/GRK6/IKZF1/ST3GAL1/TSPAN13/FAM78A/SPRED1/CYTH3/HDAC4/PRKD2/TMEM214/SEMA6A/DGKA/NAB2/SELL/DPP6/RBM38/PDLIM4/MTSS1/LRRC8A/RGS10/IKBKE/S100Z/LRRC75A/IGFBP4/CHST15/PITPNM2/TGFBR3/SMC4/PTPN14/IFNGR2/CCR4/SLC16A5/ETV3/RAPGEF4/CXXC5/EXT1/CALCRL/TUBB2A/AD…
GSE27859_CD11C_INT_F480_HI_MACROPHAGE_VS_CD11C_ING_F480_INT_DC_UP	GSE27859_CD11C_INT_F480_HI_MACROPHAGE_VS_CD11C_ING_F480_INT_DC_UP	177	0.453059794480176	1.7964711105786	6.5188186926128e-06	5.5234234209408e-05	2.5132507398888e-05	4074	tags=37%, list=16%, signal=31%	PLEKHO1/CD52/GJA5/APBA1/ARRB1/RASA3/INPP5K/SYNJ2/LPCAT1/PTGS1/FLI1/H2BC21/DNASE1L1/MED15/PAQR8/CD93/MVB12B/MGAT1/DUSP18/CCR1/C3AR1/RAB23/XXYLT1/PPIL1/TUBA1A/SLC29A3/TAB1/LMAN2/C2CD2L/PAQR7/TRAPPC1/TMEM104/RARA/PLXDC2/BLOC1S3/LRRC8A/PIP4P2/ARHGAP45/QPCTL/SCAP/TMEM175/ARL4C/RGS18/FCGR3A/ALG12/CORO1C/MAF1/FES/CLEC11A/ATP1A3/POLE3/FAM32A/RETREG2/LAMP1/AGAP2/LPAR6/DPYSL2/P2RX7/SH2B1/CTDSP2/SH3GLB2/GUK…
GSE43863_TFH_VS_LY6C_LOW_CXCR5NEG_EFFECTOR_CD4_TCELL_UP	GSE43863_TFH_VS_LY6C_LOW_CXCR5NEG_EFFECTOR_CD4_TCELL_UP	195	0.448039487371629	1.79576241566804	6.65192207576842e-06	5.61666626570949e-05	2.55567780563136e-05	3275	tags=29%, list=13%, signal=25%	FSCN1/BST2/CYBB/GIMAP8/ID1/FAM167B/ANXA1/FAM89A/TMEM184B/SLC43A3/TAP1/PECAM1/GBP4/GIMAP4/CCL5/IFI27/KDR/TP53/PMEPA1/BCL3/DTX3L/TLR7/RSAD2/ZNFX1/CXCL10/NIBAN1/CMPK2/TMCC3/CCRL2/CD47/PSMB9/LGALS3BP/SMAGP/PML/SLFN12/IFIT2/RTP4/PARP12/SWAP70/SELL/PARP14/STK17B/IRF9/STAT1/USP22/IFI35/HELZ2/MS4A6A/HECA/IRF7/ISG20/DENND3/ZMYND10/WIZ/RAB34/NFKB1
GSE360_CTRL_VS_T_GONDII_MAC_UP	GSE360_CTRL_VS_T_GONDII_MAC_UP	195	0.447582646534629	1.79393137704723	6.65192207576842e-06	5.61666626570949e-05	2.55567780563136e-05	4376	tags=36%, list=18%, signal=30%	MYOZ2/FCN1/HDAC5/OAS1/LY6E/TMEM184B/VAMP5/VASH1/BCL2L2/HCLS1/IL10RA/RASSF2/MYO9B/MAP4K2/NDRG2/LILRA1/PLOD3/RAC2/DGCR2/MYO1F/RIN2/CBX7/DOCK2/PATZ1/GAS6/TESK1/SIPA1/CAPN1/CRK/MAP2K3/P2RX4/VAMP2/TSPAN31/CCND3/LY86/AHNAK/VAT1/TPD52L2/MEF2C/AP2S1/PDIA4/MED22/PTAFR/MCC/TNFRSF14/CYFIP1/CYBA/DAP/SH3BP1/ATG9A/COL6A2/SREBF2/PAK2/HNRNPUL1/PTPA/POLR2E/CYP4B1/BAHD1/CAMK1/KPNA6/GPAA1/DHCR24/PSKH1/PTGIR/ANXA5/R…
GSE5679_CTRL_VS_PPARG_LIGAND_ROSIGLITAZONE_AND_RARA_AGONIST_AM580_TREATED_DC_UP	GSE5679_CTRL_VS_PPARG_LIGAND_ROSIGLITAZONE_AND_RARA_AGONIST_AM580_TREATED_DC_UP	199	0.449221734272437	1.80008554389508	6.74505388070553e-06	5.68545026069158e-05	2.58697568252884e-05	4450	tags=40%, list=18%, signal=33%	TRPC6/AXL/CLDN11/SDC3/CYBB/ISG15/LY6E/PLPP3/TAP1/GBP4/LCP2/NOTCH1/IL10RA/RSAD2/NFKBIE/ICAM1/SERPINB9/ZNFX1/CD74/CXCL10/TSPO/STXBP1/PSMB8/IFIT3/HLA-DMB/HLA-DQA1/ATP1A2/HLA-E/HOXA7/RRM2/PLPP1/MX2/F3/STS/IL5RA/IKZF1/ZBTB7A/AOAH/CPXM1/TRIM21/REN/HLA-DRB1/ZFHX3/ADGRE1/RARA/DCK/BRD4/NUPR1/SUSD6/BPNT2/C3/NUP62/CASP2/IFIH1/TRIB3/DVL1/IRF7/PGAP4/DAXX/GNPTAB/MTF1/RAB5C/GPC1/VNN2/FPR1/USP18/HLA-DRA/CD38/BMS…
GSE18281_PERIMEDULLARY_CORTICAL_REGION_VS_WHOLE_CORTEX_THYMUS_UP	GSE18281_PERIMEDULLARY_CORTICAL_REGION_VS_WHOLE_CORTEX_THYMUS_UP	198	0.43582617103996	1.74644198613529	6.76278744369789e-06	5.69055275055201e-05	2.58929740140492e-05	3204	tags=27%, list=13%, signal=24%	ZYX/IRF1/TAP1/GIMAP4/MCAM/TCF7L1/HLA-C/RALGDS/CFP/SLCO3A1/NOTCH1/SECTM1/POLR2A/CSK/JUP/PLXNB2/GNA11/TLN1/TMEM109/LIMK2/CDKN3/ARRB2/PIAS3/SORBS3/MYD88/UPF1/CENPE/TSPAN14/INTS1/PML/PPP2R2B/EHMT2/ZNF142/CTDSPL/ZFHX3/FAM222B/CUEDC1/CPSF1/SOX13/IRF9/CARM1/CIAO3/PHLDA3/PNKP/FCGR2A/MED16/IDUA/AAR2/DCTN1/VPS37B/DAPK2/ZNF609/CLCN7/SSBP3
GSE4984_UNTREATED_VS_VEHICLE_CTRL_TREATED_DC_UP	GSE4984_UNTREATED_VS_VEHICLE_CTRL_TREATED_DC_UP	152	0.46397757581752	1.79299662989342	6.7982810444157e-06	5.71055607730919e-05	2.59839925218502e-05	5206	tags=43%, list=21%, signal=35%	CD248/TBXA2R/OAS3/ITGA5/FLNA/ACVRL1/NT5E/C1QC/NCKAP1L/GRK2/DTX4/KCNH2/CDC42EP5/ORAI2/TOM1L2/TSPAN15/ANTXR2/IMPDH1/ADCK2/CCN4/DSE/TBC1D20/GRK6/ST3GAL1/RASGRP3/SELPLG/HDAC4/SETD1B/CERS6/LIMD1/RPH3AL/HSH2D/TLR6/FBXW4/TNFAIP8L1/RGL2/PCIF1/MR1/NR3C1/GAL3ST3/KIFC3/HDAC10/SNRK/DNAJC6/KMT2B/CBX4/CNKSR3/POMGNT1/PPARGC1B/YPEL3/CALCRL/CCDC88B/KPNA4/DNMT3A/CD2AP/TNFRSF1A/APP/SHF/ITPKC/SERF2/MIR29A/TOP1MT/CRE…
GSE26928_NAIVE_VS_EFF_MEMORY_CD4_TCELL_DN	GSE26928_NAIVE_VS_EFF_MEMORY_CD4_TCELL_DN	191	0.447678000097378	1.7941958099882	6.84571091216744e-06	5.74049975285366e-05	2.61202412918283e-05	2283	tags=26%, list=9%, signal=23%	MRC2/TGFBI/TNFRSF12A/CD34/F2R/SYT11/LGALS1/APOBEC3C/ELF4/CMTM3/CLIC3/TNFRSF1B/MCAM/CCL5/PMEPA1/LMNA/FLT1/RTL6/PKP1/TSPAN15/RAPGEF1/ANTXR2/DSE/PAM/RABAC1/KEAP1/ANXA2/PCDHGA10/TMED9/IGSF9B/TP53INP2/CTSZ/PIGT/SURF2/SUSD1/CENPE/TNF/SLC2A3/ECE1/ATP2A2/FLRT2/GLTP/SPRED2/PITPNA/PCDHAC2/GRB2/CNNM4/S100A10/WSB2
GSE15330_WT_VS_IKAROS_KO_GRANULOCYTE_MONOCYTE_PROGENITOR_DN	GSE15330_WT_VS_IKAROS_KO_GRANULOCYTE_MONOCYTE_PROGENITOR_DN	198	0.435593586804755	1.74550997493296	6.92673182252264e-06	5.79846004112204e-05	2.63839703711931e-05	4531	tags=34%, list=18%, signal=28%	ITGA3/ATP10A/EMP3/SLC43A3/CRIP1/PLP2/HCLS1/MYOF/GSN/ABCG1/GPR65/PLOD3/SLC35F6/SH3BGRL3/HIP1/EDIL3/NECAP2/ZDHHC12/CDC42SE1/ARRB2/RAPGEF3/ZNF565/MARCHF2/IL2RB/CALHM2/ZC3H10/ATP8A2/SEC24D/RIC8A/RNH1/ANKH/YWHAH/CRK/MNT/GDI1/C2CD2L/INPP5A/CTSW/SLC9A1/CD2/CST3/ANGPTL2/GATAD2A/CLIC1/KDELR1/LRPAP1/GJA1/SERPINE1/PLOD2/NLGN2/RBMS1/NUBP2/SNAP29/RPRD1B/FAM214B/GM2A/ZFP36L2/FLOT1/NUCB2/EPN1/TPBG/THAP11/ANXA5/…
GSE22025_TGFB1_VS_TGFB1_AND_PROGESTERONE_TREATED_CD4_TCELL_DN	GSE22025_TGFB1_VS_TGFB1_AND_PROGESTERONE_TREATED_CD4_TCELL_DN	198	0.435404543257269	1.74475243990988	7.0087040291238e-06	5.85701647167945e-05	2.66504119984377e-05	3448	tags=31%, list=14%, signal=27%	TGFB1/LAPTM5/HBEGF/PAMR1/COL4A1/C1QL1/ID3/SPARC/GRIK2/PLP2/NCOR2/GJA5/TP53I11/GEM/ENO2/PCDH7/MPZL1/GJC1/FURIN/BMPR2/BASP1/PKD1/ST3GAL1/TESK1/IDS/VGLL4/ITGA1/ARHGEF1/GNB2/SOX4/NID2/PCYT1B/MAP2K3/CHERP/THBS2/FLII/CD44/NR5A2/SUSD6/PCDHGA12/HOXA1/HMG20B/LAPTM4B/PTPN22/GYS1/AGPAT1/CENPF/RGS16/PGAP4/CAMSAP2/VAV1/IGFBP4/DYRK3/POMC/DENND3/FCGR3B/UBTF/HOXA4/FAM32A/DNAJC6/NEFM
GSE21063_WT_VS_NFATC1_KO_3H_ANTI_IGM_STIM_BCELL_DN	GSE21063_WT_VS_NFATC1_KO_3H_ANTI_IGM_STIM_BCELL_DN	197	0.438618652206522	1.75598185497565	7.02543124637708e-06	5.86094195759403e-05	2.66682736208907e-05	4311	tags=37%, list=17%, signal=31%	AXL/CD52/DUSP10/IRF1/TAPBP/EVA1B/TAP1/GBP4/IL15RA/IL2RG/CCL5/BATF2/SLCO3A1/NXN/PSMB10/TMEM154/SERPINB9/SECTM1/CD74/TAP2/CST7/SYNGR2/PSMB8/SAMHD1/GNB4/HLA-E/ARHGAP31/PSMB9/C8orf33/ARRDC4/FGL2/SLAMF8/CXCL9/PLBD1/ITGAX/IFI30/TRIM21/THEMIS2/PILRA/PARP12/CALHM6/LY86/PLXDC2/RCN1/NUDT19/VASP/PDLIM4/STK40/CASP1/C3/IL18BP/CERS6/NAAA/PEX16/CHST15/CLEC7A/KDM5D/TNFSF10/GPC1/PARP9/RMDN3/PLAA/TNIP1/HLA-DRA/RGS…
GSE1112_HY_CD8AB_VS_HY_CD8AA_THYMOCYTE_RTOC_CULTURE_UP	GSE1112_HY_CD8AB_VS_HY_CD8AA_THYMOCYTE_RTOC_CULTURE_UP	190	0.44445466362593	1.77800237331729	7.08590860341643e-06	5.90129003689656e-05	2.68518641813675e-05	3322	tags=34%, list=13%, signal=30%	PLEKHO1/IRF1/APOL1/GIMAP8/CDON/BTN3A1/CARD6/GBP4/LTBP1/TOX2/CCND2/MYOF/STING1/RSAD2/SECTM1/HLA-DPB1/GBP2/CD74/APOL6/TAP2/PSMB8/BCL2A1/BAK1/CASP4LP/HLA-DQA1/BRF2/HLA-DPA1/PSMB9/BCL7B/SLAMF8/LGALS3BP/HLA-DQB1/WARS1/DNAJC18/MYO1E/TNF/SERPINB8/SLC2A3/UBE2L6/HLA-DRB1/TLNRD1/BANP/GBP1/RTP4/MACROH2A2/PELO/CALHM6/PARP14/ARHGEF5/PHLDA2/NLRC5/CASP1/DPH3/STAT1/CKAP2/HM13/PTN/STARD8/STAP2/HLA-DRB6/DESI1/LYNX…
GSE41867_DAY6_VS_DAY8_LCMV_CLONE13_EFFECTOR_CD8_TCELL_UP	GSE41867_DAY6_VS_DAY8_LCMV_CLONE13_EFFECTOR_CD8_TCELL_UP	195	0.44695420318167	1.79141254782474	7.29694939556501e-06	6.06667874661992e-05	2.76044106827015e-05	5354	tags=41%, list=22%, signal=32%	FCER1G/ENG/OAS3/ANXA1/MARVELD1/SLIT3/SEMA4C/TOX2/HSPG2/LMNA/IL10RA/OAS2/PLAC8/NACC2/BEND6/RNASEL/MYO1F/SPATA13/PSMB9/STX11/FMNL1/SLC11A1/PML/AP3M2/TSPAN31/WASF2/IP6K1/CCND3/ZFHX3/CCL4/SLC9A1/TRAPPC1/HLA-B/STK40/NLRC5/CGAS/CMTM8/MAPKBP1/IFITM3/MS4A6A/TPSB2/NID1/PI4K2A/CXCL11/ISG20/ENPP4/PTPN14/ZNF449/CHCHD5/LMCD1/SLC25A22/TNIP1/CD3G/ZBP1/TRIM68/RGS12/INHBA/RHBDF1/SLFN12L/CENPM/CLSTN1/GLT8D1/CFAP41…
GSE40666_NAIVE_VS_EFFECTOR_CD8_TCELL_WITH_IFNA_STIM_90MIN_UP	GSE40666_NAIVE_VS_EFFECTOR_CD8_TCELL_WITH_IFNA_STIM_90MIN_UP	198	0.434344819157354	1.74050591506858	7.41856521882443e-06	6.15728275061544e-05	2.80166741698991e-05	3771	tags=32%, list=15%, signal=27%	FSCN1/RFLNB/F2R/EMP3/NKG7/TRIB2/CRIP1/ARRB1/CNN2/NACC2/FLI1/NFIC/NIBAN1/PNPLA2/ANTXR2/GLIPR2/HLA-DQA1/PCDHB2/CRIM1/RAB33B/VANGL1/PSMB9/B3GALT4/RILPL2/PCED1B/GMFG/HYAL3/SELPLG/AP3M2/SOSTDC1/PDE2A/EVI2B/GNPTG/AHNAK/ATL3/TAPBPL/PIP4P2/TOR4A/THRA/IFITM10/LIMD1/MS4A6A/SERINC3/C3orf38/MACIR/TMX4/MYL2/S100A6/NKIRAS2/LATS2/RIPPLY3/SLC16A5/UBE2F/CD9/TNFAIP8L2/GM2A/RAPGEF4/C16orf54/HLA-DRA/CD38/F2RL3/P2RX7…
GSE17721_0.5H_VS_12H_CPG_BMDC_DN	GSE17721_0.5H_VS_12H_CPG_BMDC_DN	194	0.444681719038719	1.78055133001973	7.46498991468388e-06	6.18527735788093e-05	2.81440543507416e-05	3586	tags=33%, list=14%, signal=28%	SEMA7A/ENG/PDGFRB/OAS3/ANXA1/TAP1/AGRN/VEGFC/CCL5/PSMB10/GRAMD1A/TMCO3/PLA1A/NIBAN1/CMPK2/NCK2/CD47/KMT5A/SLAMF7/VCAN/SYNPO2/CRTC2/DENND5A/ZNF598/PALLD/SLC11A1/RFFL/TESK1/ZNF503/LY96/RPS6KA2/GDI1/DPF2/RTP4/PARP12/ADGRE1/FAM53C/PARP14/POU2F2/NUPR1/GOLGA3/ZFAND3/CASP1/TCF4/MYF5/SOCS4/SLC25A37/TLR6/CXCL11/KIF3C/GLIPR1/FCGR3A/NLGN2/PCMT1/ENPP4/ZEB1/XYLT2/CCR4/VTI1A/SLC25A22/TNIP1/NCF4/KLF3/H6PD
GSE37532_WT_VS_PPARG_KO_LN_TREG_UP	GSE37532_WT_VS_PPARG_KO_LN_TREG_UP	172	0.457585765319836	1.80205473144195	7.85700157353788e-06	6.49160869153663e-05	2.95379135432895e-05	5577	tags=49%, list=22%, signal=39%	AXL/FXYD5/TRAM2/CD4/ANXA1/GATA3/SLC35E2A/FOXO4/DLG4/HIPK2/RAPH1/CRTC2/PIAS3/EXTL3/MVB12B/CD99L2/LIX1L/RBMS2/HCFC1/GOLGA2/WIPF1/KDM6B/INSYN2B/CIZ1/LY96/PML/CITED2/PARD6G/NAB2/BRD4/CD44/POU2F2/TAF6/POMT2/MINK1/LRRC57/IFITM3/SESN2/MAPK1IP1L/HSH2D/RUNX1/NAAA/DAPP1/CALCOCO1/TTLL1/CHST15/PIK3R5/ARID1B/DESI1/ARHGAP17/TGFBRAP1/WIPF2/LAMC1/IFIT1/PRCP/ARL8A/LPAR6/GRINA/AHR/NACC1/NDUFS7/KDM5C/WBP11/IQCE/GHD…
GSE18791_CTRL_VS_NEWCASTLE_VIRUS_DC_12H_DN	GSE18791_CTRL_VS_NEWCASTLE_VIRUS_DC_12H_DN	195	0.446426944372175	1.78929927080317	7.86134878490683e-06	6.49160869153663e-05	2.95379135432895e-05	4729	tags=37%, list=19%, signal=31%	CDC42EP3/IRF1/ISG15/OAS3/C1QL1/RARG/TAP1/GBP4/LYN/GAL3ST2/IDO1/DTX3L/SECTM1/ZNFX1/SLFN5/PRX/APOL6/CMPK2/TMCC3/APOBEC3G/IFIT3/TOR1B/MX2/DENND5A/CXCL9/WARS1/PDZD7/TNF/RNF144B/SEMA6A/IFIT2/GIMAP2/CLDN5/RTP4/ZBED1/PARP14/PAG1/NLRC5/TRAF2/RIPOR2/IFIH1/IRF7/TRIM25/C3orf38/TRIM5/DYRK3/FAM43A/DUSP5/SQOR/IRF1-AS1/SP140L/UBE2Z/ZNF775/SAMD9/ZBP1/HERC6/CD38/SEMA6B/EXT1/AMOTL2/SAMD9L/H4C6/MCUB/CCL20/ANXA2R/PD…
GSE23568_CTRL_TRANSDUCED_VS_WT_CD8_TCELL_UP	GSE23568_CTRL_TRANSDUCED_VS_WT_CD8_TCELL_UP	198	0.433786975874338	1.73827052629232	8.15631591919646e-06	6.72378530597719e-05	3.05943562665024e-05	3538	tags=34%, list=14%, signal=29%	RAB31/HHEX/MYADM/EIF1AY/ANXA1/CD37/KCTD12/MPEG1/ADM/CRIP1/BCL2L2/PLP2/LYN/S100A4/TUBB6/HCK/NOTCH4/IL10RA/C15orf39/PLAC8/PTP4A3/CD79B/CARHSP1/CD180/LYL1/NCF2/CACNA1S/S100A11/CD40/ORC6/ANXA2/SCD/EBF1/FGL2/IL5RA/PLBD1/CTSZ/CCR1/IFI30/CMTM7/LITAF/RNH1/PML/P2RX4/INPP5A/SLC66A3/G6PC3/CDK2AP1/S100A10/TMOD3/TCF4/LIMD1/G6PD/CYFIP1/SLC25A4/NID1/PARP1/S100A6/INPPL1/IQGAP1/IGHM/PBX3/LAT2/LMO2/BTK/NCF4/GM2A
GSE40277_EOS_AND_LEF1_TRANSDUCED_VS_GATA1_AND_SATB1_TRANSDUCED_CD4_TCELL_DN	GSE40277_EOS_AND_LEF1_TRANSDUCED_VS_GATA1_AND_SATB1_TRANSDUCED_CD4_TCELL_DN	197	0.436452139809732	1.74730836049883	8.25795004279182e-06	6.79606969737867e-05	3.09232624290888e-05	4427	tags=36%, list=18%, signal=30%	RFLNB/FXYD5/NRGN/F2R/ENC1/AMIGO2/MFSD6/LYN/ITGB3/ACVRL1/SLCO3A1/ATP2A3/MAP2/SELENON/HVCN1/OAS2/PDLIM1/ALS2CL/HYOU1/TMCC3/ATN1/QPCT/GYPC/B4GALT5/IKZF1/GMFG/EMID1/CAMKK2/DENND2C/FAM78A/TSPAN14/RASGRP2/MAN2A2/FRMD8/EVI2B/RNF26/CCDC102A/ITGB5/VIPR1/LRRC8A/TMEM229B/SLC35C2/PAG1/MED22/TNFRSF14/ARL4C/MCM5/LMNB1/PTGFRN/TGFBR3/HPCAL1/TTC7B/WDR76/LAIR1/SLC16A5/TP53I13/CBX4/C16orf54/ARHGAP29/TOR1AIP2/AP1B1/…
GSE22589_SIV_VS_HIV_AND_SIV_INFECTED_DC_UP	GSE22589_SIV_VS_HIV_AND_SIV_INFECTED_DC_UP	198	0.433637199268159	1.73767034169821	8.32026060148448e-06	6.80139423664973e-05	3.09474899800889e-05	4734	tags=36%, list=19%, signal=30%	EHD2/CORO2B/TBX3/CYBB/IRF1/FAM171B/COL4A2/CCL5/TNS2/BATF2/LCP2/PDGFD/BCL3/TMCO3/CMPK2/IFIT3/CCRL2/SGSH/FAM241A/ANO1/MX2/MYD88/PSMB9/GUCY1B1/EXTL1/HYAL3/USB1/FRY/MYH11/FAM83H/SLFN12/IL21R/IFIT2/CTSW/RTP4/MX1/MLKL/CGAS/IRF9/STAT1/TMOD3/TNFSF13B/PTAFR/CNEP1R1/ARL4C/VLDLR/IRF7/TRIM25/UGGT2/IL13RA2/EHD1/ENPP4/ETV4/SLC25A22/PARP9/TMOD2/USP18/MINAR1/FAM162B/TLR1/MAPKAPK2/COL12A1/MAPRE2/SNTB1/TMEM201/TOR…
GSE3982_CTRL_VS_LPS_4H_MAC_DN	GSE3982_CTRL_VS_LPS_4H_MAC_DN	198	0.433417071612745	1.73678824648394	8.32026060148448e-06	6.80139423664973e-05	3.09474899800889e-05	4177	tags=35%, list=17%, signal=30%	LYZ/OAS1/IRF1/NECTIN2/APOL1/GAB2/ELF4/AGRN/CCL5/TUBB6/CD48/RASA3/TLR7/IL10RA/STK10/ITGB8/CD99/NECAP2/APOBEC3G/RRBP1/BAK1/NFKB2/CD40/FKBP10/DENND5A/MYD88/HIVEP2/PSMB9/BASP1/WARS1/PLEK/CD55/KCNA1/IFIT2/SPRED2/IFITM1/CHST11/KCNE4/RBCK1/NUPR1/PITPNA/HOXC6/NEK7/STAT1/MIIP/IFI35/NUP62/IFIH1/TRIM25/DAPP1/ISG20/DYRK3/PIK3R5/TDRD7/TICAM1/MTMR9/SP140L/CCR4/SASH1/KCNA3/LIG4/USP18/AMPH/CD38/CCSER2/SLC7A10/SP…
GSE26343_WT_VS_NFAT5_KO_MACROPHAGE_LPS_STIM_UP	GSE26343_WT_VS_NFAT5_KO_MACROPHAGE_LPS_STIM_UP	198	0.433212045555142	1.73596666637003	8.32026060148448e-06	6.80139423664973e-05	3.09474899800889e-05	3904	tags=35%, list=16%, signal=30%	FCER1G/MAFB/THBD/BAMBI/HHEX/CRHBP/INPP5D/COL4A2/SYDE1/MEF2D/FGFR1/KLF2/ZNF703/ABI3/RASA3/SH2D3C/C15orf39/ST8SIA4/RNF44/RNASEL/CD180/ANGPTL4/LRP1/LPCAT4/EMB/MED25/VANGL1/COMT/FRAT2/ETV5/MGAT1/CALHM2/SEPTIN9/ARHGAP25/DGKZ/CHST14/DMWD/RETREG3/RNF144B/TAB1/MNT/PAQR7/ZDHHC8/ANGPTL2/AP2S1/RPL39L/MTSS1/USP22/CASP2/SCARB1/NFATC2/CERK/ZNF414/NHLRC1/LOXL3/SAMD1/DAP/TCTA/RAP2A/DBP/NF2/SLC25A22/PAQR4/TNFAIP8…
GSE17186_BLOOD_VS_CORD_BLOOD_CD21LOW_TRANSITIONAL_BCELL_UP	GSE17186_BLOOD_VS_CORD_BLOOD_CD21LOW_TRANSITIONAL_BCELL_UP	198	0.433144734111458	1.73569693605274	8.32026060148448e-06	6.80139423664973e-05	3.09474899800889e-05	3773	tags=33%, list=15%, signal=28%	RFLNB/TBXA2R/EMP3/MYH9/LCP2/ICAM2/RECK/RASA3/GBP2/HDAC7/RCSD1/P4HTM/IL17RA/PAM/TRIM56/SLC44A2/KLK8/TLE5/GRK6/FYN/IKZF1/SUN2/SDF4/ANKH/AP3M2/PRRC2B/IL21R/IFIT2/POU6F1/PAQR7/RTP4/MSN/ITGB5/RBM38/DYRK2/MTSS1/LRRC8A/SP110/B4GALNT1/HELZ2/ARL4C/HECA/ENTPD4/DAXX/CHST10/ZNRF1/SMC4/KLHL22/ARL2BP/MLLT6/UBTF/LATS2/PHF1/FBXL12/DBP/KCNA3/DNAJC6/LDLRAP1/TNIP1/VAT1L/CBX4/UNKL/CCM2/ZAP70/ARHGAP29
GSE39820_TGFBETA1_VS_TGFBETA3_IN_IL6_IL23A_TREATED_CD4_TCELL_DN	GSE39820_TGFBETA1_VS_TGFBETA3_IN_IL6_IL23A_TREATED_CD4_TCELL_DN	193	0.436201745826803	1.74996057548348	8.62959785815972e-06	7.04244568927205e-05	3.20443147126587e-05	3784	tags=30%, list=15%, signal=26%	GNAO1/BAMBI/NPR1/ARPC1B/PLXND1/GIMAP6/IFNAR2/TNKS1BP1/SPESP1/TMEM88/FNBP1/CYB5R3/PCDHB10/CSNK1E/CST7/CACNA1S/TOR1B/VCAN/PCDHA12/ANXA2/PJA1/BCL7B/ANKRD37/CYB561D2/FAM168B/RASGRP3/C17orf58/PGLS/IL21R/GZMH/MANBAL/TPD52L2/PLIN3/JAG2/IFFO2/CCDC115/EML2/ZNF219/PNKP/LSM7/HM13/ROM1/RNF25/DESI2/UNK/TGFBR3/MR1/C1orf122/SQOR/HTT/CA10/GPC1/ARHGAP30/TUSC2/INPP4A/F2RL3/FLOT1/CCSER2
GSE3982_NEUTROPHIL_VS_EFF_MEMORY_CD4_TCELL_UP	GSE3982_NEUTROPHIL_VS_EFF_MEMORY_CD4_TCELL_UP	196	0.445566987698544	1.78148830910569	8.64976531190823e-06	7.04709976582222e-05	3.20654915452891e-05	3972	tags=39%, list=16%, signal=33%	ZYX/LST1/IRF1/ISG15/PYCARD/DYSF/ARAP3/TNFRSF10C/SLCO3A1/BCL3/MYO9B/VWA7/SECTM1/FAM89B/CSK/BTN2A2/ZFP36L1/ADGRE2/HLA-A/IMPDH1/DBN1/LIMK2/ZDHHC18/GALNS/DENND5A/PSENEN/ALOX5/UPF1/ATP6V0C/SORT1/CANT1/ITGBL1/ITGAX/PPP1R15A/GPSM3/GNG5/PLK3/PRKD2/SEMA6A/GBP1/RHBDF2/SLC6A6/PRR14/RARA/SMARCD3/CYTH4/FAM53C/RBCK1/PTPRE/APOBR/IRF9/TCIRG1/SERINC3/MED16/DNAJB12/TECPR2/TLR6/DAPP1/PI3/DENND3/RAB32/DGAT1/DAPK2/LR…
GSE5542_UNTREATED_VS_IFNA_AND_IFNG_TREATED_EPITHELIAL_CELLS_6H_DN	GSE5542_UNTREATED_VS_IFNA_AND_IFNG_TREATED_EPITHELIAL_CELLS_6H_DN	197	0.435902624109092	1.74510840936931	8.67040914320156e-06	7.05212576722505e-05	3.20883606986776e-05	4620	tags=37%, list=19%, signal=30%	CDC42EP3/SPN/SIGLEC14/MXD4/PLXND1/EGR3/IFI6/HEG1/CBX6/MYH9/TBXAS1/LCP2/ABI3/ATP2A3/MXRA7/ACTN4/ITGAV/TBC1D2B/ABCA2/APOBEC3G/ASB6/CTSD/CMIP/TACR1/B4GALT5/KATNB1/CD99L2/B3GALT4/SP2/C3AR1/SRF/CYTH3/YWHAH/DCAF15/E2F4/PIK3CG/SLC6A6/FKBP11/PTPRE/ZFYVE21/SOX13/ZNF219/KLC2/TCIRG1/PTPN22/CNNM3/RASAL3/TMX4/MBD6/LATS2/LZTR1/SLC25A22/FAM214B/GYG1/AGAP2/GAB3/NRG2/P2RX7/S1PR5/OSBPL7/LIMK1/PIP4K2A/MAPKAPK2/ARPC…
GSE7460_FOXP3_MUT_VS_WT_ACT_WITH_TGFB_TCONV_DN	GSE7460_FOXP3_MUT_VS_WT_ACT_WITH_TGFB_TCONV_DN	199	0.447036544182572	1.79132922426197	8.73293613221504e-06	7.09114413935861e-05	3.22659008674471e-05	4591	tags=39%, list=18%, signal=32%	RFLNB/ADGRE5/RASSF3/MFGE8/AMIGO2/CDON/TRIB2/DUSP7/S1PR1/ARHGEF3/SHE/KLF2/KIAA0930/RECK/SMOX/PODXL/NIBAN2/OAZ2/RAMP1/ITIH5/PPDPF/SH3BGRL2/NFIX/UBASH3B/ITGA4/IL17RA/TBC1D17/CD40/RAB33B/IL27RA/MAP4K4/HLA-DOA/CBX7/FRAT2/ARHGEF10/PXMP4/LRIG1/PRRC2B/SELL/PDLIM4/IKBKE/RIPOR2/TCF4/LRRC57/CERK/NAAA/WDR82/ANKRD50/IGFBP4/TECPR1/ARID1B/HPCAL1/ARL2BP/KLF7/SNN/SQOR/MAF1/MAML1/TNFAIP8L2/USF2/DNAAF9/EXT1/TLR1/NU…
GSE18791_CTRL_VS_NEWCASTLE_VIRUS_DC_16H_DN	GSE18791_CTRL_VS_NEWCASTLE_VIRUS_DC_16H_DN	194	0.442755714536728	1.77283940994113	8.77274284632824e-06	7.11161450038456e-05	3.23590444598779e-05	5234	tags=37%, list=21%, signal=30%	HS3ST3B1/IRF1/ISG15/OAS3/RARG/GBP4/IL15RA/IFI6/BATF2/IDO1/OAS2/SLFN5/PLA1A/GAS1/NOS3/APOL6/CMPK2/LIPE/TMCC3/IFIT3/NFIX/SLAMF7/MX2/HIVEP2/MARCKSL1/CXCL9/WARS1/KDM6B/TRPM4/TNF/FJX1/IFIT2/RTP4/HTRA3/PARP14/PAG1/NLRC5/RIPOR2/HELZ2/ARHGEF11/NCF1C/IRF7/TRIM25/MVB12A/MDK/DUSP5/IGHM/IRF1-AS1/IFIT1/SAMD9/HERC6/CD38/DBF4B/CNKSR3/EXT1/TRANK1/AMOTL2/PDE4B/IRAK2/STK19/CCDC9/AZIN2/HPSE/OASL/STAT2/BMP3/ADAR/IRF…
GSE5455_HEALTHY_VS_TUMOR_BEARING_MOUSE_SPLEEN_MONOCYTE_DN	GSE5455_HEALTHY_VS_TUMOR_BEARING_MOUSE_SPLEEN_MONOCYTE_DN	196	0.445423319114159	1.78091388615575	8.81451781226314e-06	7.13360976434319e-05	3.24591266176363e-05	3821	tags=32%, list=15%, signal=27%	AXL/BST2/ADGRE5/ATP10A/TBXA2R/NHSL2/CRIP1/HID1/INF2/S100A4/EMP1/ITGB3/ACVRL1/LMNA/TAGLN2/CA11/S1PR4/COLGALT1/RASA3/ORAI2/ADCY3/HLA-DMA/GZMB/TIGAR/ITGA4/MATN2/IMPDH1/GLIPR2/SYP/PAQR8/QPCT/DENND5A/KLK8/IFITM2/RCN3/TESK1/PIK3IP1/SELPLG/RASGRP2/SLC2A3/FRY/FAM102B/CTSW/GFOD2/MTSS1/LRRC8A/DUSP22/USP22/B4GALNT1/ARL4C/ROM1/IGFBP4/ITGB1/PIK3R5/KLF16/CDR2/LAIR1/ARMC7/PPM1J/DNAJC15/GAB3/SPON1/IQGAP2
GSE36826_WT_VS_IL1R_KO_SKIN_UP	GSE36826_WT_VS_IL1R_KO_SKIN_UP	192	0.444522111229103	1.78206738354769	8.95219042514528e-06	7.23301355743082e-05	3.29114306281853e-05	3829	tags=39%, list=15%, signal=33%	LYZ/SDC3/CDKN1C/CTSS/DNASE2/SPARC/PLA2G4C/SLC29A1/CD81/CFP/CA11/IL10RA/TNFAIP2/MYLIP/ABCG1/HLA-DPB1/FLI1/HLA-DMA/HLA-DMB/CTSD/HLA-DQA1/HLA-E/ADA2/HLA-DPA1/CBX7/ABR/DPEP2/SAMD4A/HLA-F/CD86/NOTCH2/HLA-DQB1/PIGT/DSC2/RNASE6/ITGAX/TLR8/CFD/AOAH/APOC1/BRD3/SLC29A3/HLA-DRB1/POU6F1/HTR2B/KCNJ5/KCTD7/HLA-B/CST3/FABP4/ZMIZ2/ZNF589/DYRK2/NUPR1/CNNM4/LTBP3/TCF4/SCARB1/MAU2/NAAA/PI4K2A/DAPP1/CALCOCO1/CLIC2/H…
GSE27786_LSK_VS_LIN_NEG_CELL_UP	GSE27786_LSK_VS_LIN_NEG_CELL_UP	195	0.445123010326071	1.78407304450281	8.9941210594551e-06	7.24816752518239e-05	3.29803837352738e-05	3982	tags=35%, list=16%, signal=30%	LARGE1/MFGE8/OAS3/MFNG/EVA1B/CCND1/DAG1/COL4A1/GIMAP6/KCTD12/MEF2D/HOXA9/TBXAS1/STING1/RSAD2/SCARF1/NFKBIE/RAMP1/NIPAL3/ZC3HAV1L/CSNK1E/TAP2/ANTXR2/H1-0/SORBS3/SLC44A2/FOXD2/LENG1/C11orf68/CMTM7/TSPAN14/ELMO2/CTXN1/INTS1/DPF2/TGIF2/GLTP/RTL8C/DBNL/ZDHHC8/PARP14/ABHD4/TES/CRTAP/LAPTM4B/GABRR1/PLCB2/ELOVL6/KIF3C/MVB12A/TDRD7/FAM43A/CAPNS1/MAF1/ERAP1/CIC/LMO2/SNRK/MSI2/HS1BP3/TIRAP/KCND1/TMUB2/RAB27…
GSE29164_UNTREATED_VS_CD8_TCELL_TREATED_MELANOMA_DAY3_DN	GSE29164_UNTREATED_VS_CD8_TCELL_TREATED_MELANOMA_DAY3_DN	197	0.435664973356656	1.74415698970898	9.00070064190342e-06	7.24816752518239e-05	3.29803837352738e-05	4863	tags=42%, list=20%, signal=34%	CTSS/OAS1/NRROS/TYROBP/RARG/CSF1R/SLC29A1/ITGB3/LCP2/BCL3/GSN/CDC42EP2/RSAD2/CNPY4/PTP4A3/RNASEL/RAPGEF1/PTPRO/HOXC4/PTPN6/CD47/KCNK6/CTSD/LGALS8/CD300A/SIDT2/SLC44A2/HLA-DOA/CTSZ/MYO1E/MAPK11/MAN2A2/PIK3CG/IL21R/MSN/SIX5/NFAM1/RBM38/PARP14/POU2F2/DAB2IP/ARHGDIB/ABHD4/CASP1/DDR1/CERS6/B4GALNT1/IGLC7/EEF2K/SLC25A37/JAK3/CADM3/DAPP1/PRKCB/SHISA5/PGLYRP1/CHST10/CYBA/S100A6/HDAC10/DBP/SASH1/IFIT1/PRC…
GSE27786_NKCELL_VS_NEUTROPHIL_DN	GSE27786_NKCELL_VS_NEUTROPHIL_DN	199	0.446279897703343	1.78829725077275	9.0656095407633e-06	7.28839103673247e-05	3.31634074914843e-05	3898	tags=29%, list=16%, signal=24%	HLX/BOC/SEMA3G/SYT11/PPP1R3C/ARPC1B/EMP3/CCBE1/NFASC/TCIM/GRIK2/HCK/SSC5D/SLCO3A1/INPP5K/PLK2/SIGLEC10/CDC42EP5/HIPK2/RAB11B/RNF125/SPI1/NR1H2/GALNS/BASP1/ATP8A2/KDM6B/VILL/NISCH/TMEM104/ITPRIPL2/STK40/EML2/RNF24/EDNRA/DVL1/RP2/TMX4/ZNRF1/TDRD7/NR3C1/ARL2BP/JPH4/CHRM3/GP1BA/HACD4/SIT1/CA10/MYMK/ARMC7/AJM1/ARHGAP30/KCND1/STMP1/OSBPL7/AMOTL2/PRC1
GSE3920_IFNA_VS_IFNG_TREATED_ENDOTHELIAL_CELL_DN	GSE3920_IFNA_VS_IFNG_TREATED_ENDOTHELIAL_CELL_DN	164	0.465389547772812	1.82275046682229	9.15854809535938e-06	7.35097962447955e-05	3.34481961134602e-05	3162	tags=32%, list=13%, signal=28%	EHD2/CDC42EP3/ANXA1/PLAT/GATA3/PLXNC1/MBOAT7/RTN2/IL10RA/SELENON/GZMA/ESYT1/TWIST1/SHC1/H2BC14/AK1/FGR/LPCAT4/KCNK6/VCAN/CCN4/SDC2/B4GALT5/GPM6B/C1QTNF6/MYL4/MGAT1/FGL2/PLEK/SQLE/EPAS1/ITGA1/ELMO2/ATP2A2/ZEB2/SPRED2/PLXDC2/CHST2/MLKL/DAB2IP/GAS7/TADA3/MCM5/RGS16/ITGB1/GNPTAB/EHD1/CBR3/WNT5B/NAIF1/XK/TNFSF10
GSE16385_MONOCYTE_VS_12H_ROSIGLITAZONE_IL4_TREATED_MACROPHAGE_DN	GSE16385_MONOCYTE_VS_12H_ROSIGLITAZONE_IL4_TREATED_MACROPHAGE_DN	198	0.431843936593552	1.73048438216845	9.30877583225908e-06	7.45926905506024e-05	3.39409312720527e-05	5245	tags=37%, list=21%, signal=30%	DUSP10/CD37/ELF4/CARD6/MEF2D/PPP1R18/TP53/KLHL42/RASSF2/TMEM39B/ST6GAL1/GNGT2/KLK8/RBMS2/SLC35C1/PIK3IP1/CTXN1/TSPAN31/E2F4/PRKCH/DSTN/NPR2/STK35/CHST11/ZDHHC5/RCC2/GRB2/STARD5/NCSTN/DUSP22/B4GALNT1/HM13/ARL4C/RNF167/TLE1/LMNB1/GAK/SLC9A9/LSM2/CCDC43/GNB1/SIGMAR1/IFNGR2/TMEM38A/PFN1/TMEM248/MGAT2/UBE2Z/LAMC1/STK25/VANGL2/NOTCH3/PRCP/PLAA/CD9/GM2A/BAHCC1/UNKL/CCDC71/NDRG3/SQSTM1/MOCS3/ARF3/HIPK1/D…
GSE12366_GC_VS_MEMORY_BCELL_DN	GSE12366_GC_VS_MEMORY_BCELL_DN	191	0.444397945441277	1.78105006612938	9.57505699167205e-06	7.64896226126898e-05	3.48040673283046e-05	3653	tags=37%, list=15%, signal=32%	PDGFRB/OAS3/EGR3/EFEMP2/JAM3/PLP2/CLIC3/SKI/PLXNC1/KLF2/CD48/CCND2/S1PR4/TMEM154/PGM2L1/GPR65/HCP5/FAM89B/BCL9L/SELENOM/PTPRO/ANTXR2/ZMIZ1/MYO1F/IER5/IL27RA/CD99L2/LIX1L/RIN3/GVINP1/HLA-F/MAN2B1/NOTCH2/APMAP/ARHGAP25/ZBTB7A/SMAGP/CD55/RASSF5/PLEKHO2/CTC1/DGKA/POU6F1/COL4A3/PARP12/NME3/STARD5/C1orf56/SERTAD2/TES/CR1/DUSP22/NLRP1/IL18BP/LTBP3/STAT1/CRTAP/LIMD1/NAAA/RASAL3/TECPR1/ITGB1/SNN/TGOLN2/ZN…
GSE21546_ELK1_KO_VS_SAP1A_KO_AND_ELK1_KO_DP_THYMOCYTES_UP	GSE21546_ELK1_KO_VS_SAP1A_KO_AND_ELK1_KO_DP_THYMOCYTES_UP	194	0.4421015409721	1.77022003171915	9.59260250746172e-06	7.64896226126898e-05	3.48040673283046e-05	3702	tags=34%, list=15%, signal=29%	BST2/OAS1/ISG15/TAPBP/OAS3/LY6E/BTN3A1/IFI6/BTN3A2/IFI27/HLA-C/WWC3/DTX3L/RSAD2/ARSA/CMPK2/TAP2/IFIT3/HLA-A/TLR3/HLA-E/MX2/MYD88/IFITM2/HLA-F/LGALS3BP/IFI30/TRIM21/IFIT2/PARP12/HLA-B/IFITM1/PARP14/MX1/RBCK1/GTPBP1/NLRC5/SP110/IRF9/STAT1/IFI35/HELZ2/IFITM3/IRF7/ADCY7/TRIM25/SHISA5/KRTAP9-8/LRCH2/TRIM69/SLC9A9/TDRD7/APOL2/LRRFIP1/IRF1-AS1/SP140L/ERAP1/TTC28/ZFP64/IFIT1/PARP9/DNAJC6/SAMD9/HERC6/USP1…
GSE40666_WT_VS_STAT1_KO_CD8_TCELL_DN	GSE40666_WT_VS_STAT1_KO_CD8_TCELL_DN	194	0.441989160960041	1.76977005059473	9.59260250746172e-06	7.64896226126898e-05	3.48040673283046e-05	4732	tags=41%, list=19%, signal=34%	F2R/APLP1/EGR3/VAMP5/ARAP3/GBP4/LYN/TNFRSF1B/TSPAN4/TOX2/MBOAT7/SMOX/NFKBIE/ICAM1/TSHZ3/SERPINB9/SHISA2/NFIC/CST7/TNFRSF21/FAM234A/CCRL2/ZC3H7B/DSE/QPCT/FGD5/CRELD2/FURIN/LYSMD2/SEC24D/CX3CR1/IFI30/LITAF/RNH1/PXDC1/NUCB1/ISYNA1/UNC119/G6PC3/RASGEF1B/TLCD3A/RHOD/ABHD4/APOBR/S100A10/ACYP2/CRTAP/EEF2K/SCARB1/CERK/NAGA/GDPD5/POGLUT3/GNA12/INPPL1/TDRD7/C1orf122/CIB2/SQOR/TNFSF10/TASL/NCF4/BID/BAHD1/CD…
GSE28737_FOLLICULAR_VS_MARGINAL_ZONE_BCELL_BCL6_HET_UP	GSE28737_FOLLICULAR_VS_MARGINAL_ZONE_BCELL_BCL6_HET_UP	196	0.445102976152398	1.77963307483661	9.63828156702106e-06	7.66031122259814e-05	3.48557070149332e-05	5107	tags=44%, list=21%, signal=35%	FMNL3/ESAM/CD4/ZCCHC24/NFATC1/DUSP7/PDLIM2/CARD6/PLP2/ABI3/FERMT3/INPP5K/GSN/MAPK7/RAMP1/NAV1/FAM89B/CD74/RAPH1/CSNK1E/RAC2/ANTXR2/FICD/PACS1/KMT2D/SGSH/PTPRC/HOXA7/RCAN3/EML3/POGLUT2/MAN2B1/BICRA/RASGRP3/SLC29A3/ZFYVE27/HLA-DRB1/VHL/CARD10/RAD23A/ILK/CDK2AP1/NEK7/CARM1/RIPOR2/SNAPC2/SLA/SHLD1/IGLC7/TMEM175/SUPT5H/REEP3/CD300C/LIPA/DCLRE1C/AP1M1/SLC9A9/DENND3/TCTA/BTBD2/ARL2BP/P3H3/ZSWIM3/TBC1D22…
GSE18791_CTRL_VS_NEWCASTLE_VIRUS_DC_10H_DN	GSE18791_CTRL_VS_NEWCASTLE_VIRUS_DC_10H_DN	198	0.431145828861739	1.72768692590102	9.63828156702106e-06	7.66031122259814e-05	3.48557070149332e-05	5121	tags=38%, list=21%, signal=31%	CDC42EP3/ATP10A/IRF1/APOL1/ISG15/OAS3/TAP1/GBP4/IL15RA/LYN/BATF2/IDO1/SEZ6L2/DTX3L/OAS2/SECTM1/TINAGL1/ZNFX1/APOL6/CMPK2/TMCC3/APOBEC3G/IFIT3/MX2/DENND5A/PLEKHA4/STX11/CXCL9/WARS1/TNF/PML/RNF144B/IFIT2/RTP4/ZBED1/PARP14/STARD5/PAG1/NLRC5/RIPOR2/ARHGEF11/IFIH1/SESN2/ZNF579/TRIM5/DUSP5/SQOR/IRF1-AS1/SP140L/TNFSF10/UBE2Z/IFIT1/SAMD9/AGAP2/ZBP1/HERC6/USP18/TLR2/CNP/SAMD9L/MCUB/PDE4B/INTS12/CYLD/STAT3…
GSE42021_CD24HI_VS_CD24INT_TCONV_THYMUS_UP	GSE42021_CD24HI_VS_CD24INT_TCONV_THYMUS_UP	200	0.430244430988338	1.7241962398488	9.73095735131934e-06	7.72137202208922e-05	3.51335439428742e-05	4510	tags=34%, list=18%, signal=28%	SDC3/PPP1R3C/HBEGF/EMP3/AMIGO2/RRAS/GATA3/CCN2/IQSEC1/PDGFD/MEGF9/RASSF2/SMOX/NFKBIE/NDRG2/TGFBR2/NACC2/ARHGEF2/RNASEL/ENO2/ATP9A/ZMIZ1/TBC1D17/KIAA0513/MRAS/UNC93B1/ABR/RGS11/PALLD/EPAS1/ATP2B4/TFE3/SOX4/KLC1/SLC29A3/MYH11/CCND3/TAF6/RHOF/C1QB/HMG20B/AREG/KATNIP/DNAJB12/CERK/TLE1/DLC1/DESI2/MGAT3/EPB41L4A-DT/IRF2BP1/TMEM248/SIVA1/GDE1/PLAA/ETS2/NUAK1/TBCC/MOGS/NDRG3/ABL1/RHBDF1/GNAI1/CENPM/AKIRI…
GSE5099_UNSTIM_VS_MCSF_TREATED_MONOCYTE_DAY7_DN	GSE5099_UNSTIM_VS_MCSF_TREATED_MONOCYTE_DAY7_DN	196	0.444611384395512	1.77766756798371	9.80303453909281e-06	7.76591614218865e-05	3.53362271961138e-05	5044	tags=39%, list=20%, signal=32%	GPR63/CHD3/FLNA/H1-10/NFASC/ADM/CBX6/ZBTB4/PGF/ETS1/PKN1/PLEC/POLR2A/SH3BGRL3/CD99/LRP1/KMT2D/CCDC85B/ORAI1/GYPC/TNS3/INSYN1/MAN2B1/NCKIPSD/CD14/IFI30/NRSN2/SRF/TSPAN14/NUCB1/INTS1/PML/AP3M2/HLA-DRB1/CTSW/RHBDF2/PPFIA4/RBM38/APOBR/ZFAND3/PCDHB6/SREBF1/GPR108/DENND3/EIF4G1/TRIM41/WDR81/HGS/KDM5D/ARF1/SLC35E4/GAA/HS1BP3/GM2A/GRINA/TIMM17B/ABHD12/MFSD13A/BOP1/ALKBH6/PRDX4/NAA60/ADO/EPN3/HS3ST2/SLN/L…
GSE360_HIGH_DOSE_B_MALAYI_VS_M_TUBERCULOSIS_DC_DN	GSE360_HIGH_DOSE_B_MALAYI_VS_M_TUBERCULOSIS_DC_DN	197	0.435366331692382	1.74296139681532	9.82643080290926e-06	7.77181345321006e-05	3.53630609551041e-05	3168	tags=30%, list=13%, signal=26%	BST2/SLC9A3R2/TIMP1/CYBB/CSF2RB/PDPN/PTGER4/VAMP5/IFI6/AGRN/ITGB3/PLXNC1/ACVRL1/SPTB/PSMB10/CD48/MYOF/PRELP/SLC12A4/IL10RA/TNFAIP2/ICAM1/OAS2/GBP2/H2BC21/LCP1/CST7/ENDOD1/S100A11/VCAN/B4GALT5/MX2/F3/CYP1B1/STX11/IER3/WARS1/SQLE/PPP1R15A/TRIM21/MAP2K3/UBE2L6/SEMA6A/IFIT2/CCL4/GBP1/NCDN/CHST2/ATF5/LRP8/MICB/MSC/TYMP/FCGR3A/DENND3/DUSP5/SOD3/MTF1/S100A9
GSE18281_CORTEX_VS_MEDULLA_THYMUS_DN	GSE18281_CORTEX_VS_MEDULLA_THYMUS_DN	189	0.44113131233688	1.76455974963234	9.94221473615666e-06	7.850643467513e-05	3.57217508049918e-05	3365	tags=29%, list=14%, signal=25%	HLX/ENC1/PDE4A/PYCARD/APLP1/NFATC1/PECAM1/FEZ1/IFNAR2/RELB/SLCO3A1/WWC3/BCL3/IL10RA/REEP4/PVR/PLXNB2/CST7/ZBTB46/RAC2/FKBP9/CTSD/SMG9/GPX7/IDS/MICAL2/MYLK/TNF/ANKH/THEMIS2/NISCH/CAV2/CHPF2/INPP5A/PRPF40B/LY86/JAML/VASP/ABHD4/DUSP22/LTB/ARL4C/NFATC2/MAST3/NYNRIN/STK11/RAB7B/C19orf54/COX7A1/LAGE3/FES/RAP2A/NF2/ZNF264/LMO2
GSE21379_WT_VS_SAP_KO_CD4_TCELL_UP	GSE21379_WT_VS_SAP_KO_CD4_TCELL_UP	195	0.443688794257054	1.77832464199525	9.96643345140768e-06	7.85703297334276e-05	3.57508241333071e-05	3700	tags=32%, list=15%, signal=27%	SOX18/CDH5/CAVIN1/TGFBI/CMTM3/ADGRA2/CRIP2/ITGB3/PRXL2C/DOCK6/NRARP/CRELD1/ICAM2/RHOJ/H19/GPX8/PTGS1/PLOD3/TMEM204/NOS3/RAPH1/TEAD2/CRELD2/KNOP1/TP53INP2/PALLD/ITGB1BP1/MYO1E/FAM118B/DENND2C/LITAF/MYLK/FJX1/FHOD1/CCND3/CTDSPL/S1PR3/DBNL/GMDS/CARD10/RASGEF1B/GFOD2/ANGPTL2/MEF2C/NRP2/TMEM132A/FAM50A/SERPINH1/PTTG1IP/ROM1/LUZP1/EXOC3L1/TNFAIP8L1/STAP2/CD320/HIRIP3/CLEC11A/GDE1/CD9/COL18A1/DHRS3/CD38
GSE17721_CTRL_VS_PAM3CSK4_24H_BMDC_UP	GSE17721_CTRL_VS_PAM3CSK4_24H_BMDC_UP	193	0.434879096740955	1.74465435243973	1.00812666905085e-05	7.93472234509813e-05	3.61043238673767e-05	3893	tags=30%, list=16%, signal=26%	HLX/ADGRE5/HDAC5/RAB31/CD34/RASSF3/NFATC1/SYNPO/CBX6/C1QC/ITM2C/GNG11/GRK5/RAMP1/ADCY3/PDLIM1/HIP1/MAZ/CAPN2/STS/CDC25B/CEP19/CENPB/IFITM2/GPX7/EFHD2/TNNT1/FKBP1B/RNH1/TSPAN14/SOX4/YWHAH/IFIT2/FKBP11/PLIN3/PIGQ/PAG1/S100A10/B3GNT8/LTBP3/THRA/DPP7/GASK1B/LIPA/NAGK/SH3BP1/SLC37A1/LZTR1/ARMC7/TMUB2/INPP4A/GAB3/DNAJC9/EIF4E3/KXD1/CLTB/MEF2A/CIITA
GSE25085_FETAL_BM_VS_ADULT_BM_SP4_THYMIC_IMPLANT_DN	GSE25085_FETAL_BM_VS_ADULT_BM_SP4_THYMIC_IMPLANT_DN	197	0.435125435536931	1.74199698439059	1.01567233502412e-05	7.96836653178347e-05	3.62574105866735e-05	4822	tags=44%, list=19%, signal=35%	PLD3/SLC15A3/PTGER4/CCND1/EIF1AY/SLC48A1/MS4A7/RALGDS/RELB/SLCO3A1/C1QC/PLK2/NFKBIE/ICAM1/HYOU1/NFIX/SYN1/CBL/MMP14/CRELD2/PLD2/ETV5/PLXNA2/MARCKSL1/SLAMF8/BASP1/CTSZ/PLEK/SQLE/RFFL/SEC24D/CSF3R/AOAH/TMEM178A/SERPINB8/P2RX4/IGF1/NINJ1/CITED2/FABP4/STK40/CCDC115/ARID1A/WSB2/CASP1/C3/CYFIP1/NAGK/FMNL2/TTLL11/ATRNL1/SELENOS/EHD1/PRXL2B/IFNAR1/KLF7/MLLT6/P3H3/CLCN7/PSTPIP2/PLA2G7/HIVEP3/UBE2F/TNIP1/E…
GSE7852_THYMUS_VS_FAT_TCONV_DN	GSE7852_THYMUS_VS_FAT_TCONV_DN	197	0.434967553012344	1.74136491175301	1.01567233502412e-05	7.96836653178347e-05	3.62574105866735e-05	3180	tags=34%, list=13%, signal=29%	JCAD/CDC42EP3/EFNB2/F2R/LGALS1/MYADM/PTGER4/RRAS/COL4A1/COL3A1/PLXNC1/PRXL2C/TAGLN2/FLT1/ITGB8/RAB6B/HIP1/NIBAN1/CREB3L2/GZMB/CST7/ANTXR2/BCL2A1/HLA-A/MYO1F/CRIM1/CD93/PLD2/ANXA2/HIVEP2/DOCK2/IFITM2/IER3/GUCY1B1/CAMTA2/NOTCH2/PLEK/SQLE/ATP2B4/PTPRB/SEC24D/ITGA1/CFD/PPP1R15A/LITAF/LRIG1/AKIRIN2/CARD10/FAM210B/ITPRIPL2/AGPAT4/RCN1/GATAD2A/GAS7/RNF144A/SHLD1/CYFIP1/LUZP1/MDFIC/KCTD17/TMBIM1/DYRK3/IN…
GSE27786_CD4_TCELL_VS_MONO_MAC_DN	GSE27786_CD4_TCELL_VS_MONO_MAC_DN	193	0.43461192421573	1.74358250577595	1.04038604497506e-05	8.14913313684645e-05	3.70799291033589e-05	3267	tags=26%, list=13%, signal=23%	AXL/SLC9A3R2/NRIP2/BOC/TPPP3/ARHGAP23/MYADM/TEAD3/MYO1D/SLC43A3/NETO2/BATF2/HSPB2/SLC8B1/SELENON/PKN1/CARHSP1/KCNC4/NFIC/NIBAN1/HIPK2/ITGB2/CDK2/MAP7D1/KMT5A/PGAP6/F3/MYL4/DKK3/SIPA1/PWWP2B/YWHAH/TMEM179B/VASP/TSPAN5/MEF2C/C1QA/RNF24/REEP3/STK11/C7orf31/TTLL11/KCTD13/AGFG2/MYL2/LSM2/NKIRAS2/CHRM3/ARF1/PFN1
GSE4984_UNTREATED_VS_GALECTIN1_TREATED_DC_UP	GSE4984_UNTREATED_VS_GALECTIN1_TREATED_DC_UP	186	0.441268157255785	1.76000939918653	1.04434390024217e-05	8.15537491516307e-05	3.71083302465937e-05	4461	tags=41%, list=18%, signal=34%	FCER1G/ZYX/RAB31/LAPTM5/LYN/LILRB1/S100A4/SLCO3A1/PDLIM7/BCL3/ST3GAL2/SHKBP1/SH3BGRL3/SFRP2/ABCA2/TMEM127/S100A11/SPI1/TRIM8/GLIPR2/CMIP/DSE/LILRB2/LILRA5/RAB1B/ASAP1/PLPPR2/VANGL1/CYP1B1/PSENEN/JOSD2/PLBD1/EFHD2/SORT1/ATP2B4/TFE3/AOAH/LITAF/GNG5/DUSP3/ZEB2/ITPRIPL2/STOX2/SMARCD3/PGM5/VASP/GAS7/GATAD2B/SESN2/TLR6/DAPP1/LMNB1/ODF3B/NATD1/RAB32/KLF7/LRRFIP1/S100A9/PLEKHM1/GDE1/RAB5B/UBN1/RAB27A/FPR…
GSE12392_CD8A_POS_VS_NEG_SPLEEN_DC_DN	GSE12392_CD8A_POS_VS_NEG_SPLEEN_DC_DN	198	0.430484994359879	1.72503883086537	1.04620470483927e-05	8.15537491516307e-05	3.71083302465937e-05	5308	tags=44%, list=21%, signal=35%	SDC3/SPN/FXYD5/ATP10A/OAS1/LGALS1/LY6E/PLP2/PRR11/HLA-C/FGFR1/VIM/TOP2A/GARRE1/OAS2/PLEC/CENPP/SLFN5/TSPO/SRGAP2/RRM2/KEAP1/MAP4K4/CDC25B/ANXA2/GRK6/KNOP1/SUN2/DMWD/CENPE/C19orf38/ELMO2/BRD3/VKORC1/HLA-B/PRKCSH/NLRC5/CDKN2D/CKAP4/DPP7/IFITM3/TRIM28/SERINC3/CENPF/IRF7/TRIM25/BUB1B/MKI67/SMC4/LMF2/NELFA/HIRIP3/SPTBN1/SYNDIG1L/CCDC89/PTPA/ANLN/DEAF1/ZBP1/C16orf54/PBK/DPYSL2/ADORA2B/IQGAP2/FRMD4A/TPC…
GSE15330_WT_VS_IKAROS_KO_LYMPHOID_MULTIPOTENT_PROGENITOR_UP	GSE15330_WT_VS_IKAROS_KO_LYMPHOID_MULTIPOTENT_PROGENITOR_UP	198	0.43036562010689	1.72456047453586	1.04620470483927e-05	8.15537491516307e-05	3.71083302465937e-05	2924	tags=31%, list=12%, signal=27%	HS3ST3B1/C3orf70/FMNL3/PTGER4/HCLS1/PRXL2C/SLCO3A1/SELENON/MYO9B/ETS1/PIP5K1C/FBRS/OAZ2/SLC35F6/DUSP19/NECAP2/RAB11B/CSF1/GYPC/PCDHA12/RCAN3/SCD/FGL2/CD86/DGKZ/PATZ1/ALKBH4/TNFRSF11B/FOXJ2/TSPAN14/SOX4/HSPA2/SSBP4/AP3M2/NINJ1/GDI1/MYH11/PTBP1/SMPD1/PCNX3/RTP4/CARD10/NPR2/PARP14/PLIN3/GTPBP1/PIP4P2/HECTD3/MINK1/PCSK7/TNFRSF14/TLE1/IRF7/DNAJC5/DAPP1/AP4M1/YY1/SEMA4F/AGFG2/S100A6/NATD1
GSE23321_CENTRAL_VS_EFFECTOR_MEMORY_CD8_TCELL_UP	GSE23321_CENTRAL_VS_EFFECTOR_MEMORY_CD8_TCELL_UP	197	0.434598780519433	1.7398885545509	1.0487016134427e-05	8.16177996915791e-05	3.71374743216804e-05	4179	tags=34%, list=17%, signal=28%	AXL/BGN/EHD2/SOX18/TGM2/MYO1C/THBD/TBXA2R/NFATC1/CXCL16/TIMP2/GIMAP7/TNFRSF1B/CBX6/FOXC1/CD81/ITM2C/BCL3/ABCG1/PLEC/ST8SIA4/CST7/SYNGR2/PSMB8/ENDOD1/GPM6B/PCDHA12/GRN/POGLUT2/PALLD/RILPL2/PEAR1/SLC16A3/PLEKHO2/TGIF2/TLNRD1/NAB2/ANKRD33B/RBM38/ANGPTL2/SF3A1/CASP1/KCTD5/SESN2/CYFIP1/GNA12/SLX9/PTGER2/SMG6/MTF1/ARHGEF12/TSPAN7/FGD1/N4BP3/UBE2Z/DLX3/TUSC2/PAFAH1B2/AHR/CACNB1/CTDSP2/SLC7A10/KDM5C/MCUB…
GSE17721_CPG_VS_GARDIQUIMOD_8H_BMDC_DN	GSE17721_CPG_VS_GARDIQUIMOD_8H_BMDC_DN	198	0.430155311986759	1.72371772814882	1.0626800316531e-05	8.25737976748626e-05	3.75724695150075e-05	3989	tags=33%, list=16%, signal=28%	BOC/SMAD6/F2R/HHEX/RASSF3/ARPC1B/ADAM15/PRRC2A/CLEC14A/ESYT1/NDRG2/DNLZ/POLR2A/RRBP1/FICD/ZDHHC12/IL17RA/IL1RAP/ARRB2/EXTL3/LDB2/SRM/PLBD1/TP53INP2/SORT1/TNNT1/SLC35C1/ATP6V1G2/FOXJ2/HSPA2/RASSF5/FJX1/BRPF1/IL21R/ADGRE1/LTC4S/FAM53C/LRP8/RGS10/TRAF3/SLK/PKDCC/DAPP1/CTDNEP1/ITGB1/STAP2/KLHL22/BTBD2/DNMT1/MYMK/QKI/RPRD1B/PARP9/PTPA/ALDH1A2/RAPGEF4/PEX26/RABL6/MED20/POLD4/EXT1/ZBTB11-AS1/WBP2/SCAMP3…
GSE1925_CTRL_VS_24H_IFNG_STIM_MACROPHAGE_DN	GSE1925_CTRL_VS_24H_IFNG_STIM_MACROPHAGE_DN	193	0.434034958759372	1.74126782727753	1.07264544095097e-05	8.32154233807819e-05	3.78644200241826e-05	4271	tags=31%, list=17%, signal=26%	ENG/CYBB/PTGER4/PLXND1/ZCCHC24/ARAP3/IL2RG/SH2B3/C1QC/RASA3/FKBP14/PEBP4/NIBAN2/CNPY4/PTGS1/PLOD3/NAV1/CD180/TSPAN15/PTPRO/DRAP1/TRIM8/ETHE1/IL27RA/H4C13/ARMCX2/S1PR2/NRM/LRRC25/RNF11/PTGDS/PWWP2B/SLC16A3/ADGRE3/SLC27A4/MGRN1/SLC39A13/PHLDA2/TUBB/SNAPC2/AP5S1/TTLL1/ZNRF1/GPR108/INPPL1/ZEB1/C1QTNF4/PFN1/PCARE/EFR3B/ARHGAP9/THAP8/SCAMP3/UNC45A/TCF3/IL1RN/FGF11/SNAPC3/NAA60/AKIRIN1
GSE27896_HDAC6_KO_VS_WT_TREG_UP	GSE27896_HDAC6_KO_VS_WT_TREG_UP	175	0.445287952982434	1.76008672064275	1.09549847376595e-05	8.47963933592669e-05	3.85837880076519e-05	3662	tags=33%, list=15%, signal=28%	INPP5D/TRIB2/ABCA3/SNX25/MYOF/ARRB1/GARRE1/RAMP1/PLEC/ARHGEF2/HECW2/GEM/JUP/ATP9A/PTPN6/S100A11/SPATA13/IL17RA/TBC1D20/PEAK1/IL27RA/CD99L2/HIVEP2/IKZF1/PATZ1/SUN2/SIPA1/VGLL4/SPRED1/PRKCH/IL21R/PPP6R1/CCL4/PRR14/LTB/MAU2/PTPRA/ADCY7/GABPA/VAV1/PLCG1/ARID1B/BRD2/LRRFIP1/ARHGAP17/SYNE3/HDAC10/GIT2/PAK2/SNRK/ETV3/TSC22D4/P3H4/H6PD/ITGA10/INPP4A/ZSWIM4
GSE7548_DAY7_VS_DAY28_PCC_IMMUNIZATION_CD4_TCELL_UP	GSE7548_DAY7_VS_DAY28_PCC_IMMUNIZATION_CD4_TCELL_UP	197	0.434257272894123	1.73852135051075	1.0982455708066e-05	8.47963933592669e-05	3.85837880076519e-05	4995	tags=38%, list=20%, signal=31%	BMP2/NELL1/SPOCK1/TIMP1/IRF1/PLPP3/ID3/CSF1R/S1PR1/KANK3/PNMA2/MXRA7/SMOX/BMP6/GPR65/ADCY3/AK1/GEM/ZFP36L1/DUSP8/TOR1B/ZMIZ1/CD36/SGSH/LGALS8/CCN4/SDC2/HIVEP2/SST/FOXD2/BASP1/CD86/PALLD/ARHGAP25/FAM168A/LITAF/IGF1/THEMIS2/FLRT2/SWAP70/RARA/FABP4/NPTN/HTRA1/ARID3A/OLFML2B/SEC14L1/CHST15/ITGB1/IRF2BP1/ZNF264/QKI/CD9/ZNF629/DNAJC9/PPFIBP1/CIITA/IL1R1/CHAF1B/CCL20/RBP1/NDN/TERF2IP/GUSB/TNFRSF1A/CSNK1…
GSE41978_ID2_KO_AND_BIM_KO_VS_BIM_KO_KLRG1_LOW_EFFECTOR_CD8_TCELL_DN	GSE41978_ID2_KO_AND_BIM_KO_VS_BIM_KO_KLRG1_LOW_EFFECTOR_CD8_TCELL_DN	197	0.434196430461603	1.73827777170492	1.0982455708066e-05	8.47963933592669e-05	3.85837880076519e-05	3237	tags=29%, list=13%, signal=26%	CDC42EP3/ENG/PPP1R3C/HBEGF/AMIGO2/F5/IQSEC1/BMP1/GPRC5A/KANK2/ARRB1/RASSF2/SMOX/TGFBR2/NACC2/CREB3L2/DNASE1L1/ZMIZ1/CBL/MPZL1/RGS19/RRM2/C2CD2/CBX7/FOXD2/RHOBTB2/EXTL1/CD86/PALLD/THSD7A/C11orf68/EPAS1/ALKBH4/SMAGP/SOX4/EHMT2/ATP2A2/INPP5A/CTDSPL/ITGB5/CASC3/PRSS23/JAG2/SERTAD2/PNMA8A/SLC25A37/CERK/TLE1/TECPR2/KCTD17/MLLT11/TPX2/CHST15/KLF7/COL4A5/VPS72/PBX3/FZD2
[truncated: 1,764 more rows]
