# Supplementary material for: Identification of hub genes and their correlation with immune infiltrating cells in membranous nephropathy: an integrated bioinformatics analysis
Source: Eur J Med Res. 2023 Nov 16;28:525. doi: 10.1186/s40001-023-01311-3 (PMC10652554; doi:10.1186/s40001-023-01311-3)
Supplement: Supplementary file 6 — Additional file 6. The immune cell infiltration status of healthy and MN samples. [file 40001_2023_1311_MOESM6_ESM.xls]

id	GSM2890047_con	GSM2890048_con	GSM2890049_con	GSM2890050_con	GSM2890051_con	GSM6044635_con	GSM6044636_con	GSM6044637_con	GSM6044638_con	GSM6044639_con	GSM6044640_con	GSM2889876_treat	GSM2889877_treat	GSM2889878_treat	GSM2889879_treat	GSM2889880_treat	GSM2889881_treat	GSM2889882_treat	GSM2889883_treat	GSM2889884_treat	GSM2889885_treat	GSM2889886_treat	GSM2889887_treat	GSM2889888_treat	GSM2889889_treat	GSM2889890_treat	GSM2889891_treat	GSM2889892_treat	GSM2889893_treat	GSM2889894_treat	GSM2889895_treat	GSM2889896_treat	GSM2889897_treat	GSM2889923_treat	GSM2889924_treat	GSM2889925_treat	GSM2889926_treat	GSM2889927_treat	GSM2889928_treat	GSM2889929_treat	GSM2889930_treat	GSM2889931_treat	GSM2889932_treat	GSM2889933_treat	GSM2889934_treat	GSM2889935_treat	GSM2889936_treat	GSM2889937_treat	GSM2889938_treat
Activated.B.cell	0.268423351478608	0.308081229455476	0.302710513479343	0.269125711372469	0.312188149653695	0.319210909529421	0.356580082919319	0.291844668338911	0.304145771400274	0.330243031232733	0.285623526050494	0.299853552595555	0.289491561010545	0.337227628188919	0.277522304108184	0.373391169725866	0.278574484028484	0.30990017568605	0.299823824273156	0.325926037779731	0.432031908693388	0.396688834392428	0.405137675631928	0.381940691054979	0.268062236216908	0.345118145240081	0.358606844962669	0.398254133160137	0.25229982184092	0.261419465831881	0.296462158914482	0.325615441994132	0.335860545696896	0.310474942417509	0.225247074742205	0.354007370073532	0.30845957304358	0.350871934522985	0.317069140853104	0.242973536964469	0.226725440500785	0.234858978612075	0.260644018731947	0.198304556247778	0.365649850344521	0.325539836599681	0.352726013837573	0.274101739905153	0.31864295554422
Activated.CD4.T.cell	0.397970524808233	0.382519596428346	0.353127861894808	0.393469255511891	0.324970124367946	0.423302484395884	0.4444615543547	0.387342141020047	0.29684280029169	0.407716673336656	0.430547989952706	0.433465981806377	0.38064558981186	0.44488223955974	0.437450661687657	0.42639104764817	0.398851756205279	0.327635736628889	0.392402520086253	0.399919330518836	0.386077128623874	0.323487679412765	0.522372331862698	0.417012904478243	0.430524892570579	0.400048415400542	0.472056442326018	0.421153935747152	0.443134983224846	0.41978385298662	0.381017122392349	0.366497627405161	0.441038669411234	0.377389010330469	0.396406868230772	0.41689324300176	0.394464785827681	0.360724193422893	0.3606388594561	0.358052113899745	0.366381719422885	0.363933849082603	0.40127193806773	0.400310671437189	0.429406423702381	0.46148115438689	0.310926405550375	0.403852561297554	0.41015755207187
Activated.CD8.T.cell	0.605468552207706	0.632193175412481	0.546046412286588	0.609284277470565	0.564839033190742	0.661786383401574	0.676148471978732	0.549908399294196	0.551067407531428	0.577812021765543	0.673155387993163	0.736846978296556	0.701655657728835	0.695086259225765	0.664147459666262	0.730428635240033	0.660223718548496	0.640140981531022	0.651727295614658	0.675058726699945	0.696904249851903	0.630016806808026	0.710162636521518	0.680666770691877	0.673436385397256	0.670707182793413	0.741069957568709	0.763508593044714	0.662771220535243	0.66198594246752	0.683866084818571	0.651658194041144	0.687535438110968	0.657190167038223	0.551215519244857	0.687401336922099	0.690846069993928	0.600654808278641	0.63765603303189	0.607692071182113	0.663251359089139	0.674685265477029	0.789917915581086	0.653547769853813	0.715388417993998	0.639194585196761	0.655669265196694	0.6742078140681	0.770730826336971
Activated.dendritic.cell	0.581057538825356	0.529665068236923	0.514726105243719	0.49637310897673	0.559632816294987	0.572281148227204	0.563992918098436	0.441003515892484	0.477256178428862	0.578440520281387	0.59064039020138	0.603104277172214	0.561169422172367	0.63698089803365	0.647818489945243	0.634932996517089	0.588839027034086	0.569529627193625	0.585375389706595	0.567416542633891	0.612882472883474	0.581631293872939	0.722476580190977	0.617868430355118	0.581913644408212	0.613906307716882	0.647446392224337	0.649595040608158	0.556154794732104	0.553588661354607	0.570299295610325	0.628706905377943	0.595523449645556	0.608057816719605	0.543961307362699	0.618196149341531	0.573097703991706	0.584487484006494	0.60041551787373	0.541110479022996	0.584636864282615	0.567568507008212	0.54381239558122	0.606090259445418	0.644140084307065	0.596021154600095	0.564345110934197	0.565068209345138	0.594987638158843
CD56bright.natural.killer.cell	0.810272823026606	0.808316907723237	0.77928152708628	0.805911177402967	0.837254187774986	0.785678232598223	0.822944456214731	0.799458242785338	0.785723620404675	0.776248207463421	0.810403148841315	0.802066602456213	0.772259873010752	0.800447352245235	0.798402395858428	0.789215824084786	0.787166197184889	0.775902115107202	0.797371721016842	0.780234738808346	0.821876528390467	0.789443860715672	0.797288509558051	0.810103022948949	0.778505284750659	0.782100523973467	0.797564758961981	0.806791672286846	0.792664272882064	0.778691665865458	0.789733320940864	0.799728464286065	0.808195325231464	0.785937758994961	0.764184376148819	0.797002990825469	0.789185987512537	0.771927576760503	0.802830196983829	0.77367251003377	0.763580736666134	0.79206144787326	0.786414856435244	0.774624717500256	0.799363360568077	0.780425064871993	0.758587799609568	0.775418896700935	0.731530785097596
CD56dim.natural.killer.cell	0.741229314970806	0.733958458250934	0.690541488137341	0.708081396050182	0.703575711881409	0.621050379124921	0.71770806569335	0.633455112934925	0.646661905546789	0.612263913781363	0.682086891590261	0.651269927014383	0.678699502105031	0.676018965746719	0.62301425926964	0.646049478666356	0.702274973028619	0.668863990710557	0.681302634981924	0.67893822448608	0.652462317970071	0.666010743406821	0.641945911191024	0.693047616858605	0.630818365626969	0.656491679242163	0.629801141577285	0.62201897682223	0.656460987031619	0.672917769280516	0.640393277063982	0.718727093788833	0.702240737073535	0.644139245336678	0.672843281290949	0.683393465082598	0.686114115395098	0.65279308121078	0.703317231587762	0.723115351850314	0.626139239771035	0.571511024177888	0.7096158116133	0.717292527046455	0.669402587934486	0.68880873683423	0.638705093179724	0.679334451680364	0.611795069373001
Eosinophil	0.432850415586287	0.392082375092982	0.366751417918529	0.401564343865935	0.372454585933884	0.426873101755413	0.312127873479395	0.42830180399072	0.263555081279954	0.367560834606634	0.342296931854542	0.431056576052671	0.41395184781752	0.441058400729913	0.456968420492956	0.401356455923224	0.352345775926748	0.379500381881985	0.459800663188991	0.378721338170455	0.42613204952035	0.352249260515637	0.477896247398783	0.398436658113376	0.400176175133145	0.384264414808632	0.449781243988936	0.437770397282402	0.428439157450976	0.387578087248345	0.390988114597126	0.401990001720601	0.412245366666421	0.366352662513067	0.463449258729494	0.411617712575093	0.429350800897276	0.371036670373824	0.385136262488303	0.382348781687532	0.347334095924831	0.38555979745689	0.416746680460273	0.416344360897773	0.373744568306224	0.421812198559243	0.440674657826146	0.317193125620265	0.363535356331507
Gamma.delta.T.cell	0.638342342316725	0.639281320819261	0.613358301138428	0.659186852479475	0.630476044068367	0.626089442769904	0.66286994833076	0.604444225626114	0.619268656255071	0.605467617188053	0.641205132696748	0.674759203617203	0.717151876144265	0.720919155887881	0.673436349670093	0.747389133992208	0.672878532493927	0.66123376991701	0.706680623189694	0.629745309524615	0.672037938027721	0.66772466961022	0.810856973246278	0.647222068982823	0.700936857871173	0.660389395200348	0.716416714993202	0.700297692688945	0.68767232479284	0.692548886619023	0.662007224941206	0.722731597398788	0.663985687354267	0.688447663574551	0.64338342940545	0.701191558721502	0.626930748309256	0.627885419834043	0.652319323083891	0.689712421587122	0.644337467365817	0.673840989204273	0.660749740098309	0.690120315169893	0.694441818407685	0.675982401432798	0.644722885001076	0.677195219736545	0.657902489898648
Immature.B.cell	0.451664765153082	0.525418916123633	0.461491528545814	0.503025460316674	0.418072196916821	0.435278494892899	0.498738749483983	0.436587628837611	0.388159571005692	0.585989498105149	0.412590943525227	0.590081296299827	0.513607617200751	0.561339725333237	0.516348412040307	0.588274673456278	0.563491824527397	0.514870018540104	0.607825282807671	0.574566868918377	0.559775750173042	0.535215108101813	0.580406382980221	0.583559096890545	0.570172670431808	0.567922471657688	0.588692763464699	0.612249618623519	0.552544647249178	0.522996781437058	0.560650241461476	0.559305260268203	0.545684372579181	0.516343580515828	0.574131562570884	0.549123917117352	0.580133470659504	0.567102595637339	0.516430432683004	0.45632875345814	0.568188463864747	0.598231065452153	0.492997456380955	0.561895719865828	0.582110337279146	0.530267173252454	0.537334850240023	0.523685255181259	0.562742294550363
Immature.dendritic.cell	0.868436507687252	0.904587283023008	0.869352659595951	0.88549803525448	0.895893061435993	0.85169557547303	0.930287131703869	0.838155384307572	0.848009677554797	0.878808902798222	0.868360372883981	0.886973956952018	0.852980311403126	0.894348836080022	0.86355176026783	0.885795240477034	0.840045356183395	0.836300643689091	0.837936587213715	0.863307815105867	0.874674856189648	0.858088621136659	0.974254642187149	0.872299515372772	0.881888345450756	0.844744359953446	0.884795427080049	0.854599678516092	0.853948326907386	0.848822946028744	0.843295696761548	0.884112401810578	0.894715417285568	0.853076812231843	0.795778089674054	0.889098678670513	0.797613209243949	0.82611357097293	0.881251734103577	0.844080323322671	0.834024060762531	0.810039724935063	0.838150244122301	0.86658745360996	0.868515619519795	0.872545001265861	0.848480503755001	0.836196355657751	0.795618855773071
MDSC	0.411337523117122	0.433944586046735	0.37441735541042	0.446881958932854	0.32094423263338	0.429293710187147	0.439080757287745	0.305200385658642	0.418084686742729	0.402083252963711	0.460855559415292	0.656961682630949	0.581941846770302	0.672592293841406	0.66288517219464	0.68778054385251	0.601092624685503	0.567323389881402	0.609824924259423	0.573210031534757	0.587914558003525	0.576136619884948	0.762773567687851	0.502547036872151	0.607936458056362	0.613525107333369	0.689175595673389	0.737070145447751	0.562610469137035	0.570923672513049	0.497477458867053	0.676310015264124	0.621803976977455	0.509641116377432	0.418330071669261	0.682399144310771	0.572708648656294	0.526470433422977	0.520984941014848	0.532464061953699	0.498850044660401	0.578892274613563	0.579721908590272	0.580098499278591	0.65832230973415	0.58470409655305	0.430566940021983	0.647707144381415	0.573987310104988
Macrophage	0.451040285104879	0.455045119862578	0.415897635405478	0.47010052021536	0.494664204602824	0.508950880223659	0.513788023858561	0.466199978991873	0.471295299378997	0.487354110039666	0.45808441740036	0.627850638668615	0.542650803655064	0.601163606071956	0.591325465159999	0.534893888782028	0.479983958236038	0.507908467386106	0.574456221564222	0.564418047941965	0.560932793381472	0.529088597933143	0.696498517567974	0.501541872774371	0.55156188614971	0.52843896213986	0.607261373797315	0.647203310123085	0.523811260009723	0.543255083090704	0.547824330573273	0.58556062536545	0.57894736088842	0.523563780824623	0.52175902552209	0.623680491553828	0.525416748898329	0.510881435873144	0.552375543779958	0.566964881223039	0.538289372748383	0.562817720109807	0.515378757958771	0.565230361957642	0.636953827313224	0.537896223736128	0.542460619398186	0.587062823352037	0.581037988123402
Mast.cell	0.528939799252848	0.518701514954591	0.373052207306129	0.457122582521849	0.492793112521982	0.452127850041156	0.49022286116082	0.464179732297607	0.459835753939507	0.481121781128512	0.482662372063743	0.527602373275709	0.511304946527688	0.564954150116157	0.603583541514785	0.529871909080176	0.538085605078392	0.442142219074151	0.602718980383045	0.499555693659907	0.568126389935721	0.564552390689814	0.653706831186264	0.558604790150419	0.53348773754778	0.58825993442405	0.633983417628156	0.588809493262838	0.553507338315699	0.558855645635113	0.550853144855021	0.568435791051198	0.566752796985142	0.475825687881524	0.570890311455099	0.58090082480368	0.575685866783528	0.555620995608946	0.509332718857715	0.571441674249956	0.530709547895655	0.520037217330173	0.633337434125207	0.559804419240567	0.554874387720714	0.528450917502888	0.459946946286496	0.567071626815307	0.496760993014749
Monocyte	0.802255806093084	0.812766357850007	0.860415826697918	0.787949590086608	0.788993209187668	0.799986942937948	0.801877162387991	0.797863936678519	0.791851082281353	0.778613781460973	0.823379188195315	0.877911094641697	0.852329244623677	0.871913929840866	0.904899591684935	0.88725804989751	0.85969487497103	0.830251198233011	0.897340055470379	0.887416717917542	0.830915234793762	0.833605114596484	0.918324601078693	0.848734665333631	0.871487387929869	0.879610194121395	0.879317564362469	0.898514509485621	0.86185566001479	0.865253415709237	0.861124771725005	0.915164214149486	0.860498214193588	0.85957965264477	0.793114993939335	0.89394525837514	0.882213693940492	0.83953416149225	0.840579301160172	0.863252785726644	0.847193837971388	0.924000048034373	0.864050054543224	0.854792201989504	0.883307901784834	0.865984128721674	0.854678589995723	0.871866637794181	0.876675544624275
Natural.killer.T.cell	0.505555545299977	0.506043521699995	0.509147545569817	0.496488869196314	0.487397821226515	0.537049411686602	0.550384018310214	0.531246920069475	0.516287110768077	0.532040625862059	0.577586005348335	0.630151465784834	0.608394518377774	0.639141975625749	0.625927109550716	0.635140836097785	0.612004957739285	0.593239080564833	0.632631709458371	0.584278653644699	0.641968309844239	0.609907933403308	0.637372208043951	0.59937925633776	0.62623221265293	0.617290893382781	0.618992019047264	0.633258831306306	0.640878992075231	0.619385389315987	0.650239290771309	0.616656669940888	0.639266975996049	0.616400361221615	0.55908762491802	0.615860272236113	0.588855505369379	0.642311550669693	0.593185150935823	0.625245466128113	0.613522550604919	0.612517564307366	0.589503289247569	0.639735037543488	0.663923947870085	0.614139393798875	0.604300090596597	0.640716430153737	0.602065406113849
Natural.killer.cell	0.781473354994939	0.760443809774764	0.800593398720479	0.760378960325322	0.780110692591809	0.781474105467548	0.778284341515501	0.740754963186461	0.732939645253842	0.775870290509313	0.787948324076915	0.849944454466972	0.82275707701316	0.886255934567932	0.87036569285204	0.884672082077804	0.888403803205667	0.85545877032574	0.858313775726208	0.847858099138519	0.88802407610384	0.835188430456378	0.917415117922753	0.873258950748514	0.874246891087309	0.883758511421013	0.86672518218639	0.895210592170225	0.857215263063758	0.852025875435351	0.862816712236462	0.885167454007176	0.890559740998949	0.844396601571448	0.844594602255966	0.882248841032522	0.861269526250431	0.858537537136871	0.86393366592343	0.859530568865608	0.843578304434628	0.866669177129927	0.841690336054166	0.896030594725557	0.845881473737344	0.847630933305773	0.87151525544065	0.877390841701734	0.837899334709865
Neutrophil	0.34304797966857	0.248269897466777	0.269026308754145	0.275849977747828	0.265475320571549	0.315565603732204	0.334001460658591	0.225770789048425	0.380667433834905	0.35320421384347	0.342194589688318	0.48703649205507	0.312821475648314	0.399948844035971	0.34876446292245	0.304466508835749	0.250858878626611	0.221938064193669	0.399229248567936	0.235704593352545	0.338209753903651	0.290596831820035	0.612392202792657	0.212890156542776	0.277403765570784	0.385938208719146	0.414150576089814	0.349840805881903	0.308757457586829	0.237192356293423	0.268783686501357	0.356874785872233	0.258462324648072	0.262130040233842	0.297406849977375	0.455604697496071	0.268030466525336	0.258157845806191	0.369929077910384	0.303782321369091	0.206115460933854	0.237853472813429	0.341791029737956	0.309220592888971	0.471301198063664	0.261043243591893	0.224489711914623	0.500549182221168	0.21325421882786
Plasmacytoid.dendritic.cell	0.841815743614392	0.841057744891365	0.800178675027578	0.806822943402989	0.80518704285477	0.866791502905494	0.848117712549898	0.811741598087123	0.868355154930091	0.861088880009789	0.841888293257446	0.922058047389722	0.934115842515552	0.920182341189453	0.907330491455247	0.919992059548293	0.919119433701088	0.947947809126767	0.941161866745094	0.917044242354851	0.907562957170401	0.923894947540393	0.938031107850798	0.917165706149685	0.89589485351535	0.947261129048844	0.939325087432138	0.90849849783472	0.920506454885115	0.910449210275661	0.925632515564474	0.922015288601133	0.907885388564805	0.942438403943794	0.907427446969878	0.909512390486847	0.958282694228913	0.910041735698899	0.914182274327934	0.909820770910065	0.909359144127263	0.89267011201028	0.91363663052341	0.921299785682774	0.936703634133578	0.929120979995135	0.925088292786037	0.932967736026597	0.911000213414763
Regulatory.T.cell	0.492967364960417	0.465878117417317	0.470306707650413	0.436201874013632	0.457750902628839	0.51563205350714	0.456151097831399	0.409648727899546	0.428956566397875	0.490186669333502	0.520063966853732	0.559308172888728	0.503560684665181	0.619504566225988	0.562935433987938	0.57745968593185	0.565376419587341	0.503218931330286	0.579798646819037	0.552205939215604	0.565995975835243	0.557955046864612	0.786816553066071	0.597107620697092	0.56180756935823	0.581438253913698	0.636732174626435	0.685181297674128	0.543730586033424	0.510812240310308	0.508326458782448	0.654527143123736	0.565128145482793	0.530442450984258	0.506840088530577	0.623575024191327	0.518140531402173	0.592648544318234	0.567274571638965	0.481156947759599	0.542609118971019	0.557667720306166	0.505052268931817	0.536891484009976	0.620443194830066	0.584179966996871	0.519579324919337	0.564129327943328	0.600430523970876
T.follicular.helper.cell	0.609628453309856	0.630208659570846	0.618637399295372	0.584565913509486	0.589596704651389	0.583739780522302	0.600783240576637	0.617129683458367	0.640487385764044	0.603320715235784	0.659643347209605	0.776563810381112	0.748145038264289	0.793491109570346	0.74236812527096	0.7609516984317	0.766026927936294	0.769464905068357	0.788784085525707	0.773123978723127	0.749084705333069	0.779157422582483	0.862168380870248	0.761487598368608	0.782798654411792	0.768662244419019	0.786927372957567	0.80274603503488	0.733763019800952	0.764546960976994	0.756797714938786	0.778348358044179	0.755485131545685	0.753287895491792	0.747603078582769	0.787075673116658	0.776525812026766	0.773503742271609	0.717143015609722	0.733895638115423	0.720314079688028	0.758734282466424	0.705558590057973	0.777150687088434	0.816143065634759	0.763284961932337	0.76635665586485	0.758626125390004	0.777943050265521
Type.1.T.helper.cell	0.549282767302693	0.528552461935468	0.531329520885398	0.544826244212729	0.545358117503022	0.560525368987542	0.525947286637727	0.504014004468646	0.515776641248128	0.531622846998018	0.522439786734065	0.626078900557642	0.612714180629872	0.622419062263745	0.635396731075157	0.652590009398273	0.625055791362947	0.61964095553947	0.643241355562971	0.652878300261457	0.636312598358315	0.607835680574545	0.645746376306083	0.603618339730861	0.628143038442613	0.614588916781066	0.658669128542358	0.653615917311788	0.630745021041459	0.596625777790955	0.621800139274897	0.633646936627529	0.639309793567486	0.618322100031391	0.580442230929929	0.632273640017754	0.642471357187909	0.602112417625057	0.61500359108234	0.619314686191472	0.609329615732483	0.62206747900996	0.623959807145955	0.618433736383342	0.621393669460939	0.63210303565751	0.583040146043644	0.610537978790923	0.594166395660678
Type.17.T.helper.cell	0.485979314608772	0.485772933645624	0.508779420551581	0.483880539208259	0.507167819333903	0.477753389944962	0.506271778902495	0.477464374351784	0.491726606301659	0.538815273167846	0.46528180993893	0.48681208501711	0.477543602315278	0.445343315345353	0.488184398976082	0.536395845798593	0.470420957790558	0.522866791619834	0.465535792218379	0.494330023284245	0.452995223000588	0.488946019009177	0.502752284958566	0.498841745565021	0.482451361621571	0.480455594383819	0.48190947846023	0.496099489837901	0.511815531783026	0.476046600441132	0.46547895715155	0.484030223868899	0.488555598943364	0.487704516314573	0.49943374787666	0.471175283309625	0.519315167896456	0.514000863298898	0.482837805151712	0.472188876786611	0.495457316578126	0.456155525148256	0.465358478115701	0.48633172397246	0.469424453081567	0.518886804300311	0.475061674752523	0.490790494285596	0.479453006137848
Type.2.T.helper.cell	0.515626905419117	0.496216253223777	0.531198766328132	0.486242405894766	0.465258117029304	0.533281505458542	0.505913372468287	0.526903683122095	0.467958110466823	0.503389571821644	0.465523403384399	0.588832643439694	0.560002973603974	0.537613597028819	0.59908209890919	0.56200551353846	0.531731067573353	0.527194213487955	0.518256222305362	0.548594861222276	0.596949704176888	0.555591680898615	0.556167538214654	0.52073849634103	0.545790446646323	0.501166257547059	0.573590151395454	0.565301969810401	0.517866883021398	0.561830955177045	0.525589470331409	0.566470000275882	0.588698455800312	0.530334895941854	0.517761500391738	0.542270307365372	0.577638284639584	0.510789615215075	0.528375939768296	0.523708654399377	0.510971238213031	0.536307753582167	0.546504778294353	0.525695750032991	0.519804397684793	0.551874684646765	0.519264739058912	0.54876918339361	0.519064411252358
Effector.memory.CD4.T.cell	0.149726230502613	0.161466121691061	0.0306814195143668	0.112201440742592	0.0950283210817703	0.176197154433547	0.220097960584905	0.0738515181739154	0	0.0154685135686444	0.175705735595249	0.285069245873632	0.240387916247607	0.224717407876927	0.198884523247708	0.285697520202998	0.221409371016276	0.194719454058598	0.186829310608473	0.270724266924932	0.544240460370985	0.248313272224078	0.339686364976173	0.309033183111985	0.188241184974989	0.322935472121068	0.35329162031253	0.322248659373646	0.186606174722879	0.209513583264442	0.252908072143331	0.177391870902346	0.303841830844369	0.184542070185179	0.226110038392134	0.175163997616174	0.25957509069519	0.399469379316408	0.172529114433571	0.187149694204804	0.167261501960106	0.239027859110011	0.386796290002402	0.307025021011811	0.302925828658328	0.169655259480336	0.163886586474298	0.274578883446388	0.234068748196836
Memory.B.cell	0.180924925026492	0.19964655465829	0.125415285075334	0.258864373013918	0.25990786583971	0.183875597345588	0.303512089243333	0.256365758538716	0.269854793203279	0.244351606867582	0.338785222690745	0.278761583151627	0.215580926557407	0.297194389824087	0.3004080810818	0.3353177836565	0.306137045500832	0.261876298338656	0.294154915156918	0.320135192038227	0.359658852629293	0.337407618901671	0.377937604752397	0.317564202091187	0.338234193423278	0.35227062408725	0.302265314073822	0.301416000748623	0.284189484150095	0.372814224805926	0.366600294051656	0.241585015179992	0.271630431482971	0.356694762457053	0.311058356775219	0.364511099310694	0.395162588934508	0.316550572196595	0.310174295807261	0.23575634339397	0.344832481232723	0.43913410732851	0.296386097570305	0.264730393277698	0.294386752909507	0.293757438387439	0.315961568272708	0.385340837065663	0.303858246392368
Central.memory.CD4.T.cell	0.242622903548827	0.336550886725917	0.274253163460822	0.364364344337501	0.288419531579798	0.310469421446152	0.41735555002906	0.315981519480274	0.168537355419992	0.258510987524551	0.346048572364337	0.371764863642511	0.360416536757623	0.342869526203965	0.345555758301351	0.340158881497071	0.28835732521972	0.393295772037263	0.326967964747955	0.378944323867818	0.382409071051412	0.31495594768719	0.318476360556069	0.336071894188017	0.379179115258965	0.312794603518257	0.36986851126729	0.411580715720257	0.323342105028126	0.343753401470148	0.376767754891279	0.311117169018991	0.37927970430322	0.345231750841703	0.332859424579194	0.35661516586824	0.350260961899134	0.291366338864763	0.396049945591546	0.391320183744292	0.407467835004136	0.32453106924426	0.341366922040977	0.467019651835135	0.412111156382998	0.341601491977482	0.403142708927626	0.269422620545844	0.279134816661221
Central.memory.CD8.T.cell	0.761813027618473	0.752014714713507	0.759906419111267	0.743689942838629	0.730345178070125	0.74306993101823	0.774821575520118	0.67867477553067	0.744943464106977	0.794422638252047	0.742127756985037	0.792654318851556	0.782266956229817	0.770601977463303	0.798242048963819	0.749434328905587	0.747536864182268	0.77097000045431	0.7442426296424	0.764020270797217	0.744101766762046	0.811957964692057	0.74341827121845	0.765988119269469	0.746562055739424	0.773682244141476	0.772810939449509	0.758213879895606	0.736284238636373	0.773805342697939	0.781215525272488	0.780508093421662	0.765937242741125	0.74527542827787	0.762735272253084	0.776413332073907	0.776955156221218	0.757945583671296	0.761484261108026	0.793984927051299	0.762582719421948	0.803229364721092	0.801094325186209	0.769710428044998	0.730550484570904	0.774251197805039	0.735152236449994	0.771514126948165	0.806463915910372
Effector.memory.CD8.T.cell	0.688545013038591	0.760807066091129	0.73600240041728	0.762329514086586	0.672822267970759	0.751364182531316	0.746298466945656	0.709632195316285	0.77573427056148	0.782436980876004	0.775273717973983	0.793728210109859	0.837242865729916	0.844794107944494	0.790814008738019	0.876487327574742	0.75547207831464	0.767877927077171	0.69888962422761	0.772602096102545	0.776326517587726	0.697355560997188	0.756852750592558	0.738284333420923	0.811680028688253	0.788649849789791	0.858834301686416	0.777660450656965	0.720701629388731	0.734759909795263	0.811088858521533	0.824467112797851	0.783462201537798	0.722882077290606	0.759240254808283	0.805835798978064	0.815465158433711	0.789534494797201	0.708630885368895	0.789377225616619	0.794252776612394	0.847671514963651	0.882355063181671	0.787210867216128	0.760911618776268	0.802838494644942	0.766880093237114	0.799401086384142	0.727710182724932
[truncated: 100 more columns]
